# Supplementary material for: Pooled multicolour tagging for visualizing subcellular protein dynamics
Source: Nat Cell Biol. 2024 Apr 19;26(5):745–56. doi: 10.1038/s41556-024-01407-w (PMC11098740; doi:10.1038/s41556-024-01407-w)
Supplement: Supplementary file 4 — List of sgRNAs in intron-targeting sgRNA libraries. [file 41556_2024_1407_MOESM4_ESM.xlsx]

## Sheet: Genomewide, frame 0
sgRNA	sequence	target_gene
A1CF_ENST00000395489_Intron10_Frame0_sgRNA01	TGGCATACTGAAAATAGGGG	A1CF
A1CF_ENST00000395489_Intron12_Frame0_sgRNA01	AATATGGAAACTGACTCCCG	A1CF
A1CF_ENST00000395489_Intron5_Frame0_sgRNA01	TACATTCCAAGACCAGCGGG	A1CF
A1CF_ENST00000395489_Intron6_Frame0_sgRNA01	AGTAGAGTCACTATAGCCAG	A1CF
A2M_ENST00000318602_Intron10_Frame0_sgRNA01	CTAATTAGGTAACAGTACAT	A2M
A2M_ENST00000318602_Intron11_Frame0_sgRNA01	ATATATGATCACCCCAAACA	A2M
A2M_ENST00000318602_Intron12_Frame0_sgRNA01	GAGGTGAATTATTGCCGGCA	A2M
A2M_ENST00000318602_Intron14_Frame0_sgRNA01	TAATTGTGGTGGGACATGCA	A2M
A2M_ENST00000318602_Intron15_Frame0_sgRNA01	AAGGATTAACTGAGCAACCG	A2M
A2M_ENST00000318602_Intron16_Frame0_sgRNA01	TACCCTCAACTAGGACATGA	A2M
A2M_ENST00000318602_Intron19_Frame0_sgRNA01	TTAAATATATGAGATCGTAG	A2M
A2M_ENST00000318602_Intron2_Frame0_sgRNA01	CCTAGTGTCAGTAAAATACG	A2M
A2M_ENST00000318602_Intron21_Frame0_sgRNA01	ATATAAGCAATATACGTAGG	A2M
A2M_ENST00000318602_Intron26_Frame0_sgRNA01	GATACTTTGCCCTATAGGGA	A2M
A2M_ENST00000318602_Intron27_Frame0_sgRNA01	GGTGGTGGTAAATAGCCTAG	A2M
A2M_ENST00000318602_Intron29_Frame0_sgRNA01	ACTGAACTTTGCTTGAGTGG	A2M
A2M_ENST00000318602_Intron30_Frame0_sgRNA01	AAAGGGTTAGGGACGTGGAC	A2M
A2M_ENST00000318602_Intron32_Frame0_sgRNA01	TAAATAGATGAAACCCCTGG	A2M
A2M_ENST00000318602_Intron33_Frame0_sgRNA01	ATACTTGCGTAGACTCAAAG	A2M
A2M_ENST00000318602_Intron4_Frame0_sgRNA01	ACGTAGTTCTAAGAATGAGG	A2M
A2M_ENST00000318602_Intron5_Frame0_sgRNA01	TTATAGCCATCTAGCTCTAT	A2M
A2M_ENST00000318602_Intron8_Frame0_sgRNA01	GCCACAGCTGAATATTATGG	A2M
A2ML1_ENST00000299698_Intron10_Frame0_sgRNA01	GGAGTGGAGAGTGTATACCC	A2ML1
A2ML1_ENST00000299698_Intron11_Frame0_sgRNA01	AAAACCGTAACAAGTCCGTG	A2ML1
A2ML1_ENST00000299698_Intron12_Frame0_sgRNA01	CCAGCATTAGCCATTCCACG	A2ML1
A2ML1_ENST00000299698_Intron14_Frame0_sgRNA01	TGGGTTGGATGTCATAGCTG	A2ML1
A2ML1_ENST00000299698_Intron15_Frame0_sgRNA01	AATAATGCACTGCCATAAGG	A2ML1
A2ML1_ENST00000299698_Intron16_Frame0_sgRNA01	TCAAGCATAAGGGCCAACAG	A2ML1
A2ML1_ENST00000299698_Intron19_Frame0_sgRNA01	AATTTAGAGACAAACTTATG	A2ML1
A2ML1_ENST00000299698_Intron2_Frame0_sgRNA01	CCGTGGGTGAGTTATAGCCG	A2ML1
A2ML1_ENST00000299698_Intron21_Frame0_sgRNA01	GGATTAGGCAAATGTTCAAG	A2ML1
A2ML1_ENST00000299698_Intron26_Frame0_sgRNA01	AGACTAATAAGATCCTGCAG	A2ML1
A2ML1_ENST00000299698_Intron27_Frame0_sgRNA01	CTCTAGGAATACGCATGAGA	A2ML1
A2ML1_ENST00000299698_Intron29_Frame0_sgRNA01	AAACTAGGAAGACCATTATG	A2ML1
A2ML1_ENST00000299698_Intron30_Frame0_sgRNA01	TCGGAGAGCATCTTCCCCTT	A2ML1
A2ML1_ENST00000299698_Intron32_Frame0_sgRNA01	GAGCTTTGGAAGACTACCCC	A2ML1
A2ML1_ENST00000299698_Intron33_Frame0_sgRNA01	TTTACGGTATACCAGCATGG	A2ML1
A2ML1_ENST00000299698_Intron4_Frame0_sgRNA01	AAAGAAGTATTAGCACCAGG	A2ML1
A2ML1_ENST00000299698_Intron5_Frame0_sgRNA01	GAGCGGTGTAGTCATTACAG	A2ML1
A2ML1_ENST00000299698_Intron8_Frame0_sgRNA01	AGGGATCTTTATCCTAAACA	A2ML1
A4GNT_ENST00000236709_Intron2_Frame0_sgRNA01	GTATGAGTCATTCTTCAACG	A4GNT
A4GNT_ENST00000236709_Intron2_Frame0_sgRNA02	TTGGGATGTAGAAGTCACTG	A4GNT
A4GNT_ENST00000236709_Intron2_Frame0_sgRNA03	AGATGATGGTGCTAACAGTG	A4GNT
AAAS_ENST00000209873_Intron1_Frame0_sgRNA01	ACTGGGATTGGAGTATAACG	AAAS
AAAS_ENST00000209873_Intron10_Frame0_sgRNA01	GTATGTCTATAGTAGAATGC	AAAS
AAAS_ENST00000209873_Intron15_Frame0_sgRNA01	GGGCCCAAAGAAGGGCCACC	AAAS
AAAS_ENST00000209873_Intron4_Frame0_sgRNA01	TCTCCTCAATATTCCAACAG	AAAS
AAAS_ENST00000209873_Intron8_Frame0_sgRNA01	TCGGTTGTGGAAACATCTTG	AAAS
AACS_ENST00000316519_Intron17_Frame0_sgRNA01	ACTTCCCGAATGCACCCAGG	AACS
AACS_ENST00000316519_Intron2_Frame0_sgRNA01	CTGGGGTCCCCATACAACAG	AACS
AACS_ENST00000316519_Intron5_Frame0_sgRNA01	TGCTCTAAACTGCTACACAG	AACS
AACS_ENST00000316519_Intron8_Frame0_sgRNA01	ATCACCTGGACCTAACCACG	AACS
AACS_ENST00000316519_Intron9_Frame0_sgRNA01	GACCTGTAGCTAGATCACTG	AACS
AADAC_ENST00000232892_Intron1_Frame0_sgRNA01	TCTGTGCTACAATATGTGAG	AADAC
AADAC_ENST00000232892_Intron1_Frame0_sgRNA02	TTGGCCAAAAAATGATATGG	AADAC
AADAC_ENST00000232892_Intron4_Frame0_sgRNA01	GGGATATACCAATACCAGGG	AADAC
AADAC_ENST00000232892_Intron4_Frame0_sgRNA02	GTTGACTTTAGTTACAAACG	AADAC
AADACL3_ENST00000359318_Intron1_Frame0_sgRNA01	CTAACAGGTAGATAGCAGTG	AADACL3
AADACL3_ENST00000359318_Intron1_Frame0_sgRNA02	CCAAAGCGGAGAATGCAAGG	AADACL3
AADACL3_ENST00000359318_Intron1_Frame0_sgRNA03	ACACTGGAAAGGATACCCAG	AADACL3
AADACL4_ENST00000376221_Intron1_Frame0_sgRNA01	TTGGTGGTAGGAACAAACAT	AADACL4
AADACL4_ENST00000376221_Intron1_Frame0_sgRNA02	ATAGGTAAGTCAGTGCACTG	AADACL4
AADACL4_ENST00000376221_Intron1_Frame0_sgRNA03	TAGCTGGTAACTTAGGACAG	AADACL4
AADAT_ENST00000509167_Intron12_Frame0_sgRNA01	TCTGTAGGTATGTCTAAGCG	AADAT
AADAT_ENST00000509167_Intron13_Frame0_sgRNA01	GACAATTTACGCAGCTCAGT	AADAT
AADAT_ENST00000509167_Intron4_Frame0_sgRNA01	ATGGAATAACTAATGCCAGG	AADAT
AADAT_ENST00000509167_Intron5_Frame0_sgRNA01	AGTTAATGTCGGCATAACAG	AADAT
AADAT_ENST00000509167_Intron6_Frame0_sgRNA01	CTGCAAGGAGAAACCACCGG	AADAT
AADAT_ENST00000509167_Intron7_Frame0_sgRNA01	GGATTAACAGACTTACAGGA	AADAT
AADAT_ENST00000509167_Intron9_Frame0_sgRNA01	CAGTATGGCAATTAACAGCG	AADAT
AAGAB_ENST00000261880_Intron2_Frame0_sgRNA01	GATAGTCAGACAAAATGTAA	AAGAB
AAGAB_ENST00000261880_Intron2_Frame0_sgRNA02	ATAGTCAGACAAAATGTAAT	AAGAB
AAGAB_ENST00000261880_Intron6_Frame0_sgRNA01	TCGTAACACAAATAGCTCAG	AAGAB
AAGAB_ENST00000261880_Intron6_Frame0_sgRNA02	GAAGGCAAATTAATGCCTCA	AAGAB
AAGAB_ENST00000261880_Intron9_Frame0_sgRNA01	GTTCTGATATGTGTTGCCAG	AAGAB
AAGAB_ENST00000261880_Intron9_Frame0_sgRNA02	ATGGGTCAAATGGTATTCAA	AAGAB
AAK1_ENST00000409085_Intron12_Frame0_sgRNA01	GGAAGCGTCATAGAGCACAC	AAK1
AAK1_ENST00000409085_Intron13_Frame0_sgRNA01	TACCCAGGGGGATTACACCA	AAK1
AAK1_ENST00000409085_Intron3_Frame0_sgRNA01	ACATACAGTCAAGACCACGT	AAK1
AAK1_ENST00000409085_Intron5_Frame0_sgRNA01	CGTCAGTATGAGTCACACGG	AAK1
AAK1_ENST00000409085_Intron7_Frame0_sgRNA01	CACACAGCGCTATAGCATGG	AAK1
AAK1_ENST00000409085_Intron9_Frame0_sgRNA01	TGGTTTCCCAGATTAAAACG	AAK1
AAMDC_ENST00000304716_Intron3_Frame0_sgRNA01	GTGCAGTAGAATGAATGTTG	AAMDC
AAMDC_ENST00000304716_Intron3_Frame0_sgRNA02	TGTTTGTAGAGTGACAGATG	AAMDC
AAMDC_ENST00000304716_Intron4_Frame0_sgRNA01	TAACTAACTACGTAGTCAGG	AAMDC
AAMDC_ENST00000304716_Intron4_Frame0_sgRNA02	GGCGTGTAAACATTACAGTG	AAMDC
AAMP_ENST00000444053_Intron4_Frame0_sgRNA01	CTTGCACCCCCAACAACCCA	AAMP
AAMP_ENST00000444053_Intron4_Frame0_sgRNA02	AAGTCCCCGCGGAACCCCAG	AAMP
AAMP_ENST00000444053_Intron7_Frame0_sgRNA01	CTTGATGGAGAGAAAGACGG	AAMP
AAMP_ENST00000444053_Intron7_Frame0_sgRNA02	TTGATGGAGAGAAAGACGGT	AAMP
AAMP_ENST00000444053_Intron9_Frame0_sgRNA01	CCTGTGGGCTGTGTCCATAG	AAMP
AAMP_ENST00000444053_Intron9_Frame0_sgRNA02	TCTGCTCCCAATTCTCAAAG	AAMP
AANAT_ENST00000250615_Intron4_Frame0_sgRNA01	GGATTAGAGATGGACCCCTG	AANAT
AANAT_ENST00000250615_Intron4_Frame0_sgRNA02	GAGGCCAGATACATACTCTG	AANAT
AANAT_ENST00000250615_Intron6_Frame0_sgRNA01	CGTGTCAGCAGAAGTGACCT	AANAT
AANAT_ENST00000250615_Intron6_Frame0_sgRNA02	AGAACTGGAGAGATGAGTAC	AANAT
AAR2_ENST00000320849_Intron3_Frame0_sgRNA01	ACACCCGGGCAGTAACCCAG	AAR2
AAR2_ENST00000320849_Intron3_Frame0_sgRNA02	ACGGCCCCTGTGAAAAACTG	AAR2
AAR2_ENST00000320849_Intron3_Frame0_sgRNA03	ATATGGAGCAGGCCTCATGG	AAR2
AARD_ENST00000378279_Intron1_Frame0_sgRNA01	CTCTAGGGCATGTTACCCGG	AARD
AARD_ENST00000378279_Intron1_Frame0_sgRNA02	TGTGTATGTATGGCTCGCGG	AARD
AARD_ENST00000378279_Intron1_Frame0_sgRNA03	CTATGTGTATGTATGGCTCG	AARD
AARS1_ENST00000261772_Intron10_Frame0_sgRNA01	CATTATCGCCAATTACTCCC	AARS1
AARS1_ENST00000261772_Intron12_Frame0_sgRNA01	ACTCCTACGAGGGTACCCGA	AARS1
AARS1_ENST00000261772_Intron13_Frame0_sgRNA01	CTAGTGTAAGTAGACCGCAG	AARS1
AARS1_ENST00000261772_Intron14_Frame0_sgRNA01	GATGCCCTTGACTTTGCACG	AARS1
AARS1_ENST00000261772_Intron16_Frame0_sgRNA01	GGTAAGACATAGATTCGCTG	AARS1
AARS1_ENST00000261772_Intron17_Frame0_sgRNA01	GTCCAAGGACAGGATCCATG	AARS1
AARS1_ENST00000261772_Intron18_Frame0_sgRNA01	CCAGAGTGTTTCCTAGGCAA	AARS1
AARS1_ENST00000261772_Intron19_Frame0_sgRNA01	CCAATCTCAATCCCAGACCG	AARS1
AARS1_ENST00000261772_Intron2_Frame0_sgRNA01	GTATTTCGCACATAGTACGT	AARS1
AARS1_ENST00000261772_Intron20_Frame0_sgRNA01	TGGCAAAGGTAACCAACCGG	AARS1
AARS1_ENST00000261772_Intron3_Frame0_sgRNA01	TTAGAACCCAGTTCCCAGTG	AARS1
AARS1_ENST00000261772_Intron6_Frame0_sgRNA01	ACCCCAAGAACGTGACATTG	AARS1
AARS1_ENST00000261772_Intron8_Frame0_sgRNA01	TCCGTTAAGAGGGATGGAGT	AARS1
AARS2_ENST00000244571_Intron1_Frame0_sgRNA01	ACGGCGCTCAGAGTATAGGG	AARS2
AARS2_ENST00000244571_Intron10_Frame0_sgRNA01	TAGGATCTGTCCCCTCACCT	AARS2
AARS2_ENST00000244571_Intron12_Frame0_sgRNA01	GCGGCAGACCCAAGCCTGAG	AARS2
AARS2_ENST00000244571_Intron13_Frame0_sgRNA01	GTGAAGGGGCTGCAGGGTAT	AARS2
AARS2_ENST00000244571_Intron14_Frame0_sgRNA01	ATCCACATGGAGCTTACAAG	AARS2
AARS2_ENST00000244571_Intron15_Frame0_sgRNA01	CCGTTAACTGCCAAAGGAGA	AARS2
AARS2_ENST00000244571_Intron17_Frame0_sgRNA01	TTCATACTTGGACACCAATG	AARS2
AARS2_ENST00000244571_Intron18_Frame0_sgRNA01	CCAACCCAATTGGAGTGCTA	AARS2
AARS2_ENST00000244571_Intron19_Frame0_sgRNA01	TCAAGTCAGTAGGCTTCCGG	AARS2
AARS2_ENST00000244571_Intron2_Frame0_sgRNA01	AGTCGGGAGCTAAACTCATG	AARS2
AARS2_ENST00000244571_Intron20_Frame0_sgRNA01	CCTGACCAGGAGACAGCTAG	AARS2
AARS2_ENST00000244571_Intron21_Frame0_sgRNA01	TATGAGGATACTCCAGGACA	AARS2
AARS2_ENST00000244571_Intron5_Frame0_sgRNA01	ATTATCCGAAGCATGCCCTG	AARS2
AARS2_ENST00000244571_Intron7_Frame0_sgRNA01	TGGGCTCGATATTTAGGGTG	AARS2
AARS2_ENST00000244571_Intron8_Frame0_sgRNA01	GGAGAGAGACCCTCCTTCCA	AARS2
AARSD1_ENST00000427569_Intron1_Frame0|PTGES3L-AARSD1_ENST00000421990_Intron6_Frame0_sgRNA01	ATGTTGGCACTCCCTACACG	AARSD1|PTGES3L-AARSD1
AARSD1_ENST00000427569_Intron10_Frame0|PTGES3L-AARSD1_ENST00000421990_Intron15_Frame0_sgRNA01	CCGGCCTGGATAGAGACCTA	AARSD1|PTGES3L-AARSD1
AARSD1_ENST00000427569_Intron2_Frame0|PTGES3L-AARSD1_ENST00000421990_Intron7_Frame0_sgRNA01	TTCTGAAGATCACAACACAT	AARSD1|PTGES3L-AARSD1
AARSD1_ENST00000427569_Intron5_Frame0|PTGES3L-AARSD1_ENST00000421990_Intron10_Frame0_sgRNA01	GGGACTGTCTGAATCTGATG	AARSD1|PTGES3L-AARSD1
AARSD1_ENST00000427569_Intron6_Frame0|PTGES3L-AARSD1_ENST00000421990_Intron11_Frame0_sgRNA01	TCAGGTTCTAGGATCCGCTG	AARSD1|PTGES3L-AARSD1
AARSD1_ENST00000427569_Intron8_Frame0|PTGES3L-AARSD1_ENST00000421990_Intron13_Frame0_sgRNA01	GATGTGTAGTTTGTCAAAGT	AARSD1|PTGES3L-AARSD1
AASDH_ENST00000205214_Intron10_Frame0_sgRNA01	AGATATACTACCTAACATCT	AASDH
AASDH_ENST00000205214_Intron12_Frame0_sgRNA01	GTAAGAGGTTGTAACTAGTG	AASDH
AASDH_ENST00000205214_Intron13_Frame0_sgRNA01	AGAACTTTATGTCCATCACA	AASDH
AASDH_ENST00000205214_Intron14_Frame0_sgRNA01	ATACTAGACCTCTGTCCCAG	AASDH
AASDH_ENST00000205214_Intron3_Frame0_sgRNA01	AAGTACTTGCTGTATACCCG	AASDH
AASDH_ENST00000205214_Intron5_Frame0_sgRNA01	GTTGGAGAGGAGACTAACAG	AASDH
AASDH_ENST00000205214_Intron8_Frame0_sgRNA01	ACCACCAATTTTCTGTGCTG	AASDH
AASDHPPT_ENST00000278618_Intron1_Frame0_sgRNA01	GATAATGTTTACAGCCATCG	AASDHPPT
AASDHPPT_ENST00000278618_Intron3_Frame0_sgRNA01	CATCGCAGGTTACATACGAG	AASDHPPT
AASDHPPT_ENST00000278618_Intron4_Frame0_sgRNA01	TCACGTATGAAAAATCATGG	AASDHPPT
AASDHPPT_ENST00000278618_Intron5_Frame0_sgRNA01	TTACTCATCAACCTTCAACG	AASDHPPT
AASS_ENST00000393376_Intron1_Frame0_sgRNA01	TAGTGTGAGTCCTTCCAAGG	AASS
AASS_ENST00000393376_Intron10_Frame0_sgRNA01	ATATGGATACAAACACCAAG	AASS
AASS_ENST00000393376_Intron11_Frame0_sgRNA01	ACATTTTAGTCCTACAAACA	AASS
AASS_ENST00000393376_Intron16_Frame0_sgRNA01	ACCCAATAGTACCTCGCCAA	AASS
AASS_ENST00000393376_Intron17_Frame0_sgRNA01	ACTTAAGACCCGCTCCACAG	AASS
AASS_ENST00000393376_Intron18_Frame0_sgRNA01	CCATCCTCAAGGAATCCATG	AASS
AASS_ENST00000393376_Intron19_Frame0_sgRNA01	ATACCTTCTGAAATGGTCGG	AASS
AASS_ENST00000393376_Intron2_Frame0_sgRNA01	CAACCATTCTAAGTACACTC	AASS
AASS_ENST00000393376_Intron4_Frame0_sgRNA01	TAAAAAAAATGCTGAGCTGG	AASS
AASS_ENST00000393376_Intron5_Frame0_sgRNA01	CTTAAAAAATGGTTATCGTG	AASS
AASS_ENST00000393376_Intron7_Frame0_sgRNA01	TATGACGTTTGGTCTCAACA	AASS
AATK_ENST00000326724_Intron11_Frame0_sgRNA01	GGGTCGCGCTCCCGCAGGAA	AATK
AATK_ENST00000326724_Intron2_Frame0_sgRNA01	TTGGGCCCGAGCACTCACGG	AATK
AATK_ENST00000326724_Intron4_Frame0_sgRNA01	GACTGAAGAAGGGACCGTCG	AATK
AATK_ENST00000326724_Intron6_Frame0_sgRNA01	ATCAACGCCCCCCTGCCCCG	AATK
AATK_ENST00000326724_Intron8_Frame0_sgRNA01	GGGCAGGGCCTGCGCCGGCA	AATK
ABAT_ENST00000268251_Intron11_Frame0_sgRNA01	TTAGATGACGTGGAAACGGG	ABAT
ABAT_ENST00000268251_Intron12_Frame0_sgRNA01	AGGGAGAAATAAACACCCGT	ABAT
ABAT_ENST00000268251_Intron13_Frame0_sgRNA01	CTGTTCCTTTCTCACCATCG	ABAT
ABAT_ENST00000268251_Intron14_Frame0_sgRNA01	ATCGTGCTAAAGTCTCACCA	ABAT
ABAT_ENST00000268251_Intron3_Frame0_sgRNA01	ATGCTCCAGAAGGCTAGATG	ABAT
ABAT_ENST00000268251_Intron4_Frame0_sgRNA01	GACTATCTGTGGACACACAG	ABAT
ABAT_ENST00000268251_Intron6_Frame0_sgRNA01	GGGAACGCTCTAAAGCCATG	ABAT
ABAT_ENST00000268251_Intron7_Frame0_sgRNA01	AGACACCTACACGTTCCAGG	ABAT
ABAT_ENST00000268251_Intron8_Frame0_sgRNA01	GGTACTTTGAGACGGCACAG	ABAT
ABAT_ENST00000268251_Intron9_Frame0_sgRNA01	AGTTACCCATGGGACCAATG	ABAT
ABCA1_ENST00000374736_Intron10_Frame0_sgRNA01	TGATTCTATACCCACGACTG	ABCA1
ABCA1_ENST00000374736_Intron11_Frame0_sgRNA01	AAACCACACTTAGGTCTACG	ABCA1
ABCA1_ENST00000374736_Intron12_Frame0_sgRNA01	GAGACAAATCCTACACTAGG	ABCA1
ABCA1_ENST00000374736_Intron15_Frame0_sgRNA01	GATATAGGGCCAACCCCGTG	ABCA1
ABCA1_ENST00000374736_Intron16_Frame0_sgRNA01	TATCCCCCTGCTCTGTACGA	ABCA1
ABCA1_ENST00000374736_Intron2_Frame0_sgRNA01	TATCAGCACTTGGTACACCA	ABCA1
ABCA1_ENST00000374736_Intron23_Frame0_sgRNA01	CTTAACTCAAGTGCAGTCTG	ABCA1
ABCA1_ENST00000374736_Intron25_Frame0_sgRNA01	GATGTTGTATCTCTAAGGGG	ABCA1
ABCA1_ENST00000374736_Intron28_Frame0_sgRNA01	TGGGGAGCGTGACTTCACAT	ABCA1
ABCA1_ENST00000374736_Intron31_Frame0_sgRNA01	GCGAGTTAAAGACTGAAACA	ABCA1
ABCA1_ENST00000374736_Intron34_Frame0_sgRNA01	TTAATGTCTGGTTATCACGG	ABCA1
ABCA1_ENST00000374736_Intron35_Frame0_sgRNA01	ATAGTGATCACTGACTATGT	ABCA1
ABCA1_ENST00000374736_Intron37_Frame0_sgRNA01	CATCAAGTAGGATTGGACTG	ABCA1
ABCA1_ENST00000374736_Intron39_Frame0_sgRNA01	TAGTGCCACTGAGTGTGACA	ABCA1
ABCA1_ENST00000374736_Intron42_Frame0_sgRNA01	GTCGCCACAAACGCAGACCA	ABCA1
ABCA1_ENST00000374736_Intron43_Frame0_sgRNA01	AATCATTCTCTTGACATACA	ABCA1
ABCA1_ENST00000374736_Intron45_Frame0_sgRNA01	ATATATTGTCAGGATGCCAA	ABCA1
ABCA1_ENST00000374736_Intron46_Frame0_sgRNA01	CAGAAACAAATTCCAGACCG	ABCA1
ABCA1_ENST00000374736_Intron49_Frame0_sgRNA01	ACTGCTCTTGGACCTATGGG	ABCA1
ABCA1_ENST00000374736_Intron6_Frame0_sgRNA01	CAGTTCTGAGGCAATAACCG	ABCA1
ABCA1_ENST00000374736_Intron7_Frame0_sgRNA01	AGTCCTCAAAGGGACCTACG	ABCA1
ABCA1_ENST00000374736_Intron8_Frame0_sgRNA01	GCTAACTAACAGGAATAACG	ABCA1
ABCA10_ENST00000269081_Intron14_Frame0_sgRNA01	TTTACTCTCTAAAAATGAAA	ABCA10
ABCA10_ENST00000269081_Intron15_Frame0_sgRNA01	AGATCCCTAACAAGCTTGCA	ABCA10
ABCA10_ENST00000269081_Intron22_Frame0_sgRNA01	TTCTTGTACCAATTCAAAGA	ABCA10
ABCA10_ENST00000269081_Intron23_Frame0_sgRNA01	GTAGTCTCCCGTTTCCACAG	ABCA10
ABCA10_ENST00000269081_Intron24_Frame0_sgRNA01	TAACTACGCTTTAATAAACT	ABCA10
ABCA10_ENST00000269081_Intron25_Frame0_sgRNA01	TTAGAAATGGCAGGTCATAG	ABCA10
ABCA10_ENST00000269081_Intron26_Frame0_sgRNA01	TACTAAGTGCCAGACCACTG	ABCA10
ABCA10_ENST00000269081_Intron27_Frame0_sgRNA01	TACAGCAGGAAGCCCAACCG	ABCA10
ABCA10_ENST00000269081_Intron28_Frame0_sgRNA01	GATTACCGGTTTGGGCAAAG	ABCA10
ABCA10_ENST00000269081_Intron30_Frame0_sgRNA01	ACCCAACTAAATTTAATGCC	ABCA10
ABCA10_ENST00000269081_Intron32_Frame0_sgRNA01	GGGATTGGAGCAAAAACCAA	ABCA10
ABCA10_ENST00000269081_Intron34_Frame0_sgRNA01	GCACCCAGCCATGGGTGCAC	ABCA10
ABCA10_ENST00000269081_Intron39_Frame0_sgRNA01	GGATTCACACAGAGGTCATC	ABCA10
ABCA10_ENST00000269081_Intron6_Frame0_sgRNA01	GGGATCCAGACCATGAACTG	ABCA10
ABCA10_ENST00000269081_Intron8_Frame0_sgRNA01	GTAATCTGAAACAGGTTAAG	ABCA10
ABCA10_ENST00000269081_Intron9_Frame0_sgRNA01	CCTAAAAATTTACCCCCATG	ABCA10
ABCA12_ENST00000272895_Intron1_Frame0_sgRNA01	CCTACCCACAAAATTCACAA	ABCA12
ABCA12_ENST00000272895_Intron11_Frame0_sgRNA01	CAAGCCTATTAGCCACAGTG	ABCA12
ABCA12_ENST00000272895_Intron14_Frame0_sgRNA01	AACTTCAGTAACCTAATTGG	ABCA12
ABCA12_ENST00000272895_Intron15_Frame0_sgRNA01	TGAGTCTAGCCGTTAAACGT	ABCA12
ABCA12_ENST00000272895_Intron16_Frame0_sgRNA01	AAGTGGCAAAAAGTGTTGCT	ABCA12
ABCA12_ENST00000272895_Intron18_Frame0_sgRNA01	GCAAGCAGTATAGATTGGGT	ABCA12
ABCA12_ENST00000272895_Intron19_Frame0_sgRNA01	TAGTGAGTCTCAGAAAACGA	ABCA12
ABCA12_ENST00000272895_Intron23_Frame0_sgRNA01	TTAATGAGGGCCGATCACGG	ABCA12
ABCA12_ENST00000272895_Intron24_Frame0_sgRNA01	AGTTGTAGCATGGTTGGTAA	ABCA12
ABCA12_ENST00000272895_Intron31_Frame0_sgRNA01	TGGGACACATCGCTATCTGG	ABCA12
ABCA12_ENST00000272895_Intron32_Frame0_sgRNA01	AGATACGTGCTGTCTAGCTG	ABCA12
ABCA12_ENST00000272895_Intron36_Frame0_sgRNA01	ATGTGGTTCTCGTACAAGTG	ABCA12
ABCA12_ENST00000272895_Intron38_Frame0_sgRNA01	TGTGTAAAAGATGATACTCG	ABCA12
ABCA12_ENST00000272895_Intron41_Frame0_sgRNA01	CCTACCGGCCCTCATCTCTG	ABCA12
ABCA12_ENST00000272895_Intron43_Frame0_sgRNA01	CACCTGATAGGGCTTGAATG	ABCA12
ABCA12_ENST00000272895_Intron45_Frame0_sgRNA01	GTTGAATTCCCTCCGCCAAG	ABCA12
ABCA12_ENST00000272895_Intron47_Frame0_sgRNA01	AAGGGTAACTGAACAAACAC	ABCA12
ABCA12_ENST00000272895_Intron48_Frame0_sgRNA01	CCCCCACATTCAGATGACAT	ABCA12
ABCA12_ENST00000272895_Intron5_Frame0_sgRNA01	GCTTTAGACTGGAATTAACT	ABCA12
ABCA12_ENST00000272895_Intron51_Frame0_sgRNA01	CTGATGCACTGGCGTCACAG	ABCA12
ABCA12_ENST00000272895_Intron52_Frame0_sgRNA01	ATGATGTACGTTGAACGGAA	ABCA12
ABCA12_ENST00000272895_Intron6_Frame0_sgRNA01	ACTCAAGTAAGTCCCAGTGT	ABCA12
ABCA13_ENST00000435803_Intron1_Frame0_sgRNA01	ATGCTGACTAGAAACGACAG	ABCA13
ABCA13_ENST00000435803_Intron12_Frame0_sgRNA01	GAATTGTGCTAGCTAAAAAA	ABCA13
ABCA13_ENST00000435803_Intron13_Frame0_sgRNA01	TTAGCTAGGATACTGAGACG	ABCA13
ABCA13_ENST00000435803_Intron20_Frame0_sgRNA01	GATCAGGTAAAACCACCACG	ABCA13
ABCA13_ENST00000435803_Intron23_Frame0_sgRNA01	CGGGGAGAATGAATCCACTG	ABCA13
ABCA13_ENST00000435803_Intron24_Frame0_sgRNA01	CAAGCACTTACTTCAAATCG	ABCA13
ABCA13_ENST00000435803_Intron25_Frame0_sgRNA01	TGATCTACATTCCACCAGTG	ABCA13
ABCA13_ENST00000435803_Intron27_Frame0_sgRNA01	TTGAGTGTTAGCATCCTAGG	ABCA13
ABCA13_ENST00000435803_Intron28_Frame0_sgRNA01	CATCGACTACTACAAACCCA	ABCA13
ABCA13_ENST00000435803_Intron32_Frame0_sgRNA01	GTACACCAGAACCCCAGCAG	ABCA13
ABCA13_ENST00000435803_Intron33_Frame0_sgRNA01	TAGATTACGGGGCTGCTCAG	ABCA13
ABCA13_ENST00000435803_Intron40_Frame0_sgRNA01	CAACGATATTACCCTCCTAG	ABCA13
ABCA13_ENST00000435803_Intron41_Frame0_sgRNA01	CCACTCCAATCAAAGTACAG	ABCA13
ABCA13_ENST00000435803_Intron45_Frame0_sgRNA01	TGTATCTTGATAAGTATGGG	ABCA13
ABCA13_ENST00000435803_Intron47_Frame0_sgRNA01	GCAGCGGTAATTCTACCAAG	ABCA13
ABCA13_ENST00000435803_Intron5_Frame0_sgRNA01	GGAACTAGTTATCAACAGGG	ABCA13
ABCA13_ENST00000435803_Intron50_Frame0_sgRNA01	GTAACAATAAGGATTCCCAA	ABCA13
ABCA13_ENST00000435803_Intron52_Frame0_sgRNA01	GTAGTGTCTGACCCAAACGA	ABCA13
ABCA13_ENST00000435803_Intron54_Frame0_sgRNA01	TGTACCCTGGAACATGGACA	ABCA13
ABCA13_ENST00000435803_Intron56_Frame0_sgRNA01	GTAATTGAGAGTGAACAGGT	ABCA13
ABCA13_ENST00000435803_Intron57_Frame0_sgRNA01	CTTACCTAGCCAGATCATGG	ABCA13
ABCA13_ENST00000435803_Intron60_Frame0_sgRNA01	AGGGCCTATACTTTGCAATG	ABCA13
ABCA13_ENST00000435803_Intron61_Frame0_sgRNA01	CCCCCCCGAAAAGTCTTGTG	ABCA13
ABCA13_ENST00000435803_Intron8_Frame0_sgRNA01	GAACCTAAAAGTGAACACAT	ABCA13
ABCA13_ENST00000435803_Intron9_Frame0_sgRNA01	TGGAGCCAGTTGATGCACAT	ABCA13
ABCA2_ENST00000341511_Intron1_Frame0_sgRNA01	GCATTAGTATTAGTCCCCGG	ABCA2
ABCA2_ENST00000341511_Intron10_Frame0_sgRNA01	TAGGGACCCCCTCTACACCC	ABCA2
ABCA2_ENST00000341511_Intron11_Frame0_sgRNA01	GGACCTGCGCCTGCCGAGCC	ABCA2
ABCA2_ENST00000341511_Intron12_Frame0_sgRNA01	TGCCTCGCACATGCCCACGG	ABCA2
ABCA2_ENST00000341511_Intron16_Frame0_sgRNA01	GAGGGGCGGCGTCCTCCCCG	ABCA2
ABCA2_ENST00000341511_Intron25_Frame0_sgRNA01	AGGTGGGCGCACTCCTGCCT	ABCA2
ABCA2_ENST00000341511_Intron32_Frame0_sgRNA01	TCGGGCGGCGCTACACACAG	ABCA2
ABCA2_ENST00000341511_Intron35_Frame0_sgRNA01	GCGGGGATGGGGGATGAGAA	ABCA2
ABCA2_ENST00000341511_Intron37_Frame0_sgRNA01	TGAGGGGCACAGCCTCCGCA	ABCA2
ABCA2_ENST00000341511_Intron40_Frame0_sgRNA01	GCCCCACCTCCAGAGCCCAG	ABCA2
ABCA2_ENST00000341511_Intron42_Frame0_sgRNA01	GGGCAGGGAGTCAGCACGCT	ABCA2
ABCA2_ENST00000341511_Intron43_Frame0_sgRNA01	CGTGCTCACCAGGAAGTCAA	ABCA2
ABCA2_ENST00000341511_Intron46_Frame0_sgRNA01	GTTGTGGAGGGGGCGCTACG	ABCA2
ABCA2_ENST00000341511_Intron47_Frame0_sgRNA01	GGGCTGGTCTGGGGTGAGGA	ABCA2
ABCA2_ENST00000341511_Intron48_Frame0_sgRNA01	GGGGGCCACTGAGTCTACAT	ABCA2
ABCA2_ENST00000341511_Intron6_Frame0_sgRNA01	GTGGCTCCGATGTAGGTGTG	ABCA2
ABCA2_ENST00000341511_Intron7_Frame0_sgRNA01	TGGGGACAAAGTCCTTGCCG	ABCA2
ABCA2_ENST00000341511_Intron8_Frame0_sgRNA01	AGCAGGGAGACACAAGCTAG	ABCA2
ABCA3_ENST00000301732_Intron12_Frame0_sgRNA01	ACAGCCTGGTGCCTACATGG	ABCA3
ABCA3_ENST00000301732_Intron13_Frame0_sgRNA01	GCGTCACCATCAGTGTGCAG	ABCA3
ABCA3_ENST00000301732_Intron15_Frame0_sgRNA01	CTTCCGAGGAGCTAAACTGG	ABCA3
ABCA3_ENST00000301732_Intron16_Frame0_sgRNA01	GCTCCGCGAACCCCTCGATG	ABCA3
ABCA3_ENST00000301732_Intron20_Frame0_sgRNA01	TCTAGCAGCCAACGACACGG	ABCA3
ABCA3_ENST00000301732_Intron23_Frame0_sgRNA01	CTGGTTCCGGTTCTGCACAG	ABCA3
ABCA3_ENST00000301732_Intron26_Frame0_sgRNA01	GCACATACAGCTTAGCCGAG	ABCA3
ABCA3_ENST00000301732_Intron27_Frame0_sgRNA01	CCTGGAAGCTTTCGGCGCTG	ABCA3
ABCA3_ENST00000301732_Intron28_Frame0_sgRNA01	CTGCCAGTGTGTGTACACGG	ABCA3
ABCA3_ENST00000301732_Intron32_Frame0_sgRNA01	TGCCCCATGAGTGCCCAGTG	ABCA3
ABCA3_ENST00000301732_Intron4_Frame0_sgRNA01	GCAGACAGCCCTTCCCTCAA	ABCA3
ABCA3_ENST00000301732_Intron6_Frame0_sgRNA01	GGTTGAACTAGTGACGCGGG	ABCA3
ABCA3_ENST00000301732_Intron8_Frame0_sgRNA01	GAGCTGTAACACCTGGCTAG	ABCA3
ABCA3_ENST00000301732_Intron9_Frame0_sgRNA01	AGGGACGCGGCTCCACCGAG	ABCA3
ABCA4_ENST00000370225_Intron1_Frame0_sgRNA01	GGAGTGATGAACCTGAAGTG	ABCA4
ABCA4_ENST00000370225_Intron10_Frame0_sgRNA01	ATTCCAAGCAGTCACCAAGT	ABCA4
ABCA4_ENST00000370225_Intron11_Frame0_sgRNA01	AGTCTGAGTGACTCCCCCAG	ABCA4
ABCA4_ENST00000370225_Intron14_Frame0_sgRNA01	TATTACCACTCTTCTCACCG	ABCA4
ABCA4_ENST00000370225_Intron15_Frame0_sgRNA01	GGAAACGTGTTGTAGGACAG	ABCA4
ABCA4_ENST00000370225_Intron23_Frame0_sgRNA01	TTATGTTATAGCACCCAAGG	ABCA4
ABCA4_ENST00000370225_Intron25_Frame0_sgRNA01	TATGCTTGGGTGGGGAACGA	ABCA4
ABCA4_ENST00000370225_Intron27_Frame0_sgRNA01	GCATGGGTTATAACTCAGCA	ABCA4
ABCA4_ENST00000370225_Intron30_Frame0_sgRNA01	AACGAACCCTTACTTCCACG	ABCA4
ABCA4_ENST00000370225_Intron33_Frame0_sgRNA01	AAACTCTCATGAGTGATAAC	ABCA4
ABCA4_ENST00000370225_Intron34_Frame0_sgRNA01	CCTCCTGCTGAAATCTAGCA	ABCA4
ABCA4_ENST00000370225_Intron36_Frame0_sgRNA01	ACACTCATAAATGCACGGGG	ABCA4
ABCA4_ENST00000370225_Intron38_Frame0_sgRNA01	TTATGGAGGATCATACACTG	ABCA4
ABCA4_ENST00000370225_Intron41_Frame0_sgRNA01	GTGAGTACTGAGACATCTCG	ABCA4
ABCA4_ENST00000370225_Intron42_Frame0_sgRNA01	ATCTAAGTCCCAGTTGACAC	ABCA4
ABCA4_ENST00000370225_Intron44_Frame0_sgRNA01	AACGCAGGGAGGAACTGCTG	ABCA4
ABCA4_ENST00000370225_Intron45_Frame0_sgRNA01	CCCTCACTTGAGCAAGACAG	ABCA4
ABCA4_ENST00000370225_Intron48_Frame0_sgRNA01	GGACACAAGCCATACCAGCA	ABCA4
ABCA4_ENST00000370225_Intron49_Frame0_sgRNA01	ATACATGCTTACATCCTGGG	ABCA4
ABCA4_ENST00000370225_Intron5_Frame0_sgRNA01	GCAAATTCGTGAGATTCCCG	ABCA4
ABCA4_ENST00000370225_Intron6_Frame0_sgRNA01	GATCACCCATGAGACCACCG	ABCA4
ABCA4_ENST00000370225_Intron7_Frame0_sgRNA01	AAACATGGCTTATTGCAATG	ABCA4
ABCA4_ENST00000370225_Intron9_Frame0_sgRNA01	GTCCAAATCTAGCTTTAACG	ABCA4
ABCA5_ENST00000392676_Intron13_Frame0_sgRNA01	CTTAATGTATGTGTGGAAGT	ABCA5
ABCA5_ENST00000392676_Intron14_Frame0_sgRNA01	ACTGATGTACCACTTTACAC	ABCA5
ABCA5_ENST00000392676_Intron2_Frame0_sgRNA01	TCTAGAGTCCATAAAATACG	ABCA5
ABCA5_ENST00000392676_Intron21_Frame0_sgRNA01	AATCTTGCATAACTCCCAAA	ABCA5
ABCA5_ENST00000392676_Intron22_Frame0_sgRNA01	GTGGCAGATGTATTAACAGG	ABCA5
ABCA5_ENST00000392676_Intron23_Frame0_sgRNA01	AGAAATTGCTAAGTATACAG	ABCA5
ABCA5_ENST00000392676_Intron24_Frame0_sgRNA01	GTTCCTGATTACACCCAAGT	ABCA5
ABCA5_ENST00000392676_Intron25_Frame0_sgRNA01	CTGAATCATCCTTTCCACGT	ABCA5
ABCA5_ENST00000392676_Intron26_Frame0_sgRNA01	GTCAAACTGTAAATTCTCAA	ABCA5
ABCA5_ENST00000392676_Intron27_Frame0_sgRNA01	AGCTAATCTGTATTTCAGTG	ABCA5
ABCA5_ENST00000392676_Intron29_Frame0_sgRNA01	AAAACTTATCATGAAATGAC	ABCA5
ABCA5_ENST00000392676_Intron31_Frame0_sgRNA01	CTTGATATTAGTCTGGCTGT	ABCA5
ABCA5_ENST00000392676_Intron33_Frame0_sgRNA01	GAATCTATCAAGACAATATC	ABCA5
ABCA5_ENST00000392676_Intron38_Frame0_sgRNA01	ATTAGTAAGTGAAGAACCTA	ABCA5
ABCA5_ENST00000392676_Intron5_Frame0_sgRNA01	TAGCTGTCCCGTTTTACTAG	ABCA5
ABCA5_ENST00000392676_Intron7_Frame0_sgRNA01	TTTAACAACTGATACAGGGT	ABCA5
ABCA5_ENST00000392676_Intron8_Frame0_sgRNA01	CTGGGATATATTCACTCTAG	ABCA5
ABCA6_ENST00000284425_Intron13_Frame0_sgRNA01	ATATCGACTGCTTTAATGAG	ABCA6
ABCA6_ENST00000284425_Intron14_Frame0_sgRNA01	AGTTCTTTTACCACTAAAAG	ABCA6
ABCA6_ENST00000284425_Intron2_Frame0_sgRNA01	CACTGTAAGAGTGCTAACCG	ABCA6
ABCA6_ENST00000284425_Intron21_Frame0_sgRNA01	ATGCTTATCTCCTATCCAGA	ABCA6
ABCA6_ENST00000284425_Intron22_Frame0_sgRNA01	CGGTCATACTCAACTCACGG	ABCA6
ABCA6_ENST00000284425_Intron23_Frame0_sgRNA01	GATAGACACCTTGTAAACCA	ABCA6
ABCA6_ENST00000284425_Intron24_Frame0_sgRNA01	CAAAAAATCAAATATTACTG	ABCA6
ABCA6_ENST00000284425_Intron25_Frame0_sgRNA01	CACGTCAAGAAGTCTATTTG	ABCA6
ABCA6_ENST00000284425_Intron26_Frame0_sgRNA01	GCATATGAGTTTATCCTCAG	ABCA6
ABCA6_ENST00000284425_Intron27_Frame0_sgRNA01	AAGTCATGGGATAAAGCGAG	ABCA6
ABCA6_ENST00000284425_Intron29_Frame0_sgRNA01	TTGTCTTGCCAGAAGAGGGG	ABCA6
ABCA6_ENST00000284425_Intron31_Frame0_sgRNA01	GGGCATCAGGTGTTTATAAC	ABCA6
ABCA6_ENST00000284425_Intron33_Frame0_sgRNA01	GGTGTGGTATGGCAGCAAAC	ABCA6
ABCA6_ENST00000284425_Intron38_Frame0_sgRNA01	TGTTGGTCTTCCAAATGAAC	ABCA6
ABCA6_ENST00000284425_Intron5_Frame0_sgRNA01	TGACCCAACCACTACCCCAA	ABCA6
ABCA6_ENST00000284425_Intron7_Frame0_sgRNA01	AACTATTTCAAGTACACACA	ABCA6
ABCA6_ENST00000284425_Intron8_Frame0_sgRNA01	AAATGCCTATCCTTGCACTG	ABCA6
ABCA7_ENST00000263094_Intron10_Frame0_sgRNA01	CCTGTCTACCCTCCTCACCG	ABCA7
ABCA7_ENST00000263094_Intron11_Frame0_sgRNA01	GATTTGTAGAGATCTCAGGA	ABCA7
ABCA7_ENST00000263094_Intron14_Frame0_sgRNA01	AGACAGGGGCGGCCCCACGT	ABCA7
ABCA7_ENST00000263094_Intron15_Frame0_sgRNA01	ATGGGGGACGCCCCCCGCTT	ABCA7
ABCA7_ENST00000263094_Intron2_Frame0_sgRNA01	GAGACGGTGGGGGACAGTGG	ABCA7
ABCA7_ENST00000263094_Intron22_Frame0_sgRNA01	GGGACTCTGTTCAGCCCTGA	ABCA7
ABCA7_ENST00000263094_Intron24_Frame0_sgRNA01	TAGCGTGTTTATGAGCAGCA	ABCA7
ABCA7_ENST00000263094_Intron27_Frame0_sgRNA01	TTGGGTTGGGAATACACACG	ABCA7
ABCA7_ENST00000263094_Intron32_Frame0_sgRNA01	GGGTTGGACCTTGCTGTGAC	ABCA7
ABCA7_ENST00000263094_Intron34_Frame0_sgRNA01	CAATCCTCAAGACTTTACCC	ABCA7
ABCA7_ENST00000263094_Intron36_Frame0_sgRNA01	CTTGGGCTGGGTTGGGTCGT	ABCA7
ABCA7_ENST00000263094_Intron39_Frame0_sgRNA01	TGGGTGGGGGGTGCTCCCAC	ABCA7
ABCA7_ENST00000263094_Intron40_Frame0_sgRNA01	AGATATTGGGGTATGTAGCG	ABCA7
ABCA7_ENST00000263094_Intron42_Frame0_sgRNA01	GAAAGGCGCGAAGCCCTAGG	ABCA7
ABCA7_ENST00000263094_Intron43_Frame0_sgRNA01	GGAGGCGGGGCCTTGCTTAT	ABCA7
ABCA7_ENST00000263094_Intron46_Frame0_sgRNA01	AAGAGGGACGGTCAGCCCAC	ABCA7
ABCA7_ENST00000263094_Intron6_Frame0_sgRNA01	TATGATAGTATGGTCTGCCT	ABCA7
ABCA7_ENST00000263094_Intron7_Frame0_sgRNA01	TGCCAACGTTGCCTCCATGG	ABCA7
ABCA7_ENST00000263094_Intron9_Frame0_sgRNA01	AAGTAGGAGTTAGCCGATGG	ABCA7
ABCA8_ENST00000586539_Intron14_Frame0_sgRNA01	ATGTGTGTGACATTCAAACC	ABCA8
ABCA8_ENST00000586539_Intron15_Frame0_sgRNA01	TTTAACAGAGTATTACGGTT	ABCA8
ABCA8_ENST00000586539_Intron22_Frame0_sgRNA01	GTATCTGATATTTAGGACAC	ABCA8
ABCA8_ENST00000586539_Intron23_Frame0_sgRNA01	ATTGACCCTACCCAGTACTC	ABCA8
ABCA8_ENST00000586539_Intron24_Frame0_sgRNA01	ATAGTAGAGATGCTTACACA	ABCA8
ABCA8_ENST00000586539_Intron25_Frame0_sgRNA01	TCAAAACATTGTCATAGCCC	ABCA8
ABCA8_ENST00000586539_Intron26_Frame0_sgRNA01	AACGAACAGAAACCTAGCAG	ABCA8
ABCA8_ENST00000586539_Intron27_Frame0_sgRNA01	GTTACTGTACATGAGTGAAG	ABCA8
ABCA8_ENST00000586539_Intron28_Frame0_sgRNA01	ATACAGGTATCTATAGCCCA	ABCA8
ABCA8_ENST00000586539_Intron3_Frame0_sgRNA01	TGTGTCGGGGGAGATACACA	ABCA8
ABCA8_ENST00000586539_Intron30_Frame0_sgRNA01	TGTCCTTTCAGATCAAACGG	ABCA8
ABCA8_ENST00000586539_Intron32_Frame0_sgRNA01	ATGCCTGTGAAACTGTACCG	ABCA8
ABCA8_ENST00000586539_Intron39_Frame0_sgRNA01	TGTTTTATACACATATACCA	ABCA8
ABCA8_ENST00000586539_Intron6_Frame0_sgRNA01	ACTGAAGTTACTATATACCA	ABCA8
ABCA8_ENST00000586539_Intron8_Frame0_sgRNA01	AGGCATACAGAGTAATCAGT	ABCA8
ABCA8_ENST00000586539_Intron9_Frame0_sgRNA01	TAGGACACAGTCAAAAGGTG	ABCA8
ABCA9_ENST00000340001_Intron13_Frame0_sgRNA01	TTTTGCCTGAAATTTAGATG	ABCA9
ABCA9_ENST00000340001_Intron14_Frame0_sgRNA01	AAGGATCTTATCCGAAAGGG	ABCA9
ABCA9_ENST00000340001_Intron2_Frame0_sgRNA01	GGTAAAACATCTATGTAGGG	ABCA9
ABCA9_ENST00000340001_Intron21_Frame0_sgRNA01	TCTATAGCCAGGTTAAACTG	ABCA9
ABCA9_ENST00000340001_Intron22_Frame0_sgRNA01	ACCCGGCCAAACTACCCAGG	ABCA9
ABCA9_ENST00000340001_Intron23_Frame0_sgRNA01	AGAAACGAATTGTAACTCGG	ABCA9
ABCA9_ENST00000340001_Intron24_Frame0_sgRNA01	CCAAAACTATGCAATAGCAC	ABCA9
ABCA9_ENST00000340001_Intron25_Frame0_sgRNA01	ACCCTGCTCTACGAACAAAG	ABCA9
ABCA9_ENST00000340001_Intron26_Frame0_sgRNA01	CGACAATAATATGACCTACG	ABCA9
ABCA9_ENST00000340001_Intron27_Frame0_sgRNA01	ATTGTAAAGATAGGAGTCCA	ABCA9
ABCA9_ENST00000340001_Intron29_Frame0_sgRNA01	TATTCGCATCTTGAACTGAG	ABCA9
ABCA9_ENST00000340001_Intron31_Frame0_sgRNA01	TATGAAGGAAGGTCGCACAG	ABCA9
ABCA9_ENST00000340001_Intron33_Frame0_sgRNA01	GTGCCGTAGATGGGAACCAG	ABCA9
ABCA9_ENST00000340001_Intron38_Frame0_sgRNA01	ACATGTATAATGCATTCGCC	ABCA9
ABCA9_ENST00000340001_Intron5_Frame0_sgRNA01	GAGTAGCGTTTTGTCCAGTG	ABCA9
ABCA9_ENST00000340001_Intron7_Frame0_sgRNA01	TTGCATGAAACAGTGTCTAG	ABCA9
ABCA9_ENST00000340001_Intron8_Frame0_sgRNA01	ATAATGTCTTAACTGGACTG	ABCA9
ABCB1_ENST00000622132_Intron10_Frame0_sgRNA01	TGGACAATCTTTTAGATAGG	ABCB1
ABCB1_ENST00000622132_Intron11_Frame0_sgRNA01	TCAAGGCAATTCACAGACAC	ABCB1
ABCB1_ENST00000622132_Intron12_Frame0_sgRNA01	TGTGACTGCTGATCACCGCA	ABCB1
ABCB1_ENST00000622132_Intron13_Frame0_sgRNA01	ACTACTATAAATCGGAAGAA	ABCB1
ABCB1_ENST00000622132_Intron14_Frame0_sgRNA01	TCCAGCACGTGATAGTAACG	ABCB1
ABCB1_ENST00000622132_Intron15_Frame0_sgRNA01	CAAAGTAGGAAACAACACCT	ABCB1
ABCB1_ENST00000622132_Intron16_Frame0_sgRNA01	TGGTGGGCTAGGGCTACAGT	ABCB1
ABCB1_ENST00000622132_Intron17_Frame0_sgRNA01	ACACGTATCTCCCTTCACAG	ABCB1
ABCB1_ENST00000622132_Intron18_Frame0_sgRNA01	CCTCCCGCAATGAAACCAGG	ABCB1
ABCB1_ENST00000622132_Intron19_Frame0_sgRNA01	ACCGTCTACTCCATAAACAG	ABCB1
ABCB1_ENST00000622132_Intron20_Frame0_sgRNA01	CGTGGAAGACACAATCCTGG	ABCB1
ABCB1_ENST00000622132_Intron21_Frame0_sgRNA01	ACTGGCCTGTACCAGCATAG	ABCB1
ABCB1_ENST00000622132_Intron24_Frame0_sgRNA01	TCAGTACTTTTACGTAGCAA	ABCB1
ABCB1_ENST00000622132_Intron25_Frame0_sgRNA01	ACTATGAGTACATTAGTGGA	ABCB1
ABCB1_ENST00000622132_Intron26_Frame0_sgRNA01	AATCTCATTAAGTCCCAGGG	ABCB1
ABCB1_ENST00000622132_Intron27_Frame0_sgRNA01	TCCATAAAAAGCTCCACAGT	ABCB1
ABCB1_ENST00000622132_Intron3_Frame0_sgRNA01	TTGTCTGAGGATGTACAATG	ABCB1
ABCB1_ENST00000622132_Intron7_Frame0_sgRNA01	TGGCTGTTAATACAGACCAA	ABCB1
ABCB1_ENST00000622132_Intron9_Frame0_sgRNA01	TTATCCAACATTGCTCAGTG	ABCB1
ABCB10_ENST00000344517_Intron11_Frame0_sgRNA01	AGGAACGACTGACTGCAAGT	ABCB10
ABCB10_ENST00000344517_Intron3_Frame0_sgRNA01	AGTTCGACTTACACACACAG	ABCB10
ABCB10_ENST00000344517_Intron4_Frame0_sgRNA01	GCGTGGTTTCCAGCAGAATG	ABCB10
ABCB10_ENST00000344517_Intron5_Frame0_sgRNA01	GGTTGTCTTAGGTATAGGGG	ABCB10
ABCB10_ENST00000344517_Intron9_Frame0_sgRNA01	CCCCTGCCTTAGGAATCAGG	ABCB10
ABCB11_ENST00000650372_Intron10_Frame0_sgRNA01	CTCAGACAGTAAAATCTACG	ABCB11
ABCB11_ENST00000650372_Intron11_Frame0_sgRNA01	GCAACTAGTCAACCAATCGG	ABCB11
ABCB11_ENST00000650372_Intron12_Frame0_sgRNA01	CGTGAGGTTTTGTGACACAG	ABCB11
ABCB11_ENST00000650372_Intron13_Frame0_sgRNA01	TTATGCATAGCTAAGCGACG	ABCB11
ABCB11_ENST00000650372_Intron14_Frame0_sgRNA01	ATTAAACATCTACCAAACTG	ABCB11
ABCB11_ENST00000650372_Intron15_Frame0_sgRNA01	GGGAGTAGTTGATACTACAT	ABCB11
ABCB11_ENST00000650372_Intron18_Frame0_sgRNA01	ACTCTTAGCTCCTGTAAACG	ABCB11
ABCB11_ENST00000650372_Intron19_Frame0_sgRNA01	GGGCAATGCGAAAACTACAG	ABCB11
ABCB11_ENST00000650372_Intron21_Frame0_sgRNA01	TAGCAACTGACTGACCACGG	ABCB11
ABCB11_ENST00000650372_Intron4_Frame0_sgRNA01	GCTACTCATCTACAACTTAG	ABCB11
ABCB11_ENST00000650372_Intron6_Frame0_sgRNA01	GGGTAAAGTCCAGAAGACAT	ABCB11
ABCB11_ENST00000650372_Intron8_Frame0_sgRNA01	CTGTTAGCGGTACAGCCAAG	ABCB11
ABCB4_ENST00000265723_Intron10_Frame0_sgRNA01	GGGGTAGATAAATTATCGGT	ABCB4
ABCB4_ENST00000265723_Intron11_Frame0_sgRNA01	TTCAACAATCAACCTCAGTT	ABCB4
ABCB4_ENST00000265723_Intron12_Frame0_sgRNA01	TGAAAGCTTAGTCAGAACAG	ABCB4
ABCB4_ENST00000265723_Intron13_Frame0_sgRNA01	CCCCTAACTGAGTCATTCAG	ABCB4
ABCB4_ENST00000265723_Intron14_Frame0_sgRNA01	AGAGAAACTTCCTTTCACTG	ABCB4
ABCB4_ENST00000265723_Intron15_Frame0_sgRNA01	CAGAACATATCACTGCAATG	ABCB4
ABCB4_ENST00000265723_Intron16_Frame0_sgRNA01	TTAGATCATAAGTGACCCTG	ABCB4
ABCB4_ENST00000265723_Intron17_Frame0_sgRNA01	CTGGTACAAGTCGCACAGTG	ABCB4
ABCB4_ENST00000265723_Intron18_Frame0_sgRNA01	GCCGTGCCGAGGGCACACGG	ABCB4
ABCB4_ENST00000265723_Intron19_Frame0_sgRNA01	CCTTGCGTGAATACCCTGGG	ABCB4
ABCB4_ENST00000265723_Intron20_Frame0_sgRNA01	ATTCTGGATTAAATCTGGAG	ABCB4
ABCB4_ENST00000265723_Intron21_Frame0_sgRNA01	CAAGAACTCTAGACACCCAG	ABCB4
ABCB4_ENST00000265723_Intron24_Frame0_sgRNA01	GCAGCCCTGATGGCAAACCC	ABCB4
ABCB4_ENST00000265723_Intron25_Frame0_sgRNA01	TTTTCTAGCATGTAGCCCCG	ABCB4
ABCB4_ENST00000265723_Intron26_Frame0_sgRNA01	TAATCTTATGGGAACCACTG	ABCB4
ABCB4_ENST00000265723_Intron27_Frame0_sgRNA01	AAACACAGAACGTTAGATAG	ABCB4
ABCB4_ENST00000265723_Intron3_Frame0_sgRNA01	GGACACAGTACTACCTACAG	ABCB4
ABCB4_ENST00000265723_Intron7_Frame0_sgRNA01	TATTCAGCAGAATGCCCATG	ABCB4
ABCB4_ENST00000265723_Intron9_Frame0_sgRNA01	AGACGGTTCAATATAAAACA	ABCB4
ABCB5_ENST00000404938_Intron10_Frame0_sgRNA01	AGGATGGACAAATTTAATGT	ABCB5
ABCB5_ENST00000404938_Intron11_Frame0_sgRNA01	AGAAGAGGTACTCCTACTGG	ABCB5
ABCB5_ENST00000404938_Intron12_Frame0_sgRNA01	TCTGTCACGGGAATATGTTG	ABCB5
ABCB5_ENST00000404938_Intron13_Frame0_sgRNA01	TATAATATACATGTCCGACA	ABCB5
ABCB5_ENST00000404938_Intron14_Frame0_sgRNA01	GTCTCCGAGGAAGACCAACG	ABCB5
ABCB5_ENST00000404938_Intron15_Frame0_sgRNA01	AAATCAATGACTTTCCCAGG	ABCB5
ABCB5_ENST00000404938_Intron16_Frame0_sgRNA01	TAAGTCAATAACCAGGACAG	ABCB5
ABCB5_ENST00000404938_Intron17_Frame0_sgRNA01	TATCACGGACTCCACACTAG	ABCB5
ABCB5_ENST00000404938_Intron18_Frame0_sgRNA01	AACAAAAAGTAATCATGCTC	ABCB5
ABCB5_ENST00000404938_Intron19_Frame0_sgRNA01	GTCCTGAACTCAGATAACAT	ABCB5
ABCB5_ENST00000404938_Intron20_Frame0_sgRNA01	AGGATAAAACATATCCACTG	ABCB5
ABCB5_ENST00000404938_Intron21_Frame0_sgRNA01	AATTCTAGTCACTCACACTG	ABCB5
ABCB5_ENST00000404938_Intron24_Frame0_sgRNA01	GCTGGTCAAACAACCAACTG	ABCB5
ABCB5_ENST00000404938_Intron25_Frame0_sgRNA01	GACGTGGGGAGTGATATGAG	ABCB5
ABCB5_ENST00000404938_Intron26_Frame0_sgRNA01	ACATGTTACAGCTCACACGT	ABCB5
ABCB5_ENST00000404938_Intron27_Frame0_sgRNA01	AGTTTGAGCGGGAAACAAGG	ABCB5
ABCB5_ENST00000404938_Intron3_Frame0_sgRNA01	GGCTGACACAGAGATTAGAG	ABCB5
ABCB5_ENST00000404938_Intron7_Frame0_sgRNA01	CAAAGGATGCGATACCAGAG	ABCB5
ABCB5_ENST00000404938_Intron9_Frame0_sgRNA01	CTGACCATGTATAAACCCCA	ABCB5
ABCB6_ENST00000265316_Intron1_Frame0_sgRNA01	TACTACTTATAATAGGGCCG	ABCB6
ABCB6_ENST00000265316_Intron11_Frame0_sgRNA01	TGTGTGGTGTTTCTCGTGCT	ABCB6
ABCB6_ENST00000265316_Intron13_Frame0_sgRNA01	CCTGGGTCACAAGCTACCAT	ABCB6
ABCB6_ENST00000265316_Intron14_Frame0_sgRNA01	AGATACCCCCAAGGCCTGGG	ABCB6
ABCB6_ENST00000265316_Intron16_Frame0_sgRNA01	GAACGGCTTGAGCATACACA	ABCB6
ABCB6_ENST00000265316_Intron2_Frame0_sgRNA01	CCTTCAGGGAAAAACCTATG	ABCB6
ABCB6_ENST00000265316_Intron7_Frame0_sgRNA01	GAGTGTAACCAGGACCACTG	ABCB6
ABCB6_ENST00000265316_Intron8_Frame0_sgRNA01	GCCAGGGCATTATTCTCCGG	ABCB6
ABCB6_ENST00000265316_Intron9_Frame0_sgRNA01	CAGGCTCTTCGGTAGGAAGT	ABCB6
ABCB7_ENST00000253577_Intron1_Frame0_sgRNA01	CAAGATTTCGAAACACAAGG	ABCB7
ABCB7_ENST00000253577_Intron10_Frame0_sgRNA01	ACTCTAGGCAGTGCGTAAAG	ABCB7
ABCB7_ENST00000253577_Intron12_Frame0_sgRNA01	GTTTCGTACTGAGGGCAGAG	ABCB7
ABCB7_ENST00000253577_Intron14_Frame0_sgRNA01	CCAATAGACAACCCGCCAAG	ABCB7
ABCB7_ENST00000253577_Intron15_Frame0_sgRNA01	GAAAAGTGGCGATAAGCATG	ABCB7
ABCB7_ENST00000253577_Intron2_Frame0_sgRNA01	CAGTATCTTACACACGGGCA	ABCB7
ABCB7_ENST00000253577_Intron3_Frame0_sgRNA01	ACTAGTTTTACATTGCAATG	ABCB7
ABCB7_ENST00000253577_Intron4_Frame0_sgRNA01	ACTATGCTAAAAATGCACGA	ABCB7
ABCB7_ENST00000253577_Intron6_Frame0_sgRNA01	AAGTTATGTACGTGAATGAT	ABCB7
ABCB7_ENST00000253577_Intron8_Frame0_sgRNA01	TTGTCAATTCAGAGTCTCAG	ABCB7
ABCB8_ENST00000297504_Intron11_Frame0_sgRNA01	TCAATAGGCAGCTCCCACAG	ABCB8
ABCB8_ENST00000297504_Intron14_Frame0_sgRNA01	GACAGTTCGACTTCCTACCA	ABCB8
ABCB8_ENST00000297504_Intron16_Frame0_sgRNA01	GTGCAATTATACTATCCCAG	ABCB8
ABCB8_ENST00000297504_Intron3_Frame0_sgRNA01	GGGCACAAATGTTTTAAGTG	ABCB8
ABCB8_ENST00000297504_Intron4_Frame0_sgRNA01	GACCGCCGAGGAGCCACCCG	ABCB8
ABCB8_ENST00000297504_Intron6_Frame0_sgRNA01	GGGTTACGTACTGTGACCGG	ABCB8
ABCB8_ENST00000297504_Intron7_Frame0_sgRNA01	GTGGAAAGAGAAACGGTGTG	ABCB8
ABCB9_ENST00000280560_Intron11_Frame0_sgRNA01	TAGCAACCTCAGTCTATGCG	ABCB9
ABCB9_ENST00000280560_Intron5_Frame0_sgRNA01	ACTTACCCGGCACCACCTGG	ABCB9
ABCB9_ENST00000280560_Intron6_Frame0_sgRNA01	GAGGACGAATAGTTCCCAGG	ABCB9
ABCB9_ENST00000280560_Intron7_Frame0_sgRNA01	TGTCCTCATTGGTGATAAGG	ABCB9
ABCB9_ENST00000280560_Intron8_Frame0_sgRNA01	TTGAGGTGAGACCTCACCAG	ABCB9
ABCB9_ENST00000280560_Intron9_Frame0_sgRNA01	GGTGTCTGAGAATCGAAGCG	ABCB9
ABCC1_ENST00000399410_Intron1_Frame0_sgRNA01	AATGCTGCATTGTTTGTAAG	ABCC1
ABCC1_ENST00000399410_Intron11_Frame0_sgRNA01	ATAAGGGGGAAAAAAGTAGG	ABCC1
ABCC1_ENST00000399410_Intron12_Frame0_sgRNA01	CATTTATACAAAAAACCCAC	ABCC1
ABCC1_ENST00000399410_Intron16_Frame0_sgRNA01	TTGAAATGGATGCTTGATAT	ABCC1
ABCC1_ENST00000399410_Intron23_Frame0_sgRNA01	TAACGCCCGTGCCGCCACCC	ABCC1
ABCC1_ENST00000399410_Intron25_Frame0_sgRNA01	CTCAGTGGAAAAAAAGAAAA	ABCC1
ABCC1_ENST00000399410_Intron28_Frame0_sgRNA01	TGTAAGAGGGAGCTAAACTC	ABCC1
ABCC1_ENST00000399410_Intron3_Frame0_sgRNA01	ACAACTTTATTAATTACAGC	ABCC1
ABCC1_ENST00000399410_Intron5_Frame0_sgRNA01	ATTAGGCCTATAATCCTACA	ABCC1
ABCC10_ENST00000372530_Intron14_Frame0_sgRNA01	AGTGGAGCCCGAGTATTGGG	ABCC10
ABCC10_ENST00000372530_Intron17_Frame0_sgRNA01	ATTGTGGTCATCATGAAGAG	ABCC10
ABCC10_ENST00000372530_Intron20_Frame0_sgRNA01	AGAGTGGGGAGAGGTTTTAG	ABCC10
ABCC10_ENST00000372530_Intron3_Frame0_sgRNA01	ACTATGCTGTATGAACCCCC	ABCC10
ABCC10_ENST00000372530_Intron4_Frame0_sgRNA01	CCTGTGGACAGGTCTACGGA	ABCC10
ABCC10_ENST00000372530_Intron6_Frame0_sgRNA01	GGGTTGGCTAAGTCGACCTG	ABCC10
ABCC10_ENST00000372530_Intron8_Frame0_sgRNA01	GGATTCCCTTCCTCACGCAG	ABCC10
ABCC10_ENST00000372530_Intron9_Frame0_sgRNA01	CCCTACACTAGCAGAGAAGG	ABCC10
ABCC11_ENST00000356608_Intron10_Frame0_sgRNA01	AGGTATTGCCTCAACTCCAG	ABCC11
ABCC11_ENST00000356608_Intron11_Frame0_sgRNA01	GCATACCCACCTGCCCATGG	ABCC11
ABCC11_ENST00000356608_Intron12_Frame0_sgRNA01	TTACTCGTACTCTGGCAGTG	ABCC11
ABCC11_ENST00000356608_Intron14_Frame0_sgRNA01	GTGGGTACCTTATCCCACAG	ABCC11
ABCC11_ENST00000356608_Intron15_Frame0_sgRNA01	CAGAAGCAGTCATTGCACTG	ABCC11
ABCC11_ENST00000356608_Intron16_Frame0_sgRNA01	AGTACACGTGCGTCCACCGT	ABCC11
ABCC11_ENST00000356608_Intron19_Frame0_sgRNA01	ACCAGCCACAGATTCTCACG	ABCC11
ABCC11_ENST00000356608_Intron2_Frame0_sgRNA01	TCCATACCGAGAATAAGCAG	ABCC11
ABCC11_ENST00000356608_Intron20_Frame0_sgRNA01	TAAAGAGCCACGGATCCCAG	ABCC11
ABCC11_ENST00000356608_Intron23_Frame0_sgRNA01	GTAATGGAGGTTATAGACCG	ABCC11
ABCC11_ENST00000356608_Intron24_Frame0_sgRNA01	TAAATTCCACTCATGCAAGG	ABCC11
ABCC11_ENST00000356608_Intron27_Frame0_sgRNA01	TATTGAATGTACGTACCAGG	ABCC11
ABCC11_ENST00000356608_Intron28_Frame0_sgRNA01	TGAGTATGTGAGATAGCCTG	ABCC11
ABCC11_ENST00000356608_Intron29_Frame0_sgRNA01	GGAGGACTCAAAGGCATCTG	ABCC11
ABCC11_ENST00000356608_Intron5_Frame0_sgRNA01	AGGCACTGGTACCAGCTACG	ABCC11
ABCC11_ENST00000356608_Intron6_Frame0_sgRNA01	GTTTGGAGATCCCGTCACGG	ABCC11
ABCC11_ENST00000356608_Intron7_Frame0_sgRNA01	ATCTCCCATAGAAAGCTACG	ABCC11
ABCC11_ENST00000356608_Intron9_Frame0_sgRNA01	GCTCACACTGAGATGACACA	ABCC11
ABCC12_ENST00000311303_Intron10_Frame0_sgRNA01	GGGATGTGACTTAGAAACCG	ABCC12
ABCC12_ENST00000311303_Intron12_Frame0_sgRNA01	CATAACTACCCTGCCCACCG	ABCC12
ABCC12_ENST00000311303_Intron13_Frame0_sgRNA01	CTTGCCTGGAGACCACACCG	ABCC12
ABCC12_ENST00000311303_Intron14_Frame0_sgRNA01	TCCCAGGCACGAAATCCTGA	ABCC12
ABCC12_ENST00000311303_Intron18_Frame0_sgRNA01	TTGCTATGACAACCAAAGGG	ABCC12
ABCC12_ENST00000311303_Intron19_Frame0_sgRNA01	ACCCAGTTATTCAGTCAACA	ABCC12
ABCC12_ENST00000311303_Intron22_Frame0_sgRNA01	GACATCATATCACATCACGT	ABCC12
ABCC12_ENST00000311303_Intron23_Frame0_sgRNA01	CAGAGGTGACTTAAGAGGAG	ABCC12
ABCC12_ENST00000311303_Intron26_Frame0_sgRNA01	GCCTTGGAAGATGCTCATGT	ABCC12
ABCC12_ENST00000311303_Intron27_Frame0_sgRNA01	GCAGCGCCACTCAATCCAGG	ABCC12
ABCC12_ENST00000311303_Intron28_Frame0_sgRNA01	AGTGGTTTGAGCTTTACAGT	ABCC12
ABCC12_ENST00000311303_Intron4_Frame0_sgRNA01	AATCGCTTTGATGGTCAGTG	ABCC12
ABCC12_ENST00000311303_Intron5_Frame0_sgRNA01	GGGGCTTTGACAAATTGAAG	ABCC12
ABCC12_ENST00000311303_Intron7_Frame0_sgRNA01	GATGAAATCATGTACCCCCG	ABCC12
ABCC12_ENST00000311303_Intron8_Frame0_sgRNA01	TTGGGCACAAGGGTGAAATG	ABCC12
ABCC12_ENST00000311303_Intron9_Frame0_sgRNA01	TTACACGTCAGTCTCCACAT	ABCC12
ABCC2_ENST00000647814_Intron1_Frame0_sgRNA01	GAGTGTATACCACGGCAAGG	ABCC2
ABCC2_ENST00000647814_Intron10_Frame0_sgRNA01	ATTATACAGAGAATTCAACA	ABCC2
ABCC2_ENST00000647814_Intron11_Frame0_sgRNA01	ATGGGTGGATCAGATACACC	ABCC2
ABCC2_ENST00000647814_Intron12_Frame0_sgRNA01	GACCATCGTACAGTACACGA	ABCC2
ABCC2_ENST00000647814_Intron13_Frame0_sgRNA01	GCGATGCAATGTGAGCAGTG	ABCC2
ABCC2_ENST00000647814_Intron16_Frame0_sgRNA01	TCACTACTTGTACCAAACAG	ABCC2
ABCC2_ENST00000647814_Intron17_Frame0_sgRNA01	CCTGTGACAATGTAGAGCAG	ABCC2
ABCC2_ENST00000647814_Intron18_Frame0_sgRNA01	CATGTCTGGCAAGTAAGACA	ABCC2
ABCC2_ENST00000647814_Intron2_Frame0_sgRNA01	AAATCGGTTTCATAACTGTG	ABCC2
ABCC2_ENST00000647814_Intron21_Frame0_sgRNA01	TAGCAAAATTTGGTAGTCTG	ABCC2
ABCC2_ENST00000647814_Intron23_Frame0_sgRNA01	GCTAAGCATAGAGGACCAAG	ABCC2
ABCC2_ENST00000647814_Intron24_Frame0_sgRNA01	TGACCAAAACTGTGCCTCGG	ABCC2
ABCC2_ENST00000647814_Intron26_Frame0_sgRNA01	AAGCAGAGGACGGAATCATG	ABCC2
ABCC2_ENST00000647814_Intron27_Frame0_sgRNA01	TCGGGTCTTGCAACATACCG	ABCC2
ABCC2_ENST00000647814_Intron28_Frame0_sgRNA01	AAGGTCCACAGTATGCAGAG	ABCC2
ABCC2_ENST00000647814_Intron29_Frame0_sgRNA01	CCCAGTCCTGAGGAACTCCG	ABCC2
ABCC2_ENST00000647814_Intron3_Frame0_sgRNA01	AAGAATACTGCCACTAACCG	ABCC2
ABCC2_ENST00000647814_Intron4_Frame0_sgRNA01	ATGAGTTAGAGGTTGCCCCA	ABCC2
ABCC2_ENST00000647814_Intron5_Frame0_sgRNA01	ATTGGAGACAGGAACTTCAT	ABCC2
ABCC2_ENST00000647814_Intron7_Frame0_sgRNA01	CCACAACGATCCATCCTCTG	ABCC2
ABCC2_ENST00000647814_Intron9_Frame0_sgRNA01	GAAGGCAAATTCCAGTTGGG	ABCC2
ABCC3_ENST00000285238_Intron1_Frame0_sgRNA01	TCCAAGCAGAGATCTCACGA	ABCC3
ABCC3_ENST00000285238_Intron10_Frame0_sgRNA01	GCCATTAGATAACGACGACA	ABCC3
ABCC3_ENST00000285238_Intron11_Frame0_sgRNA01	GAAGTGACTTCAATGCCGAG	ABCC3
ABCC3_ENST00000285238_Intron12_Frame0_sgRNA01	GGGTAGAGTCCAATGAGCCC	ABCC3
ABCC3_ENST00000285238_Intron13_Frame0_sgRNA01	TTAGGGCAAGGGATAATCAG	ABCC3
ABCC3_ENST00000285238_Intron16_Frame0_sgRNA01	CTCGGGGCTTGCCCAAGGCC	ABCC3
ABCC3_ENST00000285238_Intron17_Frame0_sgRNA01	GATCTGTTTAGTGAACAAGT	ABCC3
ABCC3_ENST00000285238_Intron18_Frame0_sgRNA01	GGACAACTCCCCCACCTGCG	ABCC3
ABCC3_ENST00000285238_Intron2_Frame0_sgRNA01	GCAGGTCTAGTGGATTCTGG	ABCC3
ABCC3_ENST00000285238_Intron21_Frame0_sgRNA01	AGGGGACTCCATAAACCCTG	ABCC3
ABCC3_ENST00000285238_Intron23_Frame0_sgRNA01	AATGAATTAGTCAGTTCCCG	ABCC3
ABCC3_ENST00000285238_Intron25_Frame0_sgRNA01	TCCTCCCAAAGCCATTACGG	ABCC3
ABCC3_ENST00000285238_Intron26_Frame0_sgRNA01	TCGAGGCAGGAGAAACCACG	ABCC3
ABCC3_ENST00000285238_Intron27_Frame0_sgRNA01	CTGGAGGCCGAACAAACATG	ABCC3
ABCC3_ENST00000285238_Intron28_Frame0_sgRNA01	ACCAGGGCAGAATGTCTCGG	ABCC3
ABCC3_ENST00000285238_Intron3_Frame0_sgRNA01	TTGGGTTGTGGACTGTGATA	ABCC3
ABCC3_ENST00000285238_Intron4_Frame0_sgRNA01	CCAAGTGCAATATCTGACGT	ABCC3
ABCC3_ENST00000285238_Intron5_Frame0_sgRNA01	GCCCCAGTTTACAGATTGTG	ABCC3
ABCC3_ENST00000285238_Intron9_Frame0_sgRNA01	GGCCCTGGGCAGCTTGCAAG	ABCC3
ABCC4_ENST00000645237_Intron10_Frame0_sgRNA01	GTATCTTTTACTCCTAACAC	ABCC4
ABCC4_ENST00000645237_Intron11_Frame0_sgRNA01	ACACCTGTGACAGTCTGTGG	ABCC4
ABCC4_ENST00000645237_Intron14_Frame0_sgRNA01	CCCAAAAGGTGGGTCCACTG	ABCC4
ABCC4_ENST00000645237_Intron15_Frame0_sgRNA01	TGAGCTCAACACAGTAACTG	ABCC4
ABCC4_ENST00000645237_Intron16_Frame0_sgRNA01	GCAGGTCTTTGTAACGGACA	ABCC4
ABCC4_ENST00000645237_Intron20_Frame0_sgRNA01	GTGGTGACAGTTAATCACTG	ABCC4
ABCC4_ENST00000645237_Intron24_Frame0_sgRNA01	TTTGACTAGCACATTCCAAG	ABCC4
ABCC4_ENST00000645237_Intron25_Frame0_sgRNA01	TACAAGAGAAATTTACAACG	ABCC4
ABCC4_ENST00000645237_Intron26_Frame0_sgRNA01	ACTTCCCAAGGAGAACACCA	ABCC4
ABCC4_ENST00000645237_Intron27_Frame0_sgRNA01	GTGACTAAGAGTGACAACTG	ABCC4
ABCC4_ENST00000645237_Intron29_Frame0_sgRNA01	TCACAAGATACGTGTCACAG	ABCC4
ABCC4_ENST00000645237_Intron3_Frame0_sgRNA01	GGAATGGTGTCTTAACAGCG	ABCC4
ABCC4_ENST00000645237_Intron30_Frame0_sgRNA01	ATATGCAACTGGAACCAATG	ABCC4
ABCC4_ENST00000645237_Intron4_Frame0_sgRNA01	GGAGCTCTCTCATTTCACCG	ABCC4
ABCC4_ENST00000645237_Intron5_Frame0_sgRNA01	TAGCAGGTGTAAACCCACTG	ABCC4
ABCC4_ENST00000645237_Intron8_Frame0_sgRNA01	GTACCCACTAGGTAACAAGG	ABCC4
ABCC4_ENST00000645237_Intron9_Frame0_sgRNA01	TGACTTGGATTTTTGCCACG	ABCC4
ABCC5_ENST00000334444_Intron10_Frame0_sgRNA01	CAAACTTTAAGATAGCTGGG	ABCC5
ABCC5_ENST00000334444_Intron11_Frame0_sgRNA01	ACTGCCTGGTGGCAACAAGG	ABCC5
ABCC5_ENST00000334444_Intron12_Frame0_sgRNA01	TACCAGTTTGTGGTGTACGT	ABCC5
ABCC5_ENST00000334444_Intron14_Frame0_sgRNA01	AGCGCAAGTCCAGAACAGCG	ABCC5
ABCC5_ENST00000334444_Intron15_Frame0_sgRNA01	GCTCCTTATACTATGTCACG	ABCC5
ABCC5_ENST00000334444_Intron16_Frame0_sgRNA01	GAATGGTGTGAAGTCCAGTG	ABCC5
ABCC5_ENST00000334444_Intron18_Frame0_sgRNA01	CAAGACGGGGTACTTGACAA	ABCC5
ABCC5_ENST00000334444_Intron19_Frame0_sgRNA01	CATCCACTCCCAAAGCGGGG	ABCC5
ABCC5_ENST00000334444_Intron2_Frame0_sgRNA01	TGCTACATGATATACCACTG	ABCC5
ABCC5_ENST00000334444_Intron23_Frame0_sgRNA01	CAGACCATGAGCAATTCTAG	ABCC5
ABCC5_ENST00000334444_Intron24_Frame0_sgRNA01	GGAGTATATAGCCTTATGGG	ABCC5
ABCC5_ENST00000334444_Intron27_Frame0_sgRNA01	TACGCAAAAGATATATAACG	ABCC5
ABCC5_ENST00000334444_Intron28_Frame0_sgRNA01	GCAGTCGTACAACTACTCAA	ABCC5
ABCC5_ENST00000334444_Intron29_Frame0_sgRNA01	ACAATGATTACCGCTCCCGG	ABCC5
ABCC5_ENST00000334444_Intron5_Frame0_sgRNA01	GTGTACCTACAGTTGTACTG	ABCC5
ABCC5_ENST00000334444_Intron6_Frame0_sgRNA01	AGAGGAATGAACCTCAAGCT	ABCC5
ABCC5_ENST00000334444_Intron7_Frame0_sgRNA01	GAGTGTTTGAGTCACTGCGT	ABCC5
ABCC5_ENST00000334444_Intron9_Frame0_sgRNA01	CCTCCAGGTCCAGTAAGGAG	ABCC5
ABCC6_ENST00000205557_Intron10_Frame0_sgRNA01	GAAGTGGGAGGGAAGATGAC	ABCC6
ABCC6_ENST00000205557_Intron11_Frame0_sgRNA01	GGCGGGGGGCATCATCAGAG	ABCC6
ABCC6_ENST00000205557_Intron17_Frame0_sgRNA01	AGAAGTGAGGGATGAGCCCT	ABCC6
ABCC6_ENST00000205557_Intron21_Frame0_sgRNA01	ATGGATAAATGGGTATGAGT	ABCC6
ABCC6_ENST00000205557_Intron26_Frame0_sgRNA01	CAAGGACATATTGTGGGGGG	ABCC6
ABCC6_ENST00000205557_Intron9_Frame0_sgRNA01	GAGCAAAATCCATTTCGGGG	ABCC6
ABCC8_ENST00000644772_Intron11_Frame0_sgRNA01	AGATCTGCTTATTTCCCCCG	ABCC8
ABCC8_ENST00000644772_Intron13_Frame0_sgRNA01	TCCTCTAAGGCCCAAAACTT	ABCC8
ABCC8_ENST00000644772_Intron14_Frame0_sgRNA01	TGGACTCCTATGGACCGTAC	ABCC8
ABCC8_ENST00000644772_Intron20_Frame0_sgRNA01	GTTCGTCTAAGCTTGTGGAG	ABCC8
ABCC8_ENST00000644772_Intron21_Frame0_sgRNA01	ACTGAAGCTAGTTAGCTGTG	ABCC8
ABCC8_ENST00000644772_Intron22_Frame0_sgRNA01	TTAATGTCAGGTCTACGTGA	ABCC8
ABCC8_ENST00000644772_Intron23_Frame0_sgRNA01	AGCACCCCCATATCCCTGTG	ABCC8
ABCC8_ENST00000644772_Intron25_Frame0_sgRNA01	TGGAGTTCCAGGGTGCCCAT	ABCC8
ABCC8_ENST00000644772_Intron27_Frame0_sgRNA01	GCAGCATTATAATCGGATCG	ABCC8
ABCC8_ENST00000644772_Intron30_Frame0_sgRNA01	GCCAGTGGCAAGAACAGTTG	ABCC8
ABCC8_ENST00000644772_Intron31_Frame0_sgRNA01	AGGACAGAACTAAGCGACCA	ABCC8
ABCC8_ENST00000644772_Intron33_Frame0_sgRNA01	GGGGCTCACCCTCAATACAA	ABCC8
ABCC8_ENST00000644772_Intron37_Frame0_sgRNA01	ATTTGCACGAAGTAGTCCTG	ABCC8
ABCC8_ENST00000644772_Intron38_Frame0_sgRNA01	GATGGTGGGAATACCACCCG	ABCC8
ABCC8_ENST00000644772_Intron4_Frame0_sgRNA01	CTTACAAGATAAATACCGTG	ABCC8
ABCC8_ENST00000644772_Intron5_Frame0_sgRNA01	TTAAGTCACACAGTGAACCA	ABCC8
ABCC8_ENST00000644772_Intron6_Frame0_sgRNA01	AGGAGAGTAGGATACCCTTG	ABCC8
ABCC8_ENST00000644772_Intron7_Frame0_sgRNA01	AGACCTTCTAAGACTCATGG	ABCC8
ABCC8_ENST00000644772_Intron8_Frame0_sgRNA01	TTACGAAGTGAAGACTCTGG	ABCC8
ABCC8_ENST00000644772_Intron9_Frame0_sgRNA01	TGCTCCGTCTCCCACCCGAG	ABCC8
ABCC9_ENST00000261200_Intron11_Frame0_sgRNA01	TGCCAAACGTCCTAACACAG	ABCC9
ABCC9_ENST00000261200_Intron13_Frame0_sgRNA01	CATTAACTTATGACTCACGG	ABCC9
ABCC9_ENST00000261200_Intron14_Frame0_sgRNA01	GGATGGCAGATAGCTATTGG	ABCC9
ABCC9_ENST00000261200_Intron19_Frame0_sgRNA01	GTCCATTCTCATACACACTG	ABCC9
ABCC9_ENST00000261200_Intron20_Frame0_sgRNA01	TGGATGGTATTGGATGAACG	ABCC9
ABCC9_ENST00000261200_Intron21_Frame0_sgRNA01	GTAGTTCATTTTGCCAATCA	ABCC9
ABCC9_ENST00000261200_Intron22_Frame0_sgRNA01	GCTTGATTCTAAACGTACCG	ABCC9
ABCC9_ENST00000261200_Intron24_Frame0_sgRNA01	TATGGTGGGGATACTACCCT	ABCC9
ABCC9_ENST00000261200_Intron26_Frame0_sgRNA01	AAAAAAGCCCAAAGGATACG	ABCC9
ABCC9_ENST00000261200_Intron29_Frame0_sgRNA01	TGACACATTGCACTCAACCG	ABCC9
ABCC9_ENST00000261200_Intron30_Frame0_sgRNA01	GTTGTGTACAACTCAGGACA	ABCC9
ABCC9_ENST00000261200_Intron32_Frame0_sgRNA01	TAGTGAATTACAATATGACT	ABCC9
ABCC9_ENST00000261200_Intron36_Frame0_sgRNA01	TGATTCACTGGGATTAACAA	ABCC9
ABCC9_ENST00000261200_Intron37_Frame0_sgRNA01	GTTGTGACTCATGACGTGAG	ABCC9
ABCC9_ENST00000261200_Intron4_Frame0_sgRNA01	ATATGGTCAAGACACACACC	ABCC9
ABCC9_ENST00000261200_Intron5_Frame0_sgRNA01	GTCATGCATGCTACCCACAG	ABCC9
ABCC9_ENST00000261200_Intron6_Frame0_sgRNA01	ACATTGTGAAACAGGGTGGT	ABCC9
ABCC9_ENST00000261200_Intron7_Frame0_sgRNA01	AGGAAGTCTGTATTTGGTTA	ABCC9
ABCC9_ENST00000261200_Intron8_Frame0_sgRNA01	AAGCACTTGTGTAAATGACG	ABCC9
ABCC9_ENST00000261200_Intron9_Frame0_sgRNA01	AGTAATTCTAGTATGACATG	ABCC9
ABCD1_ENST00000218104_Intron1_Frame0_sgRNA01	AGGCTGACAATGTAGCTGCG	ABCD1
ABCD1_ENST00000218104_Intron1_Frame0_sgRNA02	GACTGGCTGATGTCACAGTG	ABCD1
ABCD1_ENST00000218104_Intron3_Frame0_sgRNA01	GAAGCATGGCAAGGATGGCA	ABCD1
ABCD1_ENST00000218104_Intron3_Frame0_sgRNA02	AAGCATGGCAAGGATGGCAA	ABCD1
ABCD1_ENST00000218104_Intron5_Frame0_sgRNA01	CCATTGTCCCTAGATGTACG	ABCD1
ABCD1_ENST00000218104_Intron5_Frame0_sgRNA02	TCGGGGAATAGCAGTCCGAG	ABCD1
ABCD2_ENST00000308666_Intron1_Frame0_sgRNA01	TCCCCATTCCCAAGAAGCGT	ABCD2
ABCD2_ENST00000308666_Intron1_Frame0_sgRNA02	TCCATCGACAGGACAACAGA	ABCD2
ABCD2_ENST00000308666_Intron3_Frame0_sgRNA01	CCGGTAGACAAATTACTCTG	ABCD2
ABCD2_ENST00000308666_Intron3_Frame0_sgRNA02	TAAGACCTGCAGATACCACA	ABCD2
ABCD2_ENST00000308666_Intron5_Frame0_sgRNA01	AGGATGAGTAGCATTGAACA	ABCD2
ABCD2_ENST00000308666_Intron5_Frame0_sgRNA02	ATCAAGAAAGGTATGCACAG	ABCD2
ABCD3_ENST00000370214_Intron10_Frame0_sgRNA01	TATTGTACATCACACCACCG	ABCD3
ABCD3_ENST00000370214_Intron12_Frame0_sgRNA01	TAGTTCTATGACTAAAAATT	ABCD3
ABCD3_ENST00000370214_Intron16_Frame0_sgRNA01	ACAGCATGAGAGGTTACCAG	ABCD3
ABCD3_ENST00000370214_Intron17_Frame0_sgRNA01	TTACAAAGTGGTAGACAGTA	ABCD3
ABCD3_ENST00000370214_Intron19_Frame0_sgRNA01	TGTAGATACTAGGAGCTGAA	ABCD3
ABCD3_ENST00000370214_Intron2_Frame0_sgRNA01	TGAGGAAGGTACCATCACAG	ABCD3
ABCD3_ENST00000370214_Intron20_Frame0_sgRNA01	CTCCATGTTTAAGACCAATG	ABCD3
ABCD3_ENST00000370214_Intron21_Frame0_sgRNA01	AGAGGTGTAGATACAAACCG	ABCD3
ABCD3_ENST00000370214_Intron22_Frame0_sgRNA01	CTTCCGTAACTCCATGACCA	ABCD3
ABCD3_ENST00000370214_Intron3_Frame0_sgRNA01	GAGTCCCTGGGAATTAGTAA	ABCD3
ABCD3_ENST00000370214_Intron5_Frame0_sgRNA01	AACATAGAATAATTCAAACG	ABCD3
ABCD3_ENST00000370214_Intron7_Frame0_sgRNA01	TCTAGGTCAACTGTGACCAG	ABCD3
ABCD3_ENST00000370214_Intron8_Frame0_sgRNA01	GGAAGCAAGATGTACACGCA	ABCD3
ABCD4_ENST00000356924_Intron13_Frame0_sgRNA01	GGGTGTTTGACATACGCGTG	ABCD4
ABCD4_ENST00000356924_Intron15_Frame0_sgRNA01	TATGCCCCAGTGGCATACCA	ABCD4
ABCD4_ENST00000356924_Intron18_Frame0_sgRNA01	GCCAGAGGCCCCTCAAAACG	ABCD4
ABCD4_ENST00000356924_Intron3_Frame0_sgRNA01	GTGTGAGGAGTGTTACAGCG	ABCD4
ABCD4_ENST00000356924_Intron9_Frame0_sgRNA01	ACAGAGAGGGACAGCATGTG	ABCD4
ABCE1_ENST00000296577_Intron13_Frame0_sgRNA01	ACACCCGCAGAAATCAAAGG	ABCE1
ABCE1_ENST00000296577_Intron14_Frame0_sgRNA01	GAATTTTGGATGCCTTTACA	ABCE1
ABCE1_ENST00000296577_Intron17_Frame0_sgRNA01	TGATGGCATACTTTAGTGTG	ABCE1
ABCE1_ENST00000296577_Intron3_Frame0_sgRNA01	GTAAGTACAGACAACTACAG	ABCE1
ABCE1_ENST00000296577_Intron5_Frame0_sgRNA01	CTAGCACCTAGGACATAGAA	ABCE1
ABCF2_ENST00000222388_Intron10_Frame0_sgRNA01	GAAAATCCCCCAGAGCACGT	ABCF2
ABCF2_ENST00000222388_Intron11_Frame0_sgRNA01	GGTTACTTGGAACGTCTCAG	ABCF2
ABCF2_ENST00000222388_Intron12_Frame0_sgRNA01	GCGGGATGCCAGTCACACCC	ABCF2
ABCF2_ENST00000222388_Intron13_Frame0_sgRNA01	ATGAGCTGTGCTGTTTGGCG	ABCF2
ABCF2_ENST00000222388_Intron14_Frame0_sgRNA01	CAGGGCCTAGATCTATTCAG	ABCF2
ABCF2_ENST00000222388_Intron7_Frame0_sgRNA01	GTTAGCTAGAAAGACACCTG	ABCF2
ABCF2_ENST00000222388_Intron8_Frame0_sgRNA01	ATTTCGAGAAGCGGTAGTGA	ABCF2
ABCF2_ENST00000222388_Intron9_Frame0_sgRNA01	TAAGGTGAGGTGGATAAGAA	ABCF2
ABCF3_ENST00000429586_Intron12_Frame0_sgRNA01	GCGGCCTCCAAGATACCTGG	ABCF3
ABCF3_ENST00000429586_Intron13_Frame0_sgRNA01	GTTCCAGAGTGGGGGATAGT	ABCF3
ABCF3_ENST00000429586_Intron16_Frame0_sgRNA01	TGAAGGAGTCATCGGGACTG	ABCF3
ABCF3_ENST00000429586_Intron20_Frame0_sgRNA01	GGTGCTCAGGGGGACACAAG	ABCF3
ABCF3_ENST00000429586_Intron4_Frame0_sgRNA01	TCTCGGGTGTAGGCTCAGAA	ABCF3
ABCG1_ENST00000361802_Intron1_Frame0_sgRNA01	ACCCTGATATTACTTCCCCG	ABCG1
ABCG1_ENST00000361802_Intron10_Frame0_sgRNA01	CCTCGGCTCAGAGAACAACC	ABCG1
ABCG1_ENST00000361802_Intron12_Frame0_sgRNA01	TCGAGTAAGAGGACCTGCCA	ABCG1
ABCG1_ENST00000361802_Intron13_Frame0_sgRNA01	GGTCTGATTAGTGACCCCTG	ABCG1
ABCG1_ENST00000361802_Intron4_Frame0_sgRNA01	ATGATCAGCTAGCTGCACGG	ABCG1
ABCG1_ENST00000361802_Intron5_Frame0_sgRNA01	TATCGACTCAGGGAACACGA	ABCG1
ABCG1_ENST00000361802_Intron7_Frame0_sgRNA01	GATGTTAATAGGGCCCTTGG	ABCG1
ABCG1_ENST00000361802_Intron9_Frame0_sgRNA01	TTCCGAGCAAGAAGGAGCCG	ABCG1
ABCG2_ENST00000650821_Intron10_Frame0_sgRNA01	TGAGCTTGTGAATACCACAC	ABCG2
ABCG2_ENST00000650821_Intron14_Frame0_sgRNA01	GTATTGGTGAGCACACATAG	ABCG2
ABCG2_ENST00000650821_Intron15_Frame0_sgRNA01	AGCCCTTTAAAGGATGACTG	ABCG2
ABCG2_ENST00000650821_Intron5_Frame0_sgRNA01	TTATGTATACTAAACAGTCA	ABCG2
ABCG2_ENST00000650821_Intron6_Frame0_sgRNA01	GAGACGTGACTTAAACCATG	ABCG2
ABCG4_ENST00000619701_Intron10_Frame0_sgRNA01	CCACAGAGTAGACTTGGAGT	ABCG4
ABCG4_ENST00000619701_Intron12_Frame0_sgRNA01	TGTGCCCTATGGATTACTGG	ABCG4
ABCG4_ENST00000619701_Intron13_Frame0_sgRNA01	GGGGTGACCAGGACAAACCC	ABCG4
ABCG4_ENST00000619701_Intron4_Frame0_sgRNA01	GAACCCTCCGCCAATGGTGA	ABCG4
ABCG4_ENST00000619701_Intron5_Frame0_sgRNA01	AGCTCAGCAGCACCACAAAA	ABCG4
ABCG4_ENST00000619701_Intron7_Frame0_sgRNA01	GAGGATTGGCCTGAGATGGA	ABCG4
ABCG4_ENST00000619701_Intron9_Frame0_sgRNA01	AAGAAAGTAATGGACACCCG	ABCG4
ABCG5_ENST00000405322_Intron3_Frame0_sgRNA01	TGTAGCCTAAGCCCCCGGGG	ABCG5
ABCG5_ENST00000405322_Intron3_Frame0_sgRNA02	GTAGCCTAAGCCCCCGGGGC	ABCG5
ABCG5_ENST00000405322_Intron4_Frame0_sgRNA01	AGCCACAGGTAAACCCACCG	ABCG5
ABCG5_ENST00000405322_Intron4_Frame0_sgRNA02	GTGAGCAGGCTATGTCTGCG	ABCG5
ABCG5_ENST00000405322_Intron6_Frame0_sgRNA01	AGACAAGCATGACTGGACCT	ABCG5
ABCG5_ENST00000405322_Intron6_Frame0_sgRNA02	TGTTGAGCTGGGAATCACAG	ABCG5
ABCG8_ENST00000272286_Intron1_Frame0_sgRNA01	TTTGATCAGAAGTTAATACG	ABCG8
ABCG8_ENST00000272286_Intron10_Frame0_sgRNA01	GACCAGATCAAGTAGCTGTG	ABCG8
ABCG8_ENST00000272286_Intron12_Frame0_sgRNA01	GTTCTAAATTATTGGACGTC	ABCG8
ABCG8_ENST00000272286_Intron2_Frame0_sgRNA01	TGACACGTGAGGCATCAATG	ABCG8
ABCG8_ENST00000272286_Intron4_Frame0_sgRNA01	AGTTGTTCAAACTCGACCTG	ABCG8
ABHD1_ENST00000316470_Intron1_Frame0_sgRNA01	AGAGCCGACTCTCCATTCGG	ABHD1
ABHD1_ENST00000316470_Intron1_Frame0_sgRNA02	GGTCCTACTAAGCTATTTGG	ABHD1
ABHD1_ENST00000316470_Intron4_Frame0_sgRNA01	TTTAGAGATCCTTGGCCCTG	ABHD1
ABHD1_ENST00000316470_Intron4_Frame0_sgRNA02	CAAGGATCTCTAAAGGGAGT	ABHD1
ABHD1_ENST00000316470_Intron7_Frame0_sgRNA01	AAGACTCATTTGGGGGAACC	ABHD1
ABHD1_ENST00000316470_Intron7_Frame0_sgRNA02	GATAGTGGAAGACTCATTTG	ABHD1
ABHD10_ENST00000273359_Intron3_Frame0_sgRNA01	AAACAAACAGCTTAAATACG	ABHD10
ABHD10_ENST00000273359_Intron3_Frame0_sgRNA02	CTAAAGAAACAGCTTAGGCC	ABHD10
ABHD10_ENST00000273359_Intron4_Frame0_sgRNA01	GCTAGCCCTAACAATGTCAA	ABHD10
ABHD10_ENST00000273359_Intron4_Frame0_sgRNA02	CCACTTCAGCTAATAACCAG	ABHD10
ABHD11_ENST00000222800_Intron2_Frame0_sgRNA01	CATGTTGTAGATCTCCATCG	ABHD11
ABHD11_ENST00000222800_Intron2_Frame0_sgRNA02	GAGACGTGGTCACAACCCTG	ABHD11
ABHD11_ENST00000222800_Intron3_Frame0_sgRNA01	CAGGGTATATACTGAATGGG	ABHD11
ABHD11_ENST00000222800_Intron3_Frame0_sgRNA02	CCTGGGACTCACATGATCGT	ABHD11
ABHD11_ENST00000222800_Intron4_Frame0_sgRNA01	CCCGGATGGTATTGTAGACC	ABHD11
ABHD11_ENST00000222800_Intron4_Frame0_sgRNA02	TGGCACCCCCAGACCGCACA	ABHD11
ABHD12_ENST00000376542_Intron11_Frame0_sgRNA01	AGTTCCCAGTCCTCACACAG	ABHD12
ABHD12_ENST00000376542_Intron11_Frame0_sgRNA02	GTCACGACCAGGAGGCCCGG	ABHD12
ABHD12_ENST00000376542_Intron5_Frame0_sgRNA01	TCTGGTTATAGCCTCTGCGG	ABHD12
ABHD12_ENST00000376542_Intron5_Frame0_sgRNA02	TGTGATGGTAGACCCCCAGG	ABHD12
ABHD12_ENST00000376542_Intron9_Frame0_sgRNA01	CCCATAACTACCCTACCTAA	ABHD12
ABHD12_ENST00000376542_Intron9_Frame0_sgRNA02	CCGAGAATCCATGGCCAGTG	ABHD12
ABHD12B_ENST00000337334_Intron11_Frame0_sgRNA01	GTACAGAAACAGCTAACTTG	ABHD12B
ABHD12B_ENST00000337334_Intron11_Frame0_sgRNA02	CTACAGTAGAGACGACATGG	ABHD12B
ABHD12B_ENST00000337334_Intron5_Frame0_sgRNA01	CCTCTCAAAAAACAACCACG	ABHD12B
ABHD12B_ENST00000337334_Intron5_Frame0_sgRNA02	TGAGGTTATTAAGTTCACGA	ABHD12B
ABHD12B_ENST00000337334_Intron9_Frame0_sgRNA01	CATGTACAAGAATTTCACCG	ABHD12B
ABHD12B_ENST00000337334_Intron9_Frame0_sgRNA02	TAATGAGAGTAGATTGACCG	ABHD12B
ABHD14A_ENST00000273596_Intron1_Frame0_sgRNA01	GTGAGATTTAGATAATACCG	ABHD14A
ABHD14A_ENST00000273596_Intron1_Frame0_sgRNA02	TTCCGCGGGACTCTGCCCCG	ABHD14A
ABHD14A_ENST00000273596_Intron4_Frame0_sgRNA01	AAGTCTTACTTGGAGGGACA	ABHD14A
ABHD14A_ENST00000273596_Intron4_Frame0_sgRNA02	CCATCCAACTCTTCCATCCA	ABHD14A
ABHD14B_ENST00000483233_Intron4_Frame0_sgRNA01	ATCAAGGGGTGTCTTCTGGG	ABHD14B
ABHD14B_ENST00000483233_Intron4_Frame0_sgRNA02	CTGGGGGCTGGATAATCAAG	ABHD14B
ABHD14B_ENST00000483233_Intron4_Frame0_sgRNA03	CCTGGGACCACCCCATATGA	ABHD14B
ABHD17B_ENST00000377041_Intron4_Frame0_sgRNA01	TATAGTCTTAAACATAACCA	ABHD17B
ABHD17B_ENST00000377041_Intron4_Frame0_sgRNA02	GGGAAGCATTCCTAGCTGAG	ABHD17B
ABHD17B_ENST00000377041_Intron4_Frame0_sgRNA03	GAGGATATGGCACAAGACCA	ABHD17B
ABHD18_ENST00000645843_Intron10_Frame0_sgRNA01	GTCCCACTCTGAGTAATTCG	ABHD18
ABHD18_ENST00000645843_Intron3_Frame0_sgRNA01	GCTATGCCCTAATGACTGTG	ABHD18
ABHD18_ENST00000645843_Intron5_Frame0_sgRNA01	TATAGTAGCCACTTCTGTTA	ABHD18
ABHD18_ENST00000645843_Intron8_Frame0_sgRNA01	CCTGACCTAGGTGATAACAA	ABHD18
ABHD18_ENST00000645843_Intron9_Frame0_sgRNA01	GCGCATGAGGTAGAGTCCAA	ABHD18
ABHD2_ENST00000352732_Intron9_Frame0_sgRNA01	GTTTGAGCCTTGAATCGATG	ABHD2
ABHD2_ENST00000352732_Intron9_Frame0_sgRNA02	TATCTGTCGTATTGTGTGCG	ABHD2
ABHD2_ENST00000352732_Intron9_Frame0_sgRNA03	CTTGCTGAACAGGTACAGGA	ABHD2
ABHD3_ENST00000289119_Intron1_Frame0_sgRNA01	CAGCTCGCCGCCTATCCCCG	ABHD3
ABHD3_ENST00000289119_Intron1_Frame0_sgRNA02	GGTTTCGCCAATGCCCCGAG	ABHD3
ABHD3_ENST00000289119_Intron4_Frame0_sgRNA01	AGGTTTAGGTTCAGTCACTG	ABHD3
ABHD3_ENST00000289119_Intron4_Frame0_sgRNA02	ACAGTGATAGAGACTCACAT	ABHD3
ABHD3_ENST00000289119_Intron7_Frame0_sgRNA01	AATACTTTTATTTCTTCTTT	ABHD3
ABHD4_ENST00000428304_Intron6_Frame0_sgRNA01	TTGGGGTAGAAACTACATGG	ABHD4
ABHD4_ENST00000428304_Intron6_Frame0_sgRNA02	TATCTCTGATAAGAGCTCGT	ABHD4
ABHD4_ENST00000428304_Intron6_Frame0_sgRNA03	CTCTGATAAGAGCTCGTGGG	ABHD4
ABHD5_ENST00000644371_Intron6_Frame0_sgRNA01	CATACCTGCAGCCTCAGTCG	ABHD5
ABHD5_ENST00000644371_Intron6_Frame0_sgRNA02	GACGTGATACCACCTGTGAT	ABHD5
ABHD5_ENST00000644371_Intron6_Frame0_sgRNA03	CTCAGATGACCTGCAACACG	ABHD5
ABHD6_ENST00000478253_Intron4_Frame0_sgRNA01	TCCCCAAAGAAATATCCATG	ABHD6
ABHD6_ENST00000478253_Intron5_Frame0_sgRNA01	GTTGTCCATAGGAAGTCCAG	ABHD6
ABHD6_ENST00000478253_Intron7_Frame0_sgRNA01	ATAGACCTATCATCCCCCAG	ABHD6
ABHD6_ENST00000478253_Intron9_Frame0_sgRNA01	TGTCCACAGAGTGCACACGT	ABHD6
ABHD8_ENST00000247706_Intron4_Frame0_sgRNA01	CCCTGGATACTAGCCCGGCG	ABHD8
ABHD8_ENST00000247706_Intron4_Frame0_sgRNA02	CATACAAATCCTCCGCTGTG	ABHD8
ABHD8_ENST00000247706_Intron4_Frame0_sgRNA03	GGGCGTGCTTTCTTCCCGAG	ABHD8
ABI1_ENST00000376142_Intron1_Frame0_sgRNA01	GTTGCAACAGAAATGTTACG	ABI1
ABI1_ENST00000376142_Intron2_Frame0_sgRNA01	CTAGAAAATACACACCATCG	ABI1
ABI1_ENST00000376142_Intron3_Frame0_sgRNA01	ATTCCAATAGTCTCAGAGAG	ABI1
ABI1_ENST00000376142_Intron4_Frame0_sgRNA01	TGCAGCCTCTATCAATACAG	ABI1
ABI2_ENST00000295851_Intron1_Frame0_sgRNA01	TCTGCCCTCACATACCAGGG	ABI2
ABI2_ENST00000295851_Intron2_Frame0_sgRNA01	ATTGACTGTACTCTGTATCG	ABI2
ABI2_ENST00000295851_Intron3_Frame0_sgRNA01	CACTTATTTACTCAAACCAT	ABI2
ABI2_ENST00000295851_Intron4_Frame0_sgRNA01	TTATCCGACACAGCACCTGG	ABI2
ABI3_ENST00000225941_Intron1_Frame0_sgRNA01	GTAGTTAGTACTCTGCACGA	ABI3
ABI3_ENST00000225941_Intron1_Frame0_sgRNA02	CAGATGCTAGGAAACCCATG	ABI3
ABI3_ENST00000225941_Intron2_Frame0_sgRNA01	CGGCTGACTTCGGAGCAGAG	ABI3
ABI3_ENST00000225941_Intron2_Frame0_sgRNA02	GTGTGTGCGCTAGAACACTG	ABI3
ABI3_ENST00000225941_Intron3_Frame0_sgRNA01	GCTGTTGGTGAGAAGAAGCG	ABI3
ABI3_ENST00000225941_Intron3_Frame0_sgRNA02	TCAGCCTATGTCCTTCTGCG	ABI3
ABI3BP_ENST00000284322_Intron6_Frame0_sgRNA01	ACTGGGCCACATGATCCATG	ABI3BP
ABI3BP_ENST00000284322_Intron6_Frame0_sgRNA02	CGTGCAAAGACTATTGTGGG	ABI3BP
ABI3BP_ENST00000284322_Intron6_Frame0_sgRNA03	ACTGGTTTAATAGTTGCTGG	ABI3BP
ABITRAM_ENST00000322940_Intron3_Frame0_sgRNA01	TCTCACAAGTATCTACAGGG	ABITRAM
ABITRAM_ENST00000322940_Intron3_Frame0_sgRNA02	CCCAAATTAGGTATCTCAGG	ABITRAM
ABITRAM_ENST00000322940_Intron5_Frame0_sgRNA01	ATGAAAAAAAAACCAATAAA	ABITRAM
ABL1_ENST00000372348_Intron3_Frame0_sgRNA01	TTACCAGTGACTGTGTACCG	ABL1
ABL1_ENST00000372348_Intron3_Frame0_sgRNA02	AGTGCGTGGACGTCACCGTG	ABL1
ABL1_ENST00000372348_Intron4_Frame0_sgRNA01	GCGACATGTAGTAAGCACAG	ABL1
ABL1_ENST00000372348_Intron4_Frame0_sgRNA02	GTCCTCGGGACACCACCAGG	ABL1
ABL2_ENST00000502732_Intron4_Frame0_sgRNA01	AAAGAGCCACAATTTACCGG	ABL2
ABL2_ENST00000502732_Intron4_Frame0_sgRNA02	ATAGCTGGAGAGCATAAGGG	ABL2
ABL2_ENST00000502732_Intron5_Frame0_sgRNA01	TTGATGTAGATCTTAGTGGG	ABL2
ABL2_ENST00000502732_Intron5_Frame0_sgRNA02	ATGCAGTGAAACCCACATGT	ABL2
ABLIM1_ENST00000277895_Intron10_Frame0_sgRNA01	TAGACTCTGACAAAGTTCCG	ABLIM1
ABLIM1_ENST00000277895_Intron11_Frame0_sgRNA01	GCGTGGTTCCTACTGAGGCA	ABLIM1
ABLIM1_ENST00000277895_Intron16_Frame0_sgRNA01	AAGGTGTGGCACTACCTGGG	ABLIM1
ABLIM1_ENST00000277895_Intron18_Frame0_sgRNA01	ACTTCAACCAGGGCCGAGGT	ABLIM1
ABLIM1_ENST00000277895_Intron20_Frame0_sgRNA01	ACATGGCTGTTCTATCGGTG	ABLIM1
ABLIM1_ENST00000277895_Intron21_Frame0_sgRNA01	GACTAGCTCATGAATCTATG	ABLIM1
ABLIM1_ENST00000277895_Intron22_Frame0_sgRNA01	AAAGAAAATGACCTCCAGCG	ABLIM1
ABLIM1_ENST00000277895_Intron6_Frame0_sgRNA01	ATGCACGTATCATCCCAGCG	ABLIM1
ABLIM1_ENST00000277895_Intron8_Frame0_sgRNA01	TCAGCCGGATAGTCACACAC	ABLIM1
ABLIM1_ENST00000277895_Intron9_Frame0_sgRNA01	GGTCCAATAATCCTCTCAGA	ABLIM1
ABLIM2_ENST00000447017_Intron10_Frame0_sgRNA01	GCTCTAGGGATACAGCACCC	ABLIM2
ABLIM2_ENST00000447017_Intron15_Frame0_sgRNA01	GAACCATAACCAAGTCACAC	ABLIM2
ABLIM2_ENST00000447017_Intron17_Frame0_sgRNA01	GAGGGGACAGATCACCAACG	ABLIM2
ABLIM2_ENST00000447017_Intron19_Frame0_sgRNA01	CAGCATACACTTGCTTCGTG	ABLIM2
ABLIM2_ENST00000447017_Intron20_Frame0_sgRNA01	CAACGACCTTGACACCACGG	ABLIM2
ABLIM2_ENST00000447017_Intron6_Frame0_sgRNA01	GGCCACCAGATGTTCCAACG	ABLIM2
ABLIM2_ENST00000447017_Intron8_Frame0_sgRNA01	TTAGGATATAAGGAGACACG	ABLIM2
ABLIM2_ENST00000447017_Intron9_Frame0_sgRNA01	ACCTCCCTGAGCAAACACAG	ABLIM2
ABLIM3_ENST00000309868_Intron10_Frame0_sgRNA01	AGCCCTGATGATGTTCACCG	ABLIM3
ABLIM3_ENST00000309868_Intron11_Frame0_sgRNA01	CGTCCTCATGAACTGTAGAG	ABLIM3
ABLIM3_ENST00000309868_Intron12_Frame0_sgRNA01	GCCCTTGAATGGAATCTATG	ABLIM3
ABLIM3_ENST00000309868_Intron17_Frame0_sgRNA01	GCTTAGAGCGTATATCACTG	ABLIM3
ABLIM3_ENST00000309868_Intron20_Frame0_sgRNA01	TTTTCACGAAGGGGTCACCA	ABLIM3
ABLIM3_ENST00000309868_Intron22_Frame0_sgRNA01	TTCTTGGAGCCGCTACACTG	ABLIM3
ABLIM3_ENST00000309868_Intron23_Frame0_sgRNA01	ATTACTAGTGCGGAGCCCTG	ABLIM3
ABLIM3_ENST00000309868_Intron7_Frame0_sgRNA01	GAGGCCATATAAACAAACGG	ABLIM3
ABLIM3_ENST00000309868_Intron9_Frame0_sgRNA01	ATCCCCTTGATAGATCAAGG	ABLIM3
ABR_ENST00000302538_Intron10_Frame0_sgRNA01	AGGGAGATGCTTGAGTTGAA	ABR
ABR_ENST00000302538_Intron10_Frame0_sgRNA02	TAACAACAGTGTCTAGAGGA	ABR
ABR_ENST00000302538_Intron2_Frame0_sgRNA01	ATAGGCATTGTACCCCGCCT	ABR
ABR_ENST00000302538_Intron2_Frame0_sgRNA02	CCGGGCAAAGGTCCCATCCG	ABR
ABR_ENST00000302538_Intron8_Frame0_sgRNA01	TAACCCTGGAGCCCCCTGCC	ABR
ABRAXAS1_ENST00000321945_Intron1_Frame0_sgRNA01	AAATCCAGAGTAGTCATTCG	ABRAXAS1
ABRAXAS1_ENST00000321945_Intron1_Frame0_sgRNA02	TCGGAAAAGGGAAATAACGG	ABRAXAS1
ABRAXAS1_ENST00000321945_Intron4_Frame0_sgRNA01	CGATTAATTTATTTTCAGGG	ABRAXAS1
ABRAXAS1_ENST00000321945_Intron4_Frame0_sgRNA02	ATACTCAAATAATAATTGGG	ABRAXAS1
ABRAXAS1_ENST00000321945_Intron7_Frame0_sgRNA01	GGAAGTGTGGCTTAACACAG	ABRAXAS1
ABRAXAS1_ENST00000321945_Intron7_Frame0_sgRNA02	AAGGGACAGCATCTATGATG	ABRAXAS1
ABRAXAS2_ENST00000298492_Intron1_Frame0_sgRNA01	AGTAGGTGCCTCACTAACAG	ABRAXAS2
ABRAXAS2_ENST00000298492_Intron1_Frame0_sgRNA02	CCAGAGGCAAGAGCTCACCG	ABRAXAS2
ABRAXAS2_ENST00000298492_Intron4_Frame0_sgRNA01	GGGTGGTTATATGACCCACA	ABRAXAS2
ABRAXAS2_ENST00000298492_Intron4_Frame0_sgRNA02	TGAAAGTTAGTGTTGCCCAG	ABRAXAS2
ABRAXAS2_ENST00000298492_Intron7_Frame0_sgRNA01	CTACTCCTAAAAACACAGCG	ABRAXAS2
ABRAXAS2_ENST00000298492_Intron7_Frame0_sgRNA02	TAGCTTCAAGTTCAAGCACA	ABRAXAS2
ABT1_ENST00000274849_Intron2_Frame0_sgRNA01	GAGAGGCCATGGGGATACTT	ABT1
ABT1_ENST00000274849_Intron2_Frame0_sgRNA02	CTCTGGCCCAAGTATCCCCA	ABT1
ABT1_ENST00000274849_Intron2_Frame0_sgRNA03	GTATCCCCATGGCCTCTCAT	ABT1
ABTB1_ENST00000232744_Intron10_Frame0_sgRNA01	CCCTTGTCCATCCCTCCGCG	ABTB1
ABTB1_ENST00000232744_Intron5_Frame0_sgRNA01	ATGAACTGTCCAGGAACAGC	ABTB1
ABTB1_ENST00000232744_Intron8_Frame0_sgRNA01	GTTCACAGAAGTGAACGACT	ABTB1
ABTB1_ENST00000232744_Intron9_Frame0_sgRNA01	GTCTCCTGAGGAGCTAGACG	ABTB1
ABTB2_ENST00000435224_Intron11_Frame0_sgRNA01	ACGGCCCAGACTCAGACCAC	ABTB2
ABTB2_ENST00000435224_Intron14_Frame0_sgRNA01	CGCCTGCATGAGAGTCAATG	ABTB2
ABTB2_ENST00000435224_Intron15_Frame0_sgRNA01	CCCCGCTGGGACACGCACTG	ABTB2
ABTB2_ENST00000435224_Intron16_Frame0_sgRNA01	CCACCTCTGAAACACACCAG	ABTB2
ABTB2_ENST00000435224_Intron5_Frame0_sgRNA01	ATAAAGTTTACAGCTCCCCA	ABTB2
ABTB2_ENST00000435224_Intron6_Frame0_sgRNA01	GAGATTAGGCTGGTAAAAGG	ABTB2
ABTB2_ENST00000435224_Intron7_Frame0_sgRNA01	CCCTGTAGTAGAATTCACGA	ABTB2
AC002316.1_ENST00000254695_Intron10_Frame0_sgRNA01	TGAAACATCCACATACACGG	AC002316.1
AC002316.1_ENST00000254695_Intron11_Frame0_sgRNA01	GCAAACACGAGAGTTAGGTG	AC002316.1
AC002316.1_ENST00000254695_Intron13_Frame0_sgRNA01	GTGGTGACAAGACTTCCTTG	AC002316.1
AC002316.1_ENST00000254695_Intron14_Frame0_sgRNA01	GCTGCACGAGAGTTTCCGGG	AC002316.1
AC002316.1_ENST00000254695_Intron15_Frame0_sgRNA01	CCTGGCATCGTGGATGCGAG	AC002316.1
AC002316.1_ENST00000254695_Intron16_Frame0_sgRNA01	AGTGGTGTCATTGAGAACGA	AC002316.1
AC002316.1_ENST00000254695_Intron17_Frame0_sgRNA01	ATACGTCCTACGACACACGT	AC002316.1
AC002316.1_ENST00000254695_Intron18_Frame0_sgRNA01	TTGTTATTGGAACGCCTGCG	AC002316.1
AC002316.1_ENST00000254695_Intron21_Frame0_sgRNA01	CTTGCATTAAAACGGCACTG	AC002316.1
AC002316.1_ENST00000254695_Intron23_Frame0_sgRNA01	AGAGGGTTCAGACATCCCAG	AC002316.1
AC002316.1_ENST00000254695_Intron3_Frame0_sgRNA01	CTTACGTCATAAGGGCAAGG	AC002316.1
AC002316.1_ENST00000254695_Intron4_Frame0_sgRNA01	GAATGCACCCACTTACATGG	AC002316.1
AC002316.1_ENST00000254695_Intron5_Frame0_sgRNA01	TGTTTCCAGGTCTTGCAAGG	AC002316.1
AC002316.1_ENST00000254695_Intron6_Frame0_sgRNA01	GCGCTCCCCTGGGACCGCAG	AC002316.1
AC002316.1_ENST00000254695_Intron7_Frame0_sgRNA01	AATGTGGACTCGGTATCTTG	AC002316.1
AC002316.1_ENST00000254695_Intron9_Frame0_sgRNA01	TGAGTGCTGTAGGACTTCCG	AC002316.1
AC004151.1_ENST00000539243_Intron1_Frame0_sgRNA01	CATCTCGAAAAAGAACCGCG	AC004151.1
AC004151.1_ENST00000539243_Intron10_Frame0_sgRNA01	GGGAGACTGAGTCCCATCCG	AC004151.1
AC004151.1_ENST00000539243_Intron11_Frame0_sgRNA01	CTCAGACAGAAACCTCAGGG	AC004151.1
AC004151.1_ENST00000539243_Intron12_Frame0_sgRNA01	CCGGTCCACCATCCCCGCCC	AC004151.1
AC004151.1_ENST00000539243_Intron17_Frame0_sgRNA01	TGGGGGCTGTGAGCGCCCCG	AC004151.1
AC004151.1_ENST00000539243_Intron18_Frame0_sgRNA01	GGGAGTGGGCCGAGGCTGAT	AC004151.1
AC004151.1_ENST00000539243_Intron19_Frame0_sgRNA01	TCTGCGCCGAGGCACGGACA	AC004151.1
AC004151.1_ENST00000539243_Intron21_Frame0_sgRNA01	GCGGGGAATTGACCTCGCGG	AC004151.1
AC004151.1_ENST00000539243_Intron5_Frame0_sgRNA01	GGTGAGACCAGCCCCATGCG	AC004151.1
AC004151.1_ENST00000539243_Intron8_Frame0_sgRNA01	GCTTCCCCTCTACATTAACG	AC004151.1
AC004151.1_ENST00000539243_Intron9_Frame0_sgRNA01	GCTGGGCGGGGGTGTCACCG	AC004151.1
AC004593.2_ENST00000644824_Intron10_Frame0|CHN2_ENST00000222792_Intron6_Frame0_sgRNA01	TGTGTGAGGTAATATCAATG	AC004593.2|CHN2
AC004593.2_ENST00000644824_Intron11_Frame0|CHN2_ENST00000222792_Intron7_Frame0_sgRNA01	CCAGTCTGAAACGAACATAG	AC004593.2|CHN2
AC004593.2_ENST00000644824_Intron4_Frame0_sgRNA01	GATAGCAGCTTTTAAAAACT	AC004593.2
AC004593.2_ENST00000644824_Intron7_Frame0|CHN2_ENST00000222792_Intron3_Frame0_sgRNA01	TTAGACCTGATGTAGTACAG	AC004593.2|CHN2
AC005261.1_ENST00000443917_Intron1_Frame0_sgRNA01	TAGGGATTATAGGGTAGACG	AC005261.1
AC005261.1_ENST00000443917_Intron1_Frame0_sgRNA02	GGGGTATCTTCAAATCATGG	AC005261.1
AC005261.1_ENST00000443917_Intron1_Frame0_sgRNA03	TGGCCGAGGTGTCTTGAGTG	AC005261.1
AC005324.4_ENST00000413242_Intron3_Frame0|ZNF286A_ENST00000583566_Intron3_Frame0_sgRNA01	CGCAGCCATGAACTCCAACG	AC005324.4|ZNF286A
AC005324.4_ENST00000413242_Intron3_Frame0|ZNF286A_ENST00000583566_Intron3_Frame0_sgRNA02	GCCTGAGATGCACTTAAGAG	AC005324.4|ZNF286A
AC005747.1_ENST00000432992_Intron1_Frame0_sgRNA01	TTTGCAGGAAGCATACACGG	AC005747.1
AC005747.1_ENST00000432992_Intron10_Frame0_sgRNA01	GCTCCATCGGGAAAAAAACG	AC005747.1
AC005747.1_ENST00000432992_Intron12_Frame0_sgRNA01	CCTGATGGGGTATAACAAGG	AC005747.1
AC005747.1_ENST00000432992_Intron13_Frame0_sgRNA01	ACGTCCAGGACAATCCTGAG	AC005747.1
AC005747.1_ENST00000432992_Intron4_Frame0_sgRNA01	TTACGCATAGAGACCCAGTG	AC005747.1
AC005747.1_ENST00000432992_Intron5_Frame0_sgRNA01	GAACACACGTGTGACCAAGG	AC005747.1
AC005747.1_ENST00000432992_Intron6_Frame0_sgRNA01	GGCGGGGTAAGCAAGCATCG	AC005747.1
AC005747.1_ENST00000432992_Intron9_Frame0_sgRNA01	GGACAGATGATATCCCAACG	AC005747.1
AC007192.1_ENST00000593731_Intron10_Frame0|PIK3R2_ENST00000222254_Intron10_Frame0_sgRNA01	TAGCCTGGTCGGGTCTACCT	AC007192.1|PIK3R2
AC007192.1_ENST00000593731_Intron11_Frame0|PIK3R2_ENST00000222254_Intron11_Frame0_sgRNA01	TAGGGTACTAGGGACGACTG	AC007192.1|PIK3R2
AC008397.2_ENST00000355502_Intron10_Frame0|PDE4C_ENST00000594617_Intron7_Frame0_sgRNA01	CCCACGGTGCCCCATCATCA	AC008397.2|PDE4C
AC008397.2_ENST00000355502_Intron12_Frame0|PDE4C_ENST00000594617_Intron9_Frame0_sgRNA01	CAACTGCCCAGTATATAGGT	AC008397.2|PDE4C
AC008397.2_ENST00000355502_Intron13_Frame0|PDE4C_ENST00000594617_Intron10_Frame0_sgRNA01	GACCACCAAATAACACAGAG	AC008397.2|PDE4C
AC008397.2_ENST00000355502_Intron14_Frame0|PDE4C_ENST00000594617_Intron11_Frame0_sgRNA01	CGGTGAGGGGCGGGTTCTCT	AC008397.2|PDE4C
AC008397.2_ENST00000355502_Intron16_Frame0|PDE4C_ENST00000594617_Intron13_Frame0_sgRNA01	GTCAATGAAACCCACCTGTG	AC008397.2|PDE4C
AC008397.2_ENST00000355502_Intron17_Frame0|PDE4C_ENST00000594617_Intron14_Frame0_sgRNA01	GGACACATTCATCTTACAGG	AC008397.2|PDE4C
AC008397.2_ENST00000355502_Intron18_Frame0|PDE4C_ENST00000594617_Intron15_Frame0_sgRNA01	CACGTACATTCAGCCCTGTG	AC008397.2|PDE4C
AC008397.2_ENST00000355502_Intron7_Frame0|PDE4C_ENST00000594617_Intron4_Frame0_sgRNA01	AAGGAGAGGCCGGATCCGGA	AC008397.2|PDE4C
AC008870.1_ENST00000256797_Intron1_Frame0_sgRNA01	TCCCGCCTAGAACCCCCATG	AC008870.1
AC008870.1_ENST00000256797_Intron11_Frame0_sgRNA01	AACGCGTTTAGGATCTCTGG	AC008870.1
AC008870.1_ENST00000256797_Intron12_Frame0_sgRNA01	ACTTACAGAGCAAGATCGCA	AC008870.1
AC008870.1_ENST00000256797_Intron15_Frame0_sgRNA01	GTGAGTGGGAAGGTCCGGGC	AC008870.1
AC008870.1_ENST00000256797_Intron17_Frame0_sgRNA01	GCAATTAGGTAAAAATCACG	AC008870.1
AC008870.1_ENST00000256797_Intron19_Frame0_sgRNA01	GAGAAGCTTCACGCCCCCAG	AC008870.1
AC008870.1_ENST00000256797_Intron21_Frame0_sgRNA01	GCCAGGCCTTCCCAAGACCC	AC008870.1
AC008870.1_ENST00000256797_Intron4_Frame0_sgRNA01	TGTTCACATGATATCAACAA	AC008870.1
AC008870.1_ENST00000256797_Intron9_Frame0_sgRNA01	AGAAGAACCTCCCTCACTCA	AC008870.1
AC009690.3_ENST00000569547_Intron2_Frame0|CELF6_ENST00000287202_Intron2_Frame0_sgRNA01	AGCATGTATGCAGATACATG	AC009690.3|CELF6
AC009690.3_ENST00000569547_Intron5_Frame0|CELF6_ENST00000287202_Intron5_Frame0_sgRNA01	CGGGGCACCGAGCACACTCG	AC009690.3|CELF6
AC009690.3_ENST00000569547_Intron6_Frame0|CELF6_ENST00000287202_Intron6_Frame0_sgRNA01	GCGAGGGCGCGCAGGTGGGT	AC009690.3|CELF6
AC010132.3_ENST00000442788_Intron5_Frame0|PSMA2_ENST00000223321_Intron5_Frame0_sgRNA01	TAGAGCAGACAACTTACCCA	AC010132.3|PSMA2
AC010132.3_ENST00000442788_Intron5_Frame0|PSMA2_ENST00000223321_Intron5_Frame0_sgRNA02	TTGTTTTTTAGACACAACAG	AC010132.3|PSMA2
AC010323.1_ENST00000598884_Intron1_Frame0|NDUFA7_ENST00000593729_Intron1_Frame0_sgRNA01	ACACTCGGGGAAACGGATGT	AC010323.1|NDUFA7
AC010323.1_ENST00000598884_Intron1_Frame0|NDUFA7_ENST00000593729_Intron1_Frame0_sgRNA02	AGGAGCGGGTCCCGGACACA	AC010323.1|NDUFA7
AC010326.1_ENST00000282308_Intron1_Frame0_sgRNA01	TGTGAGATGAACGACCAGTG	AC010326.1
AC010326.1_ENST00000282308_Intron1_Frame0_sgRNA02	AAGTCTCAATCAGGACACTG	AC010326.1
AC010326.1_ENST00000282308_Intron1_Frame0_sgRNA03	TGTGGCTGTTGTGCGCACCA	AC010326.1
AC011473.4_ENST00000250366_Intron4_Frame0|KLK9_ENST00000594211_Intron4_Frame0_sgRNA01	CAGACTTCTGGATCTACAGG	AC011473.4|KLK9
AC011473.4_ENST00000250366_Intron4_Frame0|KLK9_ENST00000594211_Intron4_Frame0_sgRNA02	TCTGTTCATGACAATTACAC	AC011473.4|KLK9
AC013489.1_ENST00000649547_Intron3_Frame0|DET1_ENST00000564406_Intron3_Frame0_sgRNA01	GCTGAAATTTATGATCCGTG	AC013489.1|DET1
AC013489.1_ENST00000649547_Intron3_Frame0|DET1_ENST00000564406_Intron3_Frame0_sgRNA02	AAAACCTCACCAGCTACCTG	AC013489.1|DET1
AC020929.1_ENST00000352632_Intron10_Frame0_sgRNA01	AATGGTCTTGACTTAGTCTG	AC020929.1
AC020929.1_ENST00000352632_Intron11_Frame0_sgRNA01	GTCCCTAATCTCCAGGACAG	AC020929.1
AC020929.1_ENST00000352632_Intron12_Frame0_sgRNA01	GAGCTGGTAAGAGAGTCTTG	AC020929.1
AC020929.1_ENST00000352632_Intron16_Frame0_sgRNA01	TCCCGAGTAAGTAATGCACG	AC020929.1
AC020929.1_ENST00000352632_Intron18_Frame0_sgRNA01	GGACCAAATCTAATGCCGGG	AC020929.1
AC020929.1_ENST00000352632_Intron19_Frame0_sgRNA01	AGAGGACCGTAAGAAAGACA	AC020929.1
AC020929.1_ENST00000352632_Intron20_Frame0_sgRNA01	ATCACCTGGATAGCCCAAGG	AC020929.1
AC020929.1_ENST00000352632_Intron21_Frame0_sgRNA01	AGAGGGTTCAGAGTCCAACG	AC020929.1
AC020929.1_ENST00000352632_Intron22_Frame0_sgRNA01	GGTGTGCCCAGATCAGCGTG	AC020929.1
AC020929.1_ENST00000352632_Intron23_Frame0_sgRNA01	GCCTGGGGGCGCTGGAGCCG	AC020929.1
AC020929.1_ENST00000352632_Intron25_Frame0_sgRNA01	TAATATAACGTAAAGCACTG	AC020929.1
AC020929.1_ENST00000352632_Intron26_Frame0_sgRNA01	TAGCCCAGTTTCCTACACGA	AC020929.1
AC020929.1_ENST00000352632_Intron28_Frame0_sgRNA01	TCTGCCACCCGGGCACATTG	AC020929.1
AC020929.1_ENST00000352632_Intron3_Frame0_sgRNA01	CAAACAAACCGTAGAGACGG	AC020929.1
AC020929.1_ENST00000352632_Intron30_Frame0_sgRNA01	AGAGGGGTGACTGAGACTCG	AC020929.1
AC020929.1_ENST00000352632_Intron32_Frame0_sgRNA01	GAATTGGGCCTCCAACCCTG	AC020929.1
AC020929.1_ENST00000352632_Intron35_Frame0_sgRNA01	AGACAGCCAGGTCATTACTG	AC020929.1
AC020929.1_ENST00000352632_Intron4_Frame0_sgRNA01	GCCAGGACATCCACAATTAG	AC020929.1
AC020929.1_ENST00000352632_Intron8_Frame0_sgRNA01	AGCTGGTGGCAGGCACGGGT	AC020929.1
AC021066.1_ENST00000423955_Intron3_Frame0_sgRNA01	CTTCTGTTCATCTGCTTGGG	AC021066.1
AC021066.1_ENST00000423955_Intron5_Frame0_sgRNA01	ATCTAGAGGCTGGATCACCA	AC021066.1
AC021066.1_ENST00000423955_Intron7_Frame0_sgRNA01	CTACCACCCCAACATCAGAG	AC021066.1
AC021066.1_ENST00000423955_Intron8_Frame0_sgRNA01	AGAGACCGAGGGTCTAACCA	AC021066.1
AC021092.2_ENST00000262894_Intron2_Frame0_sgRNA01	AAAGCTTGTGGTAACCTGTG	AC021092.2
AC021092.2_ENST00000262894_Intron2_Frame0_sgRNA02	GTACAACAGAGATATAGCAT	AC021092.2
AC021092.2_ENST00000262894_Intron2_Frame0_sgRNA03	GTGCCTAAAAGCACATCCCA	AC021092.2
AC022400.7_ENST00000603027_Intron11_Frame0|NDST2_ENST00000309979_Intron11_Frame0_sgRNA01	AGCACGGGTACCCGTCCCCA	AC022400.7|NDST2
AC022400.7_ENST00000603027_Intron12_Frame0|NDST2_ENST00000309979_Intron12_Frame0_sgRNA01	AGGCTTCTTAGGAATATAGA	AC022400.7|NDST2
AC022400.7_ENST00000603027_Intron3_Frame0|NDST2_ENST00000309979_Intron3_Frame0_sgRNA01	CTTAGAAGCTATTCACACTC	AC022400.7|NDST2
AC022400.7_ENST00000603027_Intron5_Frame0|NDST2_ENST00000309979_Intron5_Frame0_sgRNA01	GGAAAAGGGTAGCCCATTAG	AC022400.7|NDST2
AC022400.7_ENST00000603027_Intron6_Frame0|NDST2_ENST00000309979_Intron6_Frame0_sgRNA01	GTATGGGGGTACATAATTGG	AC022400.7|NDST2
AC022400.7_ENST00000603027_Intron7_Frame0|NDST2_ENST00000309979_Intron7_Frame0_sgRNA01	GCTGGGACCTTTATTCACCA	AC022400.7|NDST2
AC022400.7_ENST00000603027_Intron8_Frame0|NDST2_ENST00000309979_Intron8_Frame0_sgRNA01	CTTCTCTTAAACCCCCACCC	AC022400.7|NDST2
AC022414.1_ENST00000646262_Intron10_Frame0|PDE8B_ENST00000264917_Intron8_Frame0_sgRNA01	GGTAATGATGGAAGTCCGAG	AC022414.1|PDE8B
AC022414.1_ENST00000646262_Intron12_Frame0|PDE8B_ENST00000264917_Intron10_Frame0_sgRNA01	TGTGCCAGTGTATCACCATG	AC022414.1|PDE8B
AC022414.1_ENST00000646262_Intron15_Frame0|PDE8B_ENST00000264917_Intron13_Frame0_sgRNA01	CAAGAGAACAGGTCAGTTAG	AC022414.1|PDE8B
AC022414.1_ENST00000646262_Intron16_Frame0|PDE8B_ENST00000264917_Intron14_Frame0_sgRNA01	GCTGGCCTACCATAGCCATG	AC022414.1|PDE8B
AC022414.1_ENST00000646262_Intron19_Frame0|PDE8B_ENST00000264917_Intron17_Frame0_sgRNA01	AAACGTAAGCGACATCACTG	AC022414.1|PDE8B
AC022414.1_ENST00000646262_Intron21_Frame0|PDE8B_ENST00000264917_Intron19_Frame0_sgRNA01	TGATCACCGAGCACACAGGT	AC022414.1|PDE8B
AC022414.1_ENST00000646262_Intron22_Frame0|PDE8B_ENST00000264917_Intron20_Frame0_sgRNA01	AGGCATTAGTGAAGACATCG	AC022414.1|PDE8B
AC022414.1_ENST00000646262_Intron4_Frame0|PDE8B_ENST00000264917_Intron2_Frame0_sgRNA01	CAGTCCTTAGAACACACCAG	AC022414.1|PDE8B
AC022414.1_ENST00000646262_Intron7_Frame0|PDE8B_ENST00000264917_Intron5_Frame0_sgRNA01	CCATTACTTAAAGCACACAG	AC022414.1|PDE8B
AC022414.1_ENST00000646262_Intron9_Frame0|PDE8B_ENST00000264917_Intron7_Frame0_sgRNA01	TCCCAACAAGTCTTCCTACG	AC022414.1|PDE8B
AC022966.1_ENST00000589225_Intron10_Frame0_sgRNA01	CAGGTGTCGTGTAACCACAA	AC022966.1
AC022966.1_ENST00000589225_Intron11_Frame0_sgRNA01	TCTTTTCACTCCACGCAGAG	AC022966.1
AC022966.1_ENST00000589225_Intron13_Frame0_sgRNA01	CCTGCTACTAAGATTCACTG	AC022966.1
AC022966.1_ENST00000589225_Intron14_Frame0_sgRNA01	GGAGTGAGAACATTGTCCGG	AC022966.1
AC022966.1_ENST00000589225_Intron19_Frame0_sgRNA01	TCCCCCTATTGACAAAGGGG	AC022966.1
AC022966.1_ENST00000589225_Intron8_Frame0_sgRNA01	CAATGGTCTGTACTGCAAGG	AC022966.1
AC026740.3_ENST00000382776_Intron1_Frame0|ZDHHC11B_ENST00000508859_Intron4_Frame0_sgRNA01	ATGTGCTTTAGTGAGAGACG	AC026740.3|ZDHHC11B
AC026740.3_ENST00000382776_Intron6_Frame0|ZDHHC11B_ENST00000508859_Intron9_Frame0_sgRNA01	CCCTCATTTAACTCCCACGC	AC026740.3|ZDHHC11B
AC026740.3_ENST00000382776_Intron8_Frame0|ZDHHC11B_ENST00000508859_Intron11_Frame0_sgRNA01	CGTGAGCCTCTAATAGCACA	AC026740.3|ZDHHC11B
AC027796.3_ENST00000572919_Intron1_Frame0|SHPK_ENST00000225519_Intron1_Frame0_sgRNA01	TAAAGCGCGAGGATTCGACG	AC027796.3|SHPK
AC027796.3_ENST00000572919_Intron1_Frame0|SHPK_ENST00000225519_Intron1_Frame0_sgRNA02	CTGGAATAGAGACTTCATTG	AC027796.3|SHPK
AC040160.1_ENST00000360461_Intron10_Frame0_sgRNA01	GGATTTGCTATGTACCCATG	AC040160.1
AC040160.1_ENST00000360461_Intron11_Frame0_sgRNA01	AAGTGATCCATGAGGCCGGA	AC040160.1
AC040160.1_ENST00000360461_Intron13_Frame0_sgRNA01	ATGCTTGTGAATTACTGGCG	AC040160.1
AC040160.1_ENST00000360461_Intron14_Frame0_sgRNA01	AGTGCCCCCAAACCACTCAG	AC040160.1
AC040160.1_ENST00000360461_Intron15_Frame0_sgRNA01	TGTGAAGAAGAAGGCAGAAG	AC040160.1
AC040160.1_ENST00000360461_Intron16_Frame0_sgRNA01	GGGGCGGGAAAACAAGTGGT	AC040160.1
AC040160.1_ENST00000360461_Intron20_Frame0_sgRNA01	CCAAAGTAAAGGCCTAGCCT	AC040160.1
AC040160.1_ENST00000360461_Intron4_Frame0_sgRNA01	CTCTACAGAAAAGGGCATGG	AC040160.1
AC040160.1_ENST00000360461_Intron5_Frame0_sgRNA01	GAGGTGGGGTGCCTCCCCCC	AC040160.1
AC040160.1_ENST00000360461_Intron6_Frame0_sgRNA01	ACCGGAGCAGCATGCAGTGT	AC040160.1
AC040160.1_ENST00000360461_Intron7_Frame0_sgRNA01	GAGACAGGGAGCATTCATGG	AC040160.1
AC040160.1_ENST00000360461_Intron9_Frame0_sgRNA01	TCACGTCTGAGATCGGGGCA	AC040160.1
AC048338.2_ENST00000443649_Intron3_Frame0|DIABLO_ENST00000464942_Intron2_Frame0_sgRNA01	GAAAAGATGCCGGTACTGTG	AC048338.2|DIABLO
AC048338.2_ENST00000443649_Intron4_Frame0|DIABLO_ENST00000464942_Intron3_Frame0_sgRNA01	GGCCTGTGGTCCATCAACAG	AC048338.2|DIABLO
AC048338.2_ENST00000443649_Intron5_Frame0|DIABLO_ENST00000464942_Intron4_Frame0_sgRNA01	ATTTAGATACCACATGAGGT	AC048338.2|DIABLO
AC069444.2_ENST00000648112_Intron10_Frame0|MAATS1_ENST00000273390_Intron10_Frame0_sgRNA01	CGTACTGTGAGTCTTGGTGA	AC069444.2|MAATS1
AC069444.2_ENST00000648112_Intron11_Frame0|MAATS1_ENST00000273390_Intron11_Frame0_sgRNA01	TAATGTGCTGACCAGCCAAG	AC069444.2|MAATS1
AC069444.2_ENST00000648112_Intron12_Frame0|MAATS1_ENST00000273390_Intron12_Frame0_sgRNA01	TACTGCCTTAGTTACAACCA	AC069444.2|MAATS1
AC069444.2_ENST00000648112_Intron13_Frame0|MAATS1_ENST00000273390_Intron13_Frame0_sgRNA01	GTACTGTGTTACGTAATTGG	AC069444.2|MAATS1
AC069444.2_ENST00000648112_Intron14_Frame0|MAATS1_ENST00000273390_Intron14_Frame0_sgRNA01	GAAAGATTAAGCATCAACTG	AC069444.2|MAATS1
AC069444.2_ENST00000648112_Intron2_Frame0|MAATS1_ENST00000273390_Intron2_Frame0_sgRNA01	GCAAAGCATCTTAATACGTG	AC069444.2|MAATS1
AC073508.2_ENST00000476049_Intron1_Frame0|KRT222_ENST00000394052_Intron1_Frame0_sgRNA01	AGGTTCCTATCATTAACATG	AC073508.2|KRT222
AC073508.2_ENST00000476049_Intron2_Frame0|KRT222_ENST00000394052_Intron2_Frame0_sgRNA01	ATCACATCTGAGGACTCGAT	AC073508.2|KRT222
AC084337.2_ENST00000640959_Intron1_Frame0|TIMM10B_ENST00000254616_Intron1_Frame0_sgRNA01	TCGCATTCCTGCACACATCG	AC084337.2|TIMM10B
AC084337.2_ENST00000640959_Intron2_Frame0|TIMM10B_ENST00000254616_Intron2_Frame0_sgRNA01	ACGCTGCAAGAAGAGTTTAG	AC084337.2|TIMM10B
AC087721.2_ENST00000661438_Intron2_Frame0|NUSAP1_ENST00000668273_Intron2_Frame0_sgRNA01	ACTGGAGATAGGTACATGGG	AC087721.2|NUSAP1
AC087721.2_ENST00000661438_Intron3_Frame0|NUSAP1_ENST00000668273_Intron3_Frame0_sgRNA01	GTGGTTCCTTGAATGCCCAA	AC087721.2|NUSAP1
AC087721.2_ENST00000661438_Intron4_Frame0|NUSAP1_ENST00000668273_Intron4_Frame0_sgRNA01	ATAACTTGTGACTTAGCCAG	AC087721.2|NUSAP1
AC087721.2_ENST00000661438_Intron7_Frame0|NUSAP1_ENST00000668273_Intron7_Frame0_sgRNA01	AGGTGATAAAGTCAACTCTG	AC087721.2|NUSAP1
AC091230.1_ENST00000440863_Intron1_Frame0_sgRNA01	TGAGAGGTTAGCGACAGTGT	AC091230.1
AC091230.1_ENST00000440863_Intron11_Frame0_sgRNA01	GCTGCTTAGGGTCATGGCCT	AC091230.1
AC091230.1_ENST00000440863_Intron13_Frame0_sgRNA01	ACTTGGAACACCCTGACAGT	AC091230.1
AC091230.1_ENST00000440863_Intron14_Frame0_sgRNA01	AGAGCAGACATACACCAGCA	AC091230.1
AC091230.1_ENST00000440863_Intron2_Frame0_sgRNA01	TCTCCAGCTCCCTTTGGCAG	AC091230.1
AC091230.1_ENST00000440863_Intron6_Frame0_sgRNA01	GAACGAGGTCTAAACCCTCA	AC091230.1
AC091230.1_ENST00000440863_Intron7_Frame0_sgRNA01	CACCAATTCACCACCAACGG	AC091230.1
AC091230.1_ENST00000440863_Intron9_Frame0_sgRNA01	CTAAGAGAGCCATTCCCCAG	AC091230.1
AC092279.1_ENST00000357002_Intron1_Frame0_sgRNA01	GTTCTCTAAAGGAAACCAGG	AC092279.1
AC092279.1_ENST00000357002_Intron1_Frame0_sgRNA02	TGCGCCTGAGACACTCACTG	AC092279.1
AC092279.1_ENST00000357002_Intron1_Frame0_sgRNA03	ATTTAGGATGAACTATGGCA	AC092279.1
AC093012.1_ENST00000613694_Intron10_Frame0_sgRNA01	CAGATTATGGCTAATCCTGG	AC093012.1
AC093012.1_ENST00000613694_Intron11_Frame0_sgRNA01	TTTAAAGCAACTGTATAATG	AC093012.1
AC093012.1_ENST00000613694_Intron5_Frame0_sgRNA01	CTAAGGTTCCTAATGCTCAG	AC093012.1
AC093012.1_ENST00000613694_Intron7_Frame0_sgRNA01	CAGTTGATATGTCAACAACT	AC093012.1
AC093012.1_ENST00000613694_Intron9_Frame0_sgRNA01	TCTTGTGAAGAATCCCCAAG	AC093012.1
AC097634.4_ENST00000647725_Intron11_Frame0|FOXP1_ENST00000648426_Intron1_Frame0_sgRNA01	ACAAAGAGAGAGACGCTCGG	AC097634.4|FOXP1
AC097634.4_ENST00000647725_Intron12_Frame0|FOXP1_ENST00000648426_Intron2_Frame0_sgRNA01	CGACAATAAATCTTACACCG	AC097634.4|FOXP1
AC097634.4_ENST00000647725_Intron13_Frame0|FOXP1_ENST00000648426_Intron3_Frame0_sgRNA01	TGGGCCTGGAGAGTACCCGA	AC097634.4|FOXP1
AC097634.4_ENST00000647725_Intron14_Frame0|FOXP1_ENST00000648426_Intron4_Frame0_sgRNA01	CTGACTACTGACCTGCCGAG	AC097634.4|FOXP1
AC097634.4_ENST00000647725_Intron18_Frame0|FOXP1_ENST00000648426_Intron8_Frame0_sgRNA01	AATCTGGATCTGCCTAACAG	AC097634.4|FOXP1
AC097634.4_ENST00000647725_Intron19_Frame0|FOXP1_ENST00000648426_Intron9_Frame0_sgRNA01	AGGGACGTTACCAGGCCGTG	AC097634.4|FOXP1
AC097634.4_ENST00000647725_Intron21_Frame0|FOXP1_ENST00000648426_Intron11_Frame0_sgRNA01	TCAGAAGGTATATGTGTACA	AC097634.4|FOXP1
AC097634.4_ENST00000647725_Intron24_Frame0|FOXP1_ENST00000648426_Intron14_Frame0_sgRNA01	TCGGACTCTGAAACACTACG	AC097634.4|FOXP1
AC097636.2_ENST00000456080_Intron6_Frame0|IQCF3_ENST00000437810_Intron5_Frame0_sgRNA01	TAGGACCCAGGCAAAGAATG	AC097636.2|IQCF3
AC097636.2_ENST00000456080_Intron7_Frame0|IQCF3_ENST00000437810_Intron6_Frame0_sgRNA01	ATACCTTACTCAGTTCACCA	AC097636.2|IQCF3
AC104452.1_ENST00000638115_Intron1_Frame0|NICN1_ENST00000273598_Intron1_Frame0_sgRNA01	AAACGACCGAGATTCCAGGT	AC104452.1|NICN1
AC104452.1_ENST00000638115_Intron2_Frame0|NICN1_ENST00000273598_Intron2_Frame0_sgRNA01	CCCAGATGAGGACTTACCAG	AC104452.1|NICN1
AC104452.1_ENST00000638115_Intron3_Frame0|NICN1_ENST00000273598_Intron3_Frame0_sgRNA01	CCAGTCATAGAAGCTTTCTG	AC104452.1|NICN1
AC104452.1_ENST00000638115_Intron4_Frame0|NICN1_ENST00000273598_Intron4_Frame0_sgRNA01	ATGGCTCTAGTGTCCAACAC	AC104452.1|NICN1
AC108488.2_ENST00000654051_Intron5_Frame0|RNASEH1_ENST00000315212_Intron5_Frame0_sgRNA01	AGAATATAATCAGTACAGAG	AC108488.2|RNASEH1
AC108488.2_ENST00000654051_Intron7_Frame0|RNASEH1_ENST00000315212_Intron7_Frame0_sgRNA01	CACGAAGTAACACCCAACCT	AC108488.2|RNASEH1
AC109583.1_ENST00000460241_Intron10_Frame0|PRSS50_ENST00000315170_Intron5_Frame0_sgRNA01	TCTCACCTATGTTGGCACTG	AC109583.1|PRSS50
AC109583.1_ENST00000460241_Intron10_Frame0|PRSS50_ENST00000315170_Intron5_Frame0_sgRNA02	GTGAGAAGTGCTCCAGACCC	AC109583.1|PRSS50
AC112128.1_ENST00000649772_Intron10_Frame0|SPICE1_ENST00000295872_Intron10_Frame0_sgRNA01	TGTGAGTTACCAGACATACA	AC112128.1|SPICE1
AC112128.1_ENST00000649772_Intron11_Frame0|SPICE1_ENST00000295872_Intron11_Frame0_sgRNA01	GTGAACTTACAGGGGCACCG	AC112128.1|SPICE1
AC112128.1_ENST00000649772_Intron14_Frame0|SPICE1_ENST00000295872_Intron14_Frame0_sgRNA01	AAAATTGTGTGAGATCGAGG	AC112128.1|SPICE1
AC112128.1_ENST00000649772_Intron17_Frame0|SPICE1_ENST00000295872_Intron17_Frame0_sgRNA01	TTAGATAGGTTATGGTACCA	AC112128.1|SPICE1
AC112128.1_ENST00000649772_Intron2_Frame0|SPICE1_ENST00000295872_Intron2_Frame0_sgRNA01	GTAACTTATGGAGTTGTGCA	AC112128.1|SPICE1
AC112128.1_ENST00000649772_Intron3_Frame0|SPICE1_ENST00000295872_Intron3_Frame0_sgRNA01	TATATGCGGAATACAACACG	AC112128.1|SPICE1
AC112128.1_ENST00000649772_Intron4_Frame0|SPICE1_ENST00000295872_Intron4_Frame0_sgRNA01	GTAAGTGGTGGTACACATGT	AC112128.1|SPICE1
AC112128.1_ENST00000649772_Intron6_Frame0|SPICE1_ENST00000295872_Intron6_Frame0_sgRNA01	GTCTCCATAATGATCGATGG	AC112128.1|SPICE1
AC117457.1_ENST00000614557_Intron4_Frame0|KCNMB2_ENST00000420517_Intron5_Frame0_sgRNA01	GTACTAGCAAGGCATTAAGG	AC117457.1|KCNMB2
AC117457.1_ENST00000614557_Intron4_Frame0|KCNMB2_ENST00000420517_Intron5_Frame0_sgRNA02	GATCTGTGAAATAACCATGG	AC117457.1|KCNMB2
AC118549.1_ENST00000370801_Intron10_Frame0_sgRNA01	CTACAGAGTGCTGTAGTATG	AC118549.1
AC118549.1_ENST00000370801_Intron11_Frame0_sgRNA01	GATTACAAGAACGAACAGCT	AC118549.1
AC118549.1_ENST00000370801_Intron12_Frame0_sgRNA01	TTTGCAATAGTGTGTGACAG	AC118549.1
AC118549.1_ENST00000370801_Intron13_Frame0_sgRNA01	GGAGCTCACACTATCCTGAG	AC118549.1
AC118549.1_ENST00000370801_Intron6_Frame0_sgRNA01	TTACGATAGCCAAGTCCATG	AC118549.1
AC118549.1_ENST00000370801_Intron8_Frame0_sgRNA01	CTTAGTTAGATGAACCTCAG	AC118549.1
AC118549.1_ENST00000370801_Intron9_Frame0_sgRNA01	ATTACGTAACCCCCAAAGGT	AC118549.1
AC138894.1_ENST00000635887_Intron11_Frame0|CLN3_ENST00000636147_Intron11_Frame0_sgRNA01	TGGAGGTGAGCAAGCCCCAC	AC138894.1|CLN3
AC138894.1_ENST00000635887_Intron12_Frame0|CLN3_ENST00000636147_Intron12_Frame0_sgRNA01	GGAGATGGACGGGGCTGTGT	AC138894.1|CLN3
AC138894.1_ENST00000635887_Intron14_Frame0|CLN3_ENST00000636147_Intron14_Frame0_sgRNA01	GAAAAGTATGAACCGCCACG	AC138894.1|CLN3
AC138894.1_ENST00000635887_Intron15_Frame0|CLN3_ENST00000636147_Intron15_Frame0_sgRNA01	TGGCCTGTCCAGGGACACCC	AC138894.1|CLN3
AC138894.1_ENST00000635887_Intron4_Frame0|CLN3_ENST00000636147_Intron4_Frame0_sgRNA01	CCCACAGGGACTAACCATGG	AC138894.1|CLN3
AC138894.1_ENST00000635887_Intron5_Frame0|CLN3_ENST00000636147_Intron5_Frame0_sgRNA01	GGACAACCCTCCCAACCACG	AC138894.1|CLN3
AC142391.1_ENST00000515823_Intron9_Frame0|ECSCR_ENST00000618155_Intron9_Frame0_sgRNA01	TGAACTTTTTAGGATTGGCA	AC142391.1|ECSCR
AC142391.1_ENST00000515823_Intron9_Frame0|ECSCR_ENST00000618155_Intron9_Frame0_sgRNA02	CTTTCTGGCCTGAAAGTAGG	AC142391.1|ECSCR
ACAA1_ENST00000333167_Intron1_Frame0_sgRNA01	TTGGTTATCCTGGACGCCGG	ACAA1
ACAA1_ENST00000333167_Intron1_Frame0_sgRNA02	AGTGTGGGAAGACGCCGGCG	ACAA1
ACAA1_ENST00000333167_Intron10_Frame0_sgRNA01	TTTGCCCTGGACAGCCGAGG	ACAA1
ACAA1_ENST00000333167_Intron10_Frame0_sgRNA02	CCTGCCCGCTCACTCCACCT	ACAA1
ACAA2_ENST00000285093_Intron2_Frame0_sgRNA01	ACCCAAGGTGGACCAAAAGG	ACAA2
ACAA2_ENST00000285093_Intron3_Frame0_sgRNA01	GGCACTGAATAAAGACCGTG	ACAA2
ACAA2_ENST00000285093_Intron4_Frame0_sgRNA01	CTAACAGGACTAGACGTGCA	ACAA2
ACAA2_ENST00000285093_Intron6_Frame0_sgRNA01	TTAGAAAAGTGGTACTGTGG	ACAA2
ACAA2_ENST00000285093_Intron8_Frame0_sgRNA01	CGCGTGTGAAAATGTGACTG	ACAA2
ACACA_ENST00000616317_Intron10_Frame0_sgRNA01	TCCTATAAGCCATACGCACC	ACACA
ACACA_ENST00000616317_Intron11_Frame0_sgRNA01	AACTAGTTAGCTATGTTTCT	ACACA
ACACA_ENST00000616317_Intron25_Frame0_sgRNA01	TAATAATTACTACTACCAGT	ACACA
ACACA_ENST00000616317_Intron33_Frame0_sgRNA01	CACACACATATATTTTAACA	ACACA
ACACA_ENST00000616317_Intron35_Frame0_sgRNA01	CACTCTCATAACGGGTGGGG	ACACA
ACACA_ENST00000616317_Intron38_Frame0_sgRNA01	ATGTATATTTTCTTCCCTGA	ACACA
ACACA_ENST00000616317_Intron40_Frame0_sgRNA01	TCTACACAGACTATTTACTA	ACACA
ACACA_ENST00000616317_Intron45_Frame0_sgRNA01	TTTTGGAATAAAAGACACAG	ACACA
ACACA_ENST00000616317_Intron54_Frame0_sgRNA01	CTCCTACTGAGCTACGGGGT	ACACA
ACACA_ENST00000616317_Intron9_Frame0_sgRNA01	TTTTTTTTAATTGTAATACA	ACACA
ACACB_ENST00000338432_Intron10_Frame0_sgRNA01	TATTTGGGGAGTTCACAGAC	ACACB
ACACB_ENST00000338432_Intron11_Frame0_sgRNA01	CTATTTGATATAGTACAACA	ACACB
ACACB_ENST00000338432_Intron12_Frame0_sgRNA01	ACTGTAGCAAAAAGCACACG	ACACB
ACACB_ENST00000338432_Intron14_Frame0_sgRNA01	CCGAGGTCTCGGCCATCCAG	ACACB
ACACB_ENST00000338432_Intron16_Frame0_sgRNA01	AGATGCCAGTAATCTACACG	ACACB
ACACB_ENST00000338432_Intron18_Frame0_sgRNA01	CCGGCATCACTAGTTCTGGG	ACACB
ACACB_ENST00000338432_Intron19_Frame0_sgRNA01	GTGTTTCTGCACCATCACGG	ACACB
ACACB_ENST00000338432_Intron20_Frame0_sgRNA01	CCTTCATAAACACAACCGAG	ACACB
ACACB_ENST00000338432_Intron21_Frame0_sgRNA01	TCCCACTCTAGCAAAAACCA	ACACB
ACACB_ENST00000338432_Intron24_Frame0_sgRNA01	CCAGTCTTAGTGGATGCCCG	ACACB
ACACB_ENST00000338432_Intron25_Frame0_sgRNA01	TGGCGTGAGCCAACCTCCCA	ACACB
ACACB_ENST00000338432_Intron26_Frame0_sgRNA01	TACAGCGTGCGCCAACATCG	ACACB
ACACB_ENST00000338432_Intron27_Frame0_sgRNA01	GTTAGCATATTACAGCCACA	ACACB
ACACB_ENST00000338432_Intron3_Frame0_sgRNA01	AAGAGGAATGATGTGCTGCG	ACACB
ACACB_ENST00000338432_Intron30_Frame0_sgRNA01	GGTAGGGCTGGAAAGCCTGG	ACACB
ACACB_ENST00000338432_Intron31_Frame0_sgRNA01	TAGCCAGTCCCAGGTACGGA	ACACB
ACACB_ENST00000338432_Intron32_Frame0_sgRNA01	CAAATAAATGGCACACACCA	ACACB
ACACB_ENST00000338432_Intron33_Frame0_sgRNA01	CTAATTGTAAGCTACCCCCA	ACACB
ACACB_ENST00000338432_Intron34_Frame0_sgRNA01	CCGAGAATCCTGTCACTGAG	ACACB
ACACB_ENST00000338432_Intron35_Frame0_sgRNA01	CCTCTCTTGAGTACTTACGA	ACACB
ACACB_ENST00000338432_Intron36_Frame0_sgRNA01	TTTAACATAACACTCAGAGG	ACACB
ACACB_ENST00000338432_Intron37_Frame0_sgRNA01	GCGGAAGGATGTGTACAGTG	ACACB
ACACB_ENST00000338432_Intron38_Frame0_sgRNA01	AAGGGGGTGACTCCAGCCAG	ACACB
ACACB_ENST00000338432_Intron39_Frame0_sgRNA01	GGAGTGCTAGCACCTGCAAG	ACACB
ACACB_ENST00000338432_Intron41_Frame0_sgRNA01	CGGTTATGTAAGTACCATAG	ACACB
ACACB_ENST00000338432_Intron42_Frame0_sgRNA01	AGTATAGAGACTTTTCAACA	ACACB
ACACB_ENST00000338432_Intron43_Frame0_sgRNA01	CCAGTGTCTTACAGCTACCG	ACACB
ACACB_ENST00000338432_Intron46_Frame0_sgRNA01	CCTCCTTTACAGGCTCCGAG	ACACB
ACACB_ENST00000338432_Intron5_Frame0_sgRNA01	GGGCATCATCCCACACTCAG	ACACB
ACACB_ENST00000338432_Intron50_Frame0_sgRNA01	AAATAATCCCGATCCCCAGG	ACACB
ACACB_ENST00000338432_Intron51_Frame0_sgRNA01	GAGACAGCTGGCCCACAGCT	ACACB
ACACB_ENST00000338432_Intron8_Frame0_sgRNA01	GCCAGTTGCCAACTGCTACC	ACACB
ACACB_ENST00000338432_Intron9_Frame0_sgRNA01	GTCCCGACTCCACAGTAACG	ACACB
ACAD10_ENST00000455480_Intron14_Frame0_sgRNA01	CCCGTAATATCACAGCTAGA	ACAD10
ACAD10_ENST00000455480_Intron15_Frame0_sgRNA01	TAAACCAGATTCAGAAGCAC	ACAD10
ACAD10_ENST00000455480_Intron16_Frame0_sgRNA01	CTGTGGGGCCGACAACAACA	ACAD10
ACAD10_ENST00000455480_Intron19_Frame0_sgRNA01	GCAGATAAGGCCACCCACGG	ACAD10
ACAD10_ENST00000455480_Intron20_Frame0_sgRNA01	TGTACGGCTTGACAGCACCC	ACAD10
ACAD10_ENST00000455480_Intron21_Frame0_sgRNA01	AGAGCAGGCTATCATTCCTG	ACAD10
ACAD10_ENST00000455480_Intron3_Frame0_sgRNA01	ATTGAACATTGAACACCTAG	ACAD10
ACAD10_ENST00000455480_Intron4_Frame0_sgRNA01	CTATAGGAGATTACGCCCTG	ACAD10
ACAD10_ENST00000455480_Intron5_Frame0_sgRNA01	CAGTGATGCTGCCTTAAGTG	ACAD10
ACAD10_ENST00000455480_Intron6_Frame0_sgRNA01	GCAGGATAGAAAGTTCAGTG	ACAD10
ACAD11_ENST00000264990_Intron10_Frame0_sgRNA01	TGGCATATCATACTCAAATG	ACAD11
ACAD11_ENST00000264990_Intron17_Frame0_sgRNA01	TTAGTGTTAGGTCAAATCTG	ACAD11
ACAD11_ENST00000264990_Intron18_Frame0_sgRNA01	TATAACCCAAAATCACATGG	ACAD11
ACAD11_ENST00000264990_Intron2_Frame0_sgRNA01	AGTCAGCTACAAAGAGCTGG	ACAD11
ACAD11_ENST00000264990_Intron3_Frame0_sgRNA01	AGCTCTTTACTGACACCTAG	ACAD11
ACAD11_ENST00000264990_Intron4_Frame0_sgRNA01	CGTAAAGTCCTCCAACAGGT	ACAD11
ACAD11_ENST00000264990_Intron5_Frame0_sgRNA01	ATACAGGTGATATTGTGTAG	ACAD11
ACAD11_ENST00000264990_Intron7_Frame0_sgRNA01	AAACATTGTCAACAGTACAC	ACAD11
ACAD11_ENST00000264990_Intron9_Frame0_sgRNA01	AATCACAGTGGACTCCACTG	ACAD11
ACAD8_ENST00000281182_Intron2_Frame0_sgRNA01	CAGTGGTTATCAGTTAACAT	ACAD8
ACAD8_ENST00000281182_Intron5_Frame0_sgRNA01	CCTATGGGAGTATTAACCCG	ACAD8
ACAD8_ENST00000281182_Intron6_Frame0_sgRNA01	TAGGAAAATACAGAAACCCG	ACAD8
ACAD8_ENST00000281182_Intron8_Frame0_sgRNA01	GCCTCGGTAAGACATCTCGG	ACAD8
ACAD8_ENST00000281182_Intron9_Frame0_sgRNA01	TCTAACCATACAGAATGTGG	ACAD8
ACAD9_ENST00000308982_Intron1_Frame0_sgRNA01	ACTAACATTTAGAAGCCTGG	ACAD9
ACAD9_ENST00000308982_Intron10_Frame0_sgRNA01	GTTAAGGCTTTATTTGACAC	ACAD9
ACAD9_ENST00000308982_Intron11_Frame0_sgRNA01	GAAAGAAATCACGGCCGCTG	ACAD9
ACAD9_ENST00000308982_Intron12_Frame0_sgRNA01	AGAAAGGCTTGACACACGTG	ACAD9
ACAD9_ENST00000308982_Intron14_Frame0_sgRNA01	CCAGCTAGTCCATGACACCC	ACAD9
ACAD9_ENST00000308982_Intron15_Frame0_sgRNA01	AGAGGCTCCCTAGAATCGGG	ACAD9
ACAD9_ENST00000308982_Intron16_Frame0_sgRNA01	TGTGCAGGTTCACCATGCGG	ACAD9
ACAD9_ENST00000308982_Intron4_Frame0_sgRNA01	TGTGAGGATTGAGCACCATG	ACAD9
ACAD9_ENST00000308982_Intron6_Frame0_sgRNA01	TTGTGACTGAGACCCTAATG	ACAD9
ACAD9_ENST00000308982_Intron8_Frame0_sgRNA01	AGGCTACTCTGCTACGAGCA	ACAD9
ACADL_ENST00000233710_Intron5_Frame0_sgRNA01	GTTGACTGAGTGTTACGTGA	ACADL
ACADL_ENST00000233710_Intron6_Frame0_sgRNA01	CTTACATAGAGGATTACATG	ACADL
ACADL_ENST00000233710_Intron7_Frame0_sgRNA01	GCAGGAGTACCCCCTTACAC	ACADL
ACADL_ENST00000233710_Intron8_Frame0_sgRNA01	AAGCTATTGAGAGGTACGGG	ACADL
ACADM_ENST00000370834_Intron1_Frame0_sgRNA01	AGAGGATGCCGGCTATAACG	ACADM
ACADM_ENST00000370834_Intron10_Frame0_sgRNA01	CAGGATGATCATATTTAGGG	ACADM
ACADM_ENST00000370834_Intron11_Frame0_sgRNA01	GTGAGCATGAACAATCTAAG	ACADM
ACADM_ENST00000370834_Intron12_Frame0_sgRNA01	TGAGAAGATGAACTAACGAA	ACADM
ACADM_ENST00000370834_Intron3_Frame0_sgRNA01	GATTATGTAATCAAACTATC	ACADM
ACADM_ENST00000370834_Intron6_Frame0_sgRNA01	TAGGTTATATGTAGGACCTG	ACADM
ACADM_ENST00000370834_Intron7_Frame0_sgRNA01	TCTCAGCTATTATACACGGG	ACADM
ACADM_ENST00000370834_Intron9_Frame0_sgRNA01	CGCGGAGAGAAATCACACAG	ACADM
ACADS_ENST00000242592_Intron2_Frame0_sgRNA01	GTAAGACTCTAAGTGCGGGG	ACADS
ACADS_ENST00000242592_Intron3_Frame0_sgRNA01	GGGCCTACCCAGTAGGACCA	ACADS
ACADS_ENST00000242592_Intron5_Frame0_sgRNA01	GAAGCCGGCAGAGGGTGTCA	ACADS
ACADS_ENST00000242592_Intron6_Frame0_sgRNA01	CAGGCCCGCGCCCCGGCTGG	ACADS
ACADS_ENST00000242592_Intron7_Frame0_sgRNA01	CCTAGAGGCTGGACAGCGGG	ACADS
ACADS_ENST00000242592_Intron8_Frame0_sgRNA01	GGATGGAGGGGTCCCCTCAA	ACADS
ACADS_ENST00000242592_Intron9_Frame0_sgRNA01	AGGGAGAAGACCCCGGCGTG	ACADS
ACADSB_ENST00000358776_Intron1_Frame0_sgRNA01	ACAGCCATCTACCTACACTG	ACADSB
ACADSB_ENST00000358776_Intron3_Frame0_sgRNA01	GTTGCCTGCTTAAAGCAGGT	ACADSB
ACADSB_ENST00000358776_Intron4_Frame0_sgRNA01	GAATTAATGATACCGCATTG	ACADSB
ACADSB_ENST00000358776_Intron5_Frame0_sgRNA01	AGGCGTTTTATAAATCCAAG	ACADSB
ACADSB_ENST00000358776_Intron6_Frame0_sgRNA01	TCAAGCTTATAAAGTATACG	ACADSB
ACADSB_ENST00000358776_Intron7_Frame0_sgRNA01	TCAGGTAGTTACTATCTCAG	ACADSB
ACADSB_ENST00000358776_Intron8_Frame0_sgRNA01	TGCAATCTGAGTGTGCTCGT	ACADSB
ACADSB_ENST00000358776_Intron9_Frame0_sgRNA01	ACACGTCGAAATCCTCCAAG	ACADSB
ACADVL_ENST00000543245_Intron11_Frame0_sgRNA01	ATCCAGCGTAGACTGAACTC	ACADVL
ACADVL_ENST00000543245_Intron12_Frame0_sgRNA01	GCTTTACACCAATGCCCTAG	ACADVL
ACADVL_ENST00000543245_Intron13_Frame0_sgRNA01	TGGGAGCTGAGCACCCAAAC	ACADVL
ACADVL_ENST00000543245_Intron14_Frame0_sgRNA01	GGGTAGGCACATCTCAGCAC	ACADVL
ACADVL_ENST00000543245_Intron17_Frame0_sgRNA01	GCATCAGGGACTGCAGCCGA	ACADVL
ACADVL_ENST00000543245_Intron3_Frame0_sgRNA01	GAGAACAGGCGAGAGCCGCG	ACADVL
ACADVL_ENST00000543245_Intron4_Frame0_sgRNA01	GCTCTGGTTGGGTCTGGCTA	ACADVL
ACADVL_ENST00000543245_Intron6_Frame0_sgRNA01	TGTTAAGCTCAAAAGGAGCC	ACADVL
ACADVL_ENST00000543245_Intron7_Frame0_sgRNA01	TGACCTTAACAGGAGAGTGT	ACADVL
ACAN_ENST00000439576_Intron15_Frame0_sgRNA01	CTTCCGTATACTCCTCATGG	ACAN
ACAN_ENST00000439576_Intron15_Frame0_sgRNA02	CCATCCATCCCTACCCAATG	ACAN
ACAN_ENST00000439576_Intron15_Frame0_sgRNA03	GATGATGAAGAGGCTCCACG	ACAN
ACAP1_ENST00000158762_Intron11_Frame0_sgRNA01	GGGGCCAGATGTCCAGCTGC	ACAP1
ACAP1_ENST00000158762_Intron13_Frame0_sgRNA01	AAAGGGTGCCCCATCTCCAC	ACAP1
ACAP1_ENST00000158762_Intron15_Frame0_sgRNA01	TGGGGGTGAGTGACTCCTCA	ACAP1
ACAP1_ENST00000158762_Intron18_Frame0_sgRNA01	GATTTCAAGATGTCTTAGGG	ACAP1
ACAP1_ENST00000158762_Intron2_Frame0_sgRNA01	CTGTTTGATAGAGTGCTCAG	ACAP1
ACAP1_ENST00000158762_Intron3_Frame0_sgRNA01	ACTCGAGACCCAGCCTGCTA	ACAP1
ACAP1_ENST00000158762_Intron4_Frame0_sgRNA01	GGTCAGGACCACAGGTGACC	ACAP1
ACAP1_ENST00000158762_Intron6_Frame0_sgRNA01	GAGCCTCAAGTGTCACCTCG	ACAP1
ACAP1_ENST00000158762_Intron7_Frame0_sgRNA01	AGAGCCTGCTGCCAGCACAA	ACAP1
ACAP1_ENST00000158762_Intron8_Frame0_sgRNA01	GTTAGGGACTCCTAACTGGG	ACAP1
ACAP1_ENST00000158762_Intron9_Frame0_sgRNA01	CATGTTGGGATGACGGTCGT	ACAP1
ACAP2_ENST00000326793_Intron11_Frame0_sgRNA01	GGTATAAGAGGACTCTAGGG	ACAP2
ACAP2_ENST00000326793_Intron13_Frame0_sgRNA01	AGAGAGCAGTCATCCCCTAG	ACAP2
ACAP2_ENST00000326793_Intron15_Frame0_sgRNA01	CGTATGCTGAAACAACCCAA	ACAP2
ACAP2_ENST00000326793_Intron19_Frame0_sgRNA01	CACTACTATTAATAGCACAG	ACAP2
ACAP2_ENST00000326793_Intron2_Frame0_sgRNA01	ACTTTGCTTAGGAACCCCTG	ACAP2
ACAP2_ENST00000326793_Intron3_Frame0_sgRNA01	GCAGAGGTCACCTCTACACG	ACAP2
ACAP2_ENST00000326793_Intron4_Frame0_sgRNA01	ACAGGCCGCACATATAACGG	ACAP2
ACAP2_ENST00000326793_Intron6_Frame0_sgRNA01	GCTAAGTTATAGGTTCTCAG	ACAP2
ACAP2_ENST00000326793_Intron7_Frame0_sgRNA01	CAACCCCTAGAATATTCAGG	ACAP2
ACAP2_ENST00000326793_Intron8_Frame0_sgRNA01	GAGTGGACTAACCATCCTAG	ACAP2
ACAP2_ENST00000326793_Intron9_Frame0_sgRNA01	AGACCTAAAAAGCGGCACGG	ACAP2
ACAP3_ENST00000354700_Intron10_Frame0_sgRNA01	AGACCTCCACATTCCCCGTG	ACAP3
ACAP3_ENST00000354700_Intron12_Frame0_sgRNA01	GCTTCACCTTGGAGACCCGG	ACAP3
ACAP3_ENST00000354700_Intron14_Frame0_sgRNA01	ACGTGTGCACACCCTCACGT	ACAP3
ACAP3_ENST00000354700_Intron16_Frame0_sgRNA01	CCCCCACAAACGGGGTCCCG	ACAP3
ACAP3_ENST00000354700_Intron2_Frame0_sgRNA01	GGTGAGTCCCCGACCCACGG	ACAP3
ACAP3_ENST00000354700_Intron21_Frame0_sgRNA01	AGGGTCGCCTGTCCGCGGTG	ACAP3
ACAP3_ENST00000354700_Intron3_Frame0_sgRNA01	CCGGTGTCTGCACCGCCCAG	ACAP3
ACAP3_ENST00000354700_Intron4_Frame0_sgRNA01	AGCCGCAGACTGAACAGAGG	ACAP3
ACAP3_ENST00000354700_Intron6_Frame0_sgRNA01	CGGCCTTGTACAGAACTGGA	ACAP3
ACAP3_ENST00000354700_Intron7_Frame0_sgRNA01	GAGCACAGGCTGCATGTTGG	ACAP3
ACAP3_ENST00000354700_Intron9_Frame0_sgRNA01	CCGCAAGGAGCCAGTGACTG	ACAP3
ACAT1_ENST00000265838_Intron1_Frame0_sgRNA01	TTGAGGCATCAGGAACACGT	ACAT1
ACAT1_ENST00000265838_Intron10_Frame0_sgRNA01	GAGCGATAATAAAATTAACG	ACAT1
ACAT1_ENST00000265838_Intron2_Frame0_sgRNA01	ACTTAACTAGGACAGAGCCA	ACAT1
ACAT1_ENST00000265838_Intron5_Frame0_sgRNA01	AAGGGTTTGGTACCACCCAG	ACAT1
ACAT1_ENST00000265838_Intron6_Frame0_sgRNA01	GTATGCCTATTGCATCGGCA	ACAT1
ACAT2_ENST00000367048_Intron3_Frame0_sgRNA01	ATATTCGGTTCCAATCACAC	ACAT2
ACAT2_ENST00000367048_Intron3_Frame0_sgRNA02	TTCCTACTGATGCAGCTCAG	ACAT2
ACAT2_ENST00000367048_Intron7_Frame0_sgRNA01	TCTACGAAATGAAGAAGGCG	ACAT2
ACAT2_ENST00000367048_Intron7_Frame0_sgRNA02	GCATCTGTTATGTGTACCTA	ACAT2
ACAT2_ENST00000367048_Intron8_Frame0_sgRNA01	TACTTGGCATAAAAGGAACG	ACAT2
ACAT2_ENST00000367048_Intron8_Frame0_sgRNA02	TCTTCTAGGTGTTGGCCATG	ACAT2
ACBD3_ENST00000366812_Intron5_Frame0_sgRNA01	TAACCTCACAGGACTATCAG	ACBD3
ACBD3_ENST00000366812_Intron5_Frame0_sgRNA02	AAAGCCTTTATGATCCCATG	ACBD3
ACBD3_ENST00000366812_Intron5_Frame0_sgRNA03	ATGGTATCAGATGTACTCCA	ACBD3
ACBD4_ENST00000591859_Intron10_Frame0_sgRNA01	CTTCTGAGATTTCCAAACGG	ACBD4
ACBD4_ENST00000591859_Intron10_Frame0_sgRNA02	CTATGGGTTTAATCCCAGCA	ACBD4
ACBD4_ENST00000591859_Intron6_Frame0_sgRNA01	ATGTGTAGGAAACGTAGTGG	ACBD4
ACBD4_ENST00000591859_Intron6_Frame0_sgRNA02	GGTTGGGGGTAACATGAAGG	ACBD4
ACBD5_ENST00000375888_Intron10_Frame0_sgRNA01	AAAACTTTAGGCTAGGCCCA	ACBD5
ACBD5_ENST00000375888_Intron11_Frame0_sgRNA01	ATTGTAACATATGAAACCAT	ACBD5
ACBD5_ENST00000375888_Intron3_Frame0_sgRNA01	CCTACACATATAACACAGTG	ACBD5
ACBD5_ENST00000375888_Intron8_Frame0_sgRNA01	GGCATGGTAGCTACTCAGGG	ACBD5
ACBD6_ENST00000642319_Intron1_Frame0_sgRNA01	AAAGTAGTATTAAGGCACGG	ACBD6
ACBD6_ENST00000642319_Intron3_Frame0_sgRNA01	GTAGGGGCAAGAGATCCACG	ACBD6
ACBD6_ENST00000642319_Intron5_Frame0_sgRNA01	ATGAAAGATGCCCTACACAG	ACBD6
ACBD6_ENST00000642319_Intron6_Frame0_sgRNA01	GGAGTGATGCAAAAACCCTG	ACBD6
ACBD7_ENST00000356189_Intron1_Frame0_sgRNA01	AGCCTAAATAACCTTGAACG	ACBD7
ACBD7_ENST00000356189_Intron1_Frame0_sgRNA02	GCACAAAATTTCATAGAACG	ACBD7
ACBD7_ENST00000356189_Intron1_Frame0_sgRNA03	CAGGGCAACGGTGACCACAG	ACBD7
ACCS_ENST00000263776_Intron11_Frame0_sgRNA01	CGGTGGCCAGCCCTCCATGG	ACCS
ACCS_ENST00000263776_Intron13_Frame0_sgRNA01	AACTGCCCCTCACCTGCTGG	ACCS
ACCS_ENST00000263776_Intron2_Frame0_sgRNA01	TATGACAATAAATGCCTGTG	ACCS
ACCS_ENST00000263776_Intron3_Frame0_sgRNA01	TGCAGGGGCCTTACGCACTG	ACCS
ACCS_ENST00000263776_Intron5_Frame0_sgRNA01	CCAAACTTTAAACATCGAGG	ACCS
ACCS_ENST00000263776_Intron7_Frame0_sgRNA01	TGACACCCAAGAGTGATGAG	ACCS
ACCS_ENST00000263776_Intron8_Frame0_sgRNA01	GTATCAACCCTACTCCCGGG	ACCS
ACCSL_ENST00000378832_Intron1_Frame0_sgRNA01	TATTAATGCCTGTGCCCCAG	ACCSL
ACCSL_ENST00000378832_Intron10_Frame0_sgRNA01	TTTTGTCTGCCTTCTATTCC	ACCSL
ACCSL_ENST00000378832_Intron12_Frame0_sgRNA01	CTTGGGCAGACCTGCCAGCT	ACCSL
ACCSL_ENST00000378832_Intron2_Frame0_sgRNA01	TAGCTCAGGAGCACGCTAGG	ACCSL
ACCSL_ENST00000378832_Intron4_Frame0_sgRNA01	AATATAGCCCTCCACCAGGG	ACCSL
ACCSL_ENST00000378832_Intron6_Frame0_sgRNA01	TATGAAGGCAAAGGATTGCG	ACCSL
ACCSL_ENST00000378832_Intron7_Frame0_sgRNA01	ACTGCTTATTCACCAAGACC	ACCSL
ACD_ENST00000620338_Intron1_Frame0_sgRNA01	ACCGAGGCGGAGGCCCGGGG	ACD
ACD_ENST00000620338_Intron10_Frame0_sgRNA01	AGCATGGGTAGCCTTGGATG	ACD
ACD_ENST00000620338_Intron3_Frame0_sgRNA01	TCGTCACGAAGAGTCATGCC	ACD
ACD_ENST00000620338_Intron7_Frame0_sgRNA01	CCGTTTACTCTCATGTCCTG	ACD
ACE_ENST00000290866_Intron1_Frame0_sgRNA01	GTGACAGCGACAGCGTCCGG	ACE
ACE_ENST00000290866_Intron13_Frame0_sgRNA01	AGGGCCTTTACGACACTTGG	ACE
ACE_ENST00000290866_Intron14_Frame0_sgRNA01	TGCCATGACTTGATACAACG	ACE
ACE_ENST00000290866_Intron18_Frame0_sgRNA01	TGCTGCCGTGGGGATCCCGG	ACE
ACE_ENST00000290866_Intron2_Frame0_sgRNA01	AAGGCCACTCAGTGGCACCG	ACE
ACE_ENST00000290866_Intron6_Frame0_sgRNA01	ACTGCTCCTACAGACACACC	ACE
ACE2_ENST00000252519_Intron1_Frame0_sgRNA01	GTCAACCACACATACCACAA	ACE2
ACE2_ENST00000252519_Intron14_Frame0_sgRNA01	TTTAGTGCATCTACACAACA	ACE2
ACE2_ENST00000252519_Intron2_Frame0_sgRNA01	CTTTGTGCTAGTCGACAGTG	ACE2
ACE2_ENST00000252519_Intron5_Frame0_sgRNA01	GCAATTCTGATCATCTGTAG	ACE2
ACE2_ENST00000252519_Intron7_Frame0_sgRNA01	CCTGCAATTCAAGTTATCTG	ACE2
ACER1_ENST00000301452_Intron1_Frame0_sgRNA01	GCATAGAACTAAGCACTACG	ACER1
ACER1_ENST00000301452_Intron1_Frame0_sgRNA02	GTGGAGATACTGACTAATGG	ACER1
ACER1_ENST00000301452_Intron1_Frame0_sgRNA03	GCTGAATGATTGGTCCTACG	ACER1
ACER2_ENST00000340967_Intron1_Frame0_sgRNA01	AGTAGTACGTAAGAACACAG	ACER2
ACER2_ENST00000340967_Intron1_Frame0_sgRNA02	GTTGTCTGAGACGTCCCAGG	ACER2
ACER2_ENST00000340967_Intron1_Frame0_sgRNA03	ACGACAGTTGGTCATCCCAG	ACER2
ACER3_ENST00000532485_Intron10_Frame0_sgRNA01	ATGGGGCTATGACTATACGT	ACER3
ACER3_ENST00000532485_Intron3_Frame0_sgRNA01	GCTTATAGGATAGCCACATG	ACER3
ACER3_ENST00000532485_Intron5_Frame0_sgRNA01	CCATAACAGGGCTAGCACTG	ACER3
ACER3_ENST00000532485_Intron6_Frame0_sgRNA01	AACACATGGATATTGCACCG	ACER3
ACHE_ENST00000411582_Intron2_Frame0_sgRNA01	TGGGATCTGAGCCCTCAGGG	ACHE
ACHE_ENST00000411582_Intron2_Frame0_sgRNA02	GAGGGACCGTTGGGACCCAG	ACHE
ACHE_ENST00000411582_Intron2_Frame0_sgRNA03	GAGATGAACAGTTACAGACC	ACHE
ACIN1_ENST00000262710_Intron1_Frame0_sgRNA01	TATCTGCACGAATAGGACTG	ACIN1
ACIN1_ENST00000262710_Intron11_Frame0_sgRNA01	GTTAAGGTGGGAGTAGACAT	ACIN1
ACIN1_ENST00000262710_Intron12_Frame0_sgRNA01	CGATAACGAAATACCCCTAG	ACIN1
ACIN1_ENST00000262710_Intron14_Frame0_sgRNA01	ACAACGTCTCAATTAGTGCT	ACIN1
ACIN1_ENST00000262710_Intron15_Frame0_sgRNA01	TTAAGGGTGTTGCAGCACGT	ACIN1
ACIN1_ENST00000262710_Intron16_Frame0_sgRNA01	GGTACCACTTTGAAGCCCCA	ACIN1
ACIN1_ENST00000262710_Intron18_Frame0_sgRNA01	CCTAAACCTAGGAAGTACTT	ACIN1
ACIN1_ENST00000262710_Intron2_Frame0_sgRNA01	GTATCAAGACTGAAACATGG	ACIN1
ACIN1_ENST00000262710_Intron5_Frame0_sgRNA01	ATGACTAACGTAGCCCTTAG	ACIN1
ACIN1_ENST00000262710_Intron6_Frame0_sgRNA01	AATCATGACAGGCTCTCCAG	ACIN1
ACIN1_ENST00000262710_Intron7_Frame0_sgRNA01	TGTAGAACTTCTACGAACCA	ACIN1
ACIN1_ENST00000262710_Intron9_Frame0_sgRNA01	ACTAGATACAGTACACAGTG	ACIN1
ACLY_ENST00000352035_Intron10_Frame0_sgRNA01	CTCTATGCAAGGGTTCTCAG	ACLY
ACLY_ENST00000352035_Intron12_Frame0_sgRNA01	ATACAGCGGGAGTTAGTGCA	ACLY
ACLY_ENST00000352035_Intron16_Frame0_sgRNA01	GGATGGTGACAAGACTCGGA	ACLY
ACLY_ENST00000352035_Intron17_Frame0_sgRNA01	TTCCTGAATCTTCTCAACCT	ACLY
ACLY_ENST00000352035_Intron19_Frame0_sgRNA01	TACTAATAGTGACAACCTTG	ACLY
ACLY_ENST00000352035_Intron2_Frame0_sgRNA01	GTGATGCCGATAGGGTCATG	ACLY
ACLY_ENST00000352035_Intron20_Frame0_sgRNA01	CACGTGAGCCACCTTCAAGG	ACLY
ACLY_ENST00000352035_Intron22_Frame0_sgRNA01	AAAAGGGGGGACGAGATACG	ACLY
ACLY_ENST00000352035_Intron24_Frame0_sgRNA01	AGGGCCGTTCGGGACACACT	ACLY
ACLY_ENST00000352035_Intron25_Frame0_sgRNA01	CCACATGGAATGGTACACGT	ACLY
ACLY_ENST00000352035_Intron26_Frame0_sgRNA01	CAGACACAGTGTCGACCAGT	ACLY
ACLY_ENST00000352035_Intron3_Frame0_sgRNA01	TCTGGGGTGAAACTGTACCA	ACLY
ACLY_ENST00000352035_Intron4_Frame0_sgRNA01	GCGGACTCGGGAGTCCAGAG	ACLY
ACLY_ENST00000352035_Intron7_Frame0_sgRNA01	AGACACTTGGAATCATGGAG	ACLY
ACMSD_ENST00000356140_Intron1_Frame0_sgRNA01	TTGTCCTCTAGAGACCACCG	ACMSD
ACMSD_ENST00000356140_Intron2_Frame0_sgRNA01	GGGGCCCAAAGGTAACCTTG	ACMSD
ACMSD_ENST00000356140_Intron4_Frame0_sgRNA01	CCACTCTGATTAGACAACTG	ACMSD
ACMSD_ENST00000356140_Intron5_Frame0_sgRNA01	AGTCGCCATAGATACAAACA	ACMSD
ACMSD_ENST00000356140_Intron8_Frame0_sgRNA01	GCCCTCCTCATAAACCACGG	ACMSD
ACMSD_ENST00000356140_Intron9_Frame0_sgRNA01	GATTTAGATTTCAAACAGCG	ACMSD
ACO1_ENST00000379923_Intron10_Frame0_sgRNA01	GGCTAAGTTAGGCCGAAGGT	ACO1
ACO1_ENST00000379923_Intron11_Frame0_sgRNA01	CCTCGGGTGAGTAAACAGTG	ACO1
ACO1_ENST00000379923_Intron14_Frame0_sgRNA01	GACCCAGAGTATCTCCCATG	ACO1
ACO1_ENST00000379923_Intron16_Frame0_sgRNA01	GTGCAAAAATGCATTCTGAG	ACO1
ACO1_ENST00000379923_Intron17_Frame0_sgRNA01	TACCAGATCAGTCTCTACGA	ACO1
ACO1_ENST00000379923_Intron19_Frame0_sgRNA01	GCTCCACAGCTAGTATAACG	ACO1
ACO1_ENST00000379923_Intron20_Frame0_sgRNA01	GGACTCTAGAGAACCCCTGG	ACO1
ACO1_ENST00000379923_Intron21_Frame0_sgRNA01	CAAGACTGGTTACAAACGAG	ACO1
ACO1_ENST00000379923_Intron6_Frame0_sgRNA01	TCTTTGTAGGCAGGGTACGA	ACO1
ACO1_ENST00000379923_Intron8_Frame0_sgRNA01	CAGAGCTAAGTCAGTCACTG	ACO1
ACO2_ENST00000216254_Intron1_Frame0_sgRNA01	AAACAGAAATAATTGCACCG	ACO2
ACO2_ENST00000216254_Intron10_Frame0_sgRNA01	TGGAGGCATTACTCAGCATG	ACO2
ACO2_ENST00000216254_Intron12_Frame0_sgRNA01	GTAGGAGTTCCACAAAAGCG	ACO2
ACO2_ENST00000216254_Intron13_Frame0_sgRNA01	CACAAGGACAGACTCTCAGA	ACO2
ACO2_ENST00000216254_Intron14_Frame0_sgRNA01	AGTGAGCACAGTCAAGACGC	ACO2
ACO2_ENST00000216254_Intron15_Frame0_sgRNA01	GCGTGAATGAGACCCAAACG	ACO2
ACO2_ENST00000216254_Intron17_Frame0_sgRNA01	TCCTGGGAGAAGCTACCCTG	ACO2
ACO2_ENST00000216254_Intron3_Frame0_sgRNA01	GGAGCCAGGATACCACCAGG	ACO2
ACO2_ENST00000216254_Intron4_Frame0_sgRNA01	TGGGCACACAGAATTCGGGG	ACO2
ACO2_ENST00000216254_Intron5_Frame0_sgRNA01	TTAGACTCGAATCTTCTGGG	ACO2
ACO2_ENST00000216254_Intron8_Frame0_sgRNA01	TGGAACCTACAGCAGTCGTG	ACO2
ACOD1_ENST00000377462_Intron1_Frame0_sgRNA01	AAATCTCTATCACACAGACG	ACOD1
ACOD1_ENST00000377462_Intron1_Frame0_sgRNA02	ACACAGCATTGCGTGATGGG	ACOD1
ACOD1_ENST00000377462_Intron2_Frame0_sgRNA01	TCTGCTCAGAGTACTTGACC	ACOD1
ACOD1_ENST00000377462_Intron2_Frame0_sgRNA02	CATGATCCGGAAGTGCTCCA	ACOD1
ACOD1_ENST00000377462_Intron3_Frame0_sgRNA01	GGGAATATAGATCTTTCCAG	ACOD1
ACOD1_ENST00000377462_Intron3_Frame0_sgRNA02	AGTGCAACTTATTTAAAGGG	ACOD1
ACOT1_ENST00000311148_Intron2_Frame0_sgRNA01	GTTCAACTAACTTCCAGGGT	ACOT1
ACOT1_ENST00000311148_Intron2_Frame0_sgRNA02	GGAAGATCTATCAATTACTC	ACOT1
ACOT1_ENST00000311148_Intron2_Frame0_sgRNA03	CTACAAATATCTTTACTAGC	ACOT1
ACOT11_ENST00000371316_Intron1_Frame0_sgRNA01	CCTGGCACACATATACCCTG	ACOT11
ACOT11_ENST00000371316_Intron11_Frame0_sgRNA01	CAAACCCGTTCTGACAAGCA	ACOT11
ACOT11_ENST00000371316_Intron12_Frame0_sgRNA01	GTGACTAAGGCAACATGTGG	ACOT11
ACOT11_ENST00000371316_Intron15_Frame0|FAM151A_ENST00000302250_Intron1_Frame1_sgRNA01	GAAGCCTCATTACCAGCCTG	ACOT11|FAM151A
ACOT11_ENST00000371316_Intron15_Frame0|FAM151A_ENST00000302250_Intron2_Frame1_sgRNA01	ACTGGGCGCACATTACACAC	ACOT11|FAM151A
ACOT11_ENST00000371316_Intron15_Frame0|FAM151A_ENST00000302250_Intron3_Frame1_sgRNA01	GCAGCAACTGAGTTGCCGTG	ACOT11|FAM151A
ACOT11_ENST00000371316_Intron15_Frame0|FAM151A_ENST00000302250_Intron4_Frame2_sgRNA01	GCGGTGCTGGAATTCATGAG	ACOT11|FAM151A
ACOT11_ENST00000371316_Intron15_Frame0|FAM151A_ENST00000302250_Intron5_Frame2_sgRNA01	AGCTTTGGGAGTCCTATGGA	ACOT11|FAM151A
ACOT11_ENST00000371316_Intron15_Frame0|FAM151A_ENST00000302250_Intron6_Frame1_sgRNA01	AGCCACCTAAGCGAGCGGGA	ACOT11|FAM151A
ACOT11_ENST00000371316_Intron15_Frame0|FAM151A_ENST00000302250_Intron7_Frame1_sgRNA01	ACCATACCCTGGATGCAAGG	ACOT11|FAM151A
ACOT11_ENST00000371316_Intron16_Frame0_sgRNA01	TTCGACAATGCTAATCCCGA	ACOT11
ACOT11_ENST00000371316_Intron4_Frame0_sgRNA01	GAGCTACATAGATTCCAGTG	ACOT11
ACOT11_ENST00000371316_Intron5_Frame0_sgRNA01	GAATATGTATCAGGTCATCG	ACOT11
ACOT11_ENST00000371316_Intron9_Frame0_sgRNA01	GTGGAGTTCAGGTGTCGCTG	ACOT11
ACOT12_ENST00000307624_Intron10_Frame0_sgRNA01	CCTTTTCACATAGCCTGCGT	ACOT12
ACOT12_ENST00000307624_Intron11_Frame0_sgRNA01	ATTTATACAGCAGGGCAACG	ACOT12
ACOT12_ENST00000307624_Intron14_Frame0_sgRNA01	GCTAAGACCCTAATCTTCTG	ACOT12
ACOT12_ENST00000307624_Intron3_Frame0_sgRNA01	GAGAACAAAATTCTGCACGG	ACOT12
ACOT12_ENST00000307624_Intron4_Frame0_sgRNA01	CTTTGCATGAGTGTACCCTG	ACOT12
ACOT12_ENST00000307624_Intron8_Frame0_sgRNA01	CAAATGATCAGAGTGATCGG	ACOT12
ACOT13_ENST00000230048_Intron1_Frame0_sgRNA01	TAGGATCTAGAAATACCATG	ACOT13
ACOT13_ENST00000230048_Intron1_Frame0_sgRNA02	GCCAATAGGAGACTTCAATG	ACOT13
ACOT13_ENST00000230048_Intron1_Frame0_sgRNA03	AATACACTTAAACTGAGGCG	ACOT13
ACOT2_ENST00000238651_Intron2_Frame0_sgRNA01	CTACGAATCTCTTTACTAGC	ACOT2
ACOT2_ENST00000238651_Intron2_Frame0_sgRNA02	CATCATCTCATGGCCGGGAG	ACOT2
ACOT2_ENST00000238651_Intron2_Frame0_sgRNA03	AAGAATGATTCCACAAACAG	ACOT2
ACOT4_ENST00000326303_Intron2_Frame0_sgRNA01	TGGCAATGCATCCAATAGTG	ACOT4
ACOT4_ENST00000326303_Intron2_Frame0_sgRNA02	CAGAGCAGCATTTCTGCACG	ACOT4
ACOT4_ENST00000326303_Intron2_Frame0_sgRNA03	AAATCAACCTCAGCTGACAG	ACOT4
ACOT6_ENST00000381139_Intron1_Frame0_sgRNA01	AGGCCCCTTAAGGTCCACGA	ACOT6
ACOT6_ENST00000381139_Intron1_Frame0_sgRNA02	TGGGTCAGGAGTATACACAG	ACOT6
ACOT6_ENST00000381139_Intron1_Frame0_sgRNA03	AGTTAAGAAAGCTACTGGCG	ACOT6
ACOT7_ENST00000377855_Intron2_Frame0_sgRNA01	GTGTTGGTCAGGATGCCGTG	ACOT7
ACOT7_ENST00000377855_Intron2_Frame0_sgRNA02	CAATAAACTCCACCCCACGG	ACOT7
ACOT7_ENST00000377855_Intron4_Frame0_sgRNA01	TGCAATATAAGACAGCCCTG	ACOT7
ACOT7_ENST00000377855_Intron4_Frame0_sgRNA02	GAGGGAGGGAGCTAATTACT	ACOT7
ACOT7_ENST00000377855_Intron8_Frame0_sgRNA01	CCACACGCACTCGTTCACAG	ACOT7
ACOT7_ENST00000377855_Intron8_Frame0_sgRNA02	AGACACACCAGCTCGCAGAG	ACOT7
ACOT9_ENST00000379303_Intron12_Frame0_sgRNA01	CACCTTTGTATACAGAACAG	ACOT9
ACOT9_ENST00000379303_Intron12_Frame0_sgRNA02	TTAACAATGCCACAGGACAA	ACOT9
ACOT9_ENST00000379303_Intron14_Frame0_sgRNA01	TCAGTCAACTGCATTAGGAA	ACOT9
ACOT9_ENST00000379303_Intron14_Frame0_sgRNA02	ATCAGTCAACTGCATTAGGA	ACOT9
ACOT9_ENST00000379303_Intron8_Frame0_sgRNA01	GGTAGGCCCTTAGCAGACGG	ACOT9
ACOT9_ENST00000379303_Intron8_Frame0_sgRNA02	ATAGCTAACTAACAACTGAG	ACOT9
ACOX1_ENST00000293217_Intron11_Frame0_sgRNA01	AGATTCAATATACAGTGACT	ACOX1
ACOX1_ENST00000293217_Intron12_Frame0_sgRNA01	GCGGGTACGGTGATCACTTG	ACOX1
ACOX1_ENST00000293217_Intron13_Frame0_sgRNA01	CAGCAATGACTATCAACTCG	ACOX1
ACOX1_ENST00000293217_Intron6_Frame0_sgRNA01	CATCAAACAGTGGAGTTGAG	ACOX1
ACOX1_ENST00000293217_Intron8_Frame0_sgRNA01	TGGCAGCTGTGTTTTGACAG	ACOX1
ACOX2_ENST00000302819_Intron12_Frame0_sgRNA01	TAGCAGTGAGATCCACACCA	ACOX2
ACOX2_ENST00000302819_Intron14_Frame0_sgRNA01	TTAACAGCGAGAAGACGGGG	ACOX2
ACOX2_ENST00000302819_Intron7_Frame0_sgRNA01	AGGCTGACAGAGCAATCGTG	ACOX2
ACOX2_ENST00000302819_Intron9_Frame0_sgRNA01	ACACCTAGCGTAGAGAACAC	ACOX2
ACOX3_ENST00000356406_Intron10_Frame0_sgRNA01	GAGCAGACCATCAGTTACCG	ACOX3
ACOX3_ENST00000356406_Intron14_Frame0_sgRNA01	TTGGTAGCAGAATTTCACGG	ACOX3
ACOX3_ENST00000356406_Intron16_Frame0_sgRNA01	TCACCATGGAAATTCCCGGG	ACOX3
ACOX3_ENST00000356406_Intron17_Frame0_sgRNA01	GCAGAAATAACTCAGTTGCG	ACOX3
ACOX3_ENST00000356406_Intron2_Frame0_sgRNA01	TAACGAACTAAGACCCCACT	ACOX3
ACOX3_ENST00000356406_Intron3_Frame0_sgRNA01	ACCTTGGGGAAAGTGCAGTG	ACOX3
ACOX3_ENST00000356406_Intron4_Frame0_sgRNA01	GCTGCTCCACGTCAGCAAGG	ACOX3
ACOX3_ENST00000356406_Intron5_Frame0_sgRNA01	GGAGACACTGATCCTCCACG	ACOX3
ACOX3_ENST00000356406_Intron6_Frame0_sgRNA01	GCCATGAGAGACTAACACGG	ACOX3
ACOX3_ENST00000356406_Intron8_Frame0_sgRNA01	GGCGTGAGTTCTGGACACCG	ACOX3
ACOX3_ENST00000356406_Intron9_Frame0_sgRNA01	CTTGACACGTTAGACCATGG	ACOX3
ACOXL_ENST00000439055_Intron12_Frame0_sgRNA01	TATAACCAGAGATTGCCGTG	ACOXL
ACOXL_ENST00000439055_Intron14_Frame0_sgRNA01	GGTTACATGTCTAACCCTAG	ACOXL
ACOXL_ENST00000439055_Intron16_Frame0_sgRNA01	TCTAGAACCAGAAATCACCA	ACOXL
ACOXL_ENST00000439055_Intron17_Frame0_sgRNA01	TTAATGGAATCAATGCCTAG	ACOXL
ACOXL_ENST00000439055_Intron2_Frame0_sgRNA01	ATGGAATGTCAGTCACCATG	ACOXL
ACOXL_ENST00000439055_Intron3_Frame0_sgRNA01	TAGGCATCAACCGATCACGT	ACOXL
ACOXL_ENST00000439055_Intron4_Frame0_sgRNA01	ACCATTCTTAATGGTCCGAG	ACOXL
ACOXL_ENST00000439055_Intron5_Frame0_sgRNA01	GGCTGATGTTGGGTACACGA	ACOXL
ACOXL_ENST00000439055_Intron9_Frame0_sgRNA01	TGGGTTCCCACATAGCACGG	ACOXL
ACP1_ENST00000272067_Intron2_Frame0_sgRNA01	ACGGTACCTGCCGGGCAACG	ACP1
ACP1_ENST00000272067_Intron2_Frame0_sgRNA02	GGAACCCCCCTGACTACCGA	ACP1
ACP1_ENST00000272067_Intron3_Frame0_sgRNA01	CAATCAGTAGAAATACTGAG	ACP1
ACP1_ENST00000272067_Intron3_Frame0_sgRNA02	AAACATAAACATACGTACTG	ACP1
ACP1_ENST00000272067_Intron5_Frame0_sgRNA01	ATGGCAGGATACAAATGTGT	ACP1
ACP1_ENST00000272067_Intron5_Frame0_sgRNA02	TGGCAGGATACAAATGTGTT	ACP1
ACP2_ENST00000672073_Intron1_Frame0_sgRNA01	CAGGATGACCGAATACGTCG	ACP2
ACP2_ENST00000672073_Intron2_Frame0_sgRNA01	GTCATGCACAGCAATATCAT	ACP2
ACP2_ENST00000672073_Intron3_Frame0_sgRNA01	ATTCCTAGGGCACATCAGGG	ACP2
ACP2_ENST00000672073_Intron4_Frame0_sgRNA01	GCCTGGCATCAGCAGGCCTA	ACP2
ACP2_ENST00000672073_Intron5_Frame0_sgRNA01	GCTCTGGGGAAAAGACAGCG	ACP2
ACP2_ENST00000672073_Intron6_Frame0_sgRNA01	CTGATACCGTCACGCCCCTG	ACP2
ACP2_ENST00000672073_Intron8_Frame0_sgRNA01	GCATTGTTCCCCACACCCGC	ACP2
ACP4_ENST00000270593_Intron1_Frame0_sgRNA01	GCTAGCCCTGGGGGAGCTAA	ACP4
ACP4_ENST00000270593_Intron2_Frame0_sgRNA01	AGGGCAAGGGTGGGAGGGGT	ACP4
ACP4_ENST00000270593_Intron3_Frame0_sgRNA01	AGGGCAAGTTACGTCAACAA	ACP4
ACP4_ENST00000270593_Intron4_Frame0_sgRNA01	AAACTGCGACAAAGACGCAG	ACP4
ACP4_ENST00000270593_Intron5_Frame0_sgRNA01	GGGATGCAGGGGATGGGCCT	ACP4
ACP4_ENST00000270593_Intron6_Frame0_sgRNA01	GAATGTTCTGAATCGCAGGG	ACP4
ACP4_ENST00000270593_Intron8_Frame0_sgRNA01	GCAGTACCAACATTTGCAGG	ACP4
ACP5_ENST00000648477_Intron2_Frame0_sgRNA01	TGAATGCTCCCGGCGCCCAA	ACP5
ACP5_ENST00000648477_Intron2_Frame0_sgRNA02	CTCACCAAAGGAAGGTCACT	ACP5
ACP5_ENST00000648477_Intron4_Frame0_sgRNA01	CTAACCACAGAGTCACCTTG	ACP5
ACP5_ENST00000648477_Intron4_Frame0_sgRNA02	CATACCTCAAGGTGACTCTG	ACP5
ACP6_ENST00000583509_Intron1_Frame0_sgRNA01	CTTCAAGAACTTCTACATCG	ACP6
ACP6_ENST00000583509_Intron2_Frame0_sgRNA01	ACAACCCAACCTTTGCAGTG	ACP6
ACP6_ENST00000583509_Intron6_Frame0_sgRNA01	GCTCCGGAGTTAGAACCGGG	ACP6
ACP6_ENST00000583509_Intron9_Frame0_sgRNA01	GCTAAGCCCAGAGATCTGAG	ACP6
ACP7_ENST00000331256_Intron10_Frame0_sgRNA01	GGGTGGCAGGCAGTCACTCG	ACP7
ACP7_ENST00000331256_Intron11_Frame0_sgRNA01	AAGTGCCAGAGAATAAGGAG	ACP7
ACP7_ENST00000331256_Intron12_Frame0_sgRNA01	TGGTGTATAAAGTGCTACTG	ACP7
ACP7_ENST00000331256_Intron7_Frame0_sgRNA01	GGTGAGGGGCTAGGAGTCAG	ACP7
ACP7_ENST00000331256_Intron8_Frame0_sgRNA01	GACGCAGACTGACGCCCACC	ACP7
ACPP_ENST00000351273_Intron1_Frame0_sgRNA01	TGGAGCAGGTTCATTCATGG	ACPP
ACPP_ENST00000351273_Intron2_Frame0_sgRNA01	TAGTAAAGCATTGCCCACAG	ACPP
ACPP_ENST00000351273_Intron3_Frame0_sgRNA01	GATCATGGTACAAAGCAACC	ACPP
ACPP_ENST00000351273_Intron4_Frame0_sgRNA01	TATTACGCACATGTGATGAG	ACPP
ACPP_ENST00000351273_Intron5_Frame0_sgRNA01	ACAGTATGTGGACCACTCTG	ACPP
ACPP_ENST00000351273_Intron6_Frame0_sgRNA01	GCTCCTACTGAATCCAAGGG	ACPP
ACPP_ENST00000351273_Intron8_Frame0_sgRNA01	CTACCACGTACAAGGAGATG	ACPP
ACRBP_ENST00000229243_Intron3_Frame0_sgRNA01	AACAACAACAGGGACGAGTG	ACRBP
ACRBP_ENST00000229243_Intron6_Frame0_sgRNA01	CTGCTCCTCCCACATAACGG	ACRBP
ACRBP_ENST00000229243_Intron7_Frame0_sgRNA01	AAAGGCAGAACTGGGTGGCA	ACRBP
ACRBP_ENST00000229243_Intron8_Frame0_sgRNA01	AACAACAGGTCATTCCACAG	ACRBP
ACRBP_ENST00000229243_Intron9_Frame0_sgRNA01	AGTTATGGTGACTGATTGAG	ACRBP
ACSBG1_ENST00000258873_Intron12_Frame0_sgRNA01	GCTCCTTCCACAATAACACG	ACSBG1
ACSBG1_ENST00000258873_Intron3_Frame0_sgRNA01	GTAAAAGCTGTCATTGTGCG	ACSBG1
ACSBG1_ENST00000258873_Intron5_Frame0_sgRNA01	TGTACACCGTATGGGCACTG	ACSBG1
ACSBG1_ENST00000258873_Intron6_Frame0_sgRNA01	GTCAGCTGGGTGGGCCCAAT	ACSBG1
ACSBG1_ENST00000258873_Intron7_Frame0_sgRNA01	AGCCTGCAGAATCGCCACAG	ACSBG1
ACSBG1_ENST00000258873_Intron8_Frame0_sgRNA01	TACATAAGGTCGAGTCAGAG	ACSBG1
ACSBG2_ENST00000591403_Intron12_Frame0_sgRNA01	TTGGGGGAAGTCTCTGCAGC	ACSBG2
ACSBG2_ENST00000591403_Intron3_Frame0_sgRNA01	AGGTGTCCAAGATTTACGGG	ACSBG2
ACSBG2_ENST00000591403_Intron5_Frame0_sgRNA01	TCCTAGCAGAACACACTATG	ACSBG2
ACSBG2_ENST00000591403_Intron6_Frame0_sgRNA01	GTATCGACTGAGCATCACAT	ACSBG2
ACSBG2_ENST00000591403_Intron7_Frame0_sgRNA01	GATGCATTGGAGCAACAGCG	ACSBG2
ACSBG2_ENST00000591403_Intron8_Frame0_sgRNA01	GCTAGTGTAATAAGTCAGTG	ACSBG2
ACSF2_ENST00000427954_Intron11_Frame0_sgRNA01	GAACCTCGCCAAATTCCACG	ACSF2
ACSF2_ENST00000427954_Intron11_Frame0|CHAD_ENST00000508540_Intron1_Frame0_sgRNA01	GGAGATGGGTCTAGTGACGG	ACSF2|CHAD
ACSF2_ENST00000427954_Intron11_Frame0|CHAD_ENST00000508540_Intron2_Frame2_sgRNA01	GTCCAACATGTCTTAGTGCA	ACSF2|CHAD
ACSF2_ENST00000427954_Intron12_Frame0_sgRNA01	GCAGATTCACGCCAGGACAG	ACSF2
ACSF2_ENST00000427954_Intron14_Frame0_sgRNA01	ACAAGAAACACACATGAACA	ACSF2
ACSF2_ENST00000427954_Intron15_Frame0_sgRNA01	CCAGGAGTCAGCTTCGTCAA	ACSF2
ACSF2_ENST00000427954_Intron16_Frame0_sgRNA01	CAAACCAGGATTAGGTGACC	ACSF2
ACSF2_ENST00000427954_Intron3_Frame0_sgRNA01	GAGACAGGACTGACGCACAA	ACSF2
ACSF2_ENST00000427954_Intron4_Frame0_sgRNA01	TACCTGGTTTGAAACCAACA	ACSF2
ACSF2_ENST00000427954_Intron5_Frame0_sgRNA01	GGCCACCTTCCAATCACACA	ACSF2
ACSF2_ENST00000427954_Intron7_Frame0_sgRNA01	GTCCCTGTGACACTTCCGCG	ACSF2
ACSF2_ENST00000427954_Intron8_Frame0_sgRNA01	GACGCCAGTTCCTCTCTAGC	ACSF2
ACSF3_ENST00000317447_Intron3_Frame0_sgRNA01	TCCTCCGTGAGATTGGACAG	ACSF3
ACSF3_ENST00000317447_Intron3_Frame0_sgRNA02	CGTCAGCCCACGACTCCGTG	ACSF3
ACSF3_ENST00000317447_Intron4_Frame0_sgRNA01	AAGTCAGACACAGTCAACGG	ACSF3
ACSF3_ENST00000317447_Intron4_Frame0_sgRNA02	GCAGTCGCCCCTATCCACAG	ACSF3
ACSF3_ENST00000317447_Intron7_Frame0_sgRNA01	TGCGTACAAGAGTCTCACTG	ACSF3
ACSF3_ENST00000317447_Intron7_Frame0_sgRNA02	TAGGTGTGGGGAGATTCACG	ACSF3
ACSL1_ENST00000515030_Intron10_Frame0_sgRNA01	AGGGCATTGTCGTTACCTAG	ACSL1
ACSL1_ENST00000515030_Intron11_Frame0_sgRNA01	ACCACGAGAAAGGTACACCA	ACSL1
ACSL1_ENST00000515030_Intron12_Frame0_sgRNA01	AATGCGTTTACCTCTCAGAG	ACSL1
ACSL1_ENST00000515030_Intron13_Frame0_sgRNA01	GTTACACACCTGGAAGTCGG	ACSL1
ACSL1_ENST00000515030_Intron14_Frame0_sgRNA01	GACACAAAGTCTCCATCAGG	ACSL1
ACSL1_ENST00000515030_Intron16_Frame0_sgRNA01	GCTGTTGGAAAGCCCCGCAG	ACSL1
ACSL1_ENST00000515030_Intron17_Frame0_sgRNA01	CTACATCATACCACTCACCA	ACSL1
ACSL1_ENST00000515030_Intron18_Frame0_sgRNA01	AGGTCTGATGTACCAAGGGG	ACSL1
ACSL1_ENST00000515030_Intron19_Frame0_sgRNA01	TTTAATGCCAAGTTATGATG	ACSL1
ACSL1_ENST00000515030_Intron2_Frame0_sgRNA01	ACCCACTACAGTGAAATCGG	ACSL1
ACSL1_ENST00000515030_Intron20_Frame0_sgRNA01	ATAATGGAGTAGTTTGACAG	ACSL1
ACSL1_ENST00000515030_Intron4_Frame0_sgRNA01	AATAATGCTATGCCGCCAGG	ACSL1
ACSL1_ENST00000515030_Intron5_Frame0_sgRNA01	TCTTTCACTACCATACCCAG	ACSL1
ACSL1_ENST00000515030_Intron7_Frame0_sgRNA01	AATGACAGAAGCATTGCGCG	ACSL1
ACSL1_ENST00000515030_Intron8_Frame0_sgRNA01	ATATCTAGCCTGGTACCTTG	ACSL1
ACSL3_ENST00000357430_Intron10_Frame0_sgRNA01	TTTAGGCCAGACTTTCCCTG	ACSL3
ACSL3_ENST00000357430_Intron4_Frame0_sgRNA01	TCTGGTCGTAGTGAAGCTGG	ACSL3
ACSL3_ENST00000357430_Intron6_Frame0_sgRNA01	TAAAACGGGCATGTAAACAC	ACSL3
ACSL3_ENST00000357430_Intron9_Frame0_sgRNA01	ACAGTATATTGCGAGAGCGA	ACSL3
ACSL4_ENST00000469796_Intron3_Frame0_sgRNA01	CGAGTGCGTTTTAAGTATGC	ACSL4
ACSL4_ENST00000469796_Intron5_Frame0_sgRNA01	TCATGGTTGCGTTGTCTGGC	ACSL4
ACSL4_ENST00000469796_Intron8_Frame0_sgRNA01	GAGCCACTAAAGAAGCTGTG	ACSL4
ACSL4_ENST00000469796_Intron9_Frame0_sgRNA01	ATCACCATAAGAGAGTTGGG	ACSL4
ACSL5_ENST00000356116_Intron10_Frame0_sgRNA01	ACCGCCTATACAGCTGTCTG	ACSL5
ACSL5_ENST00000356116_Intron11_Frame0_sgRNA01	CAGGTGTGCAAAAACCGGCG	ACSL5
ACSL5_ENST00000356116_Intron12_Frame0_sgRNA01	GCTTGACTAAGAGACTTGGG	ACSL5
ACSL5_ENST00000356116_Intron13_Frame0_sgRNA01	AAGTGACGCTCAAGCAGCAG	ACSL5
ACSL5_ENST00000356116_Intron14_Frame0_sgRNA01	CGTGCTATGGTCAAGACACG	ACSL5
ACSL5_ENST00000356116_Intron16_Frame0_sgRNA01	CATAAACTGCCCACGCTGGG	ACSL5
ACSL5_ENST00000356116_Intron17_Frame0_sgRNA01	TGCTCCCGGATCTAACAAGG	ACSL5
ACSL5_ENST00000356116_Intron18_Frame0_sgRNA01	AGTTGACATGGACAAGCCAG	ACSL5
ACSL5_ENST00000356116_Intron19_Frame0_sgRNA01	GAATAGTTTTATGGGACTCG	ACSL5
ACSL5_ENST00000356116_Intron2_Frame0_sgRNA01	ATACACACATGGATGCCAGG	ACSL5
ACSL5_ENST00000356116_Intron20_Frame0_sgRNA01	TTCTTCACAGAGCACTCAGG	ACSL5
ACSL5_ENST00000356116_Intron4_Frame0_sgRNA01	TGAACTACAGGATACGATAT	ACSL5
ACSL5_ENST00000356116_Intron5_Frame0_sgRNA01	AACCACGTCAAACAGTATGA	ACSL5
ACSL5_ENST00000356116_Intron7_Frame0_sgRNA01	TGGACAGACTGTGATAAATG	ACSL5
ACSL5_ENST00000356116_Intron8_Frame0_sgRNA01	TCAACTCTCAAAGTTCATGG	ACSL5
ACSL6_ENST00000651356_Intron10_Frame0_sgRNA01	GAGTGAAGGCCTCTGCAAAG	ACSL6
ACSL6_ENST00000651356_Intron11_Frame0_sgRNA01	CCTAGAACCCATAACCCTAG	ACSL6
ACSL6_ENST00000651356_Intron12_Frame0_sgRNA01	GCTGAAGGTTAACACTGCCA	ACSL6
ACSL6_ENST00000651356_Intron13_Frame0_sgRNA01	ATAAGTACCATCAGTCTGGG	ACSL6
ACSL6_ENST00000651356_Intron14_Frame0_sgRNA01	ATATGAAGGGTATCATAACG	ACSL6
ACSL6_ENST00000651356_Intron16_Frame0_sgRNA01	ATGGCTGGCTGATTCTACCA	ACSL6
ACSL6_ENST00000651356_Intron17_Frame0_sgRNA01	ATGTCAGGTAGGAGTCACAG	ACSL6
ACSL6_ENST00000651356_Intron18_Frame0_sgRNA01	TTAACCTCCAATCAGGCACC	ACSL6
ACSL6_ENST00000651356_Intron19_Frame0_sgRNA01	GCACATCTAGAACTCTGTGG	ACSL6
ACSL6_ENST00000651356_Intron2_Frame0_sgRNA01	GGGTCTGGAAGACAGGACAT	ACSL6
ACSL6_ENST00000651356_Intron20_Frame0_sgRNA01	TCTGGTCTACATGATCACAG	ACSL6
ACSL6_ENST00000651356_Intron4_Frame0_sgRNA01	GATCTATAAGAATCCCGGCT	ACSL6
ACSL6_ENST00000651356_Intron5_Frame0_sgRNA01	TGGTTTTAGAGGGATTCGTG	ACSL6
ACSL6_ENST00000651356_Intron7_Frame0_sgRNA01	TAGGCATTACCAGTAGAGTG	ACSL6
ACSL6_ENST00000651356_Intron8_Frame0_sgRNA01	GGAGTTGCTTATTAACACAG	ACSL6
ACSM1_ENST00000307493_Intron1_Frame0_sgRNA01	TGGCGATATAAGAACAAGGG	ACSM1
ACSM1_ENST00000307493_Intron11_Frame0_sgRNA01	GTTTACACGGTATGGCACCA	ACSM1
ACSM1_ENST00000307493_Intron12_Frame0_sgRNA01	GCAGCAGGACTCAATCACTG	ACSM1
ACSM1_ENST00000307493_Intron5_Frame0_sgRNA01	GGCAAGGACTAAGTTGACAG	ACSM1
ACSM1_ENST00000307493_Intron7_Frame0_sgRNA01	GGAGTCTACAGAATCCAATG	ACSM1
ACSM1_ENST00000307493_Intron8_Frame0_sgRNA01	TTATGCATGGGACACCAGTG	ACSM1
ACSM1_ENST00000307493_Intron9_Frame0_sgRNA01	GGGATAATAGAGTTCCCTGG	ACSM1
ACSM2A_ENST00000573854_Intron10_Frame0_sgRNA01	AATAGAGTGGGACCACACAA	ACSM2A
ACSM2A_ENST00000573854_Intron12_Frame0_sgRNA01	ATTCCCGACCAGAAGAACAG	ACSM2A
ACSM2A_ENST00000573854_Intron13_Frame0_sgRNA01	ATGGTGAAGATGCCTCATTG	ACSM2A
ACSM2A_ENST00000573854_Intron2_Frame0_sgRNA01	TACCTTTTAAGATTGTATGG	ACSM2A
ACSM2A_ENST00000573854_Intron6_Frame0_sgRNA01	ATGATAGCACACACTCCGTG	ACSM2A
ACSM2A_ENST00000573854_Intron8_Frame0_sgRNA01	AACAATTTAGCGAAGCCCCT	ACSM2A
ACSM2A_ENST00000573854_Intron9_Frame0_sgRNA01	ATTTGCTAGCTATTCAAAGT	ACSM2A
ACSM2B_ENST00000329697_Intron10_Frame0_sgRNA01	GATCAACGGCATAGATCATG	ACSM2B
ACSM2B_ENST00000329697_Intron12_Frame0_sgRNA01	CTGTGAACTCTGTGGCACAG	ACSM2B
ACSM2B_ENST00000329697_Intron13_Frame0_sgRNA01	ATGATAAAGACGCCTCATTG	ACSM2B
ACSM2B_ENST00000329697_Intron2_Frame0_sgRNA01	AAGTAGTATAACTCTGATGG	ACSM2B
ACSM2B_ENST00000329697_Intron6_Frame0_sgRNA01	TGGTGATAGATATCAAACGA	ACSM2B
ACSM2B_ENST00000329697_Intron8_Frame0_sgRNA01	ACTCTGCAAAAGTTCTACCA	ACSM2B
ACSM2B_ENST00000329697_Intron9_Frame0_sgRNA01	ATATCAGAAAAAAGGGACGG	ACSM2B
ACSM3_ENST00000289416_Intron10_Frame0_sgRNA01	TCACTGTTCCAGGTCCACGA	ACSM3
ACSM3_ENST00000289416_Intron12_Frame0_sgRNA01	TAGAAGGTATCCAATCTCAG	ACSM3
ACSM3_ENST00000289416_Intron13_Frame0_sgRNA01	CTGTGAGTCCAGTAAGCCAA	ACSM3
ACSM3_ENST00000289416_Intron2_Frame0_sgRNA01	ACATTAGAGATGTTACCTAG	ACSM3
ACSM3_ENST00000289416_Intron6_Frame0_sgRNA01	ACCAATCCTGCAGACACTGA	ACSM3
ACSM3_ENST00000289416_Intron8_Frame0_sgRNA01	TACTTCCCTATCACACTGGG	ACSM3
ACSM3_ENST00000289416_Intron9_Frame0_sgRNA01	TACTACCACCTGATGCCTAG	ACSM3
ACSM4_ENST00000399422_Intron1_Frame0_sgRNA01	CTGGAGAGTCCATCTCAATG	ACSM4
ACSM4_ENST00000399422_Intron11_Frame0_sgRNA01	GATCCACAGTGTCACTACAG	ACSM4
ACSM4_ENST00000399422_Intron12_Frame0_sgRNA01	CTATCGCACGGACAATTGGA	ACSM4
ACSM4_ENST00000399422_Intron5_Frame0_sgRNA01	ACGTATTTGACAGAATGGAG	ACSM4
ACSM4_ENST00000399422_Intron7_Frame0_sgRNA01	AATCCTCTGAGAGCGTCCAT	ACSM4
ACSM4_ENST00000399422_Intron8_Frame0_sgRNA01	TGTGCAATGAATAGCAGAAA	ACSM4
ACSM4_ENST00000399422_Intron9_Frame0_sgRNA01	GATTACATAGCAAGACACGG	ACSM4
ACSM5_ENST00000331849_Intron10_Frame0_sgRNA01	AAATGTTCCCTATTCGACTG	ACSM5
ACSM5_ENST00000331849_Intron12_Frame0_sgRNA01	GCTAGGAGAAATCTTTCTGT	ACSM5
ACSM5_ENST00000331849_Intron13_Frame0_sgRNA01	AGTAGGAACAAAATGTGCTT	ACSM5
ACSM5_ENST00000331849_Intron2_Frame0_sgRNA01	TAACCAAGTAGATATCTCAG	ACSM5
ACSM5_ENST00000331849_Intron6_Frame0_sgRNA01	GGTGAGAGGGGATCCTCCAA	ACSM5
ACSM5_ENST00000331849_Intron8_Frame0_sgRNA01	GAGAGGCAGGAAGCTCTCGA	ACSM5
ACSM5_ENST00000331849_Intron9_Frame0_sgRNA01	GGGCTGCTGGGAGAGGCCCA	ACSM5
ACSM6_ENST00000394005_Intron1_Frame0_sgRNA01	GACTCACACATAGTGCCTGG	ACSM6
ACSM6_ENST00000394005_Intron5_Frame0_sgRNA01	AACCGAATGCATACACAGCG	ACSM6
ACSM6_ENST00000394005_Intron7_Frame0_sgRNA01	GGAACTACATAGCTCCACCA	ACSM6
ACSM6_ENST00000394005_Intron8_Frame0_sgRNA01	ACAGGAAGGTATCCACCAAG	ACSM6
ACSM6_ENST00000394005_Intron9_Frame0_sgRNA01	CCACGTCACGAAAAACATGG	ACSM6
ACSS1_ENST00000323482_Intron11_Frame0_sgRNA01	CGAGTCACTTCTAGCACCCG	ACSS1
ACSS1_ENST00000323482_Intron13_Frame0_sgRNA01	TGCAGTCCACGCTAGCACAG	ACSS1
ACSS1_ENST00000323482_Intron4_Frame0_sgRNA01	TATCAAGTTAGCTGGCTCTG	ACSS1
ACSS1_ENST00000323482_Intron5_Frame0_sgRNA01	TGACCCATATGAGCATCCGT	ACSS1
ACSS1_ENST00000323482_Intron9_Frame0_sgRNA01	CTCCTGCCAGGTACAGACCT	ACSS1
ACSS2_ENST00000253382_Intron10_Frame0_sgRNA01	GTTGCGTATCCTGACTAGGA	ACSS2
ACSS2_ENST00000253382_Intron12_Frame0_sgRNA01	CTGGGGCCCAGGGACAATGT	ACSS2
ACSS2_ENST00000253382_Intron13_Frame0_sgRNA01	ACTCTGACTCAACTCCCAAG	ACSS2
ACSS2_ENST00000253382_Intron14_Frame0_sgRNA01	GCAAGTTAGTAACAGGGACA	ACSS2
ACSS2_ENST00000253382_Intron4_Frame0_sgRNA01	GGTTGGGCCTAGATGATGGA	ACSS2
ACSS2_ENST00000253382_Intron7_Frame0_sgRNA01	CATAGCACAAGCGATTGTAA	ACSS2
ACSS2_ENST00000253382_Intron8_Frame0_sgRNA01	TTAGATGTCAAGTTGCCCAG	ACSS2
ACSS2_ENST00000253382_Intron9_Frame0_sgRNA01	TGGGCACAAATACACAACAG	ACSS2
ACSS3_ENST00000548058_Intron12_Frame0_sgRNA01	CATAGTGTAGACATAAACAG	ACSS3
ACSS3_ENST00000548058_Intron13_Frame0_sgRNA01	ATTAAGACCAAATCGCCATG	ACSS3
ACSS3_ENST00000548058_Intron15_Frame0_sgRNA01	CTCTAGAGAAAATACCATCT	ACSS3
ACSS3_ENST00000548058_Intron2_Frame0_sgRNA01	AAGAACCTACGAAATATCGG	ACSS3
ACSS3_ENST00000548058_Intron3_Frame0_sgRNA01	ACTCTATACCTAGTACTCAG	ACSS3
ACSS3_ENST00000548058_Intron4_Frame0_sgRNA01	TGGTAATGGGAATTGCTAGG	ACSS3
ACSS3_ENST00000548058_Intron5_Frame0_sgRNA01	TATGCAAAGAAGCTCACATG	ACSS3
ACSS3_ENST00000548058_Intron7_Frame0_sgRNA01	ATGTAAGACCACCTACAAGG	ACSS3
ACTA1_ENST00000366684_Intron2_Frame0_sgRNA01	GCACCAGGCTGGCTTACGCG	ACTA1
ACTA1_ENST00000366684_Intron2_Frame0_sgRNA02	CCCGTTAACGCCGCTCCGGG	ACTA1
ACTA1_ENST00000366684_Intron6_Frame0_sgRNA01	TGTCGGCGGGGTGGGCTCCA	ACTA1
ACTA1_ENST00000366684_Intron6_Frame0_sgRNA02	CTGTCGGCGGGGTGGGCTCC	ACTA1
ACTA2_ENST00000224784_Intron2_Frame0_sgRNA01	CATGCAATTTGCTATAGTGA	ACTA2
ACTA2_ENST00000224784_Intron3_Frame0_sgRNA01	AGAACACCACACTACTGCTG	ACTA2
ACTA2_ENST00000224784_Intron4_Frame0_sgRNA01	TAGACATTATAACTTAAACG	ACTA2
ACTA2_ENST00000224784_Intron8_Frame0_sgRNA01	CTAGTGCAGTTCACACACGT	ACTA2
ACTB_ENST00000646664_Intron2_Frame0_sgRNA01	CCCCCACCCCGGAAACCGGG	ACTB
ACTB_ENST00000646664_Intron2_Frame0_sgRNA02	CAGGAGCCTCCCGGTTTCCG	ACTB
ACTB_ENST00000646664_Intron3_Frame0_sgRNA01	GAACACGGCTAAGTGTGCTG	ACTB
ACTB_ENST00000646664_Intron3_Frame0_sgRNA02	GCTCGTGTGACAAGGCCATG	ACTB
ACTB_ENST00000646664_Intron5_Frame0_sgRNA01	GACAGCTCCCCACACACCAC	ACTB
ACTB_ENST00000646664_Intron5_Frame0_sgRNA02	GTGGGGAGCTGTCACATCCA	ACTB
ACTC1_ENST00000290378_Intron2_Frame0_sgRNA01	GTGGTATGTCACTATCACCA	ACTC1
ACTC1_ENST00000290378_Intron2_Frame0_sgRNA02	CCTAGATCGCTGGACTGAAG	ACTC1
ACTC1_ENST00000290378_Intron6_Frame0_sgRNA01	TGTCATACCACGAAATAATG	ACTC1
ACTC1_ENST00000290378_Intron6_Frame0_sgRNA02	GTGGAGCCTAGCCCAAAAGT	ACTC1
ACTG1_ENST00000573283_Intron2_Frame0_sgRNA01	TGGGTTCGGTGTCGCCGGCG	ACTG1
ACTG1_ENST00000573283_Intron2_Frame0_sgRNA02	CGGGGTGGGTTCGGTGTCGC	ACTG1
ACTG1_ENST00000573283_Intron3_Frame0_sgRNA01	AGCCGGGCAGAAAATGACTG	ACTG1
ACTG1_ENST00000573283_Intron3_Frame0_sgRNA02	AAGCCGGGCAGAAAATGACT	ACTG1
ACTG1_ENST00000573283_Intron5_Frame0_sgRNA01	GCTCGGGAGAGCTGACTGGG	ACTG1
ACTG1_ENST00000573283_Intron5_Frame0_sgRNA02	GGCTCGGGAGAGCTGACTGG	ACTG1
ACTG2_ENST00000345517_Intron2_Frame0_sgRNA01	TAGGAGTAAGCGCTGCACTG	ACTG2
ACTG2_ENST00000345517_Intron3_Frame0_sgRNA01	ACAGTGGCCTATGAATACGA	ACTG2
ACTG2_ENST00000345517_Intron4_Frame0_sgRNA01	GCATGGACCACAGACATAGC	ACTG2
ACTG2_ENST00000345517_Intron8_Frame0_sgRNA01	CCTACCTGGGAGTTCCTCGG	ACTG2
ACTL6A_ENST00000429709_Intron10_Frame0_sgRNA01	TTACCTATATAGGAAAAGCC	ACTL6A
ACTL6A_ENST00000429709_Intron11_Frame0_sgRNA01	GTCAACCTAACAATGATTTG	ACTL6A
ACTL6A_ENST00000429709_Intron12_Frame0_sgRNA01	AATTCAGTATGTCATGAACG	ACTL6A
ACTL6A_ENST00000429709_Intron13_Frame0_sgRNA01	AATGGTGAAGTCATGGTGCG	ACTL6A
ACTL6A_ENST00000429709_Intron2_Frame0_sgRNA01	AGTTTCACCTTTCATCAAGA	ACTL6A
ACTL6A_ENST00000429709_Intron4_Frame0_sgRNA01	AACACCCTAATGGATTCTTG	ACTL6A
ACTL6A_ENST00000429709_Intron7_Frame0_sgRNA01	GGAGTTCACTTCATAGGGGT	ACTL6A
ACTL6A_ENST00000429709_Intron8_Frame0_sgRNA01	GTGTGCACATGTAATATACG	ACTL6A
ACTL6B_ENST00000160382_Intron10_Frame0_sgRNA01	CCCCCACGCCCCAGGATCCA	ACTL6B
ACTL6B_ENST00000160382_Intron11_Frame0_sgRNA01	AGGCTCGGCAAAGGGGCCCA	ACTL6B
ACTL6B_ENST00000160382_Intron12_Frame0_sgRNA01	CAGACACCTAGGTTCTGGGA	ACTL6B
ACTL6B_ENST00000160382_Intron13_Frame0_sgRNA01	GTCAAGGGGACCTTACAAGG	ACTL6B
ACTL6B_ENST00000160382_Intron2_Frame0_sgRNA01	GGAATATGGGAATAAACCCA	ACTL6B
ACTL6B_ENST00000160382_Intron4_Frame0_sgRNA01	AGGGTGATAAGAAATACGTG	ACTL6B
ACTL6B_ENST00000160382_Intron7_Frame0_sgRNA01	GATGCCTCGATTATAAAAGG	ACTL6B
ACTL6B_ENST00000160382_Intron8_Frame0_sgRNA01	CCCCTGCCATGAATCGGGGG	ACTL6B
ACTL8_ENST00000375406_Intron2_Frame0_sgRNA01	GCAGCCCGAGAGTCCCCCCG	ACTL8
ACTL8_ENST00000375406_Intron2_Frame0_sgRNA02	CTAAGCAGGGGAGCTCACGG	ACTL8
ACTL8_ENST00000375406_Intron2_Frame0_sgRNA03	GGCTGTTCAGAAGACCACTT	ACTL8
ACTN1_ENST00000394419_Intron1_Frame0_sgRNA01	GTAGCATCAAGGGATCATGG	ACTN1
ACTN1_ENST00000394419_Intron10_Frame0_sgRNA01	AGGACTCTAACCGATCACAG	ACTN1
ACTN1_ENST00000394419_Intron13_Frame0_sgRNA01	GGAGGGTTCTCAAATGGCTG	ACTN1
ACTN1_ENST00000394419_Intron14_Frame0_sgRNA01	GTTCACCACCTCACAGGTCA	ACTN1
ACTN1_ENST00000394419_Intron15_Frame0_sgRNA01	TGTCCAAATGTCAAATGACT	ACTN1
ACTN1_ENST00000394419_Intron16_Frame0_sgRNA01	GATCAACAAGAGACATCAAG	ACTN1
ACTN1_ENST00000394419_Intron17_Frame0_sgRNA01	AAGGACCCTAGATGACCAAG	ACTN1
ACTN1_ENST00000394419_Intron18_Frame0_sgRNA01	CACGGTTAGACACACCAACG	ACTN1
ACTN1_ENST00000394419_Intron19_Frame0_sgRNA01	AAGATGCGAACACACATCGG	ACTN1
ACTN1_ENST00000394419_Intron20_Frame0_sgRNA01	ATATGGACTGAAGACCCTGG	ACTN1
ACTN1_ENST00000394419_Intron21_Frame0_sgRNA01	AGTATCAGCAGATACTCTGG	ACTN1
ACTN1_ENST00000394419_Intron6_Frame0_sgRNA01	GGAGAGGTTTAATATCACTG	ACTN1
ACTN1_ENST00000394419_Intron8_Frame0_sgRNA01	AGATTCACATGAATGCCACG	ACTN1
ACTN1_ENST00000394419_Intron9_Frame0_sgRNA01	CTTCCCTTAGCAAAGCAGGG	ACTN1
ACTN2_ENST00000542672_Intron1_Frame0_sgRNA01	GATTTGCCACCTCAGCACGG	ACTN2
ACTN2_ENST00000542672_Intron10_Frame0_sgRNA01	CTAGGATCGAGGAAACCGGG	ACTN2
ACTN2_ENST00000542672_Intron13_Frame0_sgRNA01	CACATGTTGACTCTAAAACG	ACTN2
ACTN2_ENST00000542672_Intron14_Frame0_sgRNA01	CTGTGCTTAAGAGTGCACGC	ACTN2
ACTN2_ENST00000542672_Intron15_Frame0_sgRNA01	GAGGAATAAGTCCACCACGT	ACTN2
ACTN2_ENST00000542672_Intron16_Frame0_sgRNA01	AACCATCTATCCCTACAAGG	ACTN2
ACTN2_ENST00000542672_Intron17_Frame0_sgRNA01	TGTGCCGCTCACTTCTCACG	ACTN2
ACTN2_ENST00000542672_Intron18_Frame0_sgRNA01	TGGAACGTAGCTAGTCGTGG	ACTN2
ACTN2_ENST00000542672_Intron19_Frame0_sgRNA01	GTCCCAAAGAGAATCAAGGG	ACTN2
ACTN2_ENST00000542672_Intron20_Frame0_sgRNA01	TAGTACGTATCCTCGCATTG	ACTN2
ACTN2_ENST00000542672_Intron6_Frame0_sgRNA01	TTAACTCGTCCGTCACACAA	ACTN2
ACTN2_ENST00000542672_Intron8_Frame0_sgRNA01	CAGACAGTCTCCTTACTCGG	ACTN2
ACTN2_ENST00000542672_Intron9_Frame0_sgRNA01	GGTGAAAAAATACTCCGTGG	ACTN2
ACTN3_ENST00000502692_Intron1_Frame0_sgRNA01	ACAAAGCAGATACTCCTGGG	ACTN3
ACTN3_ENST00000502692_Intron10_Frame0_sgRNA01	CAGATGGGATACGGACCTCA	ACTN3
ACTN3_ENST00000502692_Intron13_Frame0_sgRNA01	AGAAGCCTGCCCTGCAGACC	ACTN3
ACTN3_ENST00000502692_Intron14_Frame0_sgRNA01	CAGTCCTGACACAAGAACCC	ACTN3
ACTN3_ENST00000502692_Intron15_Frame0_sgRNA01	GCGATTTATCCAATCCCACG	ACTN3
ACTN3_ENST00000502692_Intron16_Frame0_sgRNA01	CTGGCCCCATCCCCCCAGGT	ACTN3
ACTN3_ENST00000502692_Intron17_Frame0_sgRNA01	GGTCCCTTAAGACCCAGCGA	ACTN3
ACTN3_ENST00000502692_Intron18_Frame0_sgRNA01	GGGGTAAGACACTTGGGGGC	ACTN3
ACTN3_ENST00000502692_Intron19_Frame0_sgRNA01	CCATGAGCACTAAAGCCAGG	ACTN3
ACTN3_ENST00000502692_Intron20_Frame0_sgRNA01	GGGCAGGGCACGGGACCTGT	ACTN3
ACTN3_ENST00000502692_Intron6_Frame0_sgRNA01	GAGGGTGAAAGGTCAGCTGC	ACTN3
ACTN3_ENST00000502692_Intron8_Frame0_sgRNA01	TTGGAGGCGCCAGACCACGG	ACTN3
ACTN3_ENST00000502692_Intron9_Frame0_sgRNA01	ACCCTGCTAACCCCAAGCGT	ACTN3
ACTN4_ENST00000252699_Intron1_Frame0_sgRNA01	TCCGTTATACTCTACCCACG	ACTN4
ACTN4_ENST00000252699_Intron10_Frame0_sgRNA01	CAACTTAGGAAAGATTACGC	ACTN4
ACTN4_ENST00000252699_Intron13_Frame0_sgRNA01	TCAGAGAACATCCTCTCCGT	ACTN4
ACTN4_ENST00000252699_Intron14_Frame0_sgRNA01	CCAGCCCCACAGAGGCTCTT	ACTN4
ACTN4_ENST00000252699_Intron15_Frame0_sgRNA01	TGTGGGAGCGGTCAGGGAGG	ACTN4
ACTN4_ENST00000252699_Intron16_Frame0_sgRNA01	GTCTCACAATCATCAGACCA	ACTN4
ACTN4_ENST00000252699_Intron17_Frame0_sgRNA01	TCCACGTGTGAACCACGGTG	ACTN4
ACTN4_ENST00000252699_Intron18_Frame0_sgRNA01	GCACACCTACACCCTGACAG	ACTN4
ACTN4_ENST00000252699_Intron19_Frame0_sgRNA01	GGGACACCCGACATTTAGTG	ACTN4
ACTN4_ENST00000252699_Intron20_Frame0_sgRNA01	GCGAGAGGGGTCCCTGCAGT	ACTN4
ACTN4_ENST00000252699_Intron6_Frame0_sgRNA01	GGACAACAAGAACTCCGTCA	ACTN4
ACTN4_ENST00000252699_Intron8_Frame0_sgRNA01	GCCCACGGAACTCCTCACAG	ACTN4
ACTN4_ENST00000252699_Intron9_Frame0_sgRNA01	ATGACCTAGAAAAGGCTGCG	ACTN4
ACTR10_ENST00000254286_Intron11_Frame0_sgRNA01	TTTGTACCTAGTGTGGCTTG	ACTR10
ACTR10_ENST00000254286_Intron2_Frame0_sgRNA01	AGAGTCATGGATCCACTCTG	ACTR10
ACTR10_ENST00000254286_Intron4_Frame0_sgRNA01	TTACCAACTTACTCTAAGGG	ACTR10
ACTR10_ENST00000254286_Intron5_Frame0_sgRNA01	TTCTACAGGACGGAGCTGAG	ACTR10
ACTR10_ENST00000254286_Intron9_Frame0_sgRNA01	TGCAAAGGTTACAACATGTG	ACTR10
ACTR1A_ENST00000369905_Intron1_Frame0_sgRNA01	TTTCCATTACCTGTACCACG	ACTR1A
ACTR1A_ENST00000369905_Intron3_Frame0_sgRNA01	ATGTTGGGACATGTTCCATG	ACTR1A
ACTR1A_ENST00000369905_Intron4_Frame0_sgRNA01	CTACCCTAGAGATGATGAGG	ACTR1A
ACTR1A_ENST00000369905_Intron6_Frame0_sgRNA01	AATCTGTCAGTGTGACGTAG	ACTR1A
ACTR1A_ENST00000369905_Intron7_Frame0_sgRNA01	AAACGTCTTCCTAGCAATGG	ACTR1A
ACTR1A_ENST00000369905_Intron9_Frame0_sgRNA01	ATGGAAGCCTAGTTCCACCC	ACTR1A
ACTR1B_ENST00000289228_Intron1_Frame0_sgRNA01	AGTCATTCAGGGACCCCACG	ACTR1B
ACTR1B_ENST00000289228_Intron3_Frame0_sgRNA01	GAACTGCTGCCCCATCTCAG	ACTR1B
ACTR1B_ENST00000289228_Intron4_Frame0_sgRNA01	GGGTGCGCATACGTACCCAG	ACTR1B
ACTR1B_ENST00000289228_Intron6_Frame0_sgRNA01	AAAGGGTGGCACCAAGGCAC	ACTR1B
ACTR1B_ENST00000289228_Intron7_Frame0_sgRNA01	AGCGGGCTACCCCTTCCCCC	ACTR1B
ACTR1B_ENST00000289228_Intron9_Frame0_sgRNA01	CCAGCGCCCTAGTGCCCCAG	ACTR1B
ACTR2_ENST00000377982_Intron1_Frame0_sgRNA01	GTTAAAAGATCTGCCCACTG	ACTR2
ACTR2_ENST00000377982_Intron2_Frame0_sgRNA01	TTATATCAACACCTGAACAG	ACTR2
ACTR2_ENST00000377982_Intron3_Frame0_sgRNA01	TTTCTACATATGCCTCACCA	ACTR2
ACTR2_ENST00000377982_Intron4_Frame0_sgRNA01	GTTGTGAGTATCCCACAAGG	ACTR2
ACTR2_ENST00000377982_Intron6_Frame0_sgRNA01	AAATTGCTAATATCCCCCAG	ACTR2
ACTR2_ENST00000377982_Intron7_Frame0_sgRNA01	GGACAATCCAGTGAATTGTG	ACTR2
ACTR2_ENST00000377982_Intron9_Frame0_sgRNA01	GAACAGTCCTGATTTACACG	ACTR2
ACTR3_ENST00000263238_Intron10_Frame0_sgRNA01	ATATCTGTACTAAATTCAGG	ACTR3
ACTR3_ENST00000263238_Intron11_Frame0_sgRNA01	TGTTCTAATACCATTAACCT	ACTR3
ACTR3_ENST00000263238_Intron3_Frame0_sgRNA01	GACGGGTTGACATTACCTAG	ACTR3
ACTR3_ENST00000263238_Intron4_Frame0_sgRNA01	TGGTTGTCACTAGGGCACGG	ACTR3
ACTR3_ENST00000263238_Intron5_Frame0_sgRNA01	GAACTTAAACTATGTCCACG	ACTR3
ACTR3_ENST00000263238_Intron6_Frame0_sgRNA01	CAGTGGAGTGACATCTACAG	ACTR3
ACTR3_ENST00000263238_Intron7_Frame0_sgRNA01	GCACTGATATAATACTTACA	ACTR3
ACTR3_ENST00000263238_Intron8_Frame0_sgRNA01	ATAGGATCATGACCACACGA	ACTR3
ACTR3_ENST00000263238_Intron9_Frame0_sgRNA01	CTTAAACACCTCTCATAAAA	ACTR3
ACTR3B_ENST00000256001_Intron10_Frame0_sgRNA01	GTCGTAAGAGATCAGGCATG	ACTR3B
ACTR3B_ENST00000256001_Intron11_Frame0_sgRNA01	TAGTGTGTGCCCTAATCGTG	ACTR3B
ACTR3B_ENST00000256001_Intron3_Frame0_sgRNA01	TAACAAAAACTGCAATAAGA	ACTR3B
ACTR3B_ENST00000256001_Intron4_Frame0_sgRNA01	CCACTTTTCAGATCGACAGG	ACTR3B
ACTR3B_ENST00000256001_Intron5_Frame0_sgRNA01	TTTAACTACAGATCTTCCCC	ACTR3B
ACTR3B_ENST00000256001_Intron6_Frame0_sgRNA01	CCCTGCCATTGATCGGCCCA	ACTR3B
ACTR3B_ENST00000256001_Intron7_Frame0_sgRNA01	GCTGGAGCCTCATCTACCAG	ACTR3B
ACTR3B_ENST00000256001_Intron8_Frame0_sgRNA01	CCCATGTGACTACAAGTGCG	ACTR3B
ACTR3B_ENST00000256001_Intron9_Frame0_sgRNA01	AAGGCCATTGTAGAACCACG	ACTR3B
ACTR3C_ENST00000252071_Intron2_Frame0_sgRNA01	TTAACTACAGATCTTCCCCC	ACTR3C
ACTR3C_ENST00000252071_Intron3_Frame0_sgRNA01	TACGGCTAAAAGTATAATAC	ACTR3C
ACTR3C_ENST00000252071_Intron4_Frame0_sgRNA01	GTGGTCGCGAACAGGCCTGA	ACTR3C
ACTR3C_ENST00000252071_Intron5_Frame0_sgRNA01	CCATGTGACTACGTGTGCGT	ACTR3C
ACTR3C_ENST00000252071_Intron6_Frame0_sgRNA01	GCCACTGTAGAACCACGCAG	ACTR3C
ACTR5_ENST00000243903_Intron1_Frame0_sgRNA01	TGGATCATAGGGTGGAAACA	ACTR5
ACTR5_ENST00000243903_Intron4_Frame0_sgRNA01	TGTCACCTTTGGGGTCACGA	ACTR5
ACTR5_ENST00000243903_Intron5_Frame0_sgRNA01	AACCAGGAGGACACCTACGT	ACTR5
ACTR5_ENST00000243903_Intron6_Frame0_sgRNA01	GGAGACTTGTCCTCTAGACT	ACTR5
ACTR5_ENST00000243903_Intron8_Frame0_sgRNA01	GATGTCGTGTACATTCAGGG	ACTR5
ACTR6_ENST00000188312_Intron2_Frame0_sgRNA01	AAATTCATACAGCATTACAC	ACTR6
ACTR6_ENST00000188312_Intron2_Frame0_sgRNA02	ATACAGCATTACACTGGAAA	ACTR6
ACTR6_ENST00000188312_Intron3_Frame0_sgRNA01	AAGACATCACGATTATTGTG	ACTR6
ACTR6_ENST00000188312_Intron3_Frame0_sgRNA02	ACTCAACCTCTACTTCAACA	ACTR6
ACTR6_ENST00000188312_Intron8_Frame0_sgRNA01	GATAGTTAGTGGATATGTGA	ACTR6
ACTR6_ENST00000188312_Intron8_Frame0_sgRNA02	CTGGGCAACATAGATGAGCG	ACTR6
ACTR8_ENST00000335754_Intron1_Frame0_sgRNA01	GAGGCGGCTGGTTATCACCG	ACTR8
ACTR8_ENST00000335754_Intron10_Frame0_sgRNA01	GTACCAGACATCATATTATG	ACTR8
ACTR8_ENST00000335754_Intron12_Frame0_sgRNA01	ATTTCAGCAAGCCATAGATG	ACTR8
ACTR8_ENST00000335754_Intron2_Frame0_sgRNA01	CTTTCAGGGTGAATTGAGTG	ACTR8
ACTR8_ENST00000335754_Intron3_Frame0_sgRNA01	CTCTCACATACTAGACACAT	ACTR8
ACTR8_ENST00000335754_Intron4_Frame0_sgRNA01	GCTAGGAAACAACTAGGACT	ACTR8
ACTR8_ENST00000335754_Intron5_Frame0_sgRNA01	GTAGCTGCTACTCCTTTGGA	ACTR8
ACTR8_ENST00000335754_Intron8_Frame0_sgRNA01	TTGCTAAAGTCCGAGCAGTG	ACTR8
ACTR8_ENST00000335754_Intron9_Frame0_sgRNA01	TGTCATATCACCCATCTGGT	ACTR8
ACVR1_ENST00000263640_Intron10_Frame0_sgRNA01	TGGTAGCATTAAGAGTCCAA	ACVR1
ACVR1_ENST00000263640_Intron10_Frame0_sgRNA02	CATCTGAGTGATCTGTCCCG	ACVR1
ACVR1_ENST00000263640_Intron5_Frame0_sgRNA01	CGATCAACAGTACTTCACAG	ACVR1
ACVR1_ENST00000263640_Intron5_Frame0_sgRNA02	TACCAATTTAATGATCCACA	ACVR1
ACVR1B_ENST00000541224_Intron9_Frame0_sgRNA01	GCAGATCCACATCCACCCGG	ACVR1B
ACVR1B_ENST00000541224_Intron9_Frame0_sgRNA02	GATGTGTTCACTAACTTGTG	ACVR1B
ACVR1B_ENST00000541224_Intron9_Frame0_sgRNA03	TAATAACTGACACTCTCAGG	ACVR1B
ACVR1C_ENST00000243349_Intron8_Frame0_sgRNA01	AGATTCCTTACCCCTCTGAG	ACVR1C
ACVR1C_ENST00000243349_Intron8_Frame0_sgRNA02	ACCATGTGACAAGTTCTGGT	ACVR1C
ACVR1C_ENST00000243349_Intron8_Frame0_sgRNA03	TGCTGTGCATGCATAATGCT	ACVR1C
ACVR2A_ENST00000241416_Intron10_Frame0_sgRNA01	AGGTAGAGAAATCCCAAGGG	ACVR2A
ACVR2A_ENST00000241416_Intron4_Frame0_sgRNA01	TGTATGGTAAAAGTGGCACG	ACVR2A
ACVR2A_ENST00000241416_Intron5_Frame0_sgRNA01	AGAAGCCATATGTACCAAGG	ACVR2A
ACVR2A_ENST00000241416_Intron6_Frame0_sgRNA01	CTATAGAGTTGTTATATCAT	ACVR2A
ACVR2A_ENST00000241416_Intron8_Frame0_sgRNA01	ATAGTGTGTATACCTTACCC	ACVR2A
ACVR2B_ENST00000352511_Intron10_Frame0_sgRNA01	TTTGTTAGGACCCTTCAGTG	ACVR2B
ACVR2B_ENST00000352511_Intron4_Frame0_sgRNA01	AGGATAGAGGTGGGGAGGAC	ACVR2B
ACVR2B_ENST00000352511_Intron5_Frame0_sgRNA01	AAACAAAACCCTGGTAACCG	ACVR2B
ACVR2B_ENST00000352511_Intron6_Frame0_sgRNA01	CGGTAGCACTATCCACTATG	ACVR2B
ACVR2B_ENST00000352511_Intron8_Frame0_sgRNA01	ACTAGTGGTCAAAACCCCAG	ACVR2B
ACVRL1_ENST00000388922_Intron4_Frame0_sgRNA01	ACCCAGAGATTAGAGCCGGT	ACVRL1
ACVRL1_ENST00000388922_Intron4_Frame0_sgRNA02	GGTCACCCAGAGATTAGAGC	ACVRL1
ACVRL1_ENST00000388922_Intron9_Frame0_sgRNA01	TGTACAGGAATGCATACATG	ACVRL1
ACVRL1_ENST00000388922_Intron9_Frame0_sgRNA02	TAGCAACAAAAATACCACAG	ACVRL1
ACY1_ENST00000636358_Intron11_Frame0_sgRNA01	TAGGACAAGACTGAGGACCC	ACY1
ACY1_ENST00000636358_Intron12_Frame0_sgRNA01	CTCCCCGTTTCACCATACAA	ACY1
ACY1_ENST00000636358_Intron14_Frame0_sgRNA01	GAGTGCTGGCTTTTCCCTAA	ACY1
ACY1_ENST00000636358_Intron3_Frame0_sgRNA01	TAGGTGGTCTGAGCAGGGTG	ACY1
ACY1_ENST00000636358_Intron4_Frame0_sgRNA01	TAATCCACTCTGGTCAACAG	ACY1
ACY1_ENST00000636358_Intron9_Frame0_sgRNA01	GTTCAGGAGGCTCTATCCTG	ACY1
ACY3_ENST00000255082_Intron4_Frame0_sgRNA01	GGTGGGAAGGTGTTGCATGG	ACY3
ACY3_ENST00000255082_Intron4_Frame0_sgRNA02	TGTTGCATGGAGGAAACACA	ACY3
ACY3_ENST00000255082_Intron7_Frame0_sgRNA01	AGACTGTCTAGCCCTAAACA	ACY3
ACY3_ENST00000255082_Intron7_Frame0_sgRNA02	TATTCAACAATGACCCCCTG	ACY3
ACYP1_ENST00000555463_Intron2_Frame0_sgRNA01	GCTGTGCAATCGGTAAAACA	ACYP1
ACYP1_ENST00000555463_Intron2_Frame0_sgRNA02	GACTCCGCATCCAACTGACA	ACYP1
ACYP1_ENST00000555463_Intron2_Frame0_sgRNA03	TGCCACAACGGCGAGCACTG	ACYP1
ACYP2_ENST00000607452_Intron5_Frame0_sgRNA01	GCTAAGACTGATGTAAGACG	ACYP2
ACYP2_ENST00000607452_Intron5_Frame0_sgRNA02	ACATATGTACCGTTGCCTAG	ACYP2
ACYP2_ENST00000607452_Intron5_Frame0_sgRNA03	CATACTCTTCTCCTGTATGG	ACYP2
ADA_ENST00000372874_Intron1_Frame0_sgRNA01	AAATACCTATGAGTTCACGA	ADA
ADA_ENST00000372874_Intron10_Frame0_sgRNA01	GTATCTACAGGTCCAGTCCG	ADA
ADA_ENST00000372874_Intron6_Frame0_sgRNA01	GGACTCCCAACACCAAGTGG	ADA
ADA_ENST00000372874_Intron7_Frame0_sgRNA01	AAGTATGGGAGGAGGCAGTG	ADA
ADA_ENST00000372874_Intron8_Frame0_sgRNA01	GGCGGGTCCCAGGAACTCGA	ADA
ADA2_ENST00000399837_Intron4_Frame0_sgRNA01	TGACGTGCCAGGCTTCATGG	ADA2
ADA2_ENST00000399837_Intron4_Frame0_sgRNA02	ACCCAGAGGTATTCACAACG	ADA2
ADA2_ENST00000399837_Intron6_Frame0_sgRNA01	GGGGAATGAGCCCATAACTG	ADA2
ADA2_ENST00000399837_Intron6_Frame0_sgRNA02	CCCTCTTCAGAGGCCTACAG	ADA2
ADA2_ENST00000399837_Intron8_Frame0_sgRNA01	CAGAAGTCATCCCCATACTG	ADA2
ADA2_ENST00000399837_Intron8_Frame0_sgRNA02	TGCAGTGCTGATGAAACATG	ADA2
ADAD1_ENST00000296513_Intron12_Frame0_sgRNA01	CCAAGTTGTTCTAACCACTG	ADAD1
ADAD1_ENST00000296513_Intron12_Frame0_sgRNA02	GTAATCACAAAACTCGATGG	ADAD1
ADAD1_ENST00000296513_Intron12_Frame0_sgRNA03	GACAGAGCAACATCTTACAG	ADAD1
ADAD2_ENST00000268624_Intron10_Frame0_sgRNA01	GGTGAGAGGAGGTACCTGCA	ADAD2
ADAD2_ENST00000268624_Intron10_Frame0_sgRNA02	GTGAGAGGAGGTACCTGCAG	ADAD2
ADAD2_ENST00000268624_Intron10_Frame0_sgRNA03	GGGCTGGAGAGGGACCGGGA	ADAD2
ADAL_ENST00000562188_Intron10_Frame0_sgRNA01	GCATTAAGTACTACTTAGAG	ADAL
ADAL_ENST00000562188_Intron12_Frame0_sgRNA01	TCTTTCAAGAGTCTAAACAA	ADAL
ADAL_ENST00000562188_Intron4_Frame0_sgRNA01	TCTTACCAAGTACTTAATGT	ADAL
ADAL_ENST00000562188_Intron6_Frame0_sgRNA01	GCTAAGAATATCCACCACAG	ADAL
ADAL_ENST00000562188_Intron9_Frame0_sgRNA01	GATACTAGACAAGATTCTCG	ADAL
ADAM10_ENST00000260408_Intron12_Frame0_sgRNA01	GCAGAGCAAGAGATTAGATG	ADAM10
ADAM10_ENST00000260408_Intron14_Frame0_sgRNA01	ATCCATCCTAGAAAGATTGG	ADAM10
ADAM10_ENST00000260408_Intron5_Frame0_sgRNA01	GTATCCATATCTAAGCACAG	ADAM10
ADAM10_ENST00000260408_Intron6_Frame0_sgRNA01	GACGTTGTAGGATTGGATTG	ADAM10
ADAM10_ENST00000260408_Intron7_Frame0_sgRNA01	GCATGTAAGGCCCGTCACAG	ADAM10
ADAM10_ENST00000260408_Intron9_Frame0_sgRNA01	CCTACAGTATGAAAATACCA	ADAM10
ADAM11_ENST00000200557_Intron10_Frame0_sgRNA01	ACAGTGCCCCCTAATGTGTG	ADAM11
ADAM11_ENST00000200557_Intron12_Frame0_sgRNA01	CAGGGGCACGACGTGCCTGT	ADAM11
ADAM11_ENST00000200557_Intron15_Frame0_sgRNA01	TCTGGCCCGGACCCCGCCCA	ADAM11
ADAM11_ENST00000200557_Intron16_Frame0_sgRNA01	GGCACGAGGGAGCGTCTGAG	ADAM11
ADAM11_ENST00000200557_Intron17_Frame0_sgRNA01	ATGCGAAGACAGCGCCAATG	ADAM11
ADAM11_ENST00000200557_Intron18_Frame0_sgRNA01	CGGGAAAACCAAATCGACAA	ADAM11
ADAM11_ENST00000200557_Intron19_Frame0_sgRNA01	AAGAGACTGCCCTGAATCCC	ADAM11
ADAM11_ENST00000200557_Intron2_Frame0_sgRNA01	TCCCCCACAGTGTAACCACG	ADAM11
ADAM11_ENST00000200557_Intron23_Frame0_sgRNA01	TGGCGGGAGAAGCTTACAAG	ADAM11
ADAM11_ENST00000200557_Intron4_Frame0_sgRNA01	GAGGTTGTGTGTGATGTTAG	ADAM11
ADAM11_ENST00000200557_Intron6_Frame0_sgRNA01	TGGGAGATCAGATCCGACAT	ADAM11
ADAM11_ENST00000200557_Intron8_Frame0_sgRNA01	CCTAATGCTGGCATCTACAG	ADAM11
ADAM11_ENST00000200557_Intron9_Frame0_sgRNA01	AGGAGGGCCAGGCTCCTCAG	ADAM11
ADAM12_ENST00000368679_Intron10_Frame0_sgRNA01	CCTGCATGTGATCTCCACCA	ADAM12
ADAM12_ENST00000368679_Intron12_Frame0_sgRNA01	ACCTCCTCCAGACTTCGAGG	ADAM12
ADAM12_ENST00000368679_Intron13_Frame0_sgRNA01	TGTTGCATGACATTAACCAG	ADAM12
ADAM12_ENST00000368679_Intron16_Frame0_sgRNA01	GACCCTCATGGGAATCACTG	ADAM12
ADAM12_ENST00000368679_Intron17_Frame0_sgRNA01	CATGTGTGGATAAGGCCAAG	ADAM12
ADAM12_ENST00000368679_Intron2_Frame0_sgRNA01	AGTTCAAAACAAGACCACGG	ADAM12
ADAM12_ENST00000368679_Intron20_Frame0_sgRNA01	AGTTCTCTGAAACCACAGGG	ADAM12
ADAM12_ENST00000368679_Intron21_Frame0_sgRNA01	GAACTCAAGGAACTACCCAG	ADAM12
ADAM12_ENST00000368679_Intron4_Frame0_sgRNA01	TTTACTGATAGTGTCCAATG	ADAM12
ADAM12_ENST00000368679_Intron6_Frame0_sgRNA01	CGACGGAGTTCAATGCACTG	ADAM12
ADAM12_ENST00000368679_Intron7_Frame0_sgRNA01	AGTATCAAGCTATAGCTCAG	ADAM12
ADAM12_ENST00000368679_Intron8_Frame0_sgRNA01	CTGACCGGAAGAGAGCCTGG	ADAM12
ADAM15_ENST00000356955_Intron10_Frame0_sgRNA01	CTTCTAAAGTAGGAGAACCC	ADAM15
ADAM15_ENST00000356955_Intron12_Frame0_sgRNA01	AGAAGCTACACAGCAAGCGA	ADAM15
ADAM15_ENST00000356955_Intron13_Frame0_sgRNA01	CACTGAGCAAATCCAGCCGG	ADAM15
ADAM15_ENST00000356955_Intron15_Frame0_sgRNA01	AAAGCTTTAATGGGACTGGG	ADAM15
ADAM15_ENST00000356955_Intron16_Frame0_sgRNA01	TGTGTGTAGAGACAGCCCGG	ADAM15
ADAM15_ENST00000356955_Intron19_Frame0_sgRNA01	ACTCCCATCATCCAAGCAGA	ADAM15
ADAM15_ENST00000356955_Intron2_Frame0_sgRNA01	GCAATTAGATCACTGGTGGG	ADAM15
ADAM15_ENST00000356955_Intron20_Frame0_sgRNA01	TGGCTGTGAGAGCATAACCA	ADAM15
ADAM15_ENST00000356955_Intron21_Frame0_sgRNA01	TCACCATTAAAGGCACCACC	ADAM15
ADAM15_ENST00000356955_Intron4_Frame0_sgRNA01	GCACACCAGGACTGGAACTG	ADAM15
ADAM15_ENST00000356955_Intron6_Frame0_sgRNA01	GTACTCCTCCCATACCTAGG	ADAM15
ADAM15_ENST00000356955_Intron7_Frame0_sgRNA01	AAAGGCGGCAGGGCAGTGCA	ADAM15
ADAM15_ENST00000356955_Intron8_Frame0_sgRNA01	TTGCCATGGTCAGGGGCCTG	ADAM15
ADAM17_ENST00000310823_Intron10_Frame0_sgRNA01	GTGACCAGACCAAACGTGTG	ADAM17
ADAM17_ENST00000310823_Intron11_Frame0_sgRNA01	CAGACTCTAAGAGTTAGTCA	ADAM17
ADAM17_ENST00000310823_Intron15_Frame0_sgRNA01	AGAGGGTTTTAAGATTTACG	ADAM17
ADAM17_ENST00000310823_Intron17_Frame0_sgRNA01	AGTTGCCCTTCCAGTCAGTG	ADAM17
ADAM17_ENST00000310823_Intron18_Frame0_sgRNA01	GGCTGTTTGATGGGTAAGGG	ADAM17
ADAM17_ENST00000310823_Intron4_Frame0_sgRNA01	TATTTAACGGCTGCGCACAG	ADAM17
ADAM17_ENST00000310823_Intron6_Frame0_sgRNA01	CCCCAAAAAGTTCAGCACTG	ADAM17
ADAM17_ENST00000310823_Intron7_Frame0_sgRNA01	ACTTAAGCATAATCGGAGGG	ADAM17
ADAM17_ENST00000310823_Intron8_Frame0_sgRNA01	GGTATGAATGAGTACCACAC	ADAM17
ADAM18_ENST00000265707_Intron12_Frame0_sgRNA01	GTTGACAGCACATGTTTTCA	ADAM18
ADAM18_ENST00000265707_Intron12_Frame0_sgRNA02	CTCACAAGGAGAAAGGAATC	ADAM18
ADAM18_ENST00000265707_Intron2_Frame0_sgRNA01	TTCCTGTACAACCTGCCCAA	ADAM18
ADAM18_ENST00000265707_Intron2_Frame0_sgRNA02	AAGGGGTATAAACATGACTG	ADAM18
ADAM18_ENST00000265707_Intron6_Frame0_sgRNA01	GCTTATCATGTTTCTATGAA	ADAM18
ADAM18_ENST00000265707_Intron6_Frame0_sgRNA02	AATATTTACCTGAATTTCAG	ADAM18
ADAM19_ENST00000257527_Intron10_Frame0_sgRNA01	TCTCATATGTTCCAAACCAG	ADAM19
ADAM19_ENST00000257527_Intron12_Frame0_sgRNA01	AATACTGTAAGAGTGTGATG	ADAM19
ADAM19_ENST00000257527_Intron13_Frame0_sgRNA01	GTAACACCGACTACCCAGGG	ADAM19
ADAM19_ENST00000257527_Intron16_Frame0_sgRNA01	CACCCCAGAGAACTGTCGGA	ADAM19
ADAM19_ENST00000257527_Intron17_Frame0_sgRNA01	GTGTCATGGGGACGTCATGA	ADAM19
ADAM19_ENST00000257527_Intron2_Frame0_sgRNA01	GTAGCAGGTCCATTCCTCAG	ADAM19
ADAM19_ENST00000257527_Intron20_Frame0_sgRNA01	ACCAATCTATTAAACCCCTG	ADAM19
ADAM19_ENST00000257527_Intron21_Frame0_sgRNA01	GTGCTCAGAAGAGAGTAACG	ADAM19
ADAM19_ENST00000257527_Intron22_Frame0_sgRNA01	GCTGATCAATGGGATCAAGG	ADAM19
ADAM19_ENST00000257527_Intron4_Frame0_sgRNA01	TGGTCCTTAGAACTCAACAG	ADAM19
ADAM19_ENST00000257527_Intron6_Frame0_sgRNA01	GAATGACAAAATCATTACGG	ADAM19
ADAM19_ENST00000257527_Intron7_Frame0_sgRNA01	GAATGACATGAGTGCCAACG	ADAM19
ADAM19_ENST00000257527_Intron8_Frame0_sgRNA01	GATCTGACTCGACCTCCTCG	ADAM19
ADAM2_ENST00000265708_Intron6_Frame0_sgRNA01	CCTATTGGTTTTCTATTCTC	ADAM2
ADAM2_ENST00000265708_Intron6_Frame0_sgRNA02	CCAGAGAATAGAAAACCAAT	ADAM2
ADAM22_ENST00000265727_Intron10_Frame0_sgRNA01	TTGTGTCATACCCCTAACAA	ADAM22
ADAM22_ENST00000265727_Intron12_Frame0_sgRNA01	TGGTTACTGTAAGTGACCAG	ADAM22
ADAM22_ENST00000265727_Intron15_Frame0_sgRNA01	GGCAATGGTGCATATCCCTG	ADAM22
ADAM22_ENST00000265727_Intron16_Frame0_sgRNA01	TATGGAGCAAATGTCATGCC	ADAM22
ADAM22_ENST00000265727_Intron17_Frame0_sgRNA01	ACAGCCTCTGAAGATTAACA	ADAM22
ADAM22_ENST00000265727_Intron18_Frame0_sgRNA01	TAGGTGACGATGTCCCAGAG	ADAM22
ADAM22_ENST00000265727_Intron19_Frame0_sgRNA01	GCAGATATTGCATCGCTAAT	ADAM22
ADAM22_ENST00000265727_Intron2_Frame0_sgRNA01	AGTATTCCCTAACTCCAGTG	ADAM22
ADAM22_ENST00000265727_Intron23_Frame0_sgRNA01	GTATAATCTGAGAAAGCCTG	ADAM22
ADAM22_ENST00000265727_Intron30_Frame0_sgRNA01	CTTGGCCCACGTCTATGTGG	ADAM22
ADAM22_ENST00000265727_Intron4_Frame0_sgRNA01	ATATGTGCAATATAACACCG	ADAM22
[truncated: 88,658 more rows]

## Sheet: Genomewide, frame 1
sgRNA	sequence	target_gene
A1BG_ENST00000263100_Intron1_Frame1_sgRNA01	TTCCCGCCCCCTCCCGCCCC	A1BG
A1BG_ENST00000263100_Intron2_Frame1_sgRNA01	GGGGGGGAGCCCTGTCTCTG	A1BG
A1BG_ENST00000263100_Intron3_Frame1_sgRNA01	TTCTGCATAACAGGAGACGT	A1BG
A1BG_ENST00000263100_Intron4_Frame1_sgRNA01	ATCAGACCCAGGCAACCGTG	A1BG
A1BG_ENST00000263100_Intron5_Frame1_sgRNA01	GGAGCAAATCCACTACTGAG	A1BG
A1BG_ENST00000263100_Intron6_Frame1_sgRNA01	TCCCACGGACGCAAGCCCGT	A1BG
A1BG_ENST00000263100_Intron7_Frame1_sgRNA01	GGTCGGCCTTGATTTCCGCG	A1BG
A1CF_ENST00000395489_Intron11_Frame1_sgRNA01	AAGGCACATCTAGATTACTG	A1CF
A1CF_ENST00000395489_Intron14_Frame1_sgRNA01	GAGTGACTCATTAAAACACG	A1CF
A1CF_ENST00000395489_Intron8_Frame1_sgRNA01	CTCACTAAGACTCCTCATGG	A1CF
A1CF_ENST00000395489_Intron9_Frame1_sgRNA01	CTGCATTTATACCAACACGA	A1CF
A2M_ENST00000318602_Intron13_Frame1_sgRNA01	ACCCATTCAGCCTTACACCA	A2M
A2M_ENST00000318602_Intron17_Frame1_sgRNA01	GTGGAGAGTGTTATGACACA	A2M
A2M_ENST00000318602_Intron20_Frame1_sgRNA01	ATGATACTGAGAATTCAAGG	A2M
A2M_ENST00000318602_Intron22_Frame1_sgRNA01	GGGTCACAGTTTCTACAGCG	A2M
A2M_ENST00000318602_Intron23_Frame1_sgRNA01	TAATAGAAGCTGTTAATGCC	A2M
A2M_ENST00000318602_Intron24_Frame1_sgRNA01	ATTAATGTGCATGCTGAGGG	A2M
A2M_ENST00000318602_Intron28_Frame1_sgRNA01	AGCATCTACATACAGTACAG	A2M
A2M_ENST00000318602_Intron3_Frame1_sgRNA01	GATTATAGGAACTTTGCCTG	A2M
A2M_ENST00000318602_Intron34_Frame1_sgRNA01	AAGGGAACTAAATATCCCAC	A2M
A2M_ENST00000318602_Intron35_Frame1_sgRNA01	TCTGGGTAGCATAGTGCCCA	A2M
A2M_ENST00000318602_Intron6_Frame1_sgRNA01	CCAAGCCCAATGTCACCCAT	A2M
A2M_ENST00000318602_Intron9_Frame1_sgRNA01	ATAATGAATTGTAAGTTGGG	A2M
A2ML1_ENST00000299698_Intron13_Frame1_sgRNA01	TACATATGGTTAGATGCCGT	A2ML1
A2ML1_ENST00000299698_Intron17_Frame1_sgRNA01	GAGGAACTAACTAGTCACAA	A2ML1
A2ML1_ENST00000299698_Intron20_Frame1_sgRNA01	TATTGCCAGAGGTACCAGTG	A2ML1
A2ML1_ENST00000299698_Intron22_Frame1_sgRNA01	CCCAGTTAATCAGCCCCATG	A2ML1
A2ML1_ENST00000299698_Intron23_Frame1_sgRNA01	TGTCATACTGGATATGTACG	A2ML1
A2ML1_ENST00000299698_Intron24_Frame1_sgRNA01	CATATCCTTGAACGGCATGG	A2ML1
A2ML1_ENST00000299698_Intron28_Frame1_sgRNA01	CACAATAAACCAATACACGG	A2ML1
A2ML1_ENST00000299698_Intron3_Frame1_sgRNA01	AAAGTGCAAGAAGACAGACG	A2ML1
A2ML1_ENST00000299698_Intron34_Frame1_sgRNA01	GAGGGCCTCCTATATTCAGA	A2ML1
A2ML1_ENST00000299698_Intron6_Frame1_sgRNA01	ATTAATGGATCTAATGAAGG	A2ML1
A2ML1_ENST00000299698_Intron9_Frame1_sgRNA01	TTGACTATGAACTAGGAACA	A2ML1
AAAS_ENST00000209873_Intron11_Frame1_sgRNA01	TAGAAGCTTAGGAGATTTCG	AAAS
AAAS_ENST00000209873_Intron11_Frame1_sgRNA02	TCAGAGCTGCATCTTACCAA	AAAS
AAAS_ENST00000209873_Intron13_Frame1_sgRNA01	ACGGCCTCATTAGATTAACT	AAAS
AAAS_ENST00000209873_Intron13_Frame1_sgRNA02	TCTTCCCAGTTAATCTAATG	AAAS
AAAS_ENST00000209873_Intron3_Frame1_sgRNA01	CTACCCAAATAACCCAGAGT	AAAS
AAAS_ENST00000209873_Intron3_Frame1_sgRNA02	CCTACCCAAATAACCCAGAG	AAAS
AACS_ENST00000316519_Intron1_Frame1_sgRNA01	GTGTACCACAAGCTGCACGT	AACS
AACS_ENST00000316519_Intron11_Frame1_sgRNA01	CTATTTCCTGCTTGCGAGTG	AACS
AACS_ENST00000316519_Intron12_Frame1_sgRNA01	CCTAGACAGACCCATCACAT	AACS
AACS_ENST00000316519_Intron13_Frame1_sgRNA01	ATGCTATTCAAGGATGCGTG	AACS
AACS_ENST00000316519_Intron14_Frame1_sgRNA01	GATTAGCAGGTAAAACCCAG	AACS
AACS_ENST00000316519_Intron16_Frame1_sgRNA01	TGGATCTCACAACTGTACAG	AACS
AACS_ENST00000316519_Intron3_Frame1_sgRNA01	ACCATCTAGAACTTCCACGG	AACS
AACS_ENST00000316519_Intron4_Frame1_sgRNA01	TCATCGGACAAGGACCACAG	AACS
AACS_ENST00000316519_Intron6_Frame1_sgRNA01	AGTCTGCCAGGAGTCAATCT	AACS
AADAC_ENST00000232892_Intron2_Frame1_sgRNA01	AAGAGCCCTAGGACTCAGGT	AADAC
AADAC_ENST00000232892_Intron2_Frame1_sgRNA02	ATACAGTATAGATTAACTGG	AADAC
AADAC_ENST00000232892_Intron2_Frame1_sgRNA03	CTGATAGATACACATCCCAG	AADAC
AADACL3_ENST00000359318_Intron2_Frame1_sgRNA01	TTGTTCAGGCAGTACCACGA	AADACL3
AADACL3_ENST00000359318_Intron2_Frame1_sgRNA02	TCTTTGACTGTAGAACGCAG	AADACL3
AADACL3_ENST00000359318_Intron2_Frame1_sgRNA03	TGTTAGCTCAAGCTAGAAAG	AADACL3
AADACL4_ENST00000376221_Intron2_Frame1_sgRNA01	CCGGTATCAAGACAACTCTG	AADACL4
AADACL4_ENST00000376221_Intron2_Frame1_sgRNA02	CGTAGAACATACTAGCACAG	AADACL4
AADACL4_ENST00000376221_Intron2_Frame1_sgRNA03	TAGGATGTACTGCCACCTGG	AADACL4
AADAT_ENST00000509167_Intron11_Frame1_sgRNA01	GAACCATACCTAGACAAACA	AADAT
AADAT_ENST00000509167_Intron11_Frame1_sgRNA02	TCTCTAACTAAGCTGTACAA	AADAT
AADAT_ENST00000509167_Intron2_Frame1_sgRNA01	CTCACCGCGAGCGTGCACAG	AADAT
AADAT_ENST00000509167_Intron2_Frame1_sgRNA02	TACGCATGGATGCAACCAAG	AADAT
AAGAB_ENST00000261880_Intron1_Frame1_sgRNA01	GTGATCTTGATGTAACAGGG	AAGAB
AAGAB_ENST00000261880_Intron3_Frame1_sgRNA01	GTACTCTGTTTATCAAGGAA	AAGAB
AAGAB_ENST00000261880_Intron4_Frame1_sgRNA01	TGAATTCCCAAGAATCGCAG	AAGAB
AAGAB_ENST00000261880_Intron5_Frame1_sgRNA01	TGTCATAATGCTGAGAACAG	AAGAB
AAGAB_ENST00000261880_Intron7_Frame1_sgRNA01	TACCCGATTTAGCGGCATGG	AAGAB
AAGAB_ENST00000261880_Intron8_Frame1_sgRNA01	TGAGAAACTTAGCTACTCCT	AAGAB
AAK1_ENST00000409085_Intron11_Frame1_sgRNA01	ATCCATCTCAGAATTCAAGG	AAK1
AAK1_ENST00000409085_Intron15_Frame1_sgRNA01	ACCATCACACTCCTCCAAGG	AAK1
AAK1_ENST00000409085_Intron16_Frame1_sgRNA01	AATCTTCAAAGGTTGAAGCG	AAK1
AAK1_ENST00000409085_Intron17_Frame1_sgRNA01	AGTATGTTATATTACCACGG	AAK1
AAK1_ENST00000409085_Intron18_Frame1_sgRNA01	ACCTAGTTAACCAATCCCTG	AAK1
AAK1_ENST00000409085_Intron19_Frame1_sgRNA01	GTACCTTCTAGAACTCAACC	AAK1
AAK1_ENST00000409085_Intron2_Frame1_sgRNA01	AGCTATGTTACCATACACTG	AAK1
AAK1_ENST00000409085_Intron20_Frame1_sgRNA01	GCACAAGATCACACGCACTG	AAK1
AAK1_ENST00000409085_Intron21_Frame1_sgRNA01	AAGATGTCCTACCTATACTG	AAK1
AAK1_ENST00000409085_Intron4_Frame1_sgRNA01	GCCATCATTCATGTGTTACG	AAK1
AAK1_ENST00000409085_Intron8_Frame1_sgRNA01	ATTAAGACTATATAACTCCG	AAK1
AAMDC_ENST00000304716_Intron5_Frame1|INTS4_ENST00000534064_Intron18_Frame2_sgRNA01	ACCTCGGTGAGAGTTAACAG	AAMDC|INTS4
AAMDC_ENST00000304716_Intron5_Frame1|INTS4_ENST00000534064_Intron19_Frame2_sgRNA01	AATGAGGTCAGACACGGCGG	AAMDC|INTS4
AAMDC_ENST00000304716_Intron5_Frame1|INTS4_ENST00000534064_Intron20_Frame0_sgRNA01	AAAGATGCGTTTTCTCATCC	AAMDC|INTS4
AAMDC_ENST00000304716_Intron5_Frame1|INTS4_ENST00000534064_Intron21_Frame0_sgRNA01	TCAACATTGGAAGACCTGTG	AAMDC|INTS4
AAMDC_ENST00000304716_Intron5_Frame1|INTS4_ENST00000534064_Intron22_Frame1_sgRNA01	CCACCACTAGAACCCCAAAG	AAMDC|INTS4
AAMP_ENST00000444053_Intron1_Frame1_sgRNA01	ACGGCTGGCCAGAGACCGTG	AAMP
AAMP_ENST00000444053_Intron2_Frame1_sgRNA01	CCATGGACAGAACGTTATGG	AAMP
AAMP_ENST00000444053_Intron3_Frame1_sgRNA01	GTATTCGCCCCGTGTCCCTG	AAMP
AAMP_ENST00000444053_Intron5_Frame1_sgRNA01	CGCTCACATACACTAAGCAA	AAMP
AAMP_ENST00000444053_Intron6_Frame1_sgRNA01	TTCTCAGCCCCTCCCTACAA	AAMP
AANAT_ENST00000250615_Intron5_Frame1_sgRNA01	GGCATCTGAGTGGACACTCG	AANAT
AANAT_ENST00000250615_Intron5_Frame1_sgRNA02	GGTCCAGTTATCCTGTGGGG	AANAT
AANAT_ENST00000250615_Intron5_Frame1_sgRNA03	TCTGGTCCAGTTATCCTGTG	AANAT
AAR2_ENST00000320849_Intron2_Frame1_sgRNA01	GATTAAATCACAGAGCCCTG	AAR2
AAR2_ENST00000320849_Intron2_Frame1_sgRNA02	TGTTAGAGCTACAGATACGA	AAR2
AAR2_ENST00000320849_Intron2_Frame1_sgRNA03	AGCCATGGGAAACCAACCTG	AAR2
AARS1_ENST00000261772_Intron11_Frame1_sgRNA01	GACTATCAGAATGCTATTAG	AARS1
AARS1_ENST00000261772_Intron11_Frame1_sgRNA02	ACTGTACGGCACTCCAGGAG	AARS1
AARS1_ENST00000261772_Intron9_Frame1_sgRNA01	TTAACCTGGGGGAAGCACAA	AARS1
AARS1_ENST00000261772_Intron9_Frame1_sgRNA02	ATCTTTTTCAGTTAACCTGG	AARS1
AARS2_ENST00000244571_Intron11_Frame1_sgRNA01	CCATCCTGGGGAATACATAG	AARS2
AARS2_ENST00000244571_Intron11_Frame1_sgRNA02	ATGGTCAGGCAAGCTTGTGG	AARS2
AARS2_ENST00000244571_Intron9_Frame1_sgRNA01	GGGCTCGCTGAGACTCACCA	AARS2
AARS2_ENST00000244571_Intron9_Frame1_sgRNA02	TGTGTGCCCAGGGAGTACCC	AARS2
AARSD1_ENST00000427569_Intron3_Frame1|PTGES3L-AARSD1_ENST00000421990_Intron8_Frame1_sgRNA01	GCATACAAGCTGTATCTGGG	AARSD1|PTGES3L-AARSD1
AARSD1_ENST00000427569_Intron3_Frame1|PTGES3L-AARSD1_ENST00000421990_Intron8_Frame1_sgRNA02	GATTGACAAGAGTGATGATG	AARSD1|PTGES3L-AARSD1
AASDH_ENST00000205214_Intron11_Frame1_sgRNA01	CAGGGGGAGATATTATACCC	AASDH
AASDH_ENST00000205214_Intron11_Frame1_sgRNA02	TTGGGTTGGAAAATCTGCCA	AASDH
AASDH_ENST00000205214_Intron7_Frame1_sgRNA01	GTAATTTAGAGACTGTAACT	AASDH
AASDH_ENST00000205214_Intron7_Frame1_sgRNA02	GGTTTTTAATATATTTCCCT	AASDH
AASDH_ENST00000205214_Intron9_Frame1_sgRNA01	GCTAAAGTGGAGGATGCTTG	AASDH
AASDH_ENST00000205214_Intron9_Frame1_sgRNA02	GAATAATACCACCTATCCAC	AASDH
AASDHPPT_ENST00000278618_Intron2_Frame1_sgRNA01	TTGTGGATGCAGAATCTATG	AASDHPPT
AASDHPPT_ENST00000278618_Intron2_Frame1_sgRNA02	ATATAGGTATTAACACACAG	AASDHPPT
AASDHPPT_ENST00000278618_Intron2_Frame1_sgRNA03	GATTAATGTCGTAGGCCCTG	AASDHPPT
AASS_ENST00000393376_Intron21_Frame1_sgRNA01	GTGCAGATAATCGTATTGGA	AASS
AASS_ENST00000393376_Intron22_Frame1_sgRNA01	CATCTTAGAAGATCCAAGCG	AASS
AASS_ENST00000393376_Intron3_Frame1_sgRNA01	AGGATGGATACAATCTACTG	AASS
AASS_ENST00000393376_Intron6_Frame1_sgRNA01	TGACAAATAATAAAAATTTA	AASS
AATK_ENST00000326724_Intron1_Frame1_sgRNA01	TCGGGTATGAGAACACAGCG	AATK
AATK_ENST00000326724_Intron12_Frame1_sgRNA01	GGGTCTGGTACGTGACGTCA	AATK
AATK_ENST00000326724_Intron13_Frame1_sgRNA01	ATGCGTAAAACAGGACTCGG	AATK
AATK_ENST00000326724_Intron3_Frame1_sgRNA01	GTGGCTCTGAGAATCTTCGG	AATK
ABAT_ENST00000268251_Intron10_Frame1_sgRNA01	TTCAGCGCAAGGCTGTCAGT	ABAT
ABAT_ENST00000268251_Intron15_Frame1_sgRNA01	GAGGTGCTGAGCTATTACGG	ABAT
ABAT_ENST00000268251_Intron2_Frame1_sgRNA01	ATGCCCAATGTCCCTAACAG	ABAT
ABAT_ENST00000268251_Intron5_Frame1_sgRNA01	ACGCTGTGGGCATCCCACCG	ABAT
ABCA1_ENST00000374736_Intron17_Frame1_sgRNA01	TGTTAAATGTTGGTACGTGG	ABCA1
ABCA1_ENST00000374736_Intron18_Frame1_sgRNA01	GTTCACGGTCTCGATCCCTG	ABCA1
ABCA1_ENST00000374736_Intron21_Frame1_sgRNA01	CTCCGGCTACACACATGCGG	ABCA1
ABCA1_ENST00000374736_Intron22_Frame1_sgRNA01	CTAGGGGTCATAGCCATACA	ABCA1
ABCA1_ENST00000374736_Intron24_Frame1_sgRNA01	GGAGTGGACACTGAATACCA	ABCA1
ABCA1_ENST00000374736_Intron26_Frame1_sgRNA01	CATTCTCATTTGTAGAGTGT	ABCA1
ABCA1_ENST00000374736_Intron27_Frame1_sgRNA01	GATGACTTGATTCATCCGAA	ABCA1
ABCA1_ENST00000374736_Intron3_Frame1_sgRNA01	GTGATAAGATCTGATCACTG	ABCA1
ABCA1_ENST00000374736_Intron40_Frame1_sgRNA01	AATGGCTATCACCCATGACA	ABCA1
ABCA1_ENST00000374736_Intron5_Frame1_sgRNA01	ATAGTACTAAGGACTCAGTG	ABCA1
ABCA1_ENST00000374736_Intron9_Frame1_sgRNA01	CCCGTGTGCCGTATGCCTCG	ABCA1
ABCA10_ENST00000269081_Intron10_Frame1_sgRNA01	GAGGGGAGAACAGATTCACG	ABCA10
ABCA10_ENST00000269081_Intron12_Frame1_sgRNA01	GAGTTTATTTCATATTCGGA	ABCA10
ABCA10_ENST00000269081_Intron13_Frame1_sgRNA01	ACAGTTGAATAATTTAGAGC	ABCA10
ABCA10_ENST00000269081_Intron16_Frame1_sgRNA01	TGGCTACAACAGGTCACATG	ABCA10
ABCA10_ENST00000269081_Intron18_Frame1_sgRNA01	TAGTTGCTATAATACGTCCC	ABCA10
ABCA10_ENST00000269081_Intron19_Frame1_sgRNA01	ATATGTGGGACTCAAACAGG	ABCA10
ABCA10_ENST00000269081_Intron21_Frame1_sgRNA01	GGGGGTGGTTGATTCAGATG	ABCA10
ABCA10_ENST00000269081_Intron31_Frame1_sgRNA01	TTATTTTGAGGTGGCCACGG	ABCA10
ABCA10_ENST00000269081_Intron38_Frame1_sgRNA01	AACAAGTCACTATTGAAGAG	ABCA10
ABCA10_ENST00000269081_Intron4_Frame1_sgRNA01	CTTCCCAATATAGAGTCAGG	ABCA10
ABCA10_ENST00000269081_Intron5_Frame1_sgRNA01	CCTATCAGTCATTCCAAACA	ABCA10
ABCA12_ENST00000272895_Intron10_Frame1_sgRNA01	TAACCTTTATTTGAACCATG	ABCA12
ABCA12_ENST00000272895_Intron13_Frame1_sgRNA01	GTGACCTGACAAACCAACAT	ABCA12
ABCA12_ENST00000272895_Intron17_Frame1_sgRNA01	GCAGAACCGTAAATGTCTCG	ABCA12
ABCA12_ENST00000272895_Intron2_Frame1_sgRNA01	AACCTACTAGGTTTACACAG	ABCA12
ABCA12_ENST00000272895_Intron20_Frame1_sgRNA01	ATTTAGGTTCTAAACCACTG	ABCA12
ABCA12_ENST00000272895_Intron21_Frame1_sgRNA01	GAACTCAGAAAACTAGTGTG	ABCA12
ABCA12_ENST00000272895_Intron26_Frame1_sgRNA01	CTTTTAAAGGAATATCCGAG	ABCA12
ABCA12_ENST00000272895_Intron27_Frame1_sgRNA01	AGTGAGTACGGGCCACTAAG	ABCA12
ABCA12_ENST00000272895_Intron30_Frame1_sgRNA01	AAGCAACGGAGTAATCAGAG	ABCA12
ABCA12_ENST00000272895_Intron33_Frame1_sgRNA01	ATTGAGGGTACCATAAAGAG	ABCA12
ABCA12_ENST00000272895_Intron39_Frame1_sgRNA01	CATCCAGTAGTATTTCACAC	ABCA12
ABCA12_ENST00000272895_Intron4_Frame1_sgRNA01	GCCATACTCAGGCAACCATG	ABCA12
ABCA12_ENST00000272895_Intron8_Frame1_sgRNA01	ACTACAGTTCAACAGCACTG	ABCA12
ABCA13_ENST00000435803_Intron11_Frame1_sgRNA01	GGGCATTCTGCAAACCCAGG	ABCA13
ABCA13_ENST00000435803_Intron15_Frame1_sgRNA01	TAAGATTGATGCTCACACTG	ABCA13
ABCA13_ENST00000435803_Intron19_Frame1_sgRNA01	ATTAAAGTAGCTGCCCACTG	ABCA13
ABCA13_ENST00000435803_Intron2_Frame1_sgRNA01	GGACTGAGCTACTACCACAG	ABCA13
ABCA13_ENST00000435803_Intron22_Frame1_sgRNA01	AGACATCAATTGCTTGTCCG	ABCA13
ABCA13_ENST00000435803_Intron26_Frame1_sgRNA01	GTTAGCCTGGGAAACCAATG	ABCA13
ABCA13_ENST00000435803_Intron29_Frame1_sgRNA01	TATGAGTGGTAAGCACTGGG	ABCA13
ABCA13_ENST00000435803_Intron30_Frame1_sgRNA01	TACAATTCAAAGAATCCGTG	ABCA13
ABCA13_ENST00000435803_Intron34_Frame1_sgRNA01	TGGTGCTACCAGATAGTGGG	ABCA13
ABCA13_ENST00000435803_Intron35_Frame1_sgRNA01	AGTCTCCCAGTCAGACACCG	ABCA13
ABCA13_ENST00000435803_Intron36_Frame1_sgRNA01	AGATAAACAAGCTCCCATCG	ABCA13
ABCA13_ENST00000435803_Intron39_Frame1_sgRNA01	AATCAAGTTGTATCCCAGTG	ABCA13
ABCA13_ENST00000435803_Intron4_Frame1_sgRNA01	TCCTTAAGCTATGTCCAGGT	ABCA13
ABCA13_ENST00000435803_Intron42_Frame1_sgRNA01	ACAGCCTCGATAAGTCTGTG	ABCA13
ABCA13_ENST00000435803_Intron48_Frame1_sgRNA01	GTATGCTGCAAACCCCAGGG	ABCA13
ABCA13_ENST00000435803_Intron7_Frame1_sgRNA01	ATGAAGACCAAACACCACTG	ABCA13
ABCA2_ENST00000341511_Intron13_Frame1_sgRNA01	GGCGCGGCCAAGGAGTGGGA	ABCA2
ABCA2_ENST00000341511_Intron14_Frame1_sgRNA01	GACCGGCTGGAGGATTCATG	ABCA2
ABCA2_ENST00000341511_Intron19_Frame1_sgRNA01	GGGGTGACCATCCACCACGT	ABCA2
ABCA2_ENST00000341511_Intron2_Frame1_sgRNA01	GGAGCAGGCACCGCACCTCA	ABCA2
ABCA2_ENST00000341511_Intron20_Frame1_sgRNA01	GGGCGGCGCCAAGGCCACCC	ABCA2
ABCA2_ENST00000341511_Intron24_Frame1_sgRNA01	CCTGAGAATCCACAATGGAG	ABCA2
ABCA2_ENST00000341511_Intron26_Frame1_sgRNA01	GACGCCCCGGGGTTAGCCTG	ABCA2
ABCA2_ENST00000341511_Intron27_Frame1_sgRNA01	GTTGCGGGGGAGCGGCATGA	ABCA2
ABCA2_ENST00000341511_Intron28_Frame1_sgRNA01	CCCCAAGGGATCCACGCCTG	ABCA2
ABCA2_ENST00000341511_Intron3_Frame1_sgRNA01	GAGGGCTGTTAATGCAAGCG	ABCA2
ABCA2_ENST00000341511_Intron33_Frame1_sgRNA01	GAGCTGGGGCCGGGGCGGGG	ABCA2
ABCA2_ENST00000341511_Intron38_Frame1_sgRNA01	AAGGCGGTGGGGGCCCCGCA	ABCA2
ABCA2_ENST00000341511_Intron5_Frame1_sgRNA01	TCGGCTCCGAGCGCATGTGG	ABCA2
ABCA3_ENST00000301732_Intron10_Frame1_sgRNA01	TCTGCATGGAAATAACCCAG	ABCA3
ABCA3_ENST00000301732_Intron11_Frame1_sgRNA01	GATTTCGGTAAGGCCAACGT	ABCA3
ABCA3_ENST00000301732_Intron14_Frame1_sgRNA01	CGGGCCTTCCCCAACCACAG	ABCA3
ABCA3_ENST00000301732_Intron17_Frame1_sgRNA01	GCGTCCCCCACATTCCAACG	ABCA3
ABCA3_ENST00000301732_Intron21_Frame1_sgRNA01	GAAAACACCCTGTCACACGA	ABCA3
ABCA3_ENST00000301732_Intron24_Frame1_sgRNA01	AGGGCCTTATCCGTGCTGTG	ABCA3
ABCA3_ENST00000301732_Intron25_Frame1_sgRNA01	AGACCGTTACAAGCACCGAG	ABCA3
ABCA3_ENST00000301732_Intron31_Frame1_sgRNA01	AGCGCCGGGCTGGAGGATCG	ABCA3
ABCA3_ENST00000301732_Intron5_Frame1_sgRNA01	CTGATTGTACAATGGGACCA	ABCA3
ABCA3_ENST00000301732_Intron7_Frame1_sgRNA01	ATGGTTTGACGGAATCAGTG	ABCA3
ABCA4_ENST00000370225_Intron16_Frame1_sgRNA01	AAAGATCCAGACCTGCCCCG	ABCA4
ABCA4_ENST00000370225_Intron17_Frame1_sgRNA01	ATTGGAGTAAAATGTGCCAG	ABCA4
ABCA4_ENST00000370225_Intron18_Frame1_sgRNA01	ATTCATGAGGAAATGCCCCG	ABCA4
ABCA4_ENST00000370225_Intron2_Frame1_sgRNA01	GGTAGGTGCTCAGTTCACCG	ABCA4
ABCA4_ENST00000370225_Intron21_Frame1_sgRNA01	TCAAAGGGTCTGATCCGAGG	ABCA4
ABCA4_ENST00000370225_Intron22_Frame1_sgRNA01	TAGCTGTCAGATGACCACTC	ABCA4
ABCA4_ENST00000370225_Intron24_Frame1_sgRNA01	TCTGAGATGACTTCATACGG	ABCA4
ABCA4_ENST00000370225_Intron26_Frame1_sgRNA01	GAACCTGTAGCTGTGCATTG	ABCA4
ABCA4_ENST00000370225_Intron39_Frame1_sgRNA01	CACTAGACCAGGCCTTATGT	ABCA4
ABCA4_ENST00000370225_Intron4_Frame1_sgRNA01	CTTGAAGTTCGACCACACAG	ABCA4
ABCA4_ENST00000370225_Intron8_Frame1_sgRNA01	GCCATTACTGAGAGTCACTG	ABCA4
ABCA5_ENST00000392676_Intron11_Frame1_sgRNA01	CGGCACCATAGCCTAGCCAG	ABCA5
ABCA5_ENST00000392676_Intron12_Frame1_sgRNA01	GGATCACCAATAATATTGAA	ABCA5
ABCA5_ENST00000392676_Intron15_Frame1_sgRNA01	GTATATGAGGCAAAGTCTCG	ABCA5
ABCA5_ENST00000392676_Intron17_Frame1_sgRNA01	GAGTCAACAACAAAGTATGG	ABCA5
ABCA5_ENST00000392676_Intron18_Frame1_sgRNA01	CATTTTGCATGAATGCCGAG	ABCA5
ABCA5_ENST00000392676_Intron20_Frame1_sgRNA01	ATAAAAAATGAGTCTAAACG	ABCA5
ABCA5_ENST00000392676_Intron3_Frame1_sgRNA01	ATCTTGCACTCAAACTTCAG	ABCA5
ABCA5_ENST00000392676_Intron37_Frame1_sgRNA01	GAATACCTGATTCTTCCAGG	ABCA5
ABCA5_ENST00000392676_Intron4_Frame1_sgRNA01	CTAAAGCACTTCCAGAAGCA	ABCA5
ABCA5_ENST00000392676_Intron9_Frame1_sgRNA01	GAAGTGCTCAGACAGACTTG	ABCA5
ABCA6_ENST00000284425_Intron11_Frame1_sgRNA01	GTGTGTTAATAAGTTAGTCG	ABCA6
ABCA6_ENST00000284425_Intron12_Frame1_sgRNA01	AGATGTCTTATAATAGAATG	ABCA6
ABCA6_ENST00000284425_Intron15_Frame1_sgRNA01	TACATTCTATAGCAGTCAGG	ABCA6
ABCA6_ENST00000284425_Intron17_Frame1_sgRNA01	AATATAGGTAGAGATATACG	ABCA6
ABCA6_ENST00000284425_Intron18_Frame1_sgRNA01	TGTGAAAGGCTCTTAATTAG	ABCA6
ABCA6_ENST00000284425_Intron20_Frame1_sgRNA01	CAGCCTAACCTATACCACAA	ABCA6
ABCA6_ENST00000284425_Intron3_Frame1_sgRNA01	TTTTAACCCAAATGCAAGGG	ABCA6
ABCA6_ENST00000284425_Intron30_Frame1_sgRNA01	ACGTTGTGTCTCTAGCCAAG	ABCA6
ABCA6_ENST00000284425_Intron37_Frame1_sgRNA01	AGGAGTTACACACAATGCAG	ABCA6
ABCA6_ENST00000284425_Intron4_Frame1_sgRNA01	CCGGGGAATAGATTGCCAAG	ABCA6
ABCA6_ENST00000284425_Intron9_Frame1_sgRNA01	GTAGAAAAGGACACCCAACA	ABCA6
ABCA7_ENST00000263094_Intron16_Frame1_sgRNA01	CAGGGCGTCCAGGTATGAGG	ABCA7
ABCA7_ENST00000263094_Intron17_Frame1_sgRNA01	GCCGGGGCCTATAAAAGCTG	ABCA7
ABCA7_ENST00000263094_Intron20_Frame1_sgRNA01	CCGGGTACTGAGGTCCACGT	ABCA7
ABCA7_ENST00000263094_Intron21_Frame1_sgRNA01	AAATGCCATAGCAACAAGTG	ABCA7
ABCA7_ENST00000263094_Intron23_Frame1_sgRNA01	GTCCCGGCAGACAGAGATCA	ABCA7
ABCA7_ENST00000263094_Intron25_Frame1_sgRNA01	AGTTGAGGGTCACGGATTGG	ABCA7
ABCA7_ENST00000263094_Intron26_Frame1_sgRNA01	AGTGCTCACGCTGCTGTGGG	ABCA7
ABCA7_ENST00000263094_Intron3_Frame1_sgRNA01	AGGCTCCCTGACATGCACGG	ABCA7
ABCA7_ENST00000263094_Intron37_Frame1_sgRNA01	AGACAGCCAGGGTTCTTAGG	ABCA7
ABCA7_ENST00000263094_Intron5_Frame1_sgRNA01	TTTCACGGCCCGGCAAGTTG	ABCA7
ABCA7_ENST00000263094_Intron8_Frame1_sgRNA01	CCAGAGTTCCACTTCCCAAG	ABCA7
ABCA8_ENST00000586539_Intron10_Frame1_sgRNA01	AAGCTTGAACTTAAGACCAG	ABCA8
ABCA8_ENST00000586539_Intron12_Frame1_sgRNA01	TTTCGGTGATTAATTAGTGG	ABCA8
ABCA8_ENST00000586539_Intron13_Frame1_sgRNA01	AGCAAAGACAAATCACTAGG	ABCA8
ABCA8_ENST00000586539_Intron16_Frame1_sgRNA01	TGCAATCCATCCCATCAGGG	ABCA8
ABCA8_ENST00000586539_Intron18_Frame1_sgRNA01	TATTATGTTACACACTACTA	ABCA8
ABCA8_ENST00000586539_Intron19_Frame1_sgRNA01	ACGTTATACCTATAGTAACG	ABCA8
ABCA8_ENST00000586539_Intron21_Frame1_sgRNA01	CAAGCTTCAAGACAAGCTGG	ABCA8
ABCA8_ENST00000586539_Intron31_Frame1_sgRNA01	TTTGTGCCATTATTGCACCA	ABCA8
ABCA8_ENST00000586539_Intron38_Frame1_sgRNA01	GAGTGCTGTGAATGACTACG	ABCA8
ABCA8_ENST00000586539_Intron4_Frame1_sgRNA01	CACAAAGCTGTATATCGGAG	ABCA8
ABCA8_ENST00000586539_Intron5_Frame1_sgRNA01	TCAGGCTACAAATTCAGCAG	ABCA8
ABCA9_ENST00000340001_Intron11_Frame1_sgRNA01	TGTATCATTAAAAATCGTGT	ABCA9
ABCA9_ENST00000340001_Intron12_Frame1_sgRNA01	ACAATAACATCTGATCTAGC	ABCA9
ABCA9_ENST00000340001_Intron15_Frame1_sgRNA01	TGGGCTCAGAATATTTCCAT	ABCA9
ABCA9_ENST00000340001_Intron17_Frame1_sgRNA01	AAGTTCAAGAAATTATACCG	ABCA9
ABCA9_ENST00000340001_Intron18_Frame1_sgRNA01	TACTTGTATCTTGGCCCAAG	ABCA9
ABCA9_ENST00000340001_Intron20_Frame1_sgRNA01	CTAACATCATAGGTATGACA	ABCA9
ABCA9_ENST00000340001_Intron3_Frame1_sgRNA01	CTGGATTGTAGGAAATACCG	ABCA9
ABCA9_ENST00000340001_Intron30_Frame1_sgRNA01	GGTCGTTATCATTTCAACTG	ABCA9
ABCA9_ENST00000340001_Intron37_Frame1_sgRNA01	GTGGTCATCGTCTAGCACAG	ABCA9
ABCA9_ENST00000340001_Intron4_Frame1_sgRNA01	GGGGGCATACCTGATAGCAG	ABCA9
ABCA9_ENST00000340001_Intron9_Frame1_sgRNA01	GCACTTACCTAGTATATACG	ABCA9
ABCB1_ENST00000622132_Intron4_Frame1_sgRNA01	ATTTGAGTGTCAGTACCCAG	ABCB1
ABCB1_ENST00000622132_Intron4_Frame1_sgRNA02	GTAATACCCCTACAAGCACA	ABCB1
ABCB1_ENST00000622132_Intron4_Frame1_sgRNA03	ACAATATGAAGACCTAACTG	ABCB1
ABCB10_ENST00000344517_Intron1_Frame1_sgRNA01	AGCATGCCTTCATTAAACTG	ABCB10
ABCB10_ENST00000344517_Intron10_Frame1_sgRNA01	GCAAAGTGAGCGATTCCCTG	ABCB10
ABCB10_ENST00000344517_Intron2_Frame1_sgRNA01	AGTGCAGCAGACACGCTCAG	ABCB10
ABCB10_ENST00000344517_Intron6_Frame1_sgRNA01	TTACCACCACTGGTTATGGG	ABCB10
ABCB10_ENST00000344517_Intron7_Frame1_sgRNA01	GTAGGTGCAGAGTTGGCACG	ABCB10
ABCB10_ENST00000344517_Intron8_Frame1_sgRNA01	GCACGCGCACTGGCACACGG	ABCB10
ABCB11_ENST00000650372_Intron16_Frame1_sgRNA01	TAACCCTGCGCAAATAGAAG	ABCB11
ABCB11_ENST00000650372_Intron16_Frame1_sgRNA02	CATGAAGCTTCTACTGCGTG	ABCB11
ABCB11_ENST00000650372_Intron2_Frame1_sgRNA01	ATCTATTCTGACCTACACTG	ABCB11
ABCB11_ENST00000650372_Intron2_Frame1_sgRNA02	TGAATGACAAAGCTCCCTAG	ABCB11
ABCB4_ENST00000265723_Intron4_Frame1_sgRNA01	GCCATGTGTAAATAGCCCAG	ABCB4
ABCB4_ENST00000265723_Intron4_Frame1_sgRNA02	CCTCCCGTAGTAAGGAACTG	ABCB4
ABCB4_ENST00000265723_Intron4_Frame1_sgRNA03	AGAAACTCTGAGTTTCCCCG	ABCB4
ABCB5_ENST00000404938_Intron4_Frame1_sgRNA01	GATGATAATAAACTGCGTGT	ABCB5
ABCB5_ENST00000404938_Intron4_Frame1_sgRNA02	GCCATTTGCTGACGTTACGT	ABCB5
ABCB5_ENST00000404938_Intron4_Frame1_sgRNA03	GCTCTCAAGAAGTACTCATG	ABCB5
ABCB6_ENST00000265316_Intron15_Frame1_sgRNA01	GGGATTAGCAGGACAACACC	ABCB6
ABCB6_ENST00000265316_Intron3_Frame1_sgRNA01	GAGTCCTGGGCGCCATAAGT	ABCB6
ABCB6_ENST00000265316_Intron4_Frame1_sgRNA01	GGAGGGACCTATACCTAGCA	ABCB6
ABCB6_ENST00000265316_Intron6_Frame1_sgRNA01	GTCACGTTAAGTCTGAGCCG	ABCB6
ABCB7_ENST00000253577_Intron13_Frame1_sgRNA01	GATCGCCAGAATTAGCCAAA	ABCB7
ABCB7_ENST00000253577_Intron13_Frame1_sgRNA02	ATTCTGACTTCATAGCAGGT	ABCB7
ABCB7_ENST00000253577_Intron5_Frame1_sgRNA01	GATTTGGGAGACATTAGTAG	ABCB7
ABCB7_ENST00000253577_Intron5_Frame1_sgRNA02	TAGCCCACATGGCATTACTG	ABCB7
ABCB7_ENST00000253577_Intron9_Frame1_sgRNA01	AGGTTTATAGTCTATTACGA	ABCB7
ABCB7_ENST00000253577_Intron9_Frame1_sgRNA02	GTAATCCCAATCAGTGAGTG	ABCB7
ABCB8_ENST00000297504_Intron13_Frame1_sgRNA01	GGGATTCTAGGGATTGTCCC	ABCB8
ABCB8_ENST00000297504_Intron13_Frame1_sgRNA02	TCTAGCAGCCACTCAGAGCA	ABCB8
ABCB8_ENST00000297504_Intron15_Frame1_sgRNA01	AGGAGCCATCTAGAACACGA	ABCB8
ABCB8_ENST00000297504_Intron15_Frame1_sgRNA02	GTGGGATTCGAAGCCCACAG	ABCB8
ABCB8_ENST00000297504_Intron9_Frame1_sgRNA01	CTACAGGGCCACCCTCAAGG	ABCB8
ABCB8_ENST00000297504_Intron9_Frame1_sgRNA02	CCCAACTTGCTCTTCCGAGG	ABCB8
ABCB9_ENST00000280560_Intron10_Frame1_sgRNA01	AACTACTTAAGTTCATATCG	ABCB9
ABCB9_ENST00000280560_Intron10_Frame1_sgRNA02	TTGCATAAAGAAACTAGACA	ABCB9
ABCB9_ENST00000280560_Intron2_Frame1_sgRNA01	ATAGTAGTACCCCTCCAATG	ABCB9
ABCB9_ENST00000280560_Intron2_Frame1_sgRNA02	AAACCTATAGGATTACTGGG	ABCB9
ABCB9_ENST00000280560_Intron4_Frame1_sgRNA01	CGGATAGTAGCCACCCCATG	ABCB9
ABCB9_ENST00000280560_Intron4_Frame1_sgRNA02	AGCTGTGTAAGGACCCCATG	ABCB9
ABCC1_ENST00000399410_Intron14_Frame1_sgRNA01	ACTCAATGCTCTCGATGCCC	ABCC1
ABCC1_ENST00000399410_Intron14_Frame1_sgRNA02	CTTCGTACCTGGGTAGCCAC	ABCC1
ABCC1_ENST00000399410_Intron19_Frame1_sgRNA01	TTTTGCTCACCTGGACGGAA	ABCC1
ABCC1_ENST00000399410_Intron19_Frame1_sgRNA02	GTGACGAACAGGAGAAGTGA	ABCC1
ABCC10_ENST00000372530_Intron10_Frame1_sgRNA01	CTTGATTCCGACCAGCAGAG	ABCC10
ABCC10_ENST00000372530_Intron11_Frame1_sgRNA01	GTAGAAAAAGCTCTACAGTG	ABCC10
ABCC10_ENST00000372530_Intron12_Frame1_sgRNA01	CAGAATGGGAGCTAACCTAG	ABCC10
ABCC10_ENST00000372530_Intron16_Frame1_sgRNA01	GAGAGCGGTGGACTAACTTG	ABCC10
ABCC10_ENST00000372530_Intron19_Frame1_sgRNA01	GAAGGGAGCAGGGATGGCCT	ABCC10
ABCC10_ENST00000372530_Intron5_Frame1_sgRNA01	TGCGCATAGATGTCACCAAG	ABCC10
ABCC11_ENST00000356608_Intron17_Frame1_sgRNA01	CTTTTGCCGAGAATTCAGAG	ABCC11
ABCC11_ENST00000356608_Intron18_Frame1_sgRNA01	TCTAAGAGGTGACGACCATG	ABCC11
ABCC11_ENST00000356608_Intron25_Frame1_sgRNA01	ACACTGGTGAGCGAAACCCA	ABCC11
ABCC11_ENST00000356608_Intron8_Frame1_sgRNA01	CTCCAAACCTGGTGATGGCA	ABCC11
ABCC12_ENST00000311303_Intron15_Frame1_sgRNA01	ATCTGTGTCCATTCAAGCCA	ABCC12
ABCC12_ENST00000311303_Intron16_Frame1_sgRNA01	GTCCTCAAGGATAAACAACG	ABCC12
ABCC12_ENST00000311303_Intron17_Frame1_sgRNA01	TGCTGCATCAGTCTAGCAGG	ABCC12
ABCC12_ENST00000311303_Intron24_Frame1_sgRNA01	ACAATCATCCTAGTGCAACA	ABCC12
ABCC12_ENST00000311303_Intron3_Frame1_sgRNA01	TTTATGAAAATTCGCCCCCA	ABCC12
ABCC12_ENST00000311303_Intron6_Frame1_sgRNA01	AAGCCCTTTCATATCCACAC	ABCC12
ABCC2_ENST00000647814_Intron14_Frame1_sgRNA01	CTGGCTCCTACGCTAACAGG	ABCC2
ABCC2_ENST00000647814_Intron14_Frame1_sgRNA02	GTGAGGGCAGACAGTCACGT	ABCC2
ABCC2_ENST00000647814_Intron19_Frame1_sgRNA01	ATGTGCTCCAGGTAGTAGCG	ABCC2
ABCC2_ENST00000647814_Intron19_Frame1_sgRNA02	GACAGCATGTTCTGACCATG	ABCC2
ABCC2_ENST00000647814_Intron22_Frame1_sgRNA01	TCTTCAGGGATTCCTGTGCA	ABCC2
ABCC2_ENST00000647814_Intron22_Frame1_sgRNA02	CTGAGTCCAGGAAAAGTACA	ABCC2
ABCC3_ENST00000285238_Intron14_Frame1_sgRNA01	GTCGAAGCAGATGTGAACAG	ABCC3
ABCC3_ENST00000285238_Intron14_Frame1_sgRNA02	TTTTTCTGGAGCAAGGACTG	ABCC3
ABCC3_ENST00000285238_Intron19_Frame1_sgRNA01	AGACGTCAACAAGCTCCATG	ABCC3
ABCC3_ENST00000285238_Intron19_Frame1_sgRNA02	GTGTCCAGTGTGTGAGCGAG	ABCC3
ABCC3_ENST00000285238_Intron22_Frame1_sgRNA01	ACTAGTGAGCGGGCACAAAG	ABCC3
ABCC3_ENST00000285238_Intron22_Frame1_sgRNA02	AGACACGGGTTGACCAGAGT	ABCC3
ABCC4_ENST00000645237_Intron18_Frame1_sgRNA01	GAACCATCCGAACCACAGGG	ABCC4
ABCC4_ENST00000645237_Intron19_Frame1_sgRNA01	CACAACAGAAGAGACTACGG	ABCC4
ABCC4_ENST00000645237_Intron21_Frame1_sgRNA01	GCTCAGATCACCAACCACGG	ABCC4
ABCC4_ENST00000645237_Intron22_Frame1_sgRNA01	CGTGCAGCAGCGATTCCGAG	ABCC4
ABCC4_ENST00000645237_Intron23_Frame1_sgRNA01	GTATGTAGTAGTAGACAAGG	ABCC4
ABCC5_ENST00000334444_Intron17_Frame1_sgRNA01	CCAGCTGTGCCGAATCACTG	ABCC5
ABCC5_ENST00000334444_Intron20_Frame1_sgRNA01	AAGCCCCTGACATTGACAGG	ABCC5
ABCC5_ENST00000334444_Intron25_Frame1_sgRNA01	TTAGACAGAGGTATGCCCAG	ABCC5
ABCC5_ENST00000334444_Intron8_Frame1_sgRNA01	CCATAGTGTACTGAAGACCG	ABCC5
ABCC6_ENST00000205557_Intron14_Frame1_sgRNA01	GCAAGCCAGCATCAGTACTG	ABCC6
ABCC6_ENST00000205557_Intron14_Frame1_sgRNA02	AAGCCAGCATCAGTACTGGG	ABCC6
ABCC6_ENST00000205557_Intron22_Frame1_sgRNA01	AATATCATCTTACTGCCAGG	ABCC6
ABCC6_ENST00000205557_Intron22_Frame1_sgRNA02	TGGATGCGAGAGACTGAACA	ABCC6
ABCC8_ENST00000644772_Intron1_Frame1_sgRNA01	TCAGCCCGGTGAAAGCATAG	ABCC8
ABCC8_ENST00000644772_Intron10_Frame1_sgRNA01	AGAAGACTTAGGACACCATG	ABCC8
ABCC8_ENST00000644772_Intron15_Frame1_sgRNA01	GACAGATGCACCCAACCCTG	ABCC8
ABCC8_ENST00000644772_Intron24_Frame1_sgRNA01	CACTTACTGAGGGGACAACG	ABCC8
ABCC8_ENST00000644772_Intron3_Frame1_sgRNA01	ACAGGAGCTACACTTTCAGG	ABCC8
ABCC8_ENST00000644772_Intron32_Frame1_sgRNA01	GCACTTTCGGATACTAGCTG	ABCC8
ABCC8_ENST00000644772_Intron34_Frame1_sgRNA01	ACGTGGTCAGACATGACAGG	ABCC8
ABCC8_ENST00000644772_Intron36_Frame1_sgRNA01	TCCTACTTCTCACTATACGG	ABCC8
ABCC9_ENST00000261200_Intron1_Frame1_sgRNA01	TTGTAAATAGGCTTACAATG	ABCC9
ABCC9_ENST00000261200_Intron10_Frame1_sgRNA01	AGAATGCTATGATTTCGAGG	ABCC9
ABCC9_ENST00000261200_Intron15_Frame1_sgRNA01	ATAAGACCTGCCTTTCACAG	ABCC9
ABCC9_ENST00000261200_Intron23_Frame1_sgRNA01	TGCTGTCTATGGCCCCAAGG	ABCC9
ABCC9_ENST00000261200_Intron3_Frame1_sgRNA01	AGCTTGGTAGGACCATTATG	ABCC9
ABCC9_ENST00000261200_Intron31_Frame1_sgRNA01	GCACCTACAGTACTACATGG	ABCC9
ABCC9_ENST00000261200_Intron33_Frame1_sgRNA01	TCAGTTTATGAACAACAACA	ABCC9
ABCC9_ENST00000261200_Intron35_Frame1_sgRNA01	ACTACACCCTCTAATCCCTG	ABCC9
ABCD1_ENST00000218104_Intron2_Frame1_sgRNA01	GACCCGAGGACTGTATCCAG	ABCD1
ABCD1_ENST00000218104_Intron2_Frame1_sgRNA02	CCTCTGGGTGACTCACCAAG	ABCD1
ABCD1_ENST00000218104_Intron4_Frame1_sgRNA01	CAAAGGGCGAGTCAGTACGG	ABCD1
ABCD1_ENST00000218104_Intron4_Frame1_sgRNA02	AGACTCCCCAGAATGCAGAG	ABCD1
ABCD1_ENST00000218104_Intron7_Frame1_sgRNA01	TAGGAGACAATCCATCCCTG	ABCD1
ABCD1_ENST00000218104_Intron7_Frame1_sgRNA02	TCCATTAGGTCGGGGCGCTG	ABCD1
ABCD2_ENST00000308666_Intron2_Frame1_sgRNA01	CAGACTAAGAGGATACACGT	ABCD2
ABCD2_ENST00000308666_Intron2_Frame1_sgRNA02	AGCAATAATGTACTACTGGG	ABCD2
ABCD2_ENST00000308666_Intron4_Frame1_sgRNA01	TAGTATTGCAATTTGAGGGG	ABCD2
ABCD2_ENST00000308666_Intron4_Frame1_sgRNA02	TATTAGTATTGCAATTTGAG	ABCD2
ABCD2_ENST00000308666_Intron7_Frame1_sgRNA01	GTATAAGCCTATCAACCCAC	ABCD2
ABCD2_ENST00000308666_Intron7_Frame1_sgRNA02	TCGAATGTACAAAGTCCCTG	ABCD2
ABCD4_ENST00000356924_Intron12_Frame1_sgRNA01	ATTGTGAGATCTCCCAGAAG	ABCD4
ABCD4_ENST00000356924_Intron14_Frame1_sgRNA01	GTCCCTGCTCTACCTGACTG	ABCD4
ABCD4_ENST00000356924_Intron17_Frame1_sgRNA01	ATGCCAGGCACTGTTTACAC	ABCD4
ABCD4_ENST00000356924_Intron2_Frame1_sgRNA01	GTGATGAGGGGTTAAAAAGA	ABCD4
ABCD4_ENST00000356924_Intron8_Frame1_sgRNA01	CATGATGAAGGAATTAACCG	ABCD4
ABCE1_ENST00000296577_Intron10_Frame1_sgRNA01	GAGGGTTCTTGTATACAATG	ABCE1
ABCE1_ENST00000296577_Intron11_Frame1_sgRNA01	TCTACTTAGCTAAATTATCA	ABCE1
ABCE1_ENST00000296577_Intron12_Frame1_sgRNA01	CACAGTAAACTTTAAAGATC	ABCE1
ABCE1_ENST00000296577_Intron2_Frame1_sgRNA01	TTAATTACTATAATCAATGG	ABCE1
ABCE1_ENST00000296577_Intron7_Frame1_sgRNA01	GTATACTTTTTACCTGGAAG	ABCE1
ABCF2_ENST00000222388_Intron2_Frame1_sgRNA01	CGAGGTTCTCACATACTCAG	ABCF2
ABCF2_ENST00000222388_Intron2_Frame1_sgRNA02	AGACATGGTGCTATACACTG	ABCF2
ABCF2_ENST00000222388_Intron3_Frame1_sgRNA01	ACTAATCATGTGGTACAGGG	ABCF2
ABCF2_ENST00000222388_Intron3_Frame1_sgRNA02	GGAGACCAGATTATGTCCAG	ABCF2
ABCF2_ENST00000222388_Intron4_Frame1_sgRNA01	AGGCTCCTGGGGGCCTTTCT	ABCF2
ABCF2_ENST00000222388_Intron4_Frame1_sgRNA02	GTCCTCCCAGAAAGGCCCCC	ABCF2
ABCF3_ENST00000429586_Intron1_Frame1_sgRNA01	TGCATGACCTCTTGTCCCGG	ABCF3
ABCF3_ENST00000429586_Intron11_Frame1_sgRNA01	CCTGACTTTAGGATGGGCAG	ABCF3
ABCF3_ENST00000429586_Intron18_Frame1_sgRNA01	AGCCTAGATGGAAGGACATG	ABCF3
ABCF3_ENST00000429586_Intron3_Frame1_sgRNA01	ACTCACGTAGAAGGATACAG	ABCF3
ABCG1_ENST00000361802_Intron11_Frame1_sgRNA01	TCTGAAACTCTGCATCAACG	ABCG1
ABCG1_ENST00000361802_Intron11_Frame1_sgRNA02	ACAGGCGATCTTGAGCTGAG	ABCG1
ABCG1_ENST00000361802_Intron2_Frame1_sgRNA01	ACGCTCGCTAGTAACCTCCG	ABCG1
ABCG1_ENST00000361802_Intron2_Frame1_sgRNA02	CCTGTGTTTATGGAGCTCCG	ABCG1
ABCG1_ENST00000361802_Intron8_Frame1_sgRNA01	GCGATTACATAGATGCTGCG	ABCG1
ABCG1_ENST00000361802_Intron8_Frame1_sgRNA02	ATTACATAGATGCTGCGTGG	ABCG1
ABCG2_ENST00000650821_Intron13_Frame1_sgRNA01	GTGATGTGGTGATCTGTCTG	ABCG2
ABCG2_ENST00000650821_Intron13_Frame1_sgRNA02	CAGATACTACAACCACTGTG	ABCG2
ABCG2_ENST00000650821_Intron8_Frame1_sgRNA01	CTATCGAGAATACTGCTCAG	ABCG2
ABCG2_ENST00000650821_Intron8_Frame1_sgRNA02	GTGGGTATCGGTCAATAGAG	ABCG2
ABCG2_ENST00000650821_Intron9_Frame1_sgRNA01	GCTGAAGTTTAGCAATGTGG	ABCG2
ABCG2_ENST00000650821_Intron9_Frame1_sgRNA02	AAAATTCTGGTCGTGGCCAG	ABCG2
ABCG4_ENST00000619701_Intron11_Frame1_sgRNA01	GGCACACCCGGCCGACACCC	ABCG4
ABCG4_ENST00000619701_Intron11_Frame1_sgRNA02	CAGGGGCCAGGGTGTCGGCC	ABCG4
ABCG4_ENST00000619701_Intron2_Frame1_sgRNA01	GCAAAGAGAGCTACTGACGG	ABCG4
ABCG4_ENST00000619701_Intron2_Frame1_sgRNA02	GGAAAACAGAAGTCATCGAG	ABCG4
ABCG4_ENST00000619701_Intron8_Frame1_sgRNA01	ACGGTGAGATCTCTACCCCT	ABCG4
ABCG4_ENST00000619701_Intron8_Frame1_sgRNA02	GTGAGATCTCTACCCCTAGG	ABCG4
ABCG5_ENST00000405322_Intron12_Frame1_sgRNA01	GACAGACCTTATGTACACTG	ABCG5
ABCG5_ENST00000405322_Intron2_Frame1_sgRNA01	ATGTGCATGAAACACAACAT	ABCG5
ABCG5_ENST00000405322_Intron5_Frame1_sgRNA01	GGTGTTGAAGTGTTCCATTG	ABCG5
ABCG5_ENST00000405322_Intron7_Frame1_sgRNA01	CAATCCCAATGGGATCCTCA	ABCG5
ABCG5_ENST00000405322_Intron9_Frame1_sgRNA01	AGGACAATAAATCCCCACCC	ABCG5
ABCG8_ENST00000272286_Intron11_Frame1_sgRNA01	TATGGGGAGACTGAATACGG	ABCG8
ABCG8_ENST00000272286_Intron3_Frame1_sgRNA01	CTTAAATGAGGTACACCCAG	ABCG8
ABCG8_ENST00000272286_Intron5_Frame1_sgRNA01	CAAGCCTGAGGGGACCGCAC	ABCG8
ABCG8_ENST00000272286_Intron6_Frame1_sgRNA01	TAGAACTCTTACTAACTGGG	ABCG8
ABCG8_ENST00000272286_Intron9_Frame1_sgRNA01	GGATAGGAACAGCTAAGACT	ABCG8
ABHD1_ENST00000316470_Intron8_Frame1_sgRNA01	AGGGACGCAACAGACAGCCT	ABHD1
ABHD1_ENST00000316470_Intron8_Frame1_sgRNA02	GCTGTCTGTTGCGTCCCTCA	ABHD1
ABHD1_ENST00000316470_Intron8_Frame1_sgRNA03	CCCAAGGAAAATGGGCCATG	ABHD1
ABHD10_ENST00000273359_Intron1_Frame1_sgRNA01	TGCATCATCTGACAGCTACG	ABHD10
ABHD10_ENST00000273359_Intron1_Frame1_sgRNA02	ATGATGCATGGTGCTTGGAG	ABHD10
ABHD10_ENST00000273359_Intron1_Frame1_sgRNA03	TTAGGGAACCTAACAATGCG	ABHD10
ABHD12_ENST00000376542_Intron2_Frame1_sgRNA01	TTCGAGGTTTGAGAACAACG	ABHD12
ABHD12_ENST00000376542_Intron2_Frame1_sgRNA02	GGAGACAGTTCCTACCACCA	ABHD12
ABHD12_ENST00000376542_Intron6_Frame1_sgRNA01	TTTCCCGACTCAGACACTAG	ABHD12
ABHD12_ENST00000376542_Intron6_Frame1_sgRNA02	TTAAAGAGTTGATGGCAACG	ABHD12
ABHD12_ENST00000376542_Intron8_Frame1_sgRNA01	GGAAGCCAGCGACATACATG	ABHD12
ABHD12_ENST00000376542_Intron8_Frame1_sgRNA02	CCCTTCCCATGATACACCTG	ABHD12
ABHD12B_ENST00000337334_Intron2_Frame1_sgRNA01	AGAAAGGAATTAGCCTACAC	ABHD12B
ABHD12B_ENST00000337334_Intron2_Frame1_sgRNA02	AGAACTACCTGCTTACCAGG	ABHD12B
ABHD12B_ENST00000337334_Intron6_Frame1_sgRNA01	TCAAAATGAGGGGTCATCAG	ABHD12B
ABHD12B_ENST00000337334_Intron6_Frame1_sgRNA02	AAGATGTTTCAGTAACCAGG	ABHD12B
ABHD12B_ENST00000337334_Intron8_Frame1_sgRNA01	CGTTGCTAAGAATGTGCCAG	ABHD12B
ABHD12B_ENST00000337334_Intron8_Frame1_sgRNA02	AGCCACCACATCGGCCAAGG	ABHD12B
ABHD14A_ENST00000273596_Intron3_Frame1_sgRNA01	ATGTAGAGGATTGTCTAGTG	ABHD14A
ABHD14A_ENST00000273596_Intron3_Frame1_sgRNA02	TGGCAGGTCACAACATAAGG	ABHD14A
ABHD14A_ENST00000273596_Intron3_Frame1_sgRNA03	AGGGTTGACAACAAAGAGGG	ABHD14A
ABHD14B_ENST00000483233_Intron3_Frame1_sgRNA01	GCTACTGTAGGAATAAACGT	ABHD14B
ABHD14B_ENST00000483233_Intron3_Frame1_sgRNA02	GCGAGCCCAAAACATGAGTG	ABHD14B
ABHD14B_ENST00000483233_Intron3_Frame1_sgRNA03	ACAATGCCCAGGTAACAGTG	ABHD14B
ABHD18_ENST00000645843_Intron11_Frame1_sgRNA01	AAACACTGGATTGCTGAGTG	ABHD18
ABHD18_ENST00000645843_Intron11_Frame1_sgRNA02	TCTCGTACTGGAGATGAGTA	ABHD18
ABHD18_ENST00000645843_Intron6_Frame1_sgRNA01	GTGAATGTAGGATATAGGCC	ABHD18
ABHD18_ENST00000645843_Intron6_Frame1_sgRNA02	CCAAAGCAAAAACTGTGCAT	ABHD18
ABHD2_ENST00000352732_Intron10_Frame1_sgRNA01	CTGGCTATGGATATACATGG	ABHD2
ABHD2_ENST00000352732_Intron10_Frame1_sgRNA02	CTGCCTTGTTCACCAAAGAG	ABHD2
ABHD2_ENST00000352732_Intron4_Frame1_sgRNA01	ATACAGAAGCTTGATGTACG	ABHD2
ABHD2_ENST00000352732_Intron4_Frame1_sgRNA02	TATTAGAAGCCAGCTATTCG	ABHD2
ABHD2_ENST00000352732_Intron5_Frame1_sgRNA01	TGTTTGGTAACTGACATCAG	ABHD2
ABHD2_ENST00000352732_Intron5_Frame1_sgRNA02	GAATTGGAAAAGCTGCACGG	ABHD2
ABHD3_ENST00000289119_Intron8_Frame1_sgRNA01	GAGTTCAAACTTCACCCAAG	ABHD3
ABHD3_ENST00000289119_Intron8_Frame1_sgRNA02	AATTCACTGTAAGAGAACTG	ABHD3
ABHD3_ENST00000289119_Intron8_Frame1_sgRNA03	AAACCGATAGCCCTAAAGCA	ABHD3
ABHD4_ENST00000428304_Intron2_Frame1_sgRNA01	GTGGTAACCAGATAGGTGGG	ABHD4
ABHD4_ENST00000428304_Intron2_Frame1_sgRNA02	AGTGGCAGGAACTATCCACA	ABHD4
ABHD4_ENST00000428304_Intron4_Frame1_sgRNA01	CAGAGTAAAAAGCTCCCCAG	ABHD4
ABHD4_ENST00000428304_Intron4_Frame1_sgRNA02	GAGACAATCTAACAACACTG	ABHD4
ABHD5_ENST00000644371_Intron2_Frame1_sgRNA01	GGAAGTACTAGACTGGACCC	ABHD5
ABHD5_ENST00000644371_Intron2_Frame1_sgRNA02	GGTGTTCTACAATTTCAAGG	ABHD5
ABHD5_ENST00000644371_Intron4_Frame1_sgRNA01	GCAGGCATCAAACCACCGTG	ABHD5
ABHD5_ENST00000644371_Intron4_Frame1_sgRNA02	AAATTCATACAAGTTGTACG	ABHD5
ABHD6_ENST00000478253_Intron6_Frame1_sgRNA01	GGTAATGTGAGCTATTAATG	ABHD6
ABHD6_ENST00000478253_Intron6_Frame1_sgRNA02	CCAAATAAGAGAGTACCACG	ABHD6
ABHD6_ENST00000478253_Intron8_Frame1_sgRNA01	ACTATCCCTTGATTCTGCGG	ABHD6
ABHD6_ENST00000478253_Intron8_Frame1_sgRNA02	TTGTTACAAGTGAAGCTCTG	ABHD6
ABI1_ENST00000376142_Intron10_Frame1_sgRNA01	CTAACAATGAACCTTTACGT	ABI1
ABI1_ENST00000376142_Intron11_Frame1_sgRNA01	GAGAGCTGTTGTTACTTACG	ABI1
ABI1_ENST00000376142_Intron7_Frame1_sgRNA01	TCATTCTTGACTAGTATGCG	ABI1
ABI1_ENST00000376142_Intron8_Frame1_sgRNA01	AATTAAGTTTCACTTGTGCG	ABI1
ABI1_ENST00000376142_Intron9_Frame1_sgRNA01	TTGTCTCATTCTATGCCCAG	ABI1
ABI2_ENST00000295851_Intron10_Frame1_sgRNA01	AAACGGATTGAGTTACTCAG	ABI2
ABI2_ENST00000295851_Intron7_Frame1_sgRNA01	GAGAACCATATTAGTAACAA	ABI2
ABI2_ENST00000295851_Intron8_Frame1_sgRNA01	TCTAGTCTAAAACCTCACAT	ABI2
ABI2_ENST00000295851_Intron9_Frame1_sgRNA01	ATAGTGACCCAGTTATACTG	ABI2
ABI3_ENST00000225941_Intron6_Frame1_sgRNA01	AGAATCCACCCATCTCAGCG	ABI3
ABI3_ENST00000225941_Intron6_Frame1_sgRNA02	ACTATGTGCTAGCAGCACTG	ABI3
ABI3_ENST00000225941_Intron7_Frame1_sgRNA01	TCTCAAGTACTAGACTCTAG	ABI3
ABI3_ENST00000225941_Intron7_Frame1_sgRNA02	TCGTCAGAAAAATTGTGTGG	ABI3
ABI3BP_ENST00000284322_Intron1_Frame1_sgRNA01	GCATAAACCTAACCCCACGG	ABI3BP
ABI3BP_ENST00000284322_Intron10_Frame1_sgRNA01	TACTCAAGTCCAGTCCAGGG	ABI3BP
ABI3BP_ENST00000284322_Intron11_Frame1_sgRNA01	ATAGAGTTTTGGTAACTACG	ABI3BP
ABI3BP_ENST00000284322_Intron12_Frame1_sgRNA01	GACATTAGGCTATTCCCAGG	ABI3BP
ABI3BP_ENST00000284322_Intron13_Frame1_sgRNA01	AGAACTAATCACTCTATGGG	ABI3BP
ABI3BP_ENST00000284322_Intron14_Frame1_sgRNA01	GCATGGAAGTAAAGTGACAC	ABI3BP
ABI3BP_ENST00000284322_Intron15_Frame1_sgRNA01	ATCAGAAGTGAGCACCCTTG	ABI3BP
ABI3BP_ENST00000284322_Intron16_Frame1_sgRNA01	TCACTCTGTATTGCTATGAG	ABI3BP
ABI3BP_ENST00000284322_Intron17_Frame1_sgRNA01	CATCTAAGTCTGAGCACTAG	ABI3BP
ABI3BP_ENST00000284322_Intron18_Frame1_sgRNA01	GGTCTCAAGAGTAATCCCAG	ABI3BP
ABI3BP_ENST00000284322_Intron19_Frame1_sgRNA01	GCGACCACTAATCTAGTCTG	ABI3BP
ABI3BP_ENST00000284322_Intron2_Frame1_sgRNA01	TCAGTTTGGCTACTACATCG	ABI3BP
ABI3BP_ENST00000284322_Intron20_Frame1_sgRNA01	AGACACGTAGAACATTCATG	ABI3BP
ABI3BP_ENST00000284322_Intron21_Frame1_sgRNA01	ACTATTCCCTCACTTCACCA	ABI3BP
ABI3BP_ENST00000284322_Intron22_Frame1_sgRNA01	TGAAGGAGATAAATACATCG	ABI3BP
ABI3BP_ENST00000284322_Intron23_Frame1_sgRNA01	GGAATAGGGATGTATCACAA	ABI3BP
ABI3BP_ENST00000284322_Intron24_Frame1_sgRNA01	ACTAAGGTAAGTCTACAACC	ABI3BP
ABI3BP_ENST00000284322_Intron25_Frame1_sgRNA01	ACTTCTCAAAGACTACATCG	ABI3BP
ABI3BP_ENST00000284322_Intron26_Frame1_sgRNA01	GCAGTGCCAAGACTACCTTG	ABI3BP
ABI3BP_ENST00000284322_Intron27_Frame1_sgRNA01	ATTAGTGCATATTAACCACT	ABI3BP
ABI3BP_ENST00000284322_Intron28_Frame1_sgRNA01	AGTAAAGCTATGCTAGTGTG	ABI3BP
ABI3BP_ENST00000284322_Intron29_Frame1_sgRNA01	TGACATGTGAAGCATACCTG	ABI3BP
ABI3BP_ENST00000284322_Intron3_Frame1_sgRNA01	GGAAGATCACAATCATCCCA	ABI3BP
ABI3BP_ENST00000284322_Intron31_Frame1_sgRNA01	CGCAAAACATTGCTCCACTG	ABI3BP
ABI3BP_ENST00000284322_Intron32_Frame1_sgRNA01	GGCTCCAGTATTTAGCATGG	ABI3BP
ABI3BP_ENST00000284322_Intron33_Frame1_sgRNA01	AGAAGGAACTAACCACACAA	ABI3BP
ABI3BP_ENST00000284322_Intron34_Frame1_sgRNA01	TTGCCGTGTCAAGTTAGGAG	ABI3BP
ABI3BP_ENST00000284322_Intron5_Frame1_sgRNA01	ATAGACAACGACATCAATGG	ABI3BP
ABI3BP_ENST00000284322_Intron7_Frame1_sgRNA01	TTAGTGTTGATATTACTCAA	ABI3BP
ABI3BP_ENST00000284322_Intron8_Frame1_sgRNA01	ACACCATGATAAAGATAGCG	ABI3BP
ABI3BP_ENST00000284322_Intron9_Frame1_sgRNA01	TAGTGTGGGTGAATGCTCAG	ABI3BP
ABITRAM_ENST00000322940_Intron1_Frame1_sgRNA01	AAGATGAGTACTCTAAACGG	ABITRAM
ABITRAM_ENST00000322940_Intron1_Frame1_sgRNA02	GTCCAGTGCCTTCTGACGTG	ABITRAM
ABITRAM_ENST00000322940_Intron1_Frame1_sgRNA03	AACAGTCCTTAAGTGCCTGG	ABITRAM
ABL1_ENST00000372348_Intron1_Frame1_sgRNA01	ATACAAATGAGTGTGCCCCG	ABL1
ABL1_ENST00000372348_Intron10_Frame1_sgRNA01	AATAAGCACAGCGTTCCCAG	ABL1
ABL1_ENST00000372348_Intron2_Frame1_sgRNA01	TTTAACGAGCAAAGGGTGGT	ABL1
ABL1_ENST00000372348_Intron5_Frame1_sgRNA01	AGAGCACAAATATTCCAACG	ABL1
ABL1_ENST00000372348_Intron7_Frame1_sgRNA01	TTACCCCACAAACATGCTAG	ABL1
ABL1_ENST00000372348_Intron8_Frame1_sgRNA01	TATTGATAGATACCAAACCT	ABL1
ABL1_ENST00000372348_Intron9_Frame1_sgRNA01	GGAAGTGAACCGAATGACCC	ABL1
ABL2_ENST00000502732_Intron1_Frame1_sgRNA01	GTATACATCCTTACTCACAG	ABL2
ABL2_ENST00000502732_Intron10_Frame1_sgRNA01	TAACTTTAACTTAGTAAACG	ABL2
ABL2_ENST00000502732_Intron11_Frame1_sgRNA01	TATGTTGGATGGATAGCCAA	ABL2
ABL2_ENST00000502732_Intron2_Frame1_sgRNA01	TTTTTAGTGCCTGTCTACAA	ABL2
ABL2_ENST00000502732_Intron3_Frame1_sgRNA01	GGCATGCAGACTATCACACC	ABL2
ABL2_ENST00000502732_Intron6_Frame1_sgRNA01	GCTTGTAAAGGTAAACTGAG	ABL2
ABL2_ENST00000502732_Intron8_Frame1_sgRNA01	GAGTGATAAAACCTAATGTG	ABL2
ABL2_ENST00000502732_Intron9_Frame1_sgRNA01	GAGAACGTCAATGTTCAATG	ABL2
ABLIM1_ENST00000277895_Intron1_Frame1_sgRNA01	ACTATGATATGATATGCACG	ABLIM1
ABLIM1_ENST00000277895_Intron12_Frame1_sgRNA01	AATGAGACTCCTACATCACG	ABLIM1
ABLIM1_ENST00000277895_Intron13_Frame1_sgRNA01	AATGGTTCCATAATCCAAGG	ABLIM1
ABLIM1_ENST00000277895_Intron14_Frame1_sgRNA01	CAAACTAAGAATCACTAACG	ABLIM1
ABLIM1_ENST00000277895_Intron15_Frame1_sgRNA01	CATAGTGAAAAGAACTAACG	ABLIM1
ABLIM1_ENST00000277895_Intron17_Frame1_sgRNA01	AAGGGAAAGTCAAGTCCACG	ABLIM1
ABLIM1_ENST00000277895_Intron19_Frame1_sgRNA01	GCACTCTATCAGATACCTAG	ABLIM1
ABLIM1_ENST00000277895_Intron2_Frame1_sgRNA01	GAGATGGCCTGAGAATACGA	ABLIM1
ABLIM1_ENST00000277895_Intron4_Frame1_sgRNA01	CCGTCCCCGTAGATCCACGG	ABLIM1
ABLIM1_ENST00000277895_Intron7_Frame1_sgRNA01	TGTGCCGAGAGGGCACACAA	ABLIM1
ABLIM2_ENST00000447017_Intron1_Frame1_sgRNA01	GTGACGAACAGTGAACAGCG	ABLIM2
ABLIM2_ENST00000447017_Intron11_Frame1_sgRNA01	AGGGGACAAGGTGACACGTG	ABLIM2
ABLIM2_ENST00000447017_Intron12_Frame1_sgRNA01	CGTGCCCGGAAAGGACACCG	ABLIM2
ABLIM2_ENST00000447017_Intron13_Frame1_sgRNA01	GGGTGTGGCCAGTTTCGGTG	ABLIM2
ABLIM2_ENST00000447017_Intron14_Frame1_sgRNA01	TCAAGGCCATATAACCCGTG	ABLIM2
ABLIM2_ENST00000447017_Intron16_Frame1_sgRNA01	GATGTGCACAAAATGCCTCG	ABLIM2
ABLIM2_ENST00000447017_Intron18_Frame1_sgRNA01	CTGAACCCGGAGAGTTCACG	ABLIM2
ABLIM2_ENST00000447017_Intron2_Frame1_sgRNA01	GCTATGGGGAGAATTCACTG	ABLIM2
ABLIM2_ENST00000447017_Intron4_Frame1_sgRNA01	CAGATGTACCGAGAACACCA	ABLIM2
ABLIM2_ENST00000447017_Intron7_Frame1_sgRNA01	ATAAGCAATACATAGCGGGG	ABLIM2
ABLIM3_ENST00000309868_Intron13_Frame1_sgRNA01	GAAAACAGGCATTAACGCGG	ABLIM3
ABLIM3_ENST00000309868_Intron14_Frame1_sgRNA01	CTGTACAGAAGGAATAACAG	ABLIM3
ABLIM3_ENST00000309868_Intron15_Frame1_sgRNA01	GACAATACGAGTTTAAACAG	ABLIM3
ABLIM3_ENST00000309868_Intron16_Frame1_sgRNA01	TGGACCCTAGCAATACACTG	ABLIM3
ABLIM3_ENST00000309868_Intron18_Frame1_sgRNA01	GGTAGACTCACTACCTCAGG	ABLIM3
ABLIM3_ENST00000309868_Intron19_Frame1_sgRNA01	TCCCCAATAGATGGTCCCAG	ABLIM3
ABLIM3_ENST00000309868_Intron2_Frame1_sgRNA01	TGATGTGAGATAAACCATGG	ABLIM3
ABLIM3_ENST00000309868_Intron21_Frame1_sgRNA01	GTTGGACACAGCCCAGCGTG	ABLIM3
ABLIM3_ENST00000309868_Intron3_Frame1_sgRNA01	AAAGCAAGGATGCACCAGCG	ABLIM3
ABLIM3_ENST00000309868_Intron5_Frame1_sgRNA01	TCGATGTGTGAAGCACAATG	ABLIM3
ABLIM3_ENST00000309868_Intron8_Frame1_sgRNA01	GGACTGTTGTAAGAATCCTG	ABLIM3
ABR_ENST00000302538_Intron1_Frame1_sgRNA01	CCCCAGGAAGGTCTACCTCG	ABR
ABR_ENST00000302538_Intron1_Frame1_sgRNA02	CGCACTGGACTGCCCAGTGG	ABR
ABR_ENST00000302538_Intron14_Frame1_sgRNA01	TGCAGGAAAGCTGGTTTTTT	ABR
ABR_ENST00000302538_Intron14_Frame1_sgRNA02	TGTGGGTCTGGAGAGAGTTC	ABR
ABRACL_ENST00000367660_Intron2_Frame1_sgRNA01	CAGGTGAGTAAACTTCACGC	ABRACL
ABRACL_ENST00000367660_Intron2_Frame1_sgRNA02	AATTGACATCTGGAGACACG	ABRACL
ABRACL_ENST00000367660_Intron2_Frame1_sgRNA03	TCCAGCACTTGAGCACAAAG	ABRACL
ABRAXAS1_ENST00000321945_Intron2_Frame1_sgRNA01	GCCCGGCAATAGGAAGACCA	ABRAXAS1
ABRAXAS1_ENST00000321945_Intron2_Frame1_sgRNA02	GCCAAAACACGACTTCAGGT	ABRAXAS1
ABRAXAS1_ENST00000321945_Intron8_Frame1_sgRNA01	CAGTTGTATTATCTAAAGTG	ABRAXAS1
ABRAXAS1_ENST00000321945_Intron8_Frame1_sgRNA02	AATTTTGTCTTAGAATACTG	ABRAXAS1
ABRAXAS2_ENST00000298492_Intron2_Frame1_sgRNA01	GTATAGTTAGTCTTTCGTCG	ABRAXAS2
ABRAXAS2_ENST00000298492_Intron2_Frame1_sgRNA02	GTATTCCTTACCCACCAATG	ABRAXAS2
ABRAXAS2_ENST00000298492_Intron8_Frame1_sgRNA01	CCTAGTTACAGTGAATGTGG	ABRAXAS2
ABRAXAS2_ENST00000298492_Intron8_Frame1_sgRNA02	TGTTACTAAGTTAACCACCC	ABRAXAS2
ABT1_ENST00000274849_Intron1_Frame1_sgRNA01	GGGTAGCGCAGTGTGTCTGG	ABT1
ABT1_ENST00000274849_Intron1_Frame1_sgRNA02	GGGCTGGCCAGATTAAGGAG	ABT1
ABT1_ENST00000274849_Intron1_Frame1_sgRNA03	GTAAACAGGTCCGGAAAGAG	ABT1
ABTB1_ENST00000232744_Intron3_Frame1_sgRNA01	ATCAACCCACTACCTAACGA	ABTB1
ABTB1_ENST00000232744_Intron3_Frame1_sgRNA02	AGAACGGCAGTCCATGCAGG	ABTB1
ABTB1_ENST00000232744_Intron6_Frame1_sgRNA01	GACACTTCATGGTCCCCCCG	ABTB1
ABTB1_ENST00000232744_Intron6_Frame1_sgRNA02	GACAGCAGTACACCTAGGTG	ABTB1
ABTB1_ENST00000232744_Intron7_Frame1_sgRNA01	CCGGGGCCATGGGTGCGGCC	ABTB1
ABTB1_ENST00000232744_Intron7_Frame1_sgRNA02	GCCATGGGTGCGGCCTGGCA	ABTB1
ABTB2_ENST00000435224_Intron1_Frame1_sgRNA01	AATCACGGTAAAGAGCCACG	ABTB2
ABTB2_ENST00000435224_Intron10_Frame1_sgRNA01	CGAACCCGGTCCTATCACGA	ABTB2
ABTB2_ENST00000435224_Intron12_Frame1_sgRNA01	GTTTGCTTGAGTGTGCTGTG	ABTB2
ABTB2_ENST00000435224_Intron2_Frame1_sgRNA01	TGGATGGTAGAGCAACGGCG	ABTB2
ABTB2_ENST00000435224_Intron8_Frame1_sgRNA01	AGGGGTCTCTTTAGCACACA	ABTB2
AC002310.4_ENST00000569360_Intron1_Frame1|ZNF747_ENST00000568028_Intron1_Frame1_sgRNA01	ACTCCACACGCAGCTCCCAG	AC002310.4|ZNF747
AC002310.4_ENST00000569360_Intron2_Frame1|ZNF747_ENST00000568028_Intron2_Frame1_sgRNA01	CATCTCCTAGGAGCAGTCGG	AC002310.4|ZNF747
AC002316.1_ENST00000254695_Intron22_Frame1_sgRNA01	GTCTTGATAATACAAGACGG	AC002316.1
AC002316.1_ENST00000254695_Intron22_Frame1_sgRNA02	GGGTGAAAAGCAGCCCATCG	AC002316.1
AC002316.1_ENST00000254695_Intron22_Frame1_sgRNA03	CCTTGTGGGAGATCCCACAG	AC002316.1
AC004151.1_ENST00000539243_Intron14_Frame1_sgRNA01	TGGCTCCCTGCGACCCACCC	AC004151.1
AC004151.1_ENST00000539243_Intron15_Frame1_sgRNA01	CAGGGTTTCATCACCCACCG	AC004151.1
AC004151.1_ENST00000539243_Intron16_Frame1_sgRNA01	GGGGTTTGGACACAGTCCAT	AC004151.1
AC004151.1_ENST00000539243_Intron2_Frame1_sgRNA01	CCTGGGACCAGATAACCCGG	AC004151.1
AC004151.1_ENST00000539243_Intron22_Frame1_sgRNA01	AGGTGTCCCATAACTAGATG	AC004151.1
AC004151.1_ENST00000539243_Intron3_Frame1_sgRNA01	ACCGGAGCCCTTAACCCAGG	AC004151.1
AC004151.1_ENST00000539243_Intron6_Frame1_sgRNA01	GGGTGGGCCATTGCGCGGGT	AC004151.1
AC004151.1_ENST00000539243_Intron7_Frame1_sgRNA01	GTCTGGAGGGAGGGGGTTCT	AC004151.1
AC004593.2_ENST00000644824_Intron12_Frame1|CHN2_ENST00000222792_Intron8_Frame1_sgRNA01	CCTAGGGCAGCAATTCCAAG	AC004593.2|CHN2
AC004593.2_ENST00000644824_Intron13_Frame1|CHN2_ENST00000222792_Intron9_Frame1_sgRNA01	AGGAATAGTCTGTTCCACCG	AC004593.2|CHN2
AC004593.2_ENST00000644824_Intron14_Frame1|CHN2_ENST00000222792_Intron10_Frame1_sgRNA01	AAAGTCCTAGGGGATCAGGG	AC004593.2|CHN2
AC004593.2_ENST00000644824_Intron15_Frame1|CHN2_ENST00000222792_Intron11_Frame1_sgRNA01	AGGAGGGAATAGTCTTACCG	AC004593.2|CHN2
AC004593.2_ENST00000644824_Intron5_Frame1|CHN2_ENST00000222792_Intron1_Frame1_sgRNA01	TCTCAGAATTAAAACCACGG	AC004593.2|CHN2
AC004593.2_ENST00000644824_Intron6_Frame1|CHN2_ENST00000222792_Intron2_Frame1_sgRNA01	GTTTACAAAGAGACCCTGAG	AC004593.2|CHN2
AC005261.1_ENST00000443917_Intron2_Frame1_sgRNA01	GAGGTGCAAAGATCATGACA	AC005261.1
AC005261.1_ENST00000443917_Intron2_Frame1_sgRNA02	AGAAGACTCAAACCCCACCA	AC005261.1
AC005261.1_ENST00000443917_Intron3_Frame1_sgRNA01	TATAGGGCCTCACAGAATGG	AC005261.1
AC005261.1_ENST00000443917_Intron3_Frame1_sgRNA02	AGAGAGCAATTGAAACACGG	AC005261.1
AC005324.4_ENST00000413242_Intron2_Frame1|ZNF286A_ENST00000583566_Intron2_Frame1_sgRNA01	GGCTTTTTAAGTGAGACTGA	AC005324.4|ZNF286A
AC005324.4_ENST00000413242_Intron4_Frame1|ZNF286A_ENST00000583566_Intron4_Frame1_sgRNA01	CAGCGAGATTGAGTACTCTG	AC005324.4|ZNF286A
AC005324.4_ENST00000413242_Intron5_Frame1|ZNF286A_ENST00000583566_Intron5_Frame1_sgRNA01	AGAGACACCATGTCCCACAA	AC005324.4|ZNF286A
AC005747.1_ENST00000432992_Intron11_Frame1_sgRNA01	TCCTTTGCAAGACTGCAGCG	AC005747.1
AC005747.1_ENST00000432992_Intron11_Frame1_sgRNA02	AGTGGCACTTGTATGCCCTG	AC005747.1
AC005747.1_ENST00000432992_Intron2_Frame1_sgRNA01	GGGTGCACATCTAATGACTG	AC005747.1
AC005747.1_ENST00000432992_Intron2_Frame1_sgRNA02	AGTATACCACAATCACCCAG	AC005747.1
AC005747.1_ENST00000432992_Intron3_Frame1_sgRNA01	CCTGGGAACCGAGATCACGT	AC005747.1
AC005747.1_ENST00000432992_Intron3_Frame1_sgRNA02	TGGTGACCAAGGAACCTGCG	AC005747.1
AC007192.1_ENST00000593731_Intron2_Frame1|PIK3R2_ENST00000222254_Intron2_Frame1_sgRNA01	GACTTCAGCACATTTCCGAG	AC007192.1|PIK3R2
AC007192.1_ENST00000593731_Intron3_Frame1|PIK3R2_ENST00000222254_Intron3_Frame1_sgRNA01	AGGCGACTCATCCTCTCACA	AC007192.1|PIK3R2
AC007192.1_ENST00000593731_Intron4_Frame1|PIK3R2_ENST00000222254_Intron4_Frame1_sgRNA01	CGTCCAACTCATGTGTACTG	AC007192.1|PIK3R2
AC007192.1_ENST00000593731_Intron5_Frame1|PIK3R2_ENST00000222254_Intron5_Frame1_sgRNA01	AGGAGGGGGCTGTAGCGGGT	AC007192.1|PIK3R2
AC007192.1_ENST00000593731_Intron7_Frame1|PIK3R2_ENST00000222254_Intron7_Frame1_sgRNA01	TCAGTATTTACGGCCCCCAA	AC007192.1|PIK3R2
AC008397.2_ENST00000355502_Intron11_Frame1|PDE4C_ENST00000594617_Intron8_Frame1_sgRNA01	GTTCGGAGTAAAGACCCTGT	AC008397.2|PDE4C
AC008397.2_ENST00000355502_Intron15_Frame1|PDE4C_ENST00000594617_Intron12_Frame1_sgRNA01	CTGGCCATAGGGGGTCCATG	AC008397.2|PDE4C
AC008397.2_ENST00000355502_Intron9_Frame1|PDE4C_ENST00000594617_Intron6_Frame1_sgRNA01	CAAAAACAATAACGCCCTCG	AC008397.2|PDE4C
AC008870.1_ENST00000256797_Intron10_Frame1_sgRNA01	GCTTCTGAGCTGGAAAGCTA	AC008870.1
AC008870.1_ENST00000256797_Intron13_Frame1_sgRNA01	TCTAAAAGAGCTGACCCCTG	AC008870.1
AC008870.1_ENST00000256797_Intron16_Frame1_sgRNA01	AGCTGGTTGCTGAGGGCGGA	AC008870.1
AC008870.1_ENST00000256797_Intron18_Frame1_sgRNA01	GGACGGGCAAGACGCTAGGC	AC008870.1
AC008870.1_ENST00000256797_Intron2_Frame1_sgRNA01	TGGGCCCATAGATTGGTGAA	AC008870.1
AC008870.1_ENST00000256797_Intron20_Frame1_sgRNA01	CGGTGGAGGGGAGTCTAGCA	AC008870.1
AC008870.1_ENST00000256797_Intron5_Frame1_sgRNA01	CGGCTAATTAGGCACAAGAG	AC008870.1
AC008870.1_ENST00000256797_Intron6_Frame1_sgRNA01	TGACTGTCCTGAATTCAACT	AC008870.1
AC008870.1_ENST00000256797_Intron7_Frame1_sgRNA01	TTCTGCATGAGACCCTACAC	AC008870.1
AC009690.3_ENST00000569547_Intron1_Frame1|CELF6_ENST00000287202_Intron1_Frame1_sgRNA01	GTGTGCCAAGGAACCCTACG	AC009690.3|CELF6
AC009690.3_ENST00000569547_Intron10_Frame1|CELF6_ENST00000287202_Intron10_Frame1_sgRNA01	AACCTGGTGGGGCTGGACTC	AC009690.3|CELF6
AC009690.3_ENST00000569547_Intron11_Frame1|CELF6_ENST00000287202_Intron11_Frame1_sgRNA01	TGTATCCACACAAACAGTGG	AC009690.3|CELF6
AC009690.3_ENST00000569547_Intron3_Frame1|CELF6_ENST00000287202_Intron3_Frame1_sgRNA01	GTGTCCATATGTCACCCGGG	AC009690.3|CELF6
AC009690.3_ENST00000569547_Intron4_Frame1|CELF6_ENST00000287202_Intron4_Frame1_sgRNA01	ACAGGGGCCAAAGAGTTATG	AC009690.3|CELF6
AC009690.3_ENST00000569547_Intron7_Frame1|CELF6_ENST00000287202_Intron7_Frame1_sgRNA01	CGCGCCTGGGAGGGGCCGGG	AC009690.3|CELF6
AC009690.3_ENST00000569547_Intron8_Frame1|CELF6_ENST00000287202_Intron8_Frame1_sgRNA01	AATCCCCCCGAAATGGAGTG	AC009690.3|CELF6
AC009690.3_ENST00000569547_Intron9_Frame1|CELF6_ENST00000287202_Intron9_Frame1_sgRNA01	CCCCAAGAGAGGTCGTTCTG	AC009690.3|CELF6
AC010132.3_ENST00000442788_Intron2_Frame1|PSMA2_ENST00000223321_Intron2_Frame1_sgRNA01	TAATACCTTTAGCTGTAGGG	AC010132.3|PSMA2
AC010132.3_ENST00000442788_Intron2_Frame1|PSMA2_ENST00000223321_Intron2_Frame1_sgRNA02	GTAGTACTAAATGACCAGTG	AC010132.3|PSMA2
AC010326.1_ENST00000282308_Intron2_Frame1_sgRNA01	TAAGAGCAAAGGCTAGCTCG	AC010326.1
AC010326.1_ENST00000282308_Intron2_Frame1_sgRNA02	CAAACGAGGTGAGATCCATG	AC010326.1
AC010326.1_ENST00000282308_Intron2_Frame1_sgRNA03	TAGGGACTAACACCTAAAGG	AC010326.1
AC011473.4_ENST00000250366_Intron1_Frame1|KLK9_ENST00000594211_Intron1_Frame1_sgRNA01	ACCTTAGTACAGCCGTGAAG	AC011473.4|KLK9
AC011473.4_ENST00000250366_Intron3_Frame1|KLK9_ENST00000594211_Intron3_Frame1_sgRNA01	GAATTGGTAAACAGAAGTCG	AC011473.4|KLK9
AC012254.2_ENST00000588705_Intron1_Frame1|IER3IP1_ENST00000256433_Intron1_Frame1_sgRNA01	GGTACACAGGACAAATACTG	AC012254.2|IER3IP1
AC012254.2_ENST00000588705_Intron2_Frame1|IER3IP1_ENST00000256433_Intron2_Frame1_sgRNA01	CTGGCAGACGTAGACCCACA	AC012254.2|IER3IP1
AC015813.2_ENST00000578794_Intron2_Frame1|SRSF1_ENST00000258962_Intron2_Frame1_sgRNA01	AGGTGTACTTAAGTGATACC	AC015813.2|SRSF1
AC015813.2_ENST00000578794_Intron2_Frame1|SRSF1_ENST00000258962_Intron2_Frame1_sgRNA02	ATAAACGAGGATTGCTGCTG	AC015813.2|SRSF1
AC020907.6_ENST00000648240_Intron4_Frame1|FXYD3_ENST00000604255_Intron4_Frame1_sgRNA01	AGTCAGACTAGTGATAGCCG	AC020907.6|FXYD3
AC020907.6_ENST00000648240_Intron5_Frame1|FXYD3_ENST00000604255_Intron5_Frame1_sgRNA01	CCCCCAAATTCTCCCCTGGG	AC020907.6|FXYD3
AC020907.6_ENST00000648240_Intron6_Frame1|FXYD3_ENST00000604255_Intron6_Frame1_sgRNA01	CCAGCAAGATAGACACACGC	AC020907.6|FXYD3
AC020907.6_ENST00000648240_Intron8_Frame1|FXYD3_ENST00000604255_Intron9_Frame1_sgRNA01	ACTCAATCCACCCTCACAAA	AC020907.6|FXYD3
AC020929.1_ENST00000352632_Intron13_Frame1_sgRNA01	TCGCCAACTAGCCATCCAGG	AC020929.1
AC020929.1_ENST00000352632_Intron2_Frame1_sgRNA01	TATTTGATATCAGTACAACA	AC020929.1
AC020929.1_ENST00000352632_Intron29_Frame1_sgRNA01	AGGGTGGGTATTCAATGGCA	AC020929.1
AC020929.1_ENST00000352632_Intron7_Frame1_sgRNA01	AGGCACTATTTAATTCCAGG	AC020929.1
AC021066.1_ENST00000423955_Intron10_Frame1_sgRNA01	CCCACGCGCCCTTTGCCCAG	AC021066.1
AC021066.1_ENST00000423955_Intron10_Frame1_sgRNA02	CCTCTGGGCAAAGGGCGCGT	AC021066.1
AC021066.1_ENST00000423955_Intron10_Frame1_sgRNA03	GTCAGGCGCAGCCGCGACCT	AC021066.1
AC021092.2_ENST00000262894_Intron3_Frame1_sgRNA01	TACTCAAACTTGAACACTCT	AC021092.2
AC021092.2_ENST00000262894_Intron3_Frame1_sgRNA02	GGGAACATCAGGACCAGGAG	AC021092.2
AC021092.2_ENST00000262894_Intron4_Frame1_sgRNA01	GGTCATTGTGAATCATCCAG	AC021092.2
AC021092.2_ENST00000262894_Intron4_Frame1_sgRNA02	AGTATTTCACATATGACACG	AC021092.2
AC022400.7_ENST00000603027_Intron13_Frame1_sgRNA01	CTACACACGGACCCTCAGGT	AC022400.7
AC022400.7_ENST00000603027_Intron13_Frame1|NDST2_ENST00000309979_Intron13_Frame2_sgRNA01	TAGATTTACTCTGTCTCACA	AC022400.7|NDST2
AC022400.7_ENST00000603027_Intron4_Frame1|NDST2_ENST00000309979_Intron4_Frame1_sgRNA01	GTCAAACTATGATATGCCAA	AC022400.7|NDST2
AC022400.7_ENST00000603027_Intron9_Frame1|NDST2_ENST00000309979_Intron9_Frame1_sgRNA01	TTGCCCTGCCTTAAACCCAA	AC022400.7|NDST2
AC022414.1_ENST00000646262_Intron13_Frame1|PDE8B_ENST00000264917_Intron11_Frame1_sgRNA01	AACCTTGTGATATGAGCACG	AC022414.1|PDE8B
AC022414.1_ENST00000646262_Intron14_Frame1|PDE8B_ENST00000264917_Intron12_Frame1_sgRNA01	AGCAGAAGAACATCTCTAAG	AC022414.1|PDE8B
AC022414.1_ENST00000646262_Intron17_Frame1|PDE8B_ENST00000264917_Intron15_Frame1_sgRNA01	GAACAATAATCGCAACAGCG	AC022414.1|PDE8B
AC022414.1_ENST00000646262_Intron23_Frame1|PDE8B_ENST00000264917_Intron21_Frame1_sgRNA01	AATTAGAGGAGGCACACCCT	AC022414.1|PDE8B
AC022966.1_ENST00000589225_Intron17_Frame1_sgRNA01	ACGTTTAAAATAACCCACTG	AC022966.1
AC022966.1_ENST00000589225_Intron18_Frame1_sgRNA01	CATGCTGACCGACCACACAT	AC022966.1
AC022966.1_ENST00000589225_Intron3_Frame1_sgRNA01	GAAGACGTAAGTCCACACAC	AC022966.1
AC022966.1_ENST00000589225_Intron4_Frame1_sgRNA01	ACCTCGCTAGGATACATCTG	AC022966.1
AC022966.1_ENST00000589225_Intron5_Frame1_sgRNA01	TCTTCTCATCAAACGGCCTG	AC022966.1
AC022966.1_ENST00000589225_Intron7_Frame1_sgRNA01	GTTGTTAGAATATTCCCACG	AC022966.1
AC026740.3_ENST00000382776_Intron4_Frame1|ZDHHC11B_ENST00000508859_Intron7_Frame1_sgRNA01	TGGGAGGTGACGCTCCAACA	AC026740.3|ZDHHC11B
AC026740.3_ENST00000382776_Intron5_Frame1|ZDHHC11B_ENST00000508859_Intron8_Frame1_sgRNA01	ATGGTCACCTGCACGCTGCG	AC026740.3|ZDHHC11B
AC027796.3_ENST00000572919_Intron2_Frame1|SHPK_ENST00000225519_Intron2_Frame1_sgRNA01	GGTTACCCACCTCCGCACTG	AC027796.3|SHPK
AC027796.3_ENST00000572919_Intron5_Frame1|SHPK_ENST00000225519_Intron5_Frame1_sgRNA01	CAGTCCACCACAGTTACGTG	AC027796.3|SHPK
AC027796.3_ENST00000572919_Intron6_Frame1|SHPK_ENST00000225519_Intron6_Frame1_sgRNA01	GTGCCCTGTGCACATAACGA	AC027796.3|SHPK
AC040160.1_ENST00000360461_Intron1_Frame1_sgRNA01	TGAAGCCCGGGTCCAAGTAG	AC040160.1
AC040160.1_ENST00000360461_Intron17_Frame1_sgRNA01	TCAATGTAAGCTCTCCAGTG	AC040160.1
AC040160.1_ENST00000360461_Intron18_Frame1_sgRNA01	TGCGGGCCAGCACTAATGGA	AC040160.1
AC040160.1_ENST00000360461_Intron19_Frame1_sgRNA01	AGGGCATGGCTTGGGGTCTG	AC040160.1
AC040160.1_ENST00000360461_Intron2_Frame1_sgRNA01	GTGGAGTGGCCCAATACGGC	AC040160.1
AC048338.2_ENST00000443649_Intron6_Frame1|DIABLO_ENST00000464942_Intron5_Frame1_sgRNA01	CATAGAACATCCTACCTGAG	AC048338.2|DIABLO
AC048338.2_ENST00000443649_Intron6_Frame1|DIABLO_ENST00000464942_Intron5_Frame1_sgRNA02	ATAGTTGTGCCACACAAACA	AC048338.2|DIABLO
AC067752.1_ENST00000614806_Intron5_Frame1|ZNF365_ENST00000410046_Intron6_Frame1_sgRNA01	TAAGCTTCAATGGTCCACGG	AC067752.1|ZNF365
AC067752.1_ENST00000614806_Intron5_Frame1|ZNF365_ENST00000410046_Intron6_Frame1_sgRNA02	CCTGTGTGGTCCAATCACTG	AC067752.1|ZNF365
AC069444.2_ENST00000648112_Intron1_Frame1|MAATS1_ENST00000273390_Intron1_Frame1_sgRNA01	GAAGCGAAGTATAGCCAGGG	AC069444.2|MAATS1
AC069444.2_ENST00000648112_Intron16_Frame1|MAATS1_ENST00000273390_Intron16_Frame1_sgRNA01	CTTGAGCTAACGGAATCCAG	AC069444.2|MAATS1
AC069444.2_ENST00000648112_Intron6_Frame1|MAATS1_ENST00000273390_Intron6_Frame1_sgRNA01	GTATAGTGCACAAAAATACG	AC069444.2|MAATS1
AC069444.2_ENST00000648112_Intron8_Frame1|MAATS1_ENST00000273390_Intron8_Frame1_sgRNA01	ACAGAGATCTGCCATCTGTG	AC069444.2|MAATS1
AC069444.2_ENST00000648112_Intron9_Frame1|MAATS1_ENST00000273390_Intron9_Frame1_sgRNA01	GAACGTCTACTTTAGAAGGG	AC069444.2|MAATS1
AC073508.2_ENST00000476049_Intron4_Frame1|KRT222_ENST00000394052_Intron4_Frame1_sgRNA01	AAAAGTGATGTACTATTTAC	AC073508.2|KRT222
AC073508.2_ENST00000476049_Intron4_Frame1|KRT222_ENST00000394052_Intron4_Frame1_sgRNA02	TTTACAGGGATTACTTTATA	AC073508.2|KRT222
AC087632.2_ENST00000635511_Intron1_Frame1|PCLAF_ENST00000300035_Intron1_Frame1_sgRNA01	CCACGGGCGACAGACGCCAG	AC087632.2|PCLAF
AC087632.2_ENST00000635511_Intron2_Frame1|PCLAF_ENST00000300035_Intron2_Frame1_sgRNA01	TGGCTCTGGTGATTCAACAG	AC087632.2|PCLAF
AC087721.2_ENST00000661438_Intron10_Frame1|NUSAP1_ENST00000668273_Intron10_Frame1_sgRNA01	GCAATTTTACAAAAAGAACT	AC087721.2|NUSAP1
AC087721.2_ENST00000661438_Intron5_Frame1|NUSAP1_ENST00000668273_Intron5_Frame1_sgRNA01	GCTCTATAGCATATTATACG	AC087721.2|NUSAP1
AC087721.2_ENST00000661438_Intron6_Frame1|NUSAP1_ENST00000668273_Intron6_Frame1_sgRNA01	AGTCCAACATCATTCCGAAG	AC087721.2|NUSAP1
AC087721.2_ENST00000661438_Intron9_Frame1|NUSAP1_ENST00000668273_Intron9_Frame1_sgRNA01	AGTCCTCCAGGACCTTTCCG	AC087721.2|NUSAP1
AC091230.1_ENST00000440863_Intron10_Frame1_sgRNA01	GCATCCTGCAGCGAACAGGC	AC091230.1
AC091230.1_ENST00000440863_Intron12_Frame1_sgRNA01	AGGGTGGCCAGAGGCCCTGT	AC091230.1
AC091230.1_ENST00000440863_Intron15_Frame1_sgRNA01	TCGATCCTCCATCCAAGGAG	AC091230.1
AC091230.1_ENST00000440863_Intron3_Frame1_sgRNA01	AGCCTGAACACCCCACAGAG	AC091230.1
AC091230.1_ENST00000440863_Intron4_Frame1_sgRNA01	GTGATAGAACCTAAGCCTGG	AC091230.1
AC091230.1_ENST00000440863_Intron5_Frame1_sgRNA01	GCCTTGCCTGAGGAAACTGT	AC091230.1
AC091230.1_ENST00000440863_Intron8_Frame1_sgRNA01	TGAAGCCCGTGGGTGCAGCA	AC091230.1
AC092279.1_ENST00000357002_Intron2_Frame1_sgRNA01	TTAGCCTTAATCTAAAGTGC	AC092279.1
AC092279.1_ENST00000357002_Intron2_Frame1_sgRNA02	CAAAAATTGGTGATGCCAAA	AC092279.1
AC092279.1_ENST00000357002_Intron3_Frame1_sgRNA01	GTACAGGAGAGGATTTTCCG	AC092279.1
AC092279.1_ENST00000357002_Intron3_Frame1_sgRNA02	GGGGTATTGTAACATAACCC	AC092279.1
AC093012.1_ENST00000613694_Intron3_Frame1_sgRNA01	ATGATTATAGAGTCCCATCA	AC093012.1
AC093012.1_ENST00000613694_Intron3_Frame1_sgRNA02	CCATGAGCCACCTATATCAG	AC093012.1
AC093012.1_ENST00000613694_Intron4_Frame1_sgRNA01	GGGTGACTACAGTGTTCAGA	AC093012.1
AC093012.1_ENST00000613694_Intron4_Frame1_sgRNA02	GACTACAGTGTTCAGAGGGT	AC093012.1
AC093827.5_ENST00000473559_Intron6_Frame1|C4orf36_ENST00000295898_Intron3_Frame1_sgRNA01	GCTACAAAGATAGGAGGTAT	AC093827.5|C4orf36
AC093827.5_ENST00000473559_Intron6_Frame1|C4orf36_ENST00000295898_Intron3_Frame1_sgRNA02	GACAGAGCTACAAAGATAGG	AC093827.5|C4orf36
AC097634.4_ENST00000647725_Intron15_Frame1|FOXP1_ENST00000648426_Intron5_Frame1_sgRNA01	TGGACTCCAGAGAATCCGAG	AC097634.4|FOXP1
AC097634.4_ENST00000647725_Intron20_Frame1|FOXP1_ENST00000648426_Intron10_Frame1_sgRNA01	GCAGATTACAACTCTACGTG	AC097634.4|FOXP1
AC108488.2_ENST00000654051_Intron2_Frame1|RNASEH1_ENST00000315212_Intron2_Frame1_sgRNA01	GCCTATACGATACCACTATG	AC108488.2|RNASEH1
AC108488.2_ENST00000654051_Intron3_Frame1|RNASEH1_ENST00000315212_Intron3_Frame1_sgRNA01	AAGGTAAAAAAGGACTGACG	AC108488.2|RNASEH1
AC108488.2_ENST00000654051_Intron6_Frame1|RNASEH1_ENST00000315212_Intron6_Frame1_sgRNA01	TATAAGAGGTAAGACTAAGG	AC108488.2|RNASEH1
AC109583.1_ENST00000460241_Intron6_Frame1|PRSS50_ENST00000315170_Intron1_Frame1_sgRNA01	GAGGGCCGCGTCAGGCGGGT	AC109583.1|PRSS50
AC109583.1_ENST00000460241_Intron7_Frame1|PRSS50_ENST00000315170_Intron2_Frame1_sgRNA01	TGTGACACCGAGTGTCAGTG	AC109583.1|PRSS50
AC109583.1_ENST00000460241_Intron9_Frame1|PRSS50_ENST00000315170_Intron4_Frame1_sgRNA01	AAGGCAATCAGGGTCCCCTG	AC109583.1|PRSS50
AC112128.1_ENST00000649772_Intron12_Frame1|SPICE1_ENST00000295872_Intron12_Frame1_sgRNA01	CGTGTCATAATAGTCTGATG	AC112128.1|SPICE1
AC112128.1_ENST00000649772_Intron13_Frame1|SPICE1_ENST00000295872_Intron13_Frame1_sgRNA01	TCTCTGTACTTGATTACGAG	AC112128.1|SPICE1
AC112128.1_ENST00000649772_Intron15_Frame1|SPICE1_ENST00000295872_Intron15_Frame1_sgRNA01	CATCACAGGCAGTTTCACAG	AC112128.1|SPICE1
AC112128.1_ENST00000649772_Intron5_Frame1|SPICE1_ENST00000295872_Intron5_Frame1_sgRNA01	TTCTTCCAAATAGTCAACTG	AC112128.1|SPICE1
AC112128.1_ENST00000649772_Intron8_Frame1|SPICE1_ENST00000295872_Intron8_Frame1_sgRNA01	CTAATTGACTAAAATACTGA	AC112128.1|SPICE1
AC112128.1_ENST00000649772_Intron9_Frame1|SPICE1_ENST00000295872_Intron9_Frame1_sgRNA01	CACTGTTCCAGAGTTACATG	AC112128.1|SPICE1
AC118549.1_ENST00000370801_Intron7_Frame1_sgRNA01	AATTTAAGTAGAAAAATATC	AC118549.1
AC138894.1_ENST00000635887_Intron10_Frame1|CLN3_ENST00000636147_Intron10_Frame1_sgRNA01	TTAACCAGACCACGCAACAG	AC138894.1|CLN3
AC138894.1_ENST00000635887_Intron2_Frame1|CLN3_ENST00000636147_Intron2_Frame1_sgRNA01	AGAGCTGACTCGGCCCCGGG	AC138894.1|CLN3
AC138894.1_ENST00000635887_Intron7_Frame1|CLN3_ENST00000636147_Intron7_Frame1_sgRNA01	CCACCCAGTTATCAGACCAG	AC138894.1|CLN3
AC139491.7_ENST00000508296_Intron11_Frame1|FAM153B_ENST00000510151_Intron13_Frame1_sgRNA01	GTGTCCCTGGCAGTCTCTGA	AC139491.7|FAM153B
AC139491.7_ENST00000508296_Intron13_Frame1|FAM153B_ENST00000510151_Intron15_Frame1_sgRNA01	GCCCCCAGACTCACTGACCA	AC139491.7|FAM153B
AC139491.7_ENST00000508296_Intron15_Frame1|FAM153B_ENST00000510151_Intron17_Frame1_sgRNA01	TCCCACAGACTATCGTTATT	AC139491.7|FAM153B
AC139491.7_ENST00000508296_Intron5_Frame1|FAM153B_ENST00000510151_Intron7_Frame1_sgRNA01	AAACTGAGAAAGGAGCCTGC	AC139491.7|FAM153B
AC139491.7_ENST00000508296_Intron9_Frame1|FAM153B_ENST00000510151_Intron11_Frame1_sgRNA01	GATGGGAAACAGACAATGCG	AC139491.7|FAM153B
AC142391.1_ENST00000515823_Intron1_Frame1|ECSCR_ENST00000618155_Intron1_Frame1_sgRNA01	ACTTGACTACGGATACCCAG	AC142391.1|ECSCR
AC142391.1_ENST00000515823_Intron2_Frame1|ECSCR_ENST00000618155_Intron2_Frame1_sgRNA01	TAGGCCTAGGAGCTTAGGAA	AC142391.1|ECSCR
AC142391.1_ENST00000515823_Intron3_Frame1|ECSCR_ENST00000618155_Intron3_Frame1_sgRNA01	CCAAGCAGGTCTGAATGAAT	AC142391.1|ECSCR
AC142391.1_ENST00000515823_Intron4_Frame1|ECSCR_ENST00000618155_Intron4_Frame1_sgRNA01	GGAAATAGACCCTCACACTG	AC142391.1|ECSCR
AC142391.1_ENST00000515823_Intron5_Frame1|ECSCR_ENST00000618155_Intron5_Frame1_sgRNA01	AATTCTGGTCCTTCCCTAGG	AC142391.1|ECSCR
AC142391.1_ENST00000515823_Intron6_Frame1|ECSCR_ENST00000618155_Intron6_Frame1_sgRNA01	AGAGTCCAAGTTAATTCCAG	AC142391.1|ECSCR
AC142391.1_ENST00000515823_Intron7_Frame1|ECSCR_ENST00000618155_Intron7_Frame1_sgRNA01	CTGCCACTCCATGAGCCGGA	AC142391.1|ECSCR
AC242842.3_ENST00000621744_Intron5_Frame1|NBPF19_ENST00000651566_Intron2_Frame1_sgRNA01	TTGAACATTAATTGGCACAG	AC242842.3|NBPF19
ACAA1_ENST00000333167_Intron2_Frame1_sgRNA01	TCTGGACGAACGGAAGAACG	ACAA1
ACAA1_ENST00000333167_Intron4_Frame1_sgRNA01	GTCCCATCTAGAGACCAGGT	ACAA1
ACAA1_ENST00000333167_Intron8_Frame1_sgRNA01	CCCCTCTGCAAAGTAGAAGT	ACAA1
ACAA1_ENST00000333167_Intron9_Frame1_sgRNA01	TTCTGGAAGAGACACACACC	ACAA1
ACAA2_ENST00000285093_Intron1_Frame1_sgRNA01	GTTCCCATGATAGGACATCG	ACAA2
ACAA2_ENST00000285093_Intron1_Frame1_sgRNA02	GGAGACATAGTTTATCACGG	ACAA2
ACAA2_ENST00000285093_Intron5_Frame1_sgRNA01	TGAGCTTGATAACTTGTGCG	ACAA2
ACAA2_ENST00000285093_Intron5_Frame1_sgRNA02	CAACCTGCTGTGCTACACCA	ACAA2
ACAA2_ENST00000285093_Intron7_Frame1_sgRNA01	AGACCGTGTAAACTCCATGG	ACAA2
ACAA2_ENST00000285093_Intron7_Frame1_sgRNA02	AGTCCTAATCAATAAGCACG	ACAA2
ACACA_ENST00000616317_Intron7_Frame1_sgRNA01	AGCTCAAAGTATTTTTCTCT	ACACA
ACACB_ENST00000338432_Intron23_Frame1_sgRNA01	CACGCCCCCCACCATCCCAC	ACACB
ACACB_ENST00000338432_Intron4_Frame1_sgRNA01	TAGACTCAATCCAAACACAG	ACACB
ACACB_ENST00000338432_Intron44_Frame1_sgRNA01	TTTCTGGAGCTAATAGATGG	ACACB
ACACB_ENST00000338432_Intron47_Frame1_sgRNA01	ACATTAGCATCACCACCCAG	ACACB
ACACB_ENST00000338432_Intron49_Frame1_sgRNA01	ATAGTATCCTACAAGCACGA	ACACB
ACACB_ENST00000338432_Intron6_Frame1_sgRNA01	AAGGCCGACCGAGTGCACGG	ACACB
ACACB_ENST00000338432_Intron7_Frame1_sgRNA01	GCTGACATAGTGCTAGACCT	ACACB
ACAD10_ENST00000455480_Intron10_Frame1_sgRNA01	CCTGTTGAAACTGGACACGG	ACAD10
ACAD10_ENST00000455480_Intron12_Frame1_sgRNA01	ACTGACGTGACACGCCCCTG	ACAD10
ACAD10_ENST00000455480_Intron13_Frame1_sgRNA01	AGCCGGCTAGGAAATATCAG	ACAD10
ACAD10_ENST00000455480_Intron17_Frame1_sgRNA01	GAGAATAGGAGGGTAATCCG	ACAD10
ACAD10_ENST00000455480_Intron18_Frame1_sgRNA01	CCAGCAGATAACCCAGACTG	ACAD10
ACAD10_ENST00000455480_Intron2_Frame1_sgRNA01	GTGAAGCATCAGATCCTCAG	ACAD10
ACAD10_ENST00000455480_Intron7_Frame1_sgRNA01	AGTTGGCGGAGTGTAGACCT	ACAD10
ACAD11_ENST00000264990_Intron11_Frame1_sgRNA01	TTGTGGTGAAGGTACCACGA	ACAD11
ACAD11_ENST00000264990_Intron12_Frame1_sgRNA01	TCCCAAATCATATATCAGTG	ACAD11
ACAD11_ENST00000264990_Intron13_Frame1_sgRNA01	AAGCTTATCTTAATACTACG	ACAD11
ACAD11_ENST00000264990_Intron15_Frame1_sgRNA01	CCAACGCCTAAAGATGACAG	ACAD11
ACAD11_ENST00000264990_Intron16_Frame1_sgRNA01	GATTCTAAACTCCTAGTACA	ACAD11
ACAD11_ENST00000264990_Intron6_Frame1_sgRNA01	GCATCTAAAAAACACCAACA	ACAD11
ACAD8_ENST00000281182_Intron1_Frame1_sgRNA01	TCGCGGACATATGTCCGCCG	ACAD8
ACAD8_ENST00000281182_Intron10_Frame1_sgRNA01	TAGTCACAGACATTCTATCG	ACAD8
ACAD8_ENST00000281182_Intron4_Frame1_sgRNA01	CAGTGGCTCGACATGTCAAG	ACAD8
ACAD8_ENST00000281182_Intron7_Frame1_sgRNA01	GGGAGGTAGCGGTCCGGGAC	ACAD8
ACAD9_ENST00000308982_Intron17_Frame1_sgRNA01	CATAACCTGTCAGCACTGGG	ACAD9
ACAD9_ENST00000308982_Intron2_Frame1_sgRNA01	CAGATGGATCGATCACAAAG	ACAD9
ACAD9_ENST00000308982_Intron3_Frame1_sgRNA01	GTAGAGTGCAAGGCACATCG	ACAD9
ACAD9_ENST00000308982_Intron7_Frame1_sgRNA01	GCAGATCATAAGCACCTAAG	ACAD9
ACAD9_ENST00000308982_Intron9_Frame1_sgRNA01	CGGAAGACAACAAACCTCAG	ACAD9
ACADM_ENST00000370834_Intron2_Frame1_sgRNA01	ATGTACAGTGTAGTATACTG	ACADM
ACADM_ENST00000370834_Intron2_Frame1_sgRNA02	GTGAGGATAGCCATTTGGGA	ACADM
ACADM_ENST00000370834_Intron4_Frame1_sgRNA01	CATATGAGTAAGAAAAATTG	ACADM
ACADM_ENST00000370834_Intron5_Frame1_sgRNA01	ATATCTACATGTGTTCTGGC	ACADM
ACADM_ENST00000370834_Intron5_Frame1_sgRNA02	TCAAGTTAGAACAGGAATAC	ACADM
ACADS_ENST00000242592_Intron1_Frame1_sgRNA01	AGTGACCCACTAACTCACCA	ACADS
ACADS_ENST00000242592_Intron1_Frame1_sgRNA02	GGAATACTATTGGTACCCAG	ACADS
ACADS_ENST00000242592_Intron4_Frame1_sgRNA01	GGTTTCGTGTCTGCCAGCAG	ACADS
ACADS_ENST00000242592_Intron4_Frame1_sgRNA02	GGTGAGCGCTCTTGCCACCG	ACADS
ACADSB_ENST00000358776_Intron10_Frame1_sgRNA01	AACAATGAGGAGTTGGCGCA	ACADSB
ACADSB_ENST00000358776_Intron10_Frame1_sgRNA02	CTGTTTTATAGCAAGCGCAG	ACADSB
ACADSB_ENST00000358776_Intron2_Frame1_sgRNA01	CTACCAATGTAATACCAAGT	ACADSB
ACADSB_ENST00000358776_Intron2_Frame1_sgRNA02	AAGCAGCTATGAAAACGACC	ACADSB
ACADVL_ENST00000543245_Intron18_Frame1_sgRNA01	GGGTGGGGGCATTAGTCTCA	ACADVL
ACADVL_ENST00000543245_Intron18_Frame1_sgRNA02	GGGGCATTAGTCTCAAGGAG	ACADVL
ACADVL_ENST00000543245_Intron5_Frame1_sgRNA01	GCTGGCAGGGGAAACCACCC	ACADVL
ACADVL_ENST00000543245_Intron5_Frame1_sgRNA02	GGTGGTTTCCCCTGCCAGCC	ACADVL
ACADVL_ENST00000543245_Intron8_Frame1_sgRNA01	GATACTCCCAGGTGTTAAGG	ACADVL
ACADVL_ENST00000543245_Intron8_Frame1_sgRNA02	GATGAGCTTCAAAGTCCCCT	ACADVL
ACAN_ENST00000439576_Intron10_Frame1_sgRNA01	ACACAAGGCTGAGTTCACGG	ACAN
ACAN_ENST00000439576_Intron11_Frame1_sgRNA01	GTCTAGAAAACATTTCTACG	ACAN
ACAN_ENST00000439576_Intron12_Frame1_sgRNA01	GAGTGATGTTATCGTTACAG	ACAN
ACAN_ENST00000439576_Intron13_Frame1_sgRNA01	TGAAGTGGTTATGAACGTGG	ACAN
ACAN_ENST00000439576_Intron14_Frame1_sgRNA01	TGAGAAACTTGAGCTCACGG	ACAN
ACAN_ENST00000439576_Intron16_Frame1_sgRNA01	GCAGGAAGGGAATACAAACG	ACAN
ACAN_ENST00000439576_Intron17_Frame1_sgRNA01	GGGACCCTACACCGTCCACA	ACAN
ACAN_ENST00000439576_Intron2_Frame1_sgRNA01	AGTTATGCATGCATCAACAG	ACAN
ACAN_ENST00000439576_Intron3_Frame1_sgRNA01	ACTATTGCCATAATTCTGCG	ACAN
ACAN_ENST00000439576_Intron5_Frame1_sgRNA01	GAGATCCACACTTTTCCACG	ACAN
ACAN_ENST00000439576_Intron6_Frame1_sgRNA01	CATGGGGTTCAGGTACCCCG	ACAN
ACAN_ENST00000439576_Intron7_Frame1_sgRNA01	AACTGAGGACAATCACAGCG	ACAN
ACAN_ENST00000439576_Intron9_Frame1_sgRNA01	GGGTCCCAGAAAATCTAAGG	ACAN
ACAP1_ENST00000158762_Intron17_Frame1_sgRNA01	TCGTGCCAGGTAGCGCCGGG	ACAP1
ACAP1_ENST00000158762_Intron17_Frame1_sgRNA02	GTCCCTCCGACATTGTCCAG	ACAP1
ACAP1_ENST00000158762_Intron21_Frame1_sgRNA01	CGGAGCGCGAGGTCCCCAGG	ACAP1
ACAP1_ENST00000158762_Intron21_Frame1_sgRNA02	ACTAGGGAGAGAGGTCACCG	ACAP1
ACAP2_ENST00000326793_Intron17_Frame1_sgRNA01	GATTGCTGTAAATAGCGACG	ACAP2
ACAP2_ENST00000326793_Intron17_Frame1_sgRNA02	TAAATAGCGACGAGGCCAGG	ACAP2
ACAP2_ENST00000326793_Intron18_Frame1_sgRNA01	GCTTGTAGTGCCAATTGGGA	ACAP2
ACAP2_ENST00000326793_Intron18_Frame1_sgRNA02	TGTTTGCTGGAAAGTGCATG	ACAP2
ACAP2_ENST00000326793_Intron22_Frame1_sgRNA01	GTCGTGCATAGGATGACCTG	ACAP2
ACAP2_ENST00000326793_Intron22_Frame1_sgRNA02	GATAATGTACAACTGCCTGG	ACAP2
ACAP3_ENST00000354700_Intron18_Frame1_sgRNA01	ACGGAGTCCATCCCCGACCA	ACAP3
ACAP3_ENST00000354700_Intron18_Frame1_sgRNA02	CAGACTCCCGGCGTGACCTG	ACAP3
ACAP3_ENST00000354700_Intron19_Frame1_sgRNA01	TTACCCGGCACCCCCCGCAG	ACAP3
ACAP3_ENST00000354700_Intron19_Frame1_sgRNA02	CAGCTCACCCCTGACAGTCA	ACAP3
ACAP3_ENST00000354700_Intron20_Frame1_sgRNA01	GCAACCCCCGGGGCTGCCCA	ACAP3
ACAP3_ENST00000354700_Intron20_Frame1_sgRNA02	CCAGCCCCTGGGCAGCCCCG	ACAP3
ACAT1_ENST00000265838_Intron3_Frame1_sgRNA01	CAGTGATTACCTAATAAGGT	ACAT1
ACAT1_ENST00000265838_Intron4_Frame1_sgRNA01	CTGCAGTTGTGTTTGAGTAT	ACAT1
ACAT1_ENST00000265838_Intron7_Frame1_sgRNA01	CCCTATATATGTGACCCTAG	ACAT1
ACAT1_ENST00000265838_Intron8_Frame1_sgRNA01	GAATAAGGAAAGTTAGACCC	ACAT1
ACAT1_ENST00000265838_Intron9_Frame1_sgRNA01	GGTGGTGCCAATGTTCCTAG	ACAT1
ACAT2_ENST00000367048_Intron1_Frame1_sgRNA01	GAGGGACGGAGTGCGCACAT	ACAT2
ACAT2_ENST00000367048_Intron2_Frame1_sgRNA01	TGGGGCATATCACTCCCCAG	ACAT2
ACAT2_ENST00000367048_Intron4_Frame1_sgRNA01	GTTGATCCAGAAGAACTCTG	ACAT2
ACAT2_ENST00000367048_Intron5_Frame1_sgRNA01	TATGCTGGGTTTACAGGACA	ACAT2
ACAT2_ENST00000367048_Intron6_Frame1_sgRNA01	TGGTAGGATTACAGTAGTCG	ACAT2
ACBD3_ENST00000366812_Intron1_Frame1_sgRNA01	ATAGGTTAGCAATTGCTGGG	ACBD3
ACBD3_ENST00000366812_Intron1_Frame1_sgRNA02	ATGTCCCGGTAACCTCTGGG	ACBD3
ACBD3_ENST00000366812_Intron6_Frame1_sgRNA01	AATCTGGAGAGACTCCCATG	ACBD3
ACBD3_ENST00000366812_Intron6_Frame1_sgRNA02	TGAAAATGTGGCTACCTGCA	ACBD3
ACBD3_ENST00000366812_Intron7_Frame1_sgRNA01	GTTCAAAAAACTCTTAACCG	ACBD3
ACBD3_ENST00000366812_Intron7_Frame1_sgRNA02	ACTGTAGCAGATTAGCCAGG	ACBD3
ACBD4_ENST00000591859_Intron4_Frame1_sgRNA01	ACTCGCATTCAGGACGCCTG	ACBD4
ACBD4_ENST00000591859_Intron4_Frame1_sgRNA02	CTAGTCCAGATGCCCTGGGT	ACBD4
ACBD4_ENST00000591859_Intron7_Frame1_sgRNA01	ATCCACGGCTCATCACGAGT	ACBD4
ACBD4_ENST00000591859_Intron7_Frame1_sgRNA02	GCCTGGGATCCACCTCTCGG	ACBD4
ACBD4_ENST00000591859_Intron8_Frame1_sgRNA01	ACTAGAGATATCAACACCTG	ACBD4
ACBD4_ENST00000591859_Intron8_Frame1_sgRNA02	TAGGAGACACTAGAGATACG	ACBD4
ACBD5_ENST00000375888_Intron1_Frame1_sgRNA01	TGGTAGACCCTATGAGTGTG	ACBD5
ACBD5_ENST00000375888_Intron5_Frame1_sgRNA01	CAGTCAGTACTACTTGCACG	ACBD5
ACBD5_ENST00000375888_Intron6_Frame1_sgRNA01	TGAGACCTAGCAGTGCGAAG	ACBD5
ACBD5_ENST00000375888_Intron7_Frame1_sgRNA01	ATTTAGGCATCCTGCTTGGT	ACBD5
ACBD5_ENST00000375888_Intron9_Frame1_sgRNA01	TGACTGCTTCTACTCCACGT	ACBD5
ACBD6_ENST00000642319_Intron7_Frame1_sgRNA01	GACTCCTAGATAGCACAGCG	ACBD6
ACBD6_ENST00000642319_Intron7_Frame1_sgRNA02	GGTGTGTGTAGTATCTACGT	ACBD6
ACBD6_ENST00000642319_Intron7_Frame1_sgRNA03	ATTGATTCATAGATTCAGCG	ACBD6
ACBD7_ENST00000356189_Intron2_Frame1_sgRNA01	TTCTATAGACATTGTTCAAA	ACBD7
ACBD7_ENST00000356189_Intron3_Frame1_sgRNA01	ATTTCCCAGTGCACCAATCA	ACBD7
ACBD7_ENST00000356189_Intron3_Frame1_sgRNA02	TATCTCCCTGATTGGTGCAC	ACBD7
ACCS_ENST00000263776_Intron12_Frame1_sgRNA01	ATAGGGTATGGACCCAGTCG	ACCS
ACCS_ENST00000263776_Intron12_Frame1_sgRNA02	CTACTCTGCAATAAAATCCG	ACCS
ACCS_ENST00000263776_Intron14_Frame1_sgRNA01	GGGTGGGGACAAACAAGCGG	ACCS
ACCS_ENST00000263776_Intron14_Frame1_sgRNA02	CCTAACTGCAGCCTTCACTG	ACCS
ACCS_ENST00000263776_Intron6_Frame1_sgRNA01	TGGCTTGACAAAGCACCCGG	ACCS
ACCS_ENST00000263776_Intron6_Frame1_sgRNA02	TGACAATTAGTCTCCGAAGG	ACCS
ACCSL_ENST00000378832_Intron11_Frame1_sgRNA01	GTATGAGGCTCAAATTCGGG	ACCSL
ACCSL_ENST00000378832_Intron11_Frame1_sgRNA02	ATAGGGCAGATAACACAGCA	ACCSL
ACCSL_ENST00000378832_Intron13_Frame1_sgRNA01	GACTTGGAAATCCATCCCAA	ACCSL
ACCSL_ENST00000378832_Intron13_Frame1_sgRNA02	AAGACATTGAGATGTCTCGC	ACCSL
ACCSL_ENST00000378832_Intron5_Frame1_sgRNA01	TCCAGGGCACAAGTCAAGCG	ACCSL
ACCSL_ENST00000378832_Intron5_Frame1_sgRNA02	CAGTGAAATACTAGCAACAC	ACCSL
ACD_ENST00000620338_Intron6_Frame1_sgRNA01	CTTAAAGGGGAGGACCAGGA	ACD
ACD_ENST00000620338_Intron6_Frame1_sgRNA02	AGGAAGCATAAGGTTAAGGC	ACD
ACD_ENST00000620338_Intron8_Frame1_sgRNA01	GCACTGTGGACCTGGGCCCC	ACD
ACD_ENST00000620338_Intron8_Frame1_sgRNA02	TGGGGGGATACCTGGGGCCC	ACD
ACD_ENST00000620338_Intron9_Frame1_sgRNA01	CCGGGAACCTGACTGACAGG	ACD
ACD_ENST00000620338_Intron9_Frame1_sgRNA02	ATGCTGTGAAAGGTGCACGG	ACD
ACE_ENST00000290866_Intron12_Frame1_sgRNA01	CATCAGCCCAGAGCCCAAGT	ACE
ACE_ENST00000290866_Intron15_Frame1_sgRNA01	GGGTACCCATGCCAAGTGTG	ACE
ACE_ENST00000290866_Intron16_Frame1_sgRNA01	CCTAGGAAAAGGTAGATCCC	ACE
ACE_ENST00000290866_Intron17_Frame1_sgRNA01	CTAGCAACTGCTGACATGTG	ACE
ACE_ENST00000290866_Intron20_Frame1_sgRNA01	TGTGGGGCAGAGCAATCGGA	ACE
ACE_ENST00000290866_Intron24_Frame1_sgRNA01	AGGCTCCGAGGTCAGCCGCA	ACE
ACE_ENST00000290866_Intron3_Frame1_sgRNA01	CGTTGAAGACTTCAACGTGG	ACE
ACE_ENST00000290866_Intron4_Frame1_sgRNA01	AGAGCCGACTTACAGCTGAG	ACE
ACE_ENST00000290866_Intron5_Frame1_sgRNA01	GGGCCGGCACCTGTACCCTG	ACE
ACE_ENST00000290866_Intron8_Frame1_sgRNA01	AGAGGGTCCCCTAAGAGTGT	ACE
ACE2_ENST00000252519_Intron13_Frame1_sgRNA01	GGAAGAGTAGACCAAAACGA	ACE2
ACE2_ENST00000252519_Intron3_Frame1_sgRNA01	AAGTAAGGTTGGCAGACATC	ACE2
ACE2_ENST00000252519_Intron4_Frame1_sgRNA01	ATGCAGAAGAAATAGCCCCG	ACE2
ACE2_ENST00000252519_Intron6_Frame1_sgRNA01	GATTGGCTAAGCTCTTAAGG	ACE2
ACE2_ENST00000252519_Intron9_Frame1_sgRNA01	GATACTTGGTGATCCCACAA	ACE2
ACER1_ENST00000301452_Intron2_Frame1_sgRNA01	GTGACAGTCGGGAGGCAGTG	ACER1
ACER1_ENST00000301452_Intron2_Frame1_sgRNA02	TGTGACAGTCGGGAGGCAGT	ACER1
ACER1_ENST00000301452_Intron2_Frame1_sgRNA03	TGACAGTCGGGAGGCAGTGG	ACER1
ACER2_ENST00000340967_Intron2_Frame1_sgRNA01	AAGCCTGCATTCAAGCAAGT	ACER2
ACER2_ENST00000340967_Intron2_Frame1_sgRNA02	AGACAGAATGCGTTTAACTG	ACER2
ACER2_ENST00000340967_Intron2_Frame1_sgRNA03	TGTAAACTGAAGTCACTCTG	ACER2
ACER3_ENST00000532485_Intron1_Frame1_sgRNA01	TGGTAGGAAGATCACCAACG	ACER3
ACER3_ENST00000532485_Intron1_Frame1_sgRNA02	GTAAGTTCTTAAACCCATGG	ACER3
ACER3_ENST00000532485_Intron2_Frame1_sgRNA01	TGAGGGGGATACAATCAGGG	ACER3
ACER3_ENST00000532485_Intron2_Frame1_sgRNA02	ATGGACATTCTAGTACAGTG	ACER3
ACHE_ENST00000411582_Intron4_Frame1_sgRNA01	GAGGGGAGTGGGAGCCCGCC	ACHE
ACHE_ENST00000411582_Intron4_Frame1_sgRNA02	GCGGCTGGGAGGAGGGGAGT	ACHE
ACIN1_ENST00000262710_Intron10_Frame1_sgRNA01	TCCAGCCTAGGGTACTACAG	ACIN1
ACIN1_ENST00000262710_Intron13_Frame1_sgRNA01	GAACCGTGAGAGTTACATTG	ACIN1
ACIN1_ENST00000262710_Intron17_Frame1_sgRNA01	TACGCATACCCACTAGTAGG	ACIN1
ACIN1_ENST00000262710_Intron3_Frame1_sgRNA01	TCATAGCCCATGAAGCCAAG	ACIN1
ACIN1_ENST00000262710_Intron4_Frame1_sgRNA01	TAGATGAGGGTGATACACAG	ACIN1
ACLY_ENST00000352035_Intron11_Frame1_sgRNA01	AGGGGTCTGTCTGTACAAGG	ACLY
ACLY_ENST00000352035_Intron13_Frame1_sgRNA01	GCACAGGTATACCAGCCCAG	ACLY
ACLY_ENST00000352035_Intron14_Frame1_sgRNA01	AGCAGCCTTATCGCTAACTG	ACLY
ACLY_ENST00000352035_Intron28_Frame1_sgRNA01	CGCCTCATCTACCTATACAG	ACLY
ACLY_ENST00000352035_Intron6_Frame1_sgRNA01	TGATTGACCAACTCCCACAG	ACLY
ACLY_ENST00000352035_Intron9_Frame1_sgRNA01	TTACCTATGCCACCAGACAG	ACLY
ACMSD_ENST00000356140_Intron3_Frame1_sgRNA01	GTAGGTGGTCTCCAGCATGT	ACMSD
ACMSD_ENST00000356140_Intron3_Frame1_sgRNA02	GTAAATGTGAAGCTGCAGCA	ACMSD
ACMSD_ENST00000356140_Intron6_Frame1_sgRNA01	GCATCCCAAACTGAAGTCGG	ACMSD
ACMSD_ENST00000356140_Intron6_Frame1_sgRNA02	TCCCGGACAGAACTTCACAA	ACMSD
ACMSD_ENST00000356140_Intron7_Frame1_sgRNA01	TGAGACAACCTATCAGTCGG	ACMSD
ACMSD_ENST00000356140_Intron7_Frame1_sgRNA02	TTGAGACAACCTATCAGTCG	ACMSD
ACO1_ENST00000379923_Intron12_Frame1_sgRNA01	GTTCTGACGTGAATGCTGGG	ACO1
ACO1_ENST00000379923_Intron15_Frame1_sgRNA01	CATAGAACTCACAAATAACG	ACO1
ACO1_ENST00000379923_Intron3_Frame1_sgRNA01	ACACTATGCAGCATGGCCAG	ACO1
ACO1_ENST00000379923_Intron7_Frame1_sgRNA01	CATGACCACAAGTTTCCGAG	ACO1
ACO1_ENST00000379923_Intron9_Frame1_sgRNA01	TCAGTGGTAGGATCAGCCAA	ACO1
ACO2_ENST00000216254_Intron16_Frame1_sgRNA01	GCACATGTCCTAGATCTCAG	ACO2
ACO2_ENST00000216254_Intron6_Frame1_sgRNA01	TGATCTAGACGAATCCAGAG	ACO2
ACO2_ENST00000216254_Intron7_Frame1_sgRNA01	GATAATTCCTGACCTAGCAG	ACO2
ACO2_ENST00000216254_Intron9_Frame1_sgRNA01	ACACGTGTAGGCACGTCAGA	ACO2
ACOT1_ENST00000311148_Intron1_Frame1_sgRNA01	TTCTCCGTATGAAAAGCGCA	ACOT1
ACOT1_ENST00000311148_Intron1_Frame1_sgRNA02	TACCTGGGCAACATAGCCCG	ACOT1
ACOT1_ENST00000311148_Intron1_Frame1_sgRNA03	CTTCCAGACGGCATCCTGTG	ACOT1
ACOT11_ENST00000371316_Intron2_Frame1_sgRNA01	ATTCCTTACACCCCTCACCG	ACOT11
ACOT11_ENST00000371316_Intron2_Frame1_sgRNA02	TATACAGAAGATGGTCGGGG	ACOT11
ACOT11_ENST00000371316_Intron6_Frame1_sgRNA01	GGCATGAAATCCGACCCGAT	ACOT11
ACOT11_ENST00000371316_Intron6_Frame1_sgRNA02	GGACGGGGAGGGTATTCACA	ACOT11
ACOT12_ENST00000307624_Intron1_Frame1_sgRNA01	TACCGCTCAAGTGCTTACGG	ACOT12
ACOT12_ENST00000307624_Intron1_Frame1_sgRNA02	TGTTAAATACGTGCGCAGTG	ACOT12
ACOT12_ENST00000307624_Intron5_Frame1_sgRNA01	ACTCCATCTAGCATGCACCG	ACOT12
ACOT12_ENST00000307624_Intron5_Frame1_sgRNA02	GAAGTGAAAAAAGACCAGCG	ACOT12
ACOT2_ENST00000238651_Intron1_Frame1_sgRNA01	GGGAGATCATAGCCAGCCAG	ACOT2
ACOT2_ENST00000238651_Intron1_Frame1_sgRNA02	GGCAGGACCAGGTACTATTG	ACOT2
ACOT2_ENST00000238651_Intron1_Frame1_sgRNA03	ACACATAAGCGAAAAGCGTG	ACOT2
ACOT4_ENST00000326303_Intron1_Frame1_sgRNA01	GAACACTAGAGAAGACGACA	ACOT4
ACOT4_ENST00000326303_Intron1_Frame1_sgRNA02	GCTAACATTGACTATGTCAG	ACOT4
ACOT4_ENST00000326303_Intron1_Frame1_sgRNA03	TCAGTACACTAAAAACCAGA	ACOT4
ACOT7_ENST00000377855_Intron3_Frame1_sgRNA01	CCATCCAGGCTTAAACCACG	ACOT7
ACOT7_ENST00000377855_Intron5_Frame1_sgRNA01	TTGCCTAGCAACCTCCACAG	ACOT7
ACOT7_ENST00000377855_Intron6_Frame1_sgRNA01	GTTGGTATGAGACTCCACAA	ACOT7
ACOT7_ENST00000377855_Intron7_Frame1_sgRNA01	GGGGACGAGCTAAAACACAG	ACOT7
ACOT8_ENST00000217455_Intron2_Frame1_sgRNA01	GAGGTGTCTAGGGTGGAACG	ACOT8
ACOT8_ENST00000217455_Intron2_Frame1_sgRNA02	ATGGCTTCCATATACATCAG	ACOT8
ACOT8_ENST00000217455_Intron4_Frame1_sgRNA01	GCTGGACAACAACCCCAGCG	ACOT8
ACOT8_ENST00000217455_Intron4_Frame1_sgRNA02	GGAGGAAACCACTCTCCAAG	ACOT8
ACOT8_ENST00000217455_Intron5_Frame1_sgRNA01	CAAGGGTGCACTGAGTGTCG	ACOT8
ACOT8_ENST00000217455_Intron5_Frame1_sgRNA02	GAGGAGTTACCCCTCAATGA	ACOT8
ACOT9_ENST00000379303_Intron10_Frame1_sgRNA01	GACGGTCGCACTACAGCACA	ACOT9
ACOT9_ENST00000379303_Intron15_Frame1_sgRNA01	GGGGTGTGCCACATTCCCAA	ACOT9
ACOT9_ENST00000379303_Intron2_Frame1_sgRNA01	TGCCTTCAGAACCTACACAC	ACOT9
ACOT9_ENST00000379303_Intron3_Frame1_sgRNA01	GCGTATAAGAAGATAGGTGG	ACOT9
ACOT9_ENST00000379303_Intron6_Frame1_sgRNA01	TTGACTCCTATACCACCCTG	ACOT9
ACOT9_ENST00000379303_Intron7_Frame1_sgRNA01	TCCCCATAAAGGGCTAGGCA	ACOT9
ACOX1_ENST00000293217_Intron1_Frame1_sgRNA01	GCGCCCCTGACTCCGCATCG	ACOX1
ACOX1_ENST00000293217_Intron3_Frame1_sgRNA01	CAATCCACAACTTTCCCGAG	ACOX1
ACOX1_ENST00000293217_Intron4_Frame1_sgRNA01	TACCTATAGACCTATAGTCC	ACOX1
ACOX1_ENST00000293217_Intron5_Frame1_sgRNA01	GTCACGAGATGTTTATGCTC	ACOX1
ACOX2_ENST00000302819_Intron2_Frame1_sgRNA01	TATTGCCTGAGCCCACCTAG	ACOX2
ACOX2_ENST00000302819_Intron4_Frame1_sgRNA01	CATCAGCGCAGTATGGAGTG	ACOX2
ACOX2_ENST00000302819_Intron5_Frame1_sgRNA01	GAAGGGGAAATCCCTCGTTG	ACOX2
ACOX2_ENST00000302819_Intron6_Frame1_sgRNA01	ACATGTCTTAGCTACTCCTG	ACOX2
ACOX3_ENST00000356406_Intron11_Frame1_sgRNA01	GATTGAGACCAATATGACCG	ACOX3
ACOX3_ENST00000356406_Intron12_Frame1_sgRNA01	TAGTGCCGACCAACTCCCCA	ACOX3
ACOX3_ENST00000356406_Intron13_Frame1_sgRNA01	ATACGCGGCTTTACAGACGG	ACOX3
ACOX3_ENST00000356406_Intron15_Frame1_sgRNA01	ACGGGACTCACTGAGCACGG	ACOX3
ACOXL_ENST00000439055_Intron15_Frame1_sgRNA01	GTGTCCACTCTAGACCCATG	ACOXL
ACOXL_ENST00000439055_Intron15_Frame1_sgRNA02	CGGGTGCTAGACAAAGACAG	ACOXL
ACOXL_ENST00000439055_Intron6_Frame1_sgRNA01	CTATAGCTTTACTCATGTCC	ACOXL
ACOXL_ENST00000439055_Intron6_Frame1_sgRNA02	CAGGACATGAGTAAAGCTAT	ACOXL
ACOXL_ENST00000439055_Intron7_Frame1_sgRNA01	CTTAGAGAGATTTAACCTAG	ACOXL
ACOXL_ENST00000439055_Intron7_Frame1_sgRNA02	GCAAGTGTGTCCTTGTCAAG	ACOXL
ACP1_ENST00000272067_Intron1_Frame1_sgRNA01	CAGTGTTTCACTGATGACCG	ACP1
ACP1_ENST00000272067_Intron1_Frame1_sgRNA02	TTTACACACCTGACACACGG	ACP1
ACP1_ENST00000272067_Intron1_Frame1_sgRNA03	CCTTTATGTACAGCCCACAG	ACP1
ACP2_ENST00000672073_Intron10_Frame1_sgRNA01	GCTGACGGTAGATTGGACTG	ACP2
ACP2_ENST00000672073_Intron10_Frame1_sgRNA02	GGTATGCAGAATGACCCCAA	ACP2
ACP2_ENST00000672073_Intron7_Frame1_sgRNA01	CTGCCCCAAGAGAACCACTG	ACP2
ACP2_ENST00000672073_Intron7_Frame1_sgRNA02	ATTTGGTGACTAGCGGCATG	ACP2
ACP4_ENST00000270593_Intron10_Frame1_sgRNA01	AGTGGAGGGTTGCCAAGTCC	ACP4
ACP4_ENST00000270593_Intron7_Frame1_sgRNA01	GCTTAGACTCTCCCAGAGGA	ACP4
ACP6_ENST00000583509_Intron4_Frame1_sgRNA01	AACCCCAGGATTCTTCAGAG	ACP6
ACP6_ENST00000583509_Intron4_Frame1_sgRNA02	GTAGCCTATACGTAACCACT	ACP6
ACP6_ENST00000583509_Intron4_Frame1_sgRNA03	TATGTGATAAGTCACCATAG	ACP6
ACP7_ENST00000331256_Intron2_Frame1_sgRNA01	CATTGGCACCCAGACCACGT	ACP7
ACP7_ENST00000331256_Intron3_Frame1_sgRNA01	TAGAAGCTACCACTGGCCGG	ACP7
ACP7_ENST00000331256_Intron4_Frame1_sgRNA01	TCTCTAATCAAAATATACGG	ACP7
ACP7_ENST00000331256_Intron9_Frame1_sgRNA01	CAGACCTCTGAATTGGGGAG	ACP7
ACPP_ENST00000351273_Intron10_Frame1_sgRNA01	GTTAGCCAAGAGATTCCCTG	ACPP
ACPP_ENST00000351273_Intron10_Frame1_sgRNA02	TCTAGAGAAACTCCATCACG	ACPP
ACPP_ENST00000351273_Intron7_Frame1_sgRNA01	AGTCCCTAATGCATTCCACA	ACPP
ACPP_ENST00000351273_Intron7_Frame1_sgRNA02	TGTTGGAAAAAATTACCAGG	ACPP
ACR_ENST00000216139_Intron3_Frame1_sgRNA01	GCTCTACGTGTAGCGCCGTG	ACR
ACR_ENST00000216139_Intron3_Frame1_sgRNA02	TACACGTAGAGCCATCACTG	ACR
ACR_ENST00000216139_Intron3_Frame1_sgRNA03	TGGTGCTATGACTGCACCGG	ACR
ACRBP_ENST00000229243_Intron1_Frame1_sgRNA01	GACCCAGCGCGACCACCATG	ACRBP
ACRBP_ENST00000229243_Intron1_Frame1_sgRNA02	TCTGGATCGCTTCCTCATGG	ACRBP
ACRBP_ENST00000229243_Intron2_Frame1_sgRNA01	GAGTGTTCACCCAAACCTCA	ACRBP
ACRBP_ENST00000229243_Intron2_Frame1_sgRNA02	GCAATGGACTCCACGCCATG	ACRBP
ACRBP_ENST00000229243_Intron4_Frame1_sgRNA01	CTGTGAACAAAGACACTCAG	ACRBP
ACRBP_ENST00000229243_Intron4_Frame1_sgRNA02	GCAGACAGCTGTTTACACAA	ACRBP
ACRV1_ENST00000533904_Intron1_Frame1_sgRNA01	TGGCACATACTATCACCTGG	ACRV1
ACRV1_ENST00000533904_Intron1_Frame1_sgRNA02	ACACAGCACACCATGAATGG	ACRV1
ACRV1_ENST00000533904_Intron2_Frame1_sgRNA01	CTCGTCACAATCATACCAAG	ACRV1
ACRV1_ENST00000533904_Intron2_Frame1_sgRNA02	GCACAGGTCTATCAGACACA	ACRV1
ACRV1_ENST00000533904_Intron3_Frame1_sgRNA01	GTCATGATTCAAACTGTGAG	ACRV1
ACRV1_ENST00000533904_Intron3_Frame1_sgRNA02	GATGGGGGGCAAGTTCCCAG	ACRV1
ACSBG1_ENST00000258873_Intron11_Frame1_sgRNA01	CCTGGTGCAGGATTCCCACG	ACSBG1
ACSBG1_ENST00000258873_Intron11_Frame1_sgRNA02	CATGCCCGCAGCATCCACGT	ACSBG1
ACSBG1_ENST00000258873_Intron13_Frame1_sgRNA01	AGCCACGTAAGTGAGCGCGG	ACSBG1
ACSBG1_ENST00000258873_Intron13_Frame1_sgRNA02	TGGCCAGAAACATCCGTGTG	ACSBG1
ACSBG1_ENST00000258873_Intron2_Frame1_sgRNA01	TTAGGTCAAACAGCACACAG	ACSBG1
ACSBG1_ENST00000258873_Intron2_Frame1_sgRNA02	GCATGATAGTCCTTTCCCAG	ACSBG1
ACSBG2_ENST00000591403_Intron11_Frame1_sgRNA01	CGGGATACCAAGTGACCAAG	ACSBG2
ACSBG2_ENST00000591403_Intron11_Frame1_sgRNA02	CATGTCCAGCCATGACAACG	ACSBG2
ACSBG2_ENST00000591403_Intron13_Frame1_sgRNA01	TCGGCTGTAATCTGACGGTG	ACSBG2
ACSBG2_ENST00000591403_Intron13_Frame1_sgRNA02	ACTGTGCACCCAATGGAGGA	ACSBG2
ACSBG2_ENST00000591403_Intron2_Frame1_sgRNA01	GTGGCACATTGATTCCACAA	ACSBG2
ACSBG2_ENST00000591403_Intron2_Frame1_sgRNA02	AGTTATGTGTGTCGTTCATG	ACSBG2
ACSF2_ENST00000427954_Intron10_Frame1_sgRNA01	GGAGCATAGCTAACTCACCC	ACSF2
ACSF2_ENST00000427954_Intron10_Frame1_sgRNA02	GGGAGCATAGCTAACTCACC	ACSF2
ACSF2_ENST00000427954_Intron10_Frame1_sgRNA03	TCACCCGGGCCATTCCTGTG	ACSF2
ACSF3_ENST00000317447_Intron6_Frame1_sgRNA01	CCACCTGCACAGTCTCAACG	ACSF3
ACSF3_ENST00000317447_Intron6_Frame1_sgRNA02	CATGTTTCTAGAGGGCACGG	ACSF3
ACSF3_ENST00000317447_Intron8_Frame1_sgRNA01	GCCCACGTTGAGTGACACCG	ACSF3
ACSF3_ENST00000317447_Intron8_Frame1_sgRNA02	ACGGTTTCCACTGAGCCATG	ACSF3
ACSF3_ENST00000317447_Intron9_Frame1_sgRNA01	TCGGCCTGTAAGGGTCACTG	ACSF3
ACSF3_ENST00000317447_Intron9_Frame1_sgRNA02	CAGGACGAGTGATTGGAGTG	ACSF3
ACSL1_ENST00000515030_Intron15_Frame1_sgRNA01	ATCCTAAGCACCCATCACAG	ACSL1
ACSL1_ENST00000515030_Intron3_Frame1_sgRNA01	CTTACCGTATATGTGCTCTG	ACSL1
ACSL1_ENST00000515030_Intron6_Frame1_sgRNA01	TACTTCAAGTATCCTTGTGC	ACSL1
ACSL1_ENST00000515030_Intron9_Frame1_sgRNA01	CCTAGGACAGACTATATCGG	ACSL1
ACSL3_ENST00000357430_Intron12_Frame1_sgRNA01	TTGGTGAAGCACAGGCCGTG	ACSL3
ACSL3_ENST00000357430_Intron13_Frame1_sgRNA01	CTATCTTTAGCAGAATTAGT	ACSL3
ACSL3_ENST00000357430_Intron14_Frame1_sgRNA01	TTGCTAACTAGAAACCTGGG	ACSL3
ACSL3_ENST00000357430_Intron16_Frame1_sgRNA01	ACTTGTACAACTTAACTACG	ACSL3
ACSL3_ENST00000357430_Intron5_Frame1_sgRNA01	AGAACTAGACCTACACTTAG	ACSL3
ACSL3_ENST00000357430_Intron7_Frame1_sgRNA01	GTAATCCAGAGTTCTTCCCG	ACSL3
ACSL4_ENST00000469796_Intron11_Frame1_sgRNA01	CAAGCTTAGGTAGATAACGG	ACSL4
ACSL4_ENST00000469796_Intron12_Frame1_sgRNA01	GATATCTTTAGGTTCCCAAG	ACSL4
ACSL4_ENST00000469796_Intron13_Frame1_sgRNA01	TATTCAGGTCAGATATCGTG	ACSL4
ACSL4_ENST00000469796_Intron15_Frame1_sgRNA01	TGTAGGAGATACCTAGACTG	ACSL4
ACSL4_ENST00000469796_Intron4_Frame1_sgRNA01	GTGGAGGTCACCAATCACAT	ACSL4
ACSL4_ENST00000469796_Intron6_Frame1_sgRNA01	TTGCTCTGTATACAACACTG	ACSL4
ACSL5_ENST00000356116_Intron1_Frame1_sgRNA01	TCACTGGAATCTGATGCACG	ACSL5
ACSL5_ENST00000356116_Intron15_Frame1_sgRNA01	TTAGCTGAGAAACTCTTGCA	ACSL5
ACSL5_ENST00000356116_Intron3_Frame1_sgRNA01	TCTATCTGAAGAGTCCGATG	ACSL5
ACSL5_ENST00000356116_Intron6_Frame1_sgRNA01	ATAACCTAAACAGGTTACTG	ACSL5
ACSL5_ENST00000356116_Intron9_Frame1_sgRNA01	TTCAGCAGTAGAATCTCCGG	ACSL5
ACSL6_ENST00000651356_Intron1_Frame1_sgRNA01	GTAGACAGCTAGACTCATGG	ACSL6
ACSL6_ENST00000651356_Intron15_Frame1_sgRNA01	AGACGTGTGATCTGACAATG	ACSL6
ACSL6_ENST00000651356_Intron3_Frame1_sgRNA01	GGTATGCAAGCATGATACCA	ACSL6
ACSL6_ENST00000651356_Intron6_Frame1_sgRNA01	CTTCGTGTGAAGTCTGACCA	ACSL6
ACSL6_ENST00000651356_Intron9_Frame1_sgRNA01	CAGAAAAAGAACTACCCCCG	ACSL6
ACSM1_ENST00000307493_Intron2_Frame1_sgRNA01	TTGGTTCTAGAACAGCCCCG	ACSM1
ACSM1_ENST00000307493_Intron2_Frame1_sgRNA02	TTAAACTGATAATTCCCACA	ACSM1
ACSM1_ENST00000307493_Intron2_Frame1_sgRNA03	TGGTCCCAGCACAGAAACTG	ACSM1
ACSM2A_ENST00000573854_Intron3_Frame1_sgRNA01	TGGGGGGTGAACTAATAACA	ACSM2A
ACSM2A_ENST00000573854_Intron3_Frame1_sgRNA02	CCAACCCACCTCATATTCTG	ACSM2A
ACSM2A_ENST00000573854_Intron3_Frame1_sgRNA03	TCTGACTCAATTGGCCACCA	ACSM2A
ACSM2B_ENST00000329697_Intron3_Frame1_sgRNA01	TCTGTCTCAATTGACCACCA	ACSM2B
ACSM2B_ENST00000329697_Intron3_Frame1_sgRNA02	CCTGAGATAAACATCAAGCA	ACSM2B
ACSM2B_ENST00000329697_Intron3_Frame1_sgRNA03	AATGGGCTGAGCATGAGAGT	ACSM2B
ACSM3_ENST00000289416_Intron3_Frame1_sgRNA01	AGTCCCAGACCCTTAAGACA	ACSM3
ACSM3_ENST00000289416_Intron3_Frame1_sgRNA02	GCTAATTCCTTATCCCTAGG	ACSM3
ACSM3_ENST00000289416_Intron3_Frame1_sgRNA03	GATAAGGAATTAGCCTACCA	ACSM3
ACSM4_ENST00000399422_Intron2_Frame1_sgRNA01	TGTGATGCTTCTCCTCACCG	ACSM4
ACSM4_ENST00000399422_Intron2_Frame1_sgRNA02	ATAGTATCTCCATCTCAATG	ACSM4
ACSM4_ENST00000399422_Intron2_Frame1_sgRNA03	TCATATCACCAATCTACCAA	ACSM4
ACSM5_ENST00000331849_Intron3_Frame1_sgRNA01	TGGACATTCATGACAACAGG	ACSM5
ACSM5_ENST00000331849_Intron3_Frame1_sgRNA02	GTGATATTATCCCTTGCAGG	ACSM5
ACSM5_ENST00000331849_Intron3_Frame1_sgRNA03	GAGGCTTGCTAGGCTCACTG	ACSM5
ACSM6_ENST00000394005_Intron2_Frame1_sgRNA01	CTATTGGGTCAGTAACACGA	ACSM6
ACSM6_ENST00000394005_Intron2_Frame1_sgRNA02	AATGGACTGAGTTATCCTGA	ACSM6
ACSM6_ENST00000394005_Intron2_Frame1_sgRNA03	TGATGACTATGTTAGGACAG	ACSM6
ACSS1_ENST00000323482_Intron1_Frame1_sgRNA01	ACAGCAGATATTAGCCAACG	ACSS1
ACSS1_ENST00000323482_Intron10_Frame1_sgRNA01	TTGAGTGCAGCGTAACACTG	ACSS1
ACSS1_ENST00000323482_Intron12_Frame1_sgRNA01	GACCTGGCATTGCAACACCT	ACSS1
ACSS1_ENST00000323482_Intron3_Frame1_sgRNA01	TAGGTAGGACTCTCCCAGAG	ACSS1
ACSS1_ENST00000323482_Intron6_Frame1_sgRNA01	TAGTTCAAGGTGATACTACG	ACSS1
ACSS1_ENST00000323482_Intron7_Frame1_sgRNA01	ATACCGAGAACAGAACAGCG	ACSS1
ACSS1_ENST00000323482_Intron8_Frame1_sgRNA01	ATACGTGTATCCAGAGTGGG	ACSS1
ACSS2_ENST00000253382_Intron1_Frame1_sgRNA01	GGTGGAGCTAGATTATCTGG	ACSS2
ACSS2_ENST00000253382_Intron15_Frame1_sgRNA01	ATGCGAGTAAGCATGAACGT	ACSS2
ACSS2_ENST00000253382_Intron16_Frame1_sgRNA01	TTAGTACATGGTCTGGCCAA	ACSS2
ACSS2_ENST00000253382_Intron17_Frame1_sgRNA01	GTCTCCACTAGTCTCCCACT	ACSS2
ACSS2_ENST00000253382_Intron18_Frame1_sgRNA01	GTGGATGAAAGCCTTTGGCA	ACSS2
ACSS2_ENST00000253382_Intron3_Frame1_sgRNA01	TCAGATACTCAGATACCCCA	ACSS2
ACSS2_ENST00000253382_Intron5_Frame1_sgRNA01	GTAAGCCCCATGCTGCCTAG	ACSS2
ACSS3_ENST00000548058_Intron10_Frame1_sgRNA01	AATGGCTAGTTACAAAAACG	ACSS3
ACSS3_ENST00000548058_Intron10_Frame1_sgRNA02	TCTGTACTGAAGTTACATGA	ACSS3
ACSS3_ENST00000548058_Intron14_Frame1_sgRNA01	GGGACCTGAATAATTAACTA	ACSS3
ACSS3_ENST00000548058_Intron14_Frame1_sgRNA02	TTAACCTTAGTTAATTATTC	ACSS3
ACSS3_ENST00000548058_Intron9_Frame1_sgRNA01	TTCCTGACAGTAGACAACTG	ACSS3
ACSS3_ENST00000548058_Intron9_Frame1_sgRNA02	ATGGAACTGAGTATCCACCA	ACSS3
ACTA1_ENST00000366684_Intron3_Frame1_sgRNA01	GGCTAGGCTCTCAGCGCTAG	ACTA1
ACTA1_ENST00000366684_Intron3_Frame1_sgRNA02	TAGGCTCTCAGCGCTAGCGG	ACTA1
ACTA1_ENST00000366684_Intron4_Frame1_sgRNA01	CCGGCGGCGGCCCCTGAGTG	ACTA1
ACTA1_ENST00000366684_Intron4_Frame1_sgRNA02	CGGCGGCGGCCCCTGAGTGA	ACTA1
ACTA1_ENST00000366684_Intron5_Frame1_sgRNA01	AGCAGAAGCTCGGGGCGCCG	ACTA1
ACTA1_ENST00000366684_Intron5_Frame1_sgRNA02	GCAGAAGCTCGGGGCGCCGG	ACTA1
ACTA2_ENST00000224784_Intron5_Frame1_sgRNA01	GAATGGTCGTTAACACGTGG	ACTA2
ACTA2_ENST00000224784_Intron5_Frame1_sgRNA02	TGAATGGTCGTTAACACGTG	ACTA2
ACTA2_ENST00000224784_Intron6_Frame1_sgRNA01	ATGACGTAGTAGGGCCACCA	ACTA2
ACTA2_ENST00000224784_Intron6_Frame1_sgRNA02	AGACTGAAGATGGCATGGTG	ACTA2
ACTA2_ENST00000224784_Intron7_Frame1_sgRNA01	GACTCACTACTCACTCCATG	ACTA2
ACTA2_ENST00000224784_Intron7_Frame1_sgRNA02	GTTGCAACATTGGCTCAGCG	ACTA2
ACTB_ENST00000646664_Intron4_Frame1_sgRNA01	GACATGAGGGTTACCCCTCG	ACTB
ACTB_ENST00000646664_Intron4_Frame1_sgRNA02	TTCCACAGCACAGCCCCGAG	ACTB
ACTB_ENST00000646664_Intron4_Frame1_sgRNA03	CGAGGGGTAACCCTCATGTC	ACTB
ACTC1_ENST00000290378_Intron3_Frame1_sgRNA01	GTGCTTACATAATGTGCTCG	ACTC1
ACTC1_ENST00000290378_Intron3_Frame1_sgRNA02	TATAGTAGAAAAAATTCCCG	ACTC1
ACTC1_ENST00000290378_Intron4_Frame1_sgRNA01	GCAAGAAGTCAATTATAGGG	ACTC1
ACTC1_ENST00000290378_Intron4_Frame1_sgRNA02	GTAGGCGGATTCAGTGAGAG	ACTC1
ACTC1_ENST00000290378_Intron5_Frame1_sgRNA01	GTCCTGATGGCTCATTAAAG	ACTC1
ACTC1_ENST00000290378_Intron5_Frame1_sgRNA02	ATACATCTGAGAGTTTCAGG	ACTC1
ACTG1_ENST00000573283_Intron4_Frame1_sgRNA01	TTAGTGATGCTGTGTCACCG	ACTG1
ACTG1_ENST00000573283_Intron4_Frame1_sgRNA02	GGTTTCTACTCTTACATCCT	ACTG1
ACTG2_ENST00000345517_Intron5_Frame1_sgRNA01	ATCATACAACGACTACCACG	ACTG2
ACTG2_ENST00000345517_Intron5_Frame1_sgRNA02	AGGCCTACAGTCTCACTGGG	ACTG2
ACTG2_ENST00000345517_Intron6_Frame1_sgRNA01	GTGAGGCCCGAATTTCTAAG	ACTG2
ACTG2_ENST00000345517_Intron6_Frame1_sgRNA02	CTGAACCTAAAGTAGACGTG	ACTG2
ACTG2_ENST00000345517_Intron7_Frame1_sgRNA01	GAGACCCCCATACCTAATAG	ACTG2
ACTG2_ENST00000345517_Intron7_Frame1_sgRNA02	TTGCATGGATAAAAGACCGG	ACTG2
ACTL6A_ENST00000429709_Intron1_Frame1_sgRNA01	CGGTTCTCTAGGGAGCCTCG	ACTL6A
ACTL6A_ENST00000429709_Intron1_Frame1_sgRNA02	GTTAGCCATGGATTACCCTG	ACTL6A
ACTL6A_ENST00000429709_Intron3_Frame1_sgRNA01	AGGGCTTGTAAACCATCCCA	ACTL6A
ACTL6A_ENST00000429709_Intron3_Frame1_sgRNA02	TTTGGAGAGTCTTCTCACAG	ACTL6A
ACTL6A_ENST00000429709_Intron6_Frame1_sgRNA01	CCTTGAACGAATTTCCTCTG	ACTL6A
ACTL6A_ENST00000429709_Intron6_Frame1_sgRNA02	GTATATTTAAAACTGATGCA	ACTL6A
ACTL6B_ENST00000160382_Intron1_Frame1_sgRNA01	CCTAGCGGGAGAGAGTTCGG	ACTL6B
ACTL6B_ENST00000160382_Intron1_Frame1_sgRNA02	CTCGACCCGCTCGTGCGCGG	ACTL6B
ACTL6B_ENST00000160382_Intron3_Frame1_sgRNA01	GCTGCAAGGAAGACTCCGCG	ACTL6B
ACTL6B_ENST00000160382_Intron3_Frame1_sgRNA02	ATAGCAGCCCCCACTCCCCG	ACTL6B
ACTL6B_ENST00000160382_Intron6_Frame1_sgRNA01	GGGGGTGCTCCAGGAGGACC	ACTL6B
ACTN1_ENST00000394419_Intron11_Frame1_sgRNA01	CTCTGCACAGAACCCGACAG	ACTN1
ACTN1_ENST00000394419_Intron2_Frame1_sgRNA01	CCCCCGGACAGGAAATACTG	ACTN1
ACTN1_ENST00000394419_Intron3_Frame1_sgRNA01	AGTTTCACTCCAGAAAACAG	ACTN1
ACTN1_ENST00000394419_Intron4_Frame1_sgRNA01	AGGGTCATAGTAGTCACCTG	ACTN1
ACTN1_ENST00000394419_Intron7_Frame1_sgRNA01	ACGATGGAAGAATCCCCAAG	ACTN1
ACTN2_ENST00000542672_Intron11_Frame1_sgRNA01	GGGATGCTTAGATAAAACCC	ACTN2
ACTN2_ENST00000542672_Intron2_Frame1_sgRNA01	GAGACAGTGACCTCTTGATG	ACTN2
ACTN2_ENST00000542672_Intron3_Frame1_sgRNA01	TGACCTAATAGCGTAGGTGT	ACTN2
ACTN2_ENST00000542672_Intron4_Frame1_sgRNA01	ACTAAAACTAGACTTCAGGG	ACTN2
ACTN2_ENST00000542672_Intron7_Frame1_sgRNA01	CTGGTATTAGAACATCCACG	ACTN2
ACTN3_ENST00000502692_Intron11_Frame1_sgRNA01	CCTGGACGTAGCTCGCTCAG	ACTN3
ACTN3_ENST00000502692_Intron2_Frame1_sgRNA01	TAGGGTGGCGGAGTGTTGGA	ACTN3
ACTN3_ENST00000502692_Intron3_Frame1_sgRNA01	AAACTCTTACTAGGGTTTGG	ACTN3
ACTN3_ENST00000502692_Intron4_Frame1_sgRNA01	GACCACTTGAAGGATCGCCC	ACTN3
ACTN3_ENST00000502692_Intron7_Frame1_sgRNA01	AAGGTAGGGCCATTACATAG	ACTN3
ACTN4_ENST00000252699_Intron11_Frame1_sgRNA01	GTTGAGATTTCAGATCCCAG	ACTN4
ACTN4_ENST00000252699_Intron2_Frame1_sgRNA01	ACCCCTTAATAGCTGCACGG	ACTN4
ACTN4_ENST00000252699_Intron3_Frame1_sgRNA01	TGCAACCCACCCAACCACGG	ACTN4
ACTN4_ENST00000252699_Intron4_Frame1_sgRNA01	GGACAGCCGAGCTATCCACG	ACTN4
ACTN4_ENST00000252699_Intron7_Frame1_sgRNA01	GAGTATGGAGCCCGACAAAG	ACTN4
ACTR10_ENST00000254286_Intron12_Frame1_sgRNA01	AGACCTTATTAAGACCCACA	ACTR10
ACTR10_ENST00000254286_Intron12_Frame1_sgRNA02	CCTAAAAAACAGCATATGAG	ACTR10
ACTR10_ENST00000254286_Intron7_Frame1_sgRNA01	TTGAAGCAGTACCATCAGAG	ACTR10
ACTR10_ENST00000254286_Intron7_Frame1_sgRNA02	GGATCCTCAAAGTCTCCTGG	ACTR10
ACTR10_ENST00000254286_Intron8_Frame1_sgRNA01	CAACAACTGTTATATCACGG	ACTR10
ACTR10_ENST00000254286_Intron8_Frame1_sgRNA02	GGTCAACAACTGTTATATCA	ACTR10
ACTR1A_ENST00000369905_Intron8_Frame1_sgRNA01	CAGGAGCTGAACACTTCCAG	ACTR1A
ACTR1A_ENST00000369905_Intron8_Frame1_sgRNA02	AAGTCAATTCTCAGGGTGCC	ACTR1A
ACTR1A_ENST00000369905_Intron8_Frame1_sgRNA03	TGGAAGTGTTCAGCTCCTGC	ACTR1A
ACTR1B_ENST00000289228_Intron8_Frame1_sgRNA01	GGGTGCGGGAGCTAGCAGCG	ACTR1B
ACTR1B_ENST00000289228_Intron8_Frame1_sgRNA02	GGTAGGGGTATACTCTCTGA	ACTR1B
ACTR1B_ENST00000289228_Intron8_Frame1_sgRNA03	TGTATTGTGAGAGTCGAGCA	ACTR1B
ACTR2_ENST00000377982_Intron5_Frame1_sgRNA01	AAAAAAGAGCTCTCCCAACG	ACTR2
ACTR2_ENST00000377982_Intron5_Frame1_sgRNA02	GAGTCTTTTAGGCACTTCAG	ACTR2
ACTR2_ENST00000377982_Intron5_Frame1_sgRNA03	ACTTCAGGGGATAATCCAGT	ACTR2
ACTR3_ENST00000263238_Intron2_Frame1_sgRNA01	AGTGTACATAGACATCCAGG	ACTR3
ACTR3_ENST00000263238_Intron2_Frame1_sgRNA02	ACCAGTAAGTACATACACGA	ACTR3
ACTR3_ENST00000263238_Intron2_Frame1_sgRNA03	CCTGCAGCATTAAAACTGGG	ACTR3
ACTR3B_ENST00000256001_Intron2_Frame1_sgRNA01	GTAGTGGTTAGGAACAGTAG	ACTR3B
ACTR3B_ENST00000256001_Intron2_Frame1_sgRNA02	GTGACTTACTACCCAAAGTG	ACTR3B
ACTR3B_ENST00000256001_Intron2_Frame1_sgRNA03	AATGACTTTGAGAGGTAACA	ACTR3B
ACTR5_ENST00000243903_Intron3_Frame1_sgRNA01	ATGAACTATTTAAATTCACG	ACTR5
ACTR5_ENST00000243903_Intron3_Frame1_sgRNA02	AGCTCGAATAACCTAAAAGG	ACTR5
ACTR5_ENST00000243903_Intron3_Frame1_sgRNA03	CAGCGAGAAACAACACCAGA	ACTR5
ACTR6_ENST00000188312_Intron4_Frame1_sgRNA01	TTAAGGGCACAATCTCAACC	ACTR6
ACTR6_ENST00000188312_Intron4_Frame1_sgRNA02	AGATTCCAAAACTTGCGCAG	ACTR6
ACTR6_ENST00000188312_Intron9_Frame1_sgRNA01	TCATGGCAGAGTGAGACTCG	ACTR6
ACTR6_ENST00000188312_Intron9_Frame1_sgRNA02	CTACCACAAGGATGAAAACG	ACTR6
ACTR8_ENST00000335754_Intron11_Frame1_sgRNA01	CCCACAAGATCCACTACGGG	ACTR8
ACTR8_ENST00000335754_Intron11_Frame1_sgRNA02	GGACCCACAAGATCCACTAC	ACTR8
ACTR8_ENST00000335754_Intron6_Frame1_sgRNA01	AGTAGTCATTAGCTGTAGCA	ACTR8
ACTR8_ENST00000335754_Intron6_Frame1_sgRNA02	ACAGATAATCAGCTGAAGCG	ACTR8
ACVR1_ENST00000263640_Intron3_Frame1_sgRNA01	TAACACTGAGTAATGCCGGG	ACVR1
ACVR1_ENST00000263640_Intron4_Frame1_sgRNA01	ACATTCTAATCTGATTAGCG	ACVR1
ACVR1_ENST00000263640_Intron6_Frame1_sgRNA01	GTTTCTACTACTCAGACTGG	ACVR1
ACVR1_ENST00000263640_Intron7_Frame1_sgRNA01	TGCAATGGATCATTACTACG	ACVR1
ACVR1_ENST00000263640_Intron8_Frame1_sgRNA01	GAAAAGAGTGAATCAGTTCG	ACVR1
ACVR1_ENST00000263640_Intron9_Frame1_sgRNA01	ATCCTGCTACCACAACACAG	ACVR1
ACVR1B_ENST00000541224_Intron1_Frame1_sgRNA01	GTATGCCTAAGAAACCCTGG	ACVR1B
ACVR1B_ENST00000541224_Intron2_Frame1_sgRNA01	ATAGTACCACGAAATGCGTG	ACVR1B
ACVR1B_ENST00000541224_Intron3_Frame1_sgRNA01	GAGTGTGCCAGATTCCTGTG	ACVR1B
ACVR1B_ENST00000541224_Intron4_Frame1_sgRNA01	GAGCCCAGTTGAGACAAAGG	ACVR1B
ACVR1B_ENST00000541224_Intron5_Frame1_sgRNA01	GTGGTAGATCCAGCTCATTG	ACVR1B
ACVR1B_ENST00000541224_Intron6_Frame1_sgRNA01	CCAGAATCTAATCCACCAAG	ACVR1B
ACVR1B_ENST00000541224_Intron8_Frame1_sgRNA01	GGGACACGTATCCTTCACAG	ACVR1B
ACVR1C_ENST00000243349_Intron1_Frame1_sgRNA01	GTAGTAAGTGGAGAATGTTG	ACVR1C
ACVR1C_ENST00000243349_Intron2_Frame1_sgRNA01	AGGAATTCCGAAACACTCAG	ACVR1C
ACVR1C_ENST00000243349_Intron3_Frame1_sgRNA01	GAATGGGTGTATCCGCAGTG	ACVR1C
ACVR1C_ENST00000243349_Intron4_Frame1_sgRNA01	TTGGTCATGAAGAGATACGG	ACVR1C
ACVR1C_ENST00000243349_Intron5_Frame1_sgRNA01	TTGTAGCCAAAAGATCCCCA	ACVR1C
ACVR1C_ENST00000243349_Intron7_Frame1_sgRNA01	TAGAACTTAATAATGCACCT	ACVR1C
ACVR2A_ENST00000241416_Intron1_Frame1_sgRNA01	ATACATTAAGAGGACAACCG	ACVR2A
ACVR2A_ENST00000241416_Intron1_Frame1_sgRNA02	AGACCAAAGATCTAACTCTG	ACVR2A
ACVR2A_ENST00000241416_Intron3_Frame1_sgRNA01	AGGTTTGCTCAACTGTAGAT	ACVR2A
ACVR2A_ENST00000241416_Intron3_Frame1_sgRNA02	TCTGTCATAGTCTCAAATTT	ACVR2A
ACVR2A_ENST00000241416_Intron9_Frame1_sgRNA01	CAAACAGGCTCTCCAACTAG	ACVR2A
ACVR2A_ENST00000241416_Intron9_Frame1_sgRNA02	ACATTAGTTTGGTCACACTG	ACVR2A
ACVR2B_ENST00000352511_Intron1_Frame1_sgRNA01	TGGTGTACAGCTTACCACCG	ACVR2B
ACVR2B_ENST00000352511_Intron1_Frame1_sgRNA02	ACACACGTGTATGCACACTG	ACVR2B
ACVR2B_ENST00000352511_Intron3_Frame1_sgRNA01	AGCCACACCCCACCCAACTG	ACVR2B
ACVR2B_ENST00000352511_Intron3_Frame1_sgRNA02	GGCCTTGAGTCAGCCGACCT	ACVR2B
ACVR2B_ENST00000352511_Intron9_Frame1_sgRNA01	TGCTCCCTATCACTCAATCT	ACVR2B
ACVR2B_ENST00000352511_Intron9_Frame1_sgRNA02	GCATCCTAGATTGAGTGATA	ACVR2B
ACVRL1_ENST00000388922_Intron2_Frame1_sgRNA01	AGGGTGGAAGCCTATATGTG	ACVRL1
ACVRL1_ENST00000388922_Intron3_Frame1_sgRNA01	CTGGGATCTAACTGGCAGAG	ACVRL1
ACVRL1_ENST00000388922_Intron5_Frame1_sgRNA01	TTGGCTACTGGAATCACAGG	ACVRL1
ACVRL1_ENST00000388922_Intron6_Frame1_sgRNA01	GACTGGGTCACTGCTAAGCT	ACVRL1
ACVRL1_ENST00000388922_Intron7_Frame1_sgRNA01	GGGTGTTCAGACAACTCGTG	ACVRL1
ACVRL1_ENST00000388922_Intron8_Frame1_sgRNA01	TTAGGGCGTGAGCGGCACAG	ACVRL1
ACY1_ENST00000636358_Intron2_Frame1_sgRNA01	TTCCCCAAGTAAATAGACTG	ACY1
ACY1_ENST00000636358_Intron6_Frame1_sgRNA01	GGAAAGGGGAGGGTGGGGCG	ACY1
ACY1_ENST00000636358_Intron7_Frame1_sgRNA01	GGAGTAGGAGGCTGCTAGTG	ACY1
ACY1_ENST00000636358_Intron8_Frame1_sgRNA01	AAAGGGCACGGTCCTATGCA	ACY1
ACY3_ENST00000255082_Intron5_Frame1_sgRNA01	GGCCTCTTCAAGGAGTATAT	ACY3
ACY3_ENST00000255082_Intron5_Frame1_sgRNA02	GACCCATATACTCCTTGAAG	ACY3
ACY3_ENST00000255082_Intron6_Frame1_sgRNA01	CTAGCCCTGACGTACCCCCA	ACY3
ACY3_ENST00000255082_Intron6_Frame1_sgRNA02	TGGGCCGTGGGGGTACGTCA	ACY3
ACYP1_ENST00000555463_Intron1_Frame1_sgRNA01	GTGATGGAGTCAATTCCCGG	ACYP1
ACYP1_ENST00000555463_Intron1_Frame1_sgRNA02	GGAACAGGGAATTGTCAAGG	ACYP1
ACYP1_ENST00000555463_Intron1_Frame1_sgRNA03	TGTATACAGTCAATCCACAG	ACYP1
ACYP2_ENST00000607452_Intron4_Frame1_sgRNA01	GTGTACTTAGTTGTACACCG	ACYP2
ACYP2_ENST00000607452_Intron4_Frame1_sgRNA02	ACAGGAACCAGACTCCACCG	ACYP2
ACYP2_ENST00000607452_Intron4_Frame1_sgRNA03	ATCCCGACCCAAGAACAAGG	ACYP2
ADA_ENST00000372874_Intron11_Frame1_sgRNA01	ATGCCTTGCCAAGACCACAT	ADA
ADA_ENST00000372874_Intron11_Frame1_sgRNA02	TCAGGCAACTTGTAGTACCC	ADA
ADA_ENST00000372874_Intron5_Frame1_sgRNA01	TGAGTGTTGTTGGAAACACC	ADA
ADA_ENST00000372874_Intron5_Frame1_sgRNA02	ACCCTGCCAGCTATTGCACA	ADA
ADA2_ENST00000399837_Intron2_Frame1_sgRNA01	CCGCACATATAAATAGCCAG	ADA2
ADA2_ENST00000399837_Intron2_Frame1_sgRNA02	CAAGTGTGTGAAAAGGACCG	ADA2
ADA2_ENST00000399837_Intron7_Frame1_sgRNA01	ACCCTCGGAAGACCAAAGAG	ADA2
ADA2_ENST00000399837_Intron7_Frame1_sgRNA02	CGGATGGTGAATCACATTTG	ADA2
ADAD1_ENST00000296513_Intron10_Frame1_sgRNA01	GAATGAATCCCAAAGGTGGG	ADAD1
ADAD1_ENST00000296513_Intron3_Frame1_sgRNA01	GTTGTATAGACATTTACCCG	ADAD1
ADAD1_ENST00000296513_Intron4_Frame1_sgRNA01	GTATATTAGGGCAATCCAAG	ADAD1
ADAD1_ENST00000296513_Intron5_Frame1_sgRNA01	GTGTGGTACATACACAACTG	ADAD1
ADAD1_ENST00000296513_Intron6_Frame1_sgRNA01	CAATAGTTAGATATAGTGTG	ADAD1
ADAD1_ENST00000296513_Intron7_Frame1_sgRNA01	AAAGAGTGATCTAGTCACTG	ADAD1
ADAD2_ENST00000268624_Intron1_Frame1_sgRNA01	ACGTATACAGAAATACCAGG	ADAD2
ADAD2_ENST00000268624_Intron2_Frame1_sgRNA01	CTGACACCTGATATCGAGGA	ADAD2
ADAD2_ENST00000268624_Intron3_Frame1_sgRNA01	CCTACCCCCGGTGTCCCCAG	ADAD2
ADAD2_ENST00000268624_Intron4_Frame1_sgRNA01	AGTGTCGAGGGGAGAGGCGT	ADAD2
ADAD2_ENST00000268624_Intron5_Frame1_sgRNA01	TGGCCCCGGCCCCCTGGGAA	ADAD2
ADAD2_ENST00000268624_Intron8_Frame1_sgRNA01	GGGGGGTGAGAAGGGAGGGC	ADAD2
ADAL_ENST00000562188_Intron11_Frame1_sgRNA01	GGTGCAACTTATGGCAACAG	ADAL
ADAL_ENST00000562188_Intron11_Frame1_sgRNA02	AATCCCTCCTGGTCTAATGG	ADAL
ADAL_ENST00000562188_Intron7_Frame1_sgRNA01	CTACTCTCACCAGTACAACG	ADAL
ADAL_ENST00000562188_Intron7_Frame1_sgRNA02	GATCTCATCTCTATCCAGAG	ADAL
ADAM10_ENST00000260408_Intron1_Frame1_sgRNA01	TAACAGCATAGGTATCTCCG	ADAM10
ADAM10_ENST00000260408_Intron10_Frame1_sgRNA01	ACGAGACCTAATTCTAACAG	ADAM10
ADAM10_ENST00000260408_Intron13_Frame1_sgRNA01	TGTTAGACTTTAAGTCATCG	ADAM10
ADAM10_ENST00000260408_Intron15_Frame1_sgRNA01	AGGGAACTAAACAATACGAA	ADAM10
ADAM10_ENST00000260408_Intron3_Frame1_sgRNA01	ATGAGATCAAGAAAAGTCCG	ADAM10
ADAM10_ENST00000260408_Intron4_Frame1_sgRNA01	GTACTGGCAATGGACTGACA	ADAM10
ADAM10_ENST00000260408_Intron8_Frame1_sgRNA01	ACTCGGCAGAGTATGAACCC	ADAM10
ADAM11_ENST00000200557_Intron1_Frame1_sgRNA01	GGATCGCCCTAGGGCTCCAG	ADAM11
ADAM11_ENST00000200557_Intron13_Frame1_sgRNA01	TGGAACGGGAGGGTGACAGT	ADAM11
ADAM11_ENST00000200557_Intron20_Frame1_sgRNA01	TGTAGCTCCCCAGGATCTCA	ADAM11
ADAM11_ENST00000200557_Intron24_Frame1_sgRNA01	CAAGGACAGGCATAGAGAGC	ADAM11
ADAM12_ENST00000368679_Intron1_Frame1_sgRNA01	TGACCGATATGGGTACACTG	ADAM12
ADAM12_ENST00000368679_Intron1_Frame1_sgRNA02	TTAGACAAGGGAAATCCCTG	ADAM12
ADAM12_ENST00000368679_Intron14_Frame1_sgRNA01	GCATTGTGGGAGTAACACAT	ADAM12
ADAM12_ENST00000368679_Intron14_Frame1_sgRNA02	TCTGGATCACGTATGCACTG	ADAM12
ADAM12_ENST00000368679_Intron18_Frame1_sgRNA01	TGTAAAGGCCGACATCTGTG	ADAM12
ADAM12_ENST00000368679_Intron18_Frame1_sgRNA02	ACCCTTAGTAGTGATCACAG	ADAM12
ADAM15_ENST00000356955_Intron1_Frame1_sgRNA01	GCTTAGCTCAGTCTCGAGAG	ADAM15
ADAM15_ENST00000356955_Intron1_Frame1_sgRNA02	AAGACCCTTAGGTACCTGAG	ADAM15
ADAM15_ENST00000356955_Intron17_Frame1_sgRNA01	TAGATCCATGAAGGCGCAGG	ADAM15
ADAM15_ENST00000356955_Intron17_Frame1_sgRNA02	CTAGATCCATGAAGGCGCAG	ADAM15
ADAM17_ENST00000310823_Intron1_Frame1_sgRNA01	GGACACACAAGTATTATACG	ADAM17
ADAM17_ENST00000310823_Intron13_Frame1_sgRNA01	GAGACCATGCATTCTAACTG	ADAM17
ADAM17_ENST00000310823_Intron14_Frame1_sgRNA01	CTGTTGTGTTGAATGCCAAG	ADAM17
ADAM17_ENST00000310823_Intron16_Frame1_sgRNA01	TCATAGATAGTCTGTCCCCG	ADAM17
ADAM17_ENST00000310823_Intron3_Frame1_sgRNA01	AGATAATCTCAACTCCTAAG	ADAM17
ADAM17_ENST00000310823_Intron5_Frame1_sgRNA01	ACTACAATTGACTTCAGTAG	ADAM17
ADAM17_ENST00000310823_Intron9_Frame1_sgRNA01	GCTGGGATTATTAAGATGAT	ADAM17
ADAM18_ENST00000265707_Intron14_Frame1_sgRNA01	TCTGCCGATTCTAAGACCTT	ADAM18
ADAM18_ENST00000265707_Intron14_Frame1_sgRNA02	GCCCCTGCCCAAGAAGAGCA	ADAM18
ADAM18_ENST00000265707_Intron18_Frame1_sgRNA01	ACTGGAACCTCTCCAGATGC	ADAM18
ADAM18_ENST00000265707_Intron18_Frame1_sgRNA02	AATGTTCATCAATAATGTGT	ADAM18
ADAM19_ENST00000257527_Intron1_Frame1_sgRNA01	GAAAATCCAGACACTCTCCG	ADAM19
ADAM19_ENST00000257527_Intron1_Frame1_sgRNA02	GGTAGGACATAAAATGCCCG	ADAM19
ADAM19_ENST00000257527_Intron14_Frame1_sgRNA01	CAAGATTCCAAACTACCCTG	ADAM19
ADAM19_ENST00000257527_Intron14_Frame1_sgRNA02	TAATGATATAGTGTTGTGGA	ADAM19
ADAM19_ENST00000257527_Intron18_Frame1_sgRNA01	AGGAGCGACTGCTCATAGTG	ADAM19
ADAM19_ENST00000257527_Intron18_Frame1_sgRNA02	GAACCTGGGACACATTATGG	ADAM19
ADAM2_ENST00000265708_Intron14_Frame1_sgRNA01	AATTGACAGAGGAAACATTT	ADAM2
ADAM2_ENST00000265708_Intron18_Frame1_sgRNA01	AGTAAGGGCTGCAAAATACC	ADAM2
ADAM22_ENST00000265727_Intron1_Frame1_sgRNA01	CTTCCCAGTTGGGTTCCGAG	ADAM22
ADAM22_ENST00000265727_Intron13_Frame1_sgRNA01	ACAGGGAAACTCTACCTCTG	ADAM22
ADAM22_ENST00000265727_Intron20_Frame1_sgRNA01	CCAACTAGCCAAGATGTGTG	ADAM22
ADAM22_ENST00000265727_Intron24_Frame1_sgRNA01	AAGAGTAATGAAACTTAGGG	ADAM22
ADAM22_ENST00000265727_Intron28_Frame1_sgRNA01	ACAAACCCGGTGTTCCACAG	ADAM22
ADAM22_ENST00000265727_Intron7_Frame1_sgRNA01	GATACTAAAAAGATAATACG	ADAM22
ADAM23_ENST00000264377_Intron1_Frame1_sgRNA01	CGTATCCGGCGCATTCAGTG	ADAM23
ADAM23_ENST00000264377_Intron13_Frame1_sgRNA01	AACGACCTAATGCAATCCGG	ADAM23
ADAM23_ENST00000264377_Intron20_Frame1_sgRNA01	ACACCCGATTCTCCAGAGCA	ADAM23
ADAM23_ENST00000264377_Intron24_Frame1_sgRNA01	ATAATGGGCACCACCCACAG	ADAM23
ADAM23_ENST00000264377_Intron7_Frame1_sgRNA01	GATATCAGGGGTGAACATCG	ADAM23
ADAM28_ENST00000265769_Intron1_Frame1_sgRNA01	TAATGTACCAGGCAGCACGT	ADAM28
ADAM28_ENST00000265769_Intron1_Frame1_sgRNA02	GAGTCACATGGCTAACACTG	ADAM28
ADAM28_ENST00000265769_Intron14_Frame1_sgRNA01	TAAAGTCGGACAAAGGAGGG	ADAM28
ADAM28_ENST00000265769_Intron14_Frame1_sgRNA02	ACTGTGAAAACAAGAAACCT	ADAM28
ADAM28_ENST00000265769_Intron18_Frame1_sgRNA01	ACCAAGAGGACAGACCCTAG	ADAM28
ADAM28_ENST00000265769_Intron18_Frame1_sgRNA02	AGAGCTGGATTAGTTCACAC	ADAM28
ADAM32_ENST00000379907_Intron14_Frame1_sgRNA01	CATCTGAGGTTTACCTTCAG	ADAM32
ADAM32_ENST00000379907_Intron14_Frame1_sgRNA02	GGTTTACCTTCAGAGGTCAC	ADAM32
ADAM33_ENST00000356518_Intron1_Frame1_sgRNA01	CCACCCCTTAGGACTCAGCG	ADAM33
ADAM33_ENST00000356518_Intron14_Frame1_sgRNA01	GGGGCCAGTTTTCTACTGTG	ADAM33
ADAM33_ENST00000356518_Intron18_Frame1_sgRNA01	CTGGGGTGGTGCACCTGCTC	ADAM33
ADAM33_ENST00000356518_Intron20_Frame1_sgRNA01	ATAGGGGACTCAAGGTGACT	ADAM33
ADAM33_ENST00000356518_Intron21_Frame1_sgRNA01	TGGTCTGCATGATAACCAAG	ADAM33
ADAM7_ENST00000175238_Intron1_Frame1_sgRNA01	AGAACATGGCGAAAATATGG	ADAM7
ADAM7_ENST00000175238_Intron1_Frame1_sgRNA02	ACATTAACATTCGTCTACAG	ADAM7
ADAM7_ENST00000175238_Intron14_Frame1_sgRNA01	GTAAGATCAACTAATATGAC	ADAM7
ADAM7_ENST00000175238_Intron14_Frame1_sgRNA02	ATCTTGACCCAATTCCTACA	ADAM7
ADAM7_ENST00000175238_Intron18_Frame1_sgRNA01	GGGTATCAGTTGTAAAACAG	ADAM7
ADAM7_ENST00000175238_Intron18_Frame1_sgRNA02	TTAGCTAGAAGAGACTACAT	ADAM7
ADAM8_ENST00000445355_Intron1_Frame1_sgRNA01	CTATCTGGTGAGTTCCCCAG	ADAM8
ADAM8_ENST00000445355_Intron1_Frame1_sgRNA02	CCACCCCCACTATTTAGCCG	ADAM8
ADAM8_ENST00000445355_Intron14_Frame1_sgRNA01	GGGTGGCTGCAGGCCTTGCC	ADAM8
ADAM8_ENST00000445355_Intron14_Frame1_sgRNA02	TGGCCTGGCAGGGTGGCTGC	ADAM8
ADAM8_ENST00000445355_Intron18_Frame1_sgRNA01	CTGGACGACCACATGCTCAG	ADAM8
ADAM8_ENST00000445355_Intron18_Frame1_sgRNA02	TGCCACAGGCATCGACACAC	ADAM8
ADAM9_ENST00000487273_Intron1_Frame1_sgRNA01	TAAGAAAACGGGCAACACGG	ADAM9
ADAM9_ENST00000487273_Intron1_Frame1_sgRNA02	TGCCCAAAGAACTTCCTACG	ADAM9
ADAM9_ENST00000487273_Intron14_Frame1_sgRNA01	CAGGAACCACGTACTCACAG	ADAM9
ADAM9_ENST00000487273_Intron14_Frame1_sgRNA02	CAGCGTCTCCAACATCTGAG	ADAM9
ADAM9_ENST00000487273_Intron18_Frame1_sgRNA01	GGGAAATCTCATAATTAACG	ADAM9
ADAM9_ENST00000487273_Intron18_Frame1_sgRNA02	TAGCTGTATGGAAAACGAGG	ADAM9
ADAMDEC1_ENST00000256412_Intron1_Frame1_sgRNA01	CATGGCTTATTGACACACTG	ADAMDEC1
ADAMDEC1_ENST00000256412_Intron1_Frame1_sgRNA02	AAGCTGAAGTTACTTCTACG	ADAMDEC1
ADAMDEC1_ENST00000256412_Intron1_Frame1_sgRNA03	AGTGCATTTAAGAAACCACA	ADAMDEC1
ADAMTS1_ENST00000284984_Intron1_Frame1_sgRNA01	CAGGCAGGATCATAAGTCCG	ADAMTS1
ADAMTS1_ENST00000284984_Intron3_Frame1_sgRNA01	GACCATGTCTACTTTTCACA	ADAMTS1
ADAMTS1_ENST00000284984_Intron4_Frame1_sgRNA01	TATCAATACAGAGTTAGTGA	ADAMTS1
ADAMTS1_ENST00000284984_Intron6_Frame1_sgRNA01	AAGATGTACCCACAAACAGG	ADAMTS1
ADAMTS10_ENST00000597188_Intron16_Frame1_sgRNA01	ACCTGGGATACGGTACCATG	ADAMTS10
ADAMTS10_ENST00000597188_Intron18_Frame1_sgRNA01	AGGGAAAGGCTTACTACGGG	ADAMTS10
ADAMTS10_ENST00000597188_Intron19_Frame1_sgRNA01	GATGAGGATTAGGGGTCAGT	ADAMTS10
ADAMTS10_ENST00000597188_Intron21_Frame1_sgRNA01	GGCACAAGATACCTGGGCTG	ADAMTS10
ADAMTS10_ENST00000597188_Intron25_Frame1_sgRNA01	TGAGCTAGATGATTGCCGTG	ADAMTS10
ADAMTS10_ENST00000597188_Intron3_Frame1_sgRNA01	ACAGGGGTCCAATAAGACCA	ADAMTS10
ADAMTS10_ENST00000597188_Intron5_Frame1_sgRNA01	GGGCAGACAGACCATCACAC	ADAMTS10
ADAMTS10_ENST00000597188_Intron9_Frame1_sgRNA01	CAGGCGCCTATGAAGGCAGT	ADAMTS10
ADAMTS12_ENST00000504830_Intron12_Frame1_sgRNA01	TAAGTACGGAGGAATCCTGG	ADAMTS12
ADAMTS12_ENST00000504830_Intron14_Frame1_sgRNA01	GGATTGAATGATGACGTCTG	ADAMTS12
ADAMTS12_ENST00000504830_Intron16_Frame1_sgRNA01	CCAGGACTTAGGGTACATCG	ADAMTS12
ADAMTS12_ENST00000504830_Intron23_Frame1_sgRNA01	CCACCCGTACAAATGTGTGG	ADAMTS12
ADAMTS12_ENST00000504830_Intron3_Frame1_sgRNA01	TTGTGTAGTACAGTTCACAG	ADAMTS12
ADAMTS13_ENST00000371929_Intron12_Frame1_sgRNA01	CAGTGCCTGATCTACCAGCG	ADAMTS13
ADAMTS13_ENST00000371929_Intron14_Frame1_sgRNA01	TATGGACGTTGTGCATTCTG	ADAMTS13
ADAMTS13_ENST00000371929_Intron15_Frame1_sgRNA01	CACTCCAGAAAGACCCACTG	ADAMTS13
ADAMTS13_ENST00000371929_Intron17_Frame1_sgRNA01	CAGCACGGCTTGCCCCTGCA	ADAMTS13
ADAMTS13_ENST00000371929_Intron2_Frame1_sgRNA01	TGCGTGCCTAGTCACTAATG	ADAMTS13
ADAMTS13_ENST00000371929_Intron21_Frame1_sgRNA01	GGAACACGTGGTAATACACA	ADAMTS13
ADAMTS13_ENST00000371929_Intron25_Frame1_sgRNA01	CCAGATGATCCAGCAAGAGG	ADAMTS13
ADAMTS13_ENST00000371929_Intron26_Frame1_sgRNA01	GAACTCGGCTCAGTCTACCC	ADAMTS13
ADAMTS13_ENST00000371929_Intron27_Frame1_sgRNA01	GCTATCAGAGGATATCGAGG	ADAMTS13
ADAMTS14_ENST00000373208_Intron1_Frame1_sgRNA01	GCAGTCGGTTCAGAGGTAAG	ADAMTS14
ADAMTS14_ENST00000373208_Intron12_Frame1_sgRNA01	GAATGAGCATCTGTCCATGG	ADAMTS14
ADAMTS14_ENST00000373208_Intron14_Frame1_sgRNA01	CATCACAAAACTTTACCTAG	ADAMTS14
ADAMTS14_ENST00000373208_Intron15_Frame1_sgRNA01	TATTACCAAAAGACCCCGGG	ADAMTS14
ADAMTS14_ENST00000373208_Intron17_Frame1_sgRNA01	GCGTCCCTCAGAAAGTGACG	ADAMTS14
ADAMTS14_ENST00000373208_Intron20_Frame1_sgRNA01	GTATTTGGGACTTTGGCCCA	ADAMTS14
ADAMTS14_ENST00000373208_Intron21_Frame1_sgRNA01	GTCCCGATGTGTGCTGACTG	ADAMTS14
ADAMTS14_ENST00000373208_Intron3_Frame1_sgRNA01	GTGACCGGGAAACACTCCAG	ADAMTS14
ADAMTS14_ENST00000373208_Intron6_Frame1_sgRNA01	GGTGTGTAAAACCACATTTG	ADAMTS14
ADAMTS15_ENST00000299164_Intron2_Frame1_sgRNA01	ACACCATGTTAACGACAAGG	ADAMTS15
ADAMTS15_ENST00000299164_Intron2_Frame1_sgRNA02	GGGACACCATGTTAACGACA	ADAMTS15
ADAMTS15_ENST00000299164_Intron3_Frame1_sgRNA01	GAAGTGAGCACCTCCACCAG	ADAMTS15
ADAMTS15_ENST00000299164_Intron3_Frame1_sgRNA02	GGTAAGGGGATAATGAACCA	ADAMTS15
ADAMTS15_ENST00000299164_Intron5_Frame1_sgRNA01	ACTAGAAGTCCTCTTATCTG	ADAMTS15
ADAMTS15_ENST00000299164_Intron5_Frame1_sgRNA02	GAAGGTTGTGCATAGCTCAG	ADAMTS15
ADAMTS16_ENST00000274181_Intron13_Frame1_sgRNA01	TCTAAACTTCACCAGCGGTG	ADAMTS16
ADAMTS16_ENST00000274181_Intron15_Frame1_sgRNA01	GTTTTGTTTACCGAGGACTG	ADAMTS16
ADAMTS16_ENST00000274181_Intron17_Frame1_sgRNA01	GTAGACGCCTTAGTGCATGG	ADAMTS16
ADAMTS16_ENST00000274181_Intron2_Frame1_sgRNA01	ATACGTTGTGACAACAACTG	ADAMTS16
ADAMTS16_ENST00000274181_Intron22_Frame1_sgRNA01	CTACCATCTATGTTGTCCTG	ADAMTS16
ADAMTS16_ENST00000274181_Intron4_Frame1_sgRNA01	ACCATGCTGAGAACAAACGG	ADAMTS16
ADAMTS16_ENST00000274181_Intron7_Frame1_sgRNA01	TGTGCAAAAGCAAGTTAACG	ADAMTS16
ADAMTS17_ENST00000268070_Intron1_Frame1_sgRNA01	GCCGGAGTACGGGAATCGGG	ADAMTS17
ADAMTS17_ENST00000268070_Intron13_Frame1_sgRNA01	ACGTTGAATACACATCAAGG	ADAMTS17
ADAMTS17_ENST00000268070_Intron15_Frame1_sgRNA01	TCAACAGTTAGACTTCTGTG	ADAMTS17
ADAMTS17_ENST00000268070_Intron17_Frame1_sgRNA01	AGACTGTGGCTGCACCCACG	ADAMTS17
ADAMTS17_ENST00000268070_Intron21_Frame1_sgRNA01	AAGGGTTGACGTGTGCACGA	ADAMTS17
ADAMTS17_ENST00000268070_Intron3_Frame1_sgRNA01	GTGTCTCGTAGTTTCCCACG	ADAMTS17
ADAMTS17_ENST00000268070_Intron7_Frame1_sgRNA01	TCAGGAACAGAAGTCCACGG	ADAMTS17
ADAMTS18_ENST00000282849_Intron13_Frame1_sgRNA01	GAAAGGTTTACTATCCAGGG	ADAMTS18
ADAMTS18_ENST00000282849_Intron15_Frame1_sgRNA01	AGTTTGAGTCACGCCAAATG	ADAMTS18
ADAMTS18_ENST00000282849_Intron17_Frame1_sgRNA01	AAACATGGATATCCCCTCAG	ADAMTS18
ADAMTS18_ENST00000282849_Intron2_Frame1_sgRNA01	CTTAGACATCCGTAAAACAA	ADAMTS18
ADAMTS18_ENST00000282849_Intron22_Frame1_sgRNA01	GTGTGACACAAGTCTCTGGG	ADAMTS18
ADAMTS18_ENST00000282849_Intron4_Frame1_sgRNA01	CTTCCTTATGGACTGCAGTG	ADAMTS18
ADAMTS18_ENST00000282849_Intron7_Frame1_sgRNA01	GAGTAACCTAATGTACCCTG	ADAMTS18
ADAMTS19_ENST00000274487_Intron1_Frame1_sgRNA01	GAGACCGCGAACGTACGGGT	ADAMTS19
ADAMTS19_ENST00000274487_Intron13_Frame1_sgRNA01	GAGTGTTCCAAGAACCATGG	ADAMTS19
ADAMTS19_ENST00000274487_Intron15_Frame1_sgRNA01	TTGAGCCTACAGCACTACGG	ADAMTS19
ADAMTS19_ENST00000274487_Intron16_Frame1_sgRNA01	GAGCTAGATGTAATTCCCTG	ADAMTS19
ADAMTS19_ENST00000274487_Intron18_Frame1_sgRNA01	ATGCATCCACTATTGCTAGG	ADAMTS19
ADAMTS19_ENST00000274487_Intron22_Frame1_sgRNA01	CCTGTGCATATAATCTCCAG	ADAMTS19
ADAMTS19_ENST00000274487_Intron3_Frame1_sgRNA01	AAAGTGAACAGTATCCCATG	ADAMTS19
ADAMTS19_ENST00000274487_Intron7_Frame1_sgRNA01	AAATCTGTAACCTCTCCATG	ADAMTS19
ADAMTS2_ENST00000251582_Intron1_Frame1_sgRNA01	CGTGTGCCACGACCCCTCGG	ADAMTS2
ADAMTS2_ENST00000251582_Intron12_Frame1_sgRNA01	TTTCCACAAGGGTCCCCACG	ADAMTS2
ADAMTS2_ENST00000251582_Intron14_Frame1_sgRNA01	CCGGGCTTATGACTGTTCTG	ADAMTS2
ADAMTS2_ENST00000251582_Intron15_Frame1_sgRNA01	ACTCTGCCCATTGATCCCAG	ADAMTS2
ADAMTS2_ENST00000251582_Intron17_Frame1_sgRNA01	CCTAGCAAGAGGTTGATGTG	ADAMTS2
ADAMTS2_ENST00000251582_Intron20_Frame1_sgRNA01	AGGCGTCCCCCTATTCACAC	ADAMTS2
ADAMTS2_ENST00000251582_Intron21_Frame1_sgRNA01	CTCCGCCAAGATGAACACTG	ADAMTS2
ADAMTS2_ENST00000251582_Intron3_Frame1_sgRNA01	TCACCTCCAAGGATTCACGG	ADAMTS2
ADAMTS2_ENST00000251582_Intron6_Frame1_sgRNA01	TTACAGGCAGAACGGCCACG	ADAMTS2
ADAMTS20_ENST00000389420_Intron1_Frame1_sgRNA01	TTGGACAATGAGGAACGCGT	ADAMTS20
ADAMTS20_ENST00000389420_Intron15_Frame1_sgRNA01	AGATGAAGGCTACCACCAGG	ADAMTS20
ADAMTS20_ENST00000389420_Intron16_Frame1_sgRNA01	ATCCCTGTTAACACATACGT	ADAMTS20
ADAMTS20_ENST00000389420_Intron18_Frame1_sgRNA01	ACGAGGTGCCAAAGGAACTG	ADAMTS20
ADAMTS20_ENST00000389420_Intron3_Frame1_sgRNA01	GTGTATTCTAGAATGCAAGG	ADAMTS20
ADAMTS20_ENST00000389420_Intron33_Frame1_sgRNA01	GAAACTTATTAGAAACCCTT	ADAMTS20
ADAMTS20_ENST00000389420_Intron36_Frame1_sgRNA01	AAGCTTCCACAAGTAGACCG	ADAMTS20
ADAMTS20_ENST00000389420_Intron7_Frame1_sgRNA01	AGACACAAACCATCAACCAG	ADAMTS20
ADAMTS3_ENST00000286657_Intron13_Frame1_sgRNA01	ATAGGGATCAAGAGTCCATG	ADAMTS3
ADAMTS3_ENST00000286657_Intron15_Frame1_sgRNA01	ATGTAGTGCTCAACTAACCA	ADAMTS3
ADAMTS3_ENST00000286657_Intron16_Frame1_sgRNA01	AAATTATAATCAGCTCTCCG	ADAMTS3
ADAMTS3_ENST00000286657_Intron18_Frame1_sgRNA01	GTCACTAAGTATTGTCACAG	ADAMTS3
ADAMTS3_ENST00000286657_Intron2_Frame1_sgRNA01	AGTGTGACTGGAGTATGACA	ADAMTS3
ADAMTS3_ENST00000286657_Intron21_Frame1_sgRNA01	TCACGGCAATGGTACTAACA	ADAMTS3
ADAMTS3_ENST00000286657_Intron4_Frame1_sgRNA01	CCTGACCCTAAATTGCACTG	ADAMTS3
ADAMTS3_ENST00000286657_Intron7_Frame1_sgRNA01	ACAACTGGACTTTTGCCTAG	ADAMTS3
ADAMTS4_ENST00000367996_Intron3_Frame1_sgRNA01	TGGGACCCCCATTAACACTG	ADAMTS4
ADAMTS4_ENST00000367996_Intron3_Frame1_sgRNA02	TAGCCCTATACCTAGGCCTG	ADAMTS4
ADAMTS4_ENST00000367996_Intron4_Frame1_sgRNA01	GATTACCTTGTCACGCAGTG	ADAMTS4
ADAMTS4_ENST00000367996_Intron4_Frame1_sgRNA02	CAGGAATTGAGTGCTACCCA	ADAMTS4
ADAMTS4_ENST00000367996_Intron6_Frame1_sgRNA01	CGGCCAAGGACAATTCCCAG	ADAMTS4
ADAMTS4_ENST00000367996_Intron6_Frame1_sgRNA02	CCCTTGAGTGCAAGACCAAG	ADAMTS4
ADAMTS5_ENST00000284987_Intron2_Frame1_sgRNA01	CAGGCATTACTGTACAACCA	ADAMTS5
ADAMTS5_ENST00000284987_Intron2_Frame1_sgRNA02	AGATTTATCAGTTAACACTG	ADAMTS5
ADAMTS5_ENST00000284987_Intron3_Frame1_sgRNA01	TGACTTTAGAGTGAGCACGC	ADAMTS5
ADAMTS5_ENST00000284987_Intron3_Frame1_sgRNA02	ACTAACTTGAGGGACCATGT	ADAMTS5
ADAMTS5_ENST00000284987_Intron5_Frame1_sgRNA01	TAGATAAAATCCATCAGCAT	ADAMTS5
ADAMTS5_ENST00000284987_Intron5_Frame1_sgRNA02	TCTTTACTCACCAATGCTGA	ADAMTS5
ADAMTS6_ENST00000381055_Intron15_Frame1_sgRNA01	AGCCTTTGATTCTCCCACAG	ADAMTS6
ADAMTS6_ENST00000381055_Intron17_Frame1_sgRNA01	TCACAGAGGATTGATATGAG	ADAMTS6
ADAMTS6_ENST00000381055_Intron18_Frame1_sgRNA01	TGAGTAATCGAGCTTCCCAG	ADAMTS6
ADAMTS6_ENST00000381055_Intron2_Frame1_sgRNA01	TAATACCGAATTGACACAGT	ADAMTS6
ADAMTS6_ENST00000381055_Intron20_Frame1_sgRNA01	TGTGCATAACATGATAACGG	ADAMTS6
ADAMTS6_ENST00000381055_Intron24_Frame1_sgRNA01	AAATGTACTGATACCCAGGG	ADAMTS6
ADAMTS6_ENST00000381055_Intron4_Frame1_sgRNA01	GCTAAGATGAGCACTCAGAG	ADAMTS6
ADAMTS6_ENST00000381055_Intron8_Frame1_sgRNA01	AGACCAACATAATCCAACAG	ADAMTS6
ADAMTS7_ENST00000388820_Intron1_Frame1_sgRNA01	GTGCATACTAGAACTCACAG	ADAMTS7
ADAMTS7_ENST00000388820_Intron12_Frame1_sgRNA01	GGCCTCCTGCTCGCATCACA	ADAMTS7
ADAMTS7_ENST00000388820_Intron14_Frame1_sgRNA01	GGGGACAGGTCTCTGCACAT	ADAMTS7
ADAMTS7_ENST00000388820_Intron16_Frame1_sgRNA01	AGACACCTGTATTAGGCCAG	ADAMTS7
ADAMTS7_ENST00000388820_Intron23_Frame1_sgRNA01	GTCCTGCTAATGAGGTAATG	ADAMTS7
ADAMTS7_ENST00000388820_Intron3_Frame1_sgRNA01	TCAGTCTAGGGGATTGACTG	ADAMTS7
ADAMTS8_ENST00000257359_Intron3_Frame1_sgRNA01	AAGAGCAGTTCCCTCCGATG	ADAMTS8
ADAMTS8_ENST00000257359_Intron3_Frame1_sgRNA02	GTATTTTGGCCATGTGCTCG	ADAMTS8
ADAMTS8_ENST00000257359_Intron4_Frame1_sgRNA01	ACTGGGTACACAGAATGTCG	ADAMTS8
ADAMTS8_ENST00000257359_Intron4_Frame1_sgRNA02	GCTCTCACTAGATCATCAAG	ADAMTS8
ADAMTS8_ENST00000257359_Intron6_Frame1_sgRNA01	ATATAGAGTTACTCCCAGAG	ADAMTS8
ADAMTS8_ENST00000257359_Intron6_Frame1_sgRNA02	AATAAACGCAGGGAGCAACA	ADAMTS8
ADAMTS9_ENST00000498707_Intron1_Frame1_sgRNA01	AGTTACTTTAGTTTGCGGCG	ADAMTS9
ADAMTS9_ENST00000498707_Intron13_Frame1_sgRNA01	CCGTTGGCCGGCCGGCACTG	ADAMTS9
ADAMTS9_ENST00000498707_Intron15_Frame1_sgRNA01	ATTAGGTGCCTTCTAGTCGA	ADAMTS9
ADAMTS9_ENST00000498707_Intron16_Frame1_sgRNA01	AGAGCCTTTGAACCTCACGG	ADAMTS9
ADAMTS9_ENST00000498707_Intron18_Frame1_sgRNA01	AAACTATTTAGACCCCGGAT	ADAMTS9
ADAMTS9_ENST00000498707_Intron3_Frame1_sgRNA01	TGAGTAACCACTGAATAACG	ADAMTS9
ADAMTS9_ENST00000498707_Intron33_Frame1_sgRNA01	TAGGCAGATAATTCACATCT	ADAMTS9
ADAMTS9_ENST00000498707_Intron36_Frame1_sgRNA01	AAGGCCATTCCTGAAAGACG	ADAMTS9
ADAMTS9_ENST00000498707_Intron7_Frame1_sgRNA01	TTTACTCTAAAAAGCAACTG	ADAMTS9
ADAMTSL1_ENST00000380548_Intron12_Frame1_sgRNA01	CTAAATCAGAGATCATGCGT	ADAMTSL1
ADAMTSL1_ENST00000380548_Intron14_Frame1_sgRNA01	ATATCATGGCCAGTTCAGGG	ADAMTSL1
ADAMTSL1_ENST00000380548_Intron18_Frame1_sgRNA01	AGTCGTTTAAAACCCCAGAG	ADAMTSL1
ADAMTSL1_ENST00000380548_Intron20_Frame1_sgRNA01	TCTGGTAGGTGTAATGAACG	ADAMTSL1
ADAMTSL1_ENST00000380548_Intron21_Frame1_sgRNA01	AAACGTTCAGAATAGCAGGG	ADAMTSL1
ADAMTSL1_ENST00000380548_Intron22_Frame1_sgRNA01	GTAAGCACCGTAACTCAGTG	ADAMTSL1
ADAMTSL1_ENST00000380548_Intron23_Frame1_sgRNA01	CATACCCAGAGCGCACACTG	ADAMTSL1
ADAMTSL1_ENST00000380548_Intron24_Frame1_sgRNA01	TTCGGGAATGGTTCCCTGCG	ADAMTSL1
ADAMTSL1_ENST00000380548_Intron28_Frame1_sgRNA01	TGAGCCACTGACACAAACAT	ADAMTSL1
ADAMTSL1_ENST00000380548_Intron5_Frame1_sgRNA01	AAACATCTTAGGTATACACG	ADAMTSL1
ADAMTSL1_ENST00000380548_Intron6_Frame1_sgRNA01	GGGCATTTAATTGAACACCA	ADAMTSL1
ADAMTSL1_ENST00000380548_Intron8_Frame1_sgRNA01	GATCAAGACTTAGATTCTCG	ADAMTSL1
ADAMTSL2_ENST00000354484_Intron10_Frame1_sgRNA01	TGCTCGTTGAGTGAGCGATG	ADAMTSL2
ADAMTSL2_ENST00000354484_Intron12_Frame1_sgRNA01	CCCTTCGTCACAGATCACAG	ADAMTSL2
ADAMTSL2_ENST00000354484_Intron18_Frame1_sgRNA01	GCTACAGATGTCACACCCAG	ADAMTSL2
ADAMTSL2_ENST00000354484_Intron5_Frame1_sgRNA01	ATGACCCATGACATCAACGC	ADAMTSL2
ADAMTSL2_ENST00000354484_Intron7_Frame1_sgRNA01	GCGGAATCCTCCGTTCCCAG	ADAMTSL2
ADAMTSL2_ENST00000354484_Intron8_Frame1_sgRNA01	CAGACGCGTAGAAATACCAA	ADAMTSL2
ADAMTSL3_ENST00000286744_Intron10_Frame1_sgRNA01	AGGCTCCCCCTAAAACAACA	ADAMTSL3
ADAMTSL3_ENST00000286744_Intron14_Frame1_sgRNA01	AATCTTATACTCCAGCGGAG	ADAMTSL3
ADAMTSL3_ENST00000286744_Intron16_Frame1_sgRNA01	ACCACTGACTATAAGCAGTG	ADAMTSL3
ADAMTSL3_ENST00000286744_Intron20_Frame1_sgRNA01	CAGCGTGTGCTACAACAAGG	ADAMTSL3
ADAMTSL3_ENST00000286744_Intron22_Frame1_sgRNA01	TGTAGGGCCAAAACACACTG	ADAMTSL3
ADAMTSL3_ENST00000286744_Intron23_Frame1_sgRNA01	GGGGACCATGAGACTCACGT	ADAMTSL3
ADAMTSL3_ENST00000286744_Intron24_Frame1_sgRNA01	TGTATAAGTATGGACGTGTG	ADAMTSL3
ADAMTSL3_ENST00000286744_Intron25_Frame1_sgRNA01	AAAGTACAATGGTAGCACTG	ADAMTSL3
ADAMTSL3_ENST00000286744_Intron29_Frame1_sgRNA01	TCATCAGTGTCCCAACTGAG	ADAMTSL3
ADAMTSL3_ENST00000286744_Intron7_Frame1_sgRNA01	ATGAGGCGAGAGGTGCACCG	ADAMTSL3
ADAMTSL3_ENST00000286744_Intron8_Frame1_sgRNA01	GTAACAAAAGGAGCTAACAA	ADAMTSL3
ADAMTSL4_ENST00000674043_Intron11_Frame1_sgRNA01	AGGGCTGGCTCGGGGCAGTG	ADAMTSL4
ADAMTSL4_ENST00000674043_Intron12_Frame1_sgRNA01	TCAGTGGTGTCCCAGACGCA	ADAMTSL4
ADAMTSL4_ENST00000674043_Intron18_Frame1_sgRNA01	ACACCCATTCCCAGACGGGT	ADAMTSL4
ADAMTSL4_ENST00000674043_Intron6_Frame1_sgRNA01	GGCTTGGAATTGGGGATGAA	ADAMTSL4
ADAMTSL4_ENST00000674043_Intron7_Frame1_sgRNA01	AGGTCACCGAGACCATCAAG	ADAMTSL4
ADAMTSL4_ENST00000674043_Intron9_Frame1_sgRNA01	TATAGGCTAAGGACACGGTG	ADAMTSL4
ADAMTSL5_ENST00000330475_Intron10_Frame1_sgRNA01	TGGGGGATGAGTGGGGACTG	ADAMTSL5
ADAMTSL5_ENST00000330475_Intron11_Frame1_sgRNA01	GATCACGTCAGGGATCAATG	ADAMTSL5
ADAMTSL5_ENST00000330475_Intron5_Frame1_sgRNA01	ATATGTTAGGCGTGAAACAG	ADAMTSL5
ADAMTSL5_ENST00000330475_Intron7_Frame1_sgRNA01	GTAACTCCAAACGTTTACGG	ADAMTSL5
ADAMTSL5_ENST00000330475_Intron8_Frame1_sgRNA01	GGTCTGGGAGACGAGACGAC	ADAMTSL5
ADAP1_ENST00000539900_Intron1_Frame1_sgRNA01	TGCGTGTCTGACGGTCACCG	ADAP1
ADAP1_ENST00000539900_Intron1_Frame1_sgRNA02	ATCGTGCTGTGTGAGCACGA	ADAP1
ADAP1_ENST00000539900_Intron10_Frame1_sgRNA01	TTGTCACAGCGGCGGGGAGC	ADAP1
ADAP1_ENST00000539900_Intron10_Frame1_sgRNA02	TGTCACAGCGGCGGGGAGCT	ADAP1
ADAP1_ENST00000539900_Intron4_Frame1_sgRNA01	GCTGTGGCAGACGATCACAG	ADAP1
ADAP1_ENST00000539900_Intron4_Frame1_sgRNA02	ACTCCTTCAGAAAAGCCCGG	ADAP1
ADAP2_ENST00000580525_Intron1_Frame1_sgRNA01	TTAGCCCACCGGCCGCTGCG	ADAP2
ADAP2_ENST00000580525_Intron1_Frame1_sgRNA02	GTGTCCGGGTCCAAGCACGT	ADAP2
ADAP2_ENST00000580525_Intron10_Frame1_sgRNA01	GCACAAGTGTTTCCCCCAAG	ADAP2
ADAP2_ENST00000580525_Intron10_Frame1_sgRNA02	AGGATCAGCATAGAGCACGG	ADAP2
ADAP2_ENST00000580525_Intron4_Frame1_sgRNA01	GCTTGGACTCAGGACCGTGG	ADAP2
ADAP2_ENST00000580525_Intron4_Frame1_sgRNA02	CTGCACAATGGTCGAAAGGG	ADAP2
ADAR_ENST00000368474_Intron11_Frame1_sgRNA01	CACGTCAGCAGTCATCATGG	ADAR
ADAR_ENST00000368474_Intron11_Frame1_sgRNA02	GCTATGACGGAGGACCACAG	ADAR
ADAR_ENST00000368474_Intron12_Frame1_sgRNA01	GGACACTCAATCAATTACTG	ADAR
ADAR_ENST00000368474_Intron12_Frame1_sgRNA02	ATTGAGTGTCCAGTCTGCTG	ADAR
ADAR_ENST00000368474_Intron8_Frame1_sgRNA01	ATGCATGTAAGTCCAAGGCA	ADAR
ADAR_ENST00000368474_Intron8_Frame1_sgRNA02	ACATGCATGGACTCCAGGGG	ADAR
ADARB1_ENST00000496664_Intron10_Frame1_sgRNA01	CATACGTCTACGAGTCCCTG	ADARB1
ADARB1_ENST00000496664_Intron3_Frame1_sgRNA01	GATGTTGTAGTGCTAAAACG	ADARB1
ADARB1_ENST00000496664_Intron5_Frame1_sgRNA01	CCAATGGTGTGCACACCATG	ADARB1
ADARB1_ENST00000496664_Intron7_Frame1_sgRNA01	TTCACAAAAGTGGTCTCCAA	ADARB1
ADARB1_ENST00000496664_Intron8_Frame1_sgRNA01	TAGATGGTTTACTACCTGTG	ADARB1
ADARB2_ENST00000381312_Intron1_Frame1_sgRNA01	TTACACGTGAACGAACACAG	ADARB2
ADARB2_ENST00000381312_Intron2_Frame1_sgRNA01	GTCCCAATGATACCGCACAG	ADARB2
ADARB2_ENST00000381312_Intron4_Frame1_sgRNA01	AGGCACATTAAGATTCACGG	ADARB2
ADARB2_ENST00000381312_Intron6_Frame1_sgRNA01	TGGTTGCTACCATCACAAGG	ADARB2
ADARB2_ENST00000381312_Intron8_Frame1_sgRNA01	TTATTCCTAAGAGACCACCG	ADARB2
ADAT1_ENST00000307921_Intron3_Frame1_sgRNA01	CTGATCACACCTGAACACCG	ADAT1
ADAT1_ENST00000307921_Intron4_Frame1_sgRNA01	GTACCACCATGAGCACAAGT	ADAT1
ADAT1_ENST00000307921_Intron6_Frame1_sgRNA01	ATTCCCAAGAGATCCCATTG	ADAT1
ADAT1_ENST00000307921_Intron8_Frame1_sgRNA01	CTTAGACTACTGTACCCTGG	ADAT1
ADAT2_ENST00000237283_Intron3_Frame1_sgRNA01	CATTCGTGTGAACAAGAGAG	ADAT2
ADAT2_ENST00000237283_Intron3_Frame1_sgRNA02	TATCGTGACAAAATCAGAGT	ADAT2
ADAT2_ENST00000237283_Intron5_Frame1_sgRNA01	CTTTGTATGGATTTAAGGGA	ADAT2
ADAT2_ENST00000237283_Intron5_Frame1_sgRNA02	CATAGCAGATTCTCTTTGTA	ADAT2
ADCK5_ENST00000308860_Intron12_Frame1_sgRNA01	CACCACAGAAGGGAGTCGGG	ADCK5
ADCK5_ENST00000308860_Intron12_Frame1_sgRNA02	CGCCGCCCGACTCCCTTCTG	ADCK5
ADCK5_ENST00000308860_Intron12_Frame1_sgRNA03	GGGGCACCACAGAAGGGAGT	ADCK5
ADCY1_ENST00000297323_Intron18_Frame1_sgRNA01	AAGTGTAACTCACCCCACCA	ADCY1
ADCY1_ENST00000297323_Intron18_Frame1_sgRNA02	TGAAAGGCCACACTTCTGAG	ADCY1
ADCY1_ENST00000297323_Intron18_Frame1_sgRNA03	ACCTTCCTACACCCACCTAG	ADCY1
ADCY10_ENST00000367851_Intron11_Frame1_sgRNA01	GCTAGAAGAGGCGTGCATGG	ADCY10
ADCY10_ENST00000367851_Intron13_Frame1_sgRNA01	ACAAGGTAGGAGTAAAACGT	ADCY10
ADCY10_ENST00000367851_Intron18_Frame1_sgRNA01	TTAGGGTTCGACACACACGA	ADCY10
ADCY10_ENST00000367851_Intron19_Frame1_sgRNA01	AGATCCCAGAATATACACAG	ADCY10
ADCY10_ENST00000367851_Intron2_Frame1_sgRNA01	GATGAGCAACAGGCTCGCGT	ADCY10
ADCY10_ENST00000367851_Intron20_Frame1_sgRNA01	CAGCCCCTTCTACCTAACAT	ADCY10
ADCY10_ENST00000367851_Intron21_Frame1_sgRNA01	TATAAGCGATAAATCCCATG	ADCY10
ADCY10_ENST00000367851_Intron27_Frame1_sgRNA01	AGATGGGACATGAGGATACA	ADCY10
ADCY10_ENST00000367851_Intron29_Frame1_sgRNA01	TATGAATCCAGAGGGTCCCG	ADCY10
ADCY10_ENST00000367851_Intron3_Frame1_sgRNA01	TCAAGTGGAGAATGAGTACG	ADCY10
ADCY10_ENST00000367851_Intron4_Frame1_sgRNA01	ACAAAATAGATTGATCCCCA	ADCY10
ADCY10_ENST00000367851_Intron5_Frame1_sgRNA01	TCGTTGCTGAAACTATGTAA	ADCY10
ADCY10_ENST00000367851_Intron7_Frame1_sgRNA01	GCGTAGAAGCTAGGTGTCAG	ADCY10
ADCY2_ENST00000338316_Intron23_Frame1_sgRNA01	GCATAGTAAACCCCTATCGG	ADCY2
ADCY2_ENST00000338316_Intron23_Frame1_sgRNA02	AGACCAGGAAAATGGCACGT	ADCY2
ADCY2_ENST00000338316_Intron23_Frame1_sgRNA03	GCTTCCTTAGAAATCTAACA	ADCY2
ADCY3_ENST00000405392_Intron19_Frame1_sgRNA01	GCTGACACCTAACAAGCACA	ADCY3
ADCY3_ENST00000405392_Intron19_Frame1_sgRNA02	CTTGGCTGTATGCTATTGGA	ADCY3
ADCY3_ENST00000405392_Intron19_Frame1_sgRNA03	GTCGGATCATCACATCAGCT	ADCY3
ADCY4_ENST00000418030_Intron23_Frame1_sgRNA01	GAACTGGGAGCAGCTAACAA	ADCY4
ADCY4_ENST00000418030_Intron23_Frame1_sgRNA02	GTGCTGGGCAAGGAGGTACG	ADCY4
ADCY4_ENST00000418030_Intron23_Frame1_sgRNA03	CTAACAAAGGACTTGGAGTG	ADCY4
ADCY5_ENST00000462833_Intron19_Frame1_sgRNA01	ACCTCTGCCGGACACCACAG	ADCY5
ADCY5_ENST00000462833_Intron19_Frame1_sgRNA02	CAGTTGAGCCAGATACATGG	ADCY5
ADCY5_ENST00000462833_Intron19_Frame1_sgRNA03	AGTTATGAAATGGGTCAGTG	ADCY5
ADCY6_ENST00000307885_Intron19_Frame1_sgRNA01	GCATGGCTGTCTTGACTCAG	ADCY6
ADCY6_ENST00000307885_Intron19_Frame1_sgRNA02	GATGCTCCAGGGTAAACCCA	ADCY6
ADCY6_ENST00000307885_Intron19_Frame1_sgRNA03	TCAGGGGAGCTCCTAAACTG	ADCY6
ADCY7_ENST00000394697_Intron24_Frame1_sgRNA01	ATACCCCAGCACAGGATGCG	ADCY7
ADCY7_ENST00000394697_Intron24_Frame1_sgRNA02	GGACAAAACAACTAGAGTGA	ADCY7
ADCY7_ENST00000394697_Intron24_Frame1_sgRNA03	CAAGCTTCTGCCCTTAGAGG	ADCY7
ADCY8_ENST00000286355_Intron17_Frame1_sgRNA01	TAGTGATCACTGTCCCAGGG	ADCY8
ADCY8_ENST00000286355_Intron17_Frame1_sgRNA02	TTGTTGAGCAGAGAATATGG	ADCY8
ADCY8_ENST00000286355_Intron17_Frame1_sgRNA03	TGAGAATGTGGACTAGACCA	ADCY8
ADCY9_ENST00000294016_Intron2_Frame1_sgRNA01	ACAGAGCAGAGACTCTAACG	ADCY9
ADCY9_ENST00000294016_Intron2_Frame1_sgRNA02	TGAGTGCCCATGATGCAGAG	ADCY9
ADCY9_ENST00000294016_Intron2_Frame1_sgRNA03	AGGATCCTAGGATTTCACAG	ADCY9
ADCYAP1R1_ENST00000396211_Intron2_Frame1_sgRNA01	ACTGCACACAGCCTACACCG	ADCYAP1R1
ADCYAP1R1_ENST00000396211_Intron3_Frame1_sgRNA01	ACAAGTCACCGACAGCACTG	ADCYAP1R1
ADCYAP1R1_ENST00000396211_Intron4_Frame1_sgRNA01	TAGTGTGTGAGAAAGGTGCG	ADCYAP1R1
ADCYAP1R1_ENST00000396211_Intron5_Frame1_sgRNA01	AAGTAGGCACAATGACCGCG	ADCYAP1R1
ADCYAP1R1_ENST00000396211_Intron9_Frame1_sgRNA01	CGTAGACCTGGGGCTCCGAG	ADCYAP1R1
ADD1_ENST00000264758_Intron13_Frame1_sgRNA01	ACGATGTGGAGGACTAGTGG	ADD1
ADD1_ENST00000264758_Intron13_Frame1_sgRNA02	GCGGCCTGAATAGTAAATAG	ADD1
ADD1_ENST00000264758_Intron14_Frame1_sgRNA01	CCGTTTACGAATGGACAGAG	ADD1
ADD1_ENST00000264758_Intron14_Frame1_sgRNA02	GAGTCGTGTTAACAGCAACA	ADD1
ADD1_ENST00000264758_Intron3_Frame1_sgRNA01	ACCCATCAGAGACTAATCCA	ADD1
ADD1_ENST00000264758_Intron3_Frame1_sgRNA02	CCACATGAAAACTTTCCTAG	ADD1
ADD2_ENST00000403045_Intron14_Frame1_sgRNA01	CCCGGTAAGAGGGTCAAGTG	ADD2
ADD2_ENST00000403045_Intron14_Frame1_sgRNA02	AAGTCTCATTATCAGCCAGG	ADD2
ADD2_ENST00000403045_Intron15_Frame1_sgRNA01	GATCCCGACAGATTCCCAGG	ADD2
ADD2_ENST00000403045_Intron15_Frame1_sgRNA02	GTGCACATGAGCATATGCGA	ADD2
ADD2_ENST00000403045_Intron4_Frame1_sgRNA01	TACTGCAGCAAGTTTCACAG	ADD2
ADD2_ENST00000403045_Intron4_Frame1_sgRNA02	CTAGACCCTTGCATGCCCTG	ADD2
ADD3_ENST00000356080_Intron13_Frame1_sgRNA01	GCTTTCTATCATCCAACGTG	ADD3
ADD3_ENST00000356080_Intron13_Frame1_sgRNA02	TTAATGTAGCATCATTGGTG	ADD3
ADD3_ENST00000356080_Intron14_Frame1_sgRNA01	ATGGAAAACTTACTGTGATG	ADD3
ADD3_ENST00000356080_Intron14_Frame1_sgRNA02	CACGTGAAAACAAAACACAG	ADD3
ADD3_ENST00000356080_Intron3_Frame1_sgRNA01	AACTCAAGAGTGGACAACGA	ADD3
ADD3_ENST00000356080_Intron3_Frame1_sgRNA02	GAACTCAAGAGTGGACAACG	ADD3
ADGRA2_ENST00000412232_Intron13_Frame1_sgRNA01	GGACAGCCTCAGTCTAATGG	ADGRA2
ADGRA2_ENST00000412232_Intron13_Frame1_sgRNA02	GGACCCTAGAGGGCTCATGG	ADGRA2
ADGRA2_ENST00000412232_Intron6_Frame1_sgRNA01	ATAAACAAGCAGTCCCAAGG	ADGRA2
ADGRA2_ENST00000412232_Intron6_Frame1_sgRNA02	GCCCAGCACACAGTCATAGG	ADGRA2
ADGRA3_ENST00000334304_Intron13_Frame1_sgRNA01	CCTTATTGTCCACTGACTAC	ADGRA3
ADGRA3_ENST00000334304_Intron13_Frame1_sgRNA02	TTTAGGAACAGTCAACTACA	ADGRA3
ADGRA3_ENST00000334304_Intron6_Frame1_sgRNA01	AACAGTCCTAAAGTGATGGG	ADGRA3
ADGRA3_ENST00000334304_Intron6_Frame1_sgRNA02	AAACAGTCCTAAAGTGATGG	ADGRA3
ADGRB1_ENST00000517894_Intron13_Frame1_sgRNA01	TTTAGGGGCAAATGGACGTG	ADGRB1
ADGRB1_ENST00000517894_Intron14_Frame1_sgRNA01	TGAACCACCTTGCTTCAGGG	ADGRB1
ADGRB1_ENST00000517894_Intron2_Frame1_sgRNA01	ATCTCCTTAAAGCCTCACGT	ADGRB1
ADGRB1_ENST00000517894_Intron21_Frame1_sgRNA01	TGTCCGGTGCAGTATTTGGG	ADGRB1
ADGRB1_ENST00000517894_Intron27_Frame1_sgRNA01	GTTCACAGGAGACCCCAAGG	ADGRB1
ADGRB1_ENST00000517894_Intron3_Frame1_sgRNA01	CTGCCGAACTCAGAGCACTG	ADGRB1
ADGRB1_ENST00000517894_Intron4_Frame1_sgRNA01	AGCCTGGTTCGAAGGCCCGG	ADGRB1
ADGRB1_ENST00000517894_Intron5_Frame1_sgRNA01	GCGGGGGCGGTGGCCGCAGT	ADGRB1
ADGRB1_ENST00000517894_Intron6_Frame1_sgRNA01	ACACGGGTGAGTAAACCCTG	ADGRB1
ADGRB1_ENST00000517894_Intron7_Frame1_sgRNA01	GGGACCCACACAGAGCCATG	ADGRB1
ADGRB1_ENST00000517894_Intron8_Frame1_sgRNA01	GGAGCCCCCAACACACCACG	ADGRB1
ADGRB1_ENST00000517894_Intron9_Frame1_sgRNA01	AGCACGTGAATGCCGCACGG	ADGRB1
ADGRB2_ENST00000373655_Intron10_Frame1_sgRNA01	CCAGCCTCTCTGAGATACGG	ADGRB2
ADGRB2_ENST00000373655_Intron14_Frame1_sgRNA01	CGTACCAGGAAAGGTAGATG	ADGRB2
ADGRB2_ENST00000373655_Intron21_Frame1_sgRNA01	CAGCAAGAGAGGTTCAGCTT	ADGRB2
ADGRB2_ENST00000373655_Intron28_Frame1_sgRNA01	CAGCAGCCAGAACTCCATCA	ADGRB2
ADGRB2_ENST00000373655_Intron4_Frame1_sgRNA01	AACCTCCAAAGTGAGCCTCG	ADGRB2
ADGRB2_ENST00000373655_Intron5_Frame1_sgRNA01	CCCTTCCCACAAGCTTCATG	ADGRB2
ADGRB2_ENST00000373655_Intron6_Frame1_sgRNA01	AATACAACACAGCAGTCCGG	ADGRB2
ADGRB2_ENST00000373655_Intron7_Frame1_sgRNA01	CAGGGTACTAACTCATGTCA	ADGRB2
ADGRB2_ENST00000373655_Intron8_Frame1_sgRNA01	AAGTTGCAGCTCTGACCATG	ADGRB2
ADGRB2_ENST00000373655_Intron9_Frame1_sgRNA01	TTCAGCTGGGTCCACACATG	ADGRB2
ADGRB3_ENST00000370598_Intron13_Frame1_sgRNA01	AATGATGTGGACATACTGTG	ADGRB3
ADGRB3_ENST00000370598_Intron14_Frame1_sgRNA01	TCTATAGTTTTGCATCACGA	ADGRB3
ADGRB3_ENST00000370598_Intron21_Frame1_sgRNA01	AGTCATGAGTGATTAGACAC	ADGRB3
ADGRB3_ENST00000370598_Intron28_Frame1_sgRNA01	GCGTAACTTCTAGAACACAT	ADGRB3
ADGRB3_ENST00000370598_Intron3_Frame1_sgRNA01	GATGTGTGCTAAAACCACTG	ADGRB3
ADGRB3_ENST00000370598_Intron4_Frame1_sgRNA01	ACTAACTCTCTAGAAAACGA	ADGRB3
ADGRB3_ENST00000370598_Intron5_Frame1_sgRNA01	GTACATAAAGAGTACACCAG	ADGRB3
ADGRB3_ENST00000370598_Intron6_Frame1_sgRNA01	GTGTGTTACGAGACTCCAGG	ADGRB3
ADGRB3_ENST00000370598_Intron7_Frame1_sgRNA01	TGTGTCAGAACTATGCCAGA	ADGRB3
ADGRB3_ENST00000370598_Intron8_Frame1_sgRNA01	TAGTCTAAAAAGCAACACTG	ADGRB3
ADGRB3_ENST00000370598_Intron9_Frame1_sgRNA01	TTGGATGGGGATTATCACTA	ADGRB3
ADGRD1_ENST00000535015_Intron11_Frame1_sgRNA01	ACATTTGGAAGGAAAACCCG	ADGRD1
ADGRD1_ENST00000535015_Intron12_Frame1_sgRNA01	TAGGTAGGATGACTTCCCAG	ADGRD1
ADGRD1_ENST00000535015_Intron19_Frame1_sgRNA01	AAAGTGGGGCATCATCCACG	ADGRD1
ADGRD1_ENST00000535015_Intron2_Frame1_sgRNA01	AGATGGCTGATTGTTACACG	ADGRD1
ADGRD1_ENST00000535015_Intron3_Frame1_sgRNA01	AGTCCTGGAACATTGCAATG	ADGRD1
ADGRD1_ENST00000535015_Intron4_Frame1_sgRNA01	GGACACAAGATGATTGGACG	ADGRD1
ADGRD1_ENST00000535015_Intron5_Frame1_sgRNA01	ACATCGGAGGAAGTTCACGG	ADGRD1
ADGRD1_ENST00000535015_Intron6_Frame1_sgRNA01	TGATCAATCACTGTTAACTG	ADGRD1
ADGRD1_ENST00000535015_Intron7_Frame1_sgRNA01	ATTCATCATTAACCCCATGG	ADGRD1
ADGRE1_ENST00000312053_Intron1_Frame1_sgRNA01	GCTACATTAGAAGAAATAGG	ADGRE1
ADGRE1_ENST00000312053_Intron11_Frame1_sgRNA01	GTGAACTCTCATCTCCTAGG	ADGRE1
ADGRE1_ENST00000312053_Intron12_Frame1_sgRNA01	TCTGAGATTAAAATAACCAG	ADGRE1
ADGRE1_ENST00000312053_Intron2_Frame1_sgRNA01	GTGATCCATTTCCAACCACG	ADGRE1
ADGRE1_ENST00000312053_Intron3_Frame1_sgRNA01	GCTGGCTGGGTATTGAATGT	ADGRE1
ADGRE1_ENST00000312053_Intron5_Frame1_sgRNA01	CAGACCGATATTTTCCCCAG	ADGRE1
ADGRE1_ENST00000312053_Intron6_Frame1_sgRNA01	AAGTGGGGTTTAGCTCACAA	ADGRE1
ADGRE1_ENST00000312053_Intron7_Frame1_sgRNA01	GACATTTCTCTTTGCTCTTC	ADGRE1
ADGRE1_ENST00000312053_Intron8_Frame1_sgRNA01	ACACTAAGAGGAAGATCCCG	ADGRE1
ADGRE2_ENST00000315576_Intron11_Frame1_sgRNA01	GTAACACTGATATACAGGTG	ADGRE2
ADGRE2_ENST00000315576_Intron12_Frame1_sgRNA01	GGACCCTGAGATATTAACCG	ADGRE2
ADGRE2_ENST00000315576_Intron2_Frame1_sgRNA01	TATAGCGCATAGAAAGACAT	ADGRE2
ADGRE2_ENST00000315576_Intron3_Frame1_sgRNA01	GAAAGAGAGGGCTCGTGCAC	ADGRE2
ADGRE2_ENST00000315576_Intron4_Frame1_sgRNA01	CATCCTAGATTTGGACACAG	ADGRE2
ADGRE2_ENST00000315576_Intron5_Frame1_sgRNA01	TATTCGATGAGCTCACTGCG	ADGRE2
ADGRE2_ENST00000315576_Intron6_Frame1_sgRNA01	GGGAACCTCCACCATAGTGA	ADGRE2
ADGRE2_ENST00000315576_Intron7_Frame1_sgRNA01	GAATGAACGCCTGACACAGT	ADGRE2
ADGRE2_ENST00000315576_Intron8_Frame1_sgRNA01	AGCGTGTCAGTGTGTGTGCT	ADGRE2
ADGRE3_ENST00000253673_Intron1_Frame1_sgRNA01	GTAACTTGCTCCATTCACTG	ADGRE3
ADGRE3_ENST00000253673_Intron2_Frame1_sgRNA01	GCGCCATTGTGATCGCACCA	ADGRE3
ADGRE3_ENST00000253673_Intron3_Frame1_sgRNA01	AAAGCCAGGACAGACCATGG	ADGRE3
ADGRE3_ENST00000253673_Intron4_Frame1_sgRNA01	GGTAGTCAATACCTCATGGG	ADGRE3
ADGRE3_ENST00000253673_Intron6_Frame1_sgRNA01	AAATCTGGGGAAACTATTAG	ADGRE3
ADGRE3_ENST00000253673_Intron7_Frame1_sgRNA01	ATGTCATTGTGTGAGTCATG	ADGRE3
ADGRE5_ENST00000242786_Intron1_Frame1_sgRNA01	CTGCCGATCTGGGAATACTG	ADGRE5
ADGRE5_ENST00000242786_Intron10_Frame1_sgRNA01	TAGGGACCCCAGGTACCAGG	ADGRE5
ADGRE5_ENST00000242786_Intron11_Frame1_sgRNA01	AGGGGCTCCTGGCGTCATCG	ADGRE5
ADGRE5_ENST00000242786_Intron2_Frame1_sgRNA01	GGCACTGGGGGAGATGGGGC	ADGRE5
ADGRE5_ENST00000242786_Intron3_Frame1_sgRNA01	TGGGCAATGCCTCATAATCG	ADGRE5
ADGRE5_ENST00000242786_Intron4_Frame1_sgRNA01	CCTACGGATACCCATCCTGG	ADGRE5
ADGRE5_ENST00000242786_Intron5_Frame1_sgRNA01	AATCTCCACTATGACCAGGG	ADGRE5
ADGRE5_ENST00000242786_Intron6_Frame1_sgRNA01	GGCGTTCGTTCATTCTTCTG	ADGRE5
ADGRE5_ENST00000242786_Intron7_Frame1_sgRNA01	CCGCTTGTCAGTGTGTGTGC	ADGRE5
ADGRF1_ENST00000371253_Intron14_Frame1_sgRNA01	AAAGCGCTCAAGCTGACTGG	ADGRF1
ADGRF1_ENST00000371253_Intron3_Frame1_sgRNA01	ATTGTTGGGATGTTACTATG	ADGRF1
ADGRF1_ENST00000371253_Intron4_Frame1_sgRNA01	TAGTCCCCTGAAGTTAAGTG	ADGRF1
ADGRF1_ENST00000371253_Intron5_Frame1_sgRNA01	CTAGAGATATGAATGCAGGG	ADGRF1
ADGRF1_ENST00000371253_Intron8_Frame1_sgRNA01	ACCTCTTAGTGTAAACAGTG	ADGRF1
ADGRF3_ENST00000311519_Intron1_Frame1_sgRNA01	TGAGTATAAGCTGGTCACAA	ADGRF3
ADGRF3_ENST00000311519_Intron3_Frame1_sgRNA01	TGACCAGTTCTCTAGCGGAG	ADGRF3
ADGRF3_ENST00000311519_Intron4_Frame1_sgRNA01	CGAAGCAGCAGATGTCTCGG	ADGRF3
ADGRF3_ENST00000311519_Intron5_Frame1_sgRNA01	CCAGTAGCCCAGGATACCTG	ADGRF3
ADGRF3_ENST00000311519_Intron6_Frame1_sgRNA01	TGGTGTGAAAAATTGCAATG	ADGRF3
ADGRF3_ENST00000311519_Intron7_Frame1_sgRNA01	TTATGTTATGGCAATAGACG	ADGRF3
ADGRF3_ENST00000311519_Intron8_Frame1_sgRNA01	CCCGCATAGGGTTCTGCCCA	ADGRF3
ADGRF4_ENST00000327753_Intron3_Frame1_sgRNA01	TCTGCACAATTATGGCCAGG	ADGRF4
ADGRF4_ENST00000327753_Intron3_Frame1_sgRNA02	CACTTCAGATAGGAAGAACG	ADGRF4
ADGRF4_ENST00000327753_Intron3_Frame1_sgRNA03	AGCAGGGGTTAACTCATGCA	ADGRF4
ADGRF5_ENST00000283296_Intron10_Frame1_sgRNA01	TCGGGTTCTACAACACCCTG	ADGRF5
ADGRF5_ENST00000283296_Intron11_Frame1_sgRNA01	ATTACTCAGAGAATGCCCCG	ADGRF5
ADGRF5_ENST00000283296_Intron12_Frame1_sgRNA01	GTTAACCTGATGGAACACTG	ADGRF5
ADGRF5_ENST00000283296_Intron13_Frame1_sgRNA01	GTCTTAACATTGTGTCAATG	ADGRF5
ADGRF5_ENST00000283296_Intron14_Frame1_sgRNA01	ATGGCAAATTGACTCAGTGG	ADGRF5
ADGRF5_ENST00000283296_Intron20_Frame1_sgRNA01	TCAGGTAAATGCCATGAGCG	ADGRF5
ADGRF5_ENST00000283296_Intron3_Frame1_sgRNA01	GTGAAGTATGGAATGTAACG	ADGRF5
ADGRF5_ENST00000283296_Intron4_Frame1_sgRNA01	TGGTCATTCACACATAGAGG	ADGRF5
ADGRF5_ENST00000283296_Intron5_Frame1_sgRNA01	TTCAACATCAGTTTACGACT	ADGRF5
ADGRF5_ENST00000283296_Intron8_Frame1_sgRNA01	TGGAGTGTCTAGCTTCCCAG	ADGRF5
ADGRF5_ENST00000283296_Intron9_Frame1_sgRNA01	TTGGCATCTGAGTTACAATG	ADGRF5
ADGRG1_ENST00000567835_Intron12_Frame1_sgRNA01	CAGGAGCCCAAACTTCAGAG	ADGRG1
ADGRG1_ENST00000567835_Intron14_Frame1_sgRNA01	CACACGTCTCATATCCAGAG	ADGRG1
ADGRG1_ENST00000567835_Intron3_Frame1_sgRNA01	GTTACAGCTCGGCTAGTGGA	ADGRG1
ADGRG1_ENST00000567835_Intron4_Frame1_sgRNA01	TGTACCTGTCACACTCAAGG	ADGRG1
ADGRG1_ENST00000567835_Intron9_Frame1_sgRNA01	CAGGCTATGAGTAGGCCGGG	ADGRG1
ADGRG2_ENST00000379869_Intron14_Frame1_sgRNA01	ACTCCTAAGAGGAATTCACA	ADGRG2
ADGRG2_ENST00000379869_Intron16_Frame1_sgRNA01	AAGCCCACTTTGGACCCTGG	ADGRG2
ADGRG2_ENST00000379869_Intron21_Frame1_sgRNA01	ACTCTTGAGTGGGTTAATTG	ADGRG2
ADGRG2_ENST00000379869_Intron24_Frame1_sgRNA01	TTGTAACTTCACTGCCACGT	ADGRG2
ADGRG2_ENST00000379869_Intron26_Frame1_sgRNA01	CATACCATGACTGTGCCTGT	ADGRG2
ADGRG2_ENST00000379869_Intron27_Frame1_sgRNA01	GTGTCGCCCAGATACTGCAA	ADGRG2
ADGRG2_ENST00000379869_Intron28_Frame1_sgRNA01	TCAGCTGTGTTAAACAACTG	ADGRG2
ADGRG2_ENST00000379869_Intron3_Frame1_sgRNA01	TGTAAGAGGAGACTGCTGCG	ADGRG2
ADGRG2_ENST00000379869_Intron4_Frame1_sgRNA01	CTAGAAGCTTAACAACTAGG	ADGRG2
ADGRG2_ENST00000379869_Intron5_Frame1_sgRNA01	TAACAAATTGGACTAAATCT	ADGRG2
ADGRG2_ENST00000379869_Intron6_Frame1_sgRNA01	GATTTTAATATATAGCCCTG	ADGRG2
ADGRG2_ENST00000379869_Intron7_Frame1_sgRNA01	TTGGTAACTAAAGTGCTCTG	ADGRG2
ADGRG2_ENST00000379869_Intron8_Frame1_sgRNA01	ATAAACGTAGGCATCAAATG	ADGRG2
ADGRG2_ENST00000379869_Intron9_Frame1_sgRNA01	GACTCCTAAACAGAAAGACG	ADGRG2
ADGRG3_ENST00000333493_Intron1_Frame1_sgRNA01	GGGTTGCTAAGACGCCACAG	ADGRG3
ADGRG3_ENST00000333493_Intron11_Frame1_sgRNA01	GCTGTGTTGTCTGTCCCAGG	ADGRG3
ADGRG3_ENST00000333493_Intron6_Frame1_sgRNA01	CTGGGGTAAGACAGGAAGGG	ADGRG3
ADGRG3_ENST00000333493_Intron9_Frame1_sgRNA01	GAAGTGCCAGTAAGCCCCAG	ADGRG3
ADGRG4_ENST00000394143_Intron11_Frame1_sgRNA01	GACATGATCAGTATAGACAG	ADGRG4
ADGRG4_ENST00000394143_Intron13_Frame1_sgRNA01	TGTGTCACTCAGAAGGACGG	ADGRG4
ADGRG4_ENST00000394143_Intron18_Frame1_sgRNA01	TGGTACTTGAGCTTACTCAG	ADGRG4
ADGRG4_ENST00000394143_Intron21_Frame1_sgRNA01	TGTATCCACATAGACCACAC	ADGRG4
ADGRG4_ENST00000394143_Intron23_Frame1_sgRNA01	TGTGTAACCAAACAACTGCG	ADGRG4
ADGRG4_ENST00000394143_Intron24_Frame1_sgRNA01	ACTGATGGCCCACGAACTGG	ADGRG4
ADGRG4_ENST00000394143_Intron25_Frame1_sgRNA01	TCTCAGCCAAGAATGAGTCG	ADGRG4
ADGRG4_ENST00000394143_Intron4_Frame1_sgRNA01	TAGAACGCTCACTCTCAGAG	ADGRG4
ADGRG4_ENST00000394143_Intron5_Frame1_sgRNA01	ATAGCATCCCTATATCTGCG	ADGRG4
ADGRG4_ENST00000394143_Intron6_Frame1_sgRNA01	ATAGTGCATGAATTCTGTTG	ADGRG4
ADGRG5_ENST00000349457_Intron11_Frame1_sgRNA01	AGATTCTGGGAGTTGCCCAT	ADGRG5
ADGRG5_ENST00000349457_Intron11_Frame1_sgRNA02	TCCACTAGCTAAGCTGGTGG	ADGRG5
ADGRG5_ENST00000349457_Intron2_Frame1_sgRNA01	TGTGAACTAGACTCTCAGGG	ADGRG5
ADGRG5_ENST00000349457_Intron2_Frame1_sgRNA02	ACAGTCCCACGACTGGGCTA	ADGRG5
ADGRG5_ENST00000349457_Intron9_Frame1_sgRNA01	ACGGCTCTACGATGGAACAG	ADGRG5
ADGRG5_ENST00000349457_Intron9_Frame1_sgRNA02	GGTGACGGTGATGATAGACG	ADGRG5
ADGRG6_ENST00000367609_Intron10_Frame1_sgRNA01	TGCCTGGAAGCTAACTAAGG	ADGRG6
ADGRG6_ENST00000367609_Intron12_Frame1_sgRNA01	TATGGGGATGAGGTATACAC	ADGRG6
ADGRG6_ENST00000367609_Intron17_Frame1_sgRNA01	CAGACCTCCAGTTATGAGGG	ADGRG6
ADGRG6_ENST00000367609_Intron2_Frame1_sgRNA01	GTTGACAATAGAGATCCAGG	ADGRG6
ADGRG6_ENST00000367609_Intron20_Frame1_sgRNA01	CAACCACCTATGTCTGACTG	ADGRG6
ADGRG6_ENST00000367609_Intron22_Frame1_sgRNA01	ATAGAGGCTACAGATGACGG	ADGRG6
ADGRG6_ENST00000367609_Intron23_Frame1_sgRNA01	TTAATAACCCGTATACCCAG	ADGRG6
ADGRG6_ENST00000367609_Intron24_Frame1_sgRNA01	GCTACCCAGACAGTTCTCAG	ADGRG6
ADGRG6_ENST00000367609_Intron3_Frame1_sgRNA01	AGTTAACTAGTAGAAAGCGA	ADGRG6
ADGRG6_ENST00000367609_Intron4_Frame1_sgRNA01	AAGTATGTGGTTCAGCAAAG	ADGRG6
ADGRG6_ENST00000367609_Intron5_Frame1_sgRNA01	TTACGATGCTTACTATATCG	ADGRG6
ADGRG6_ENST00000367609_Intron6_Frame1_sgRNA01	TTATTCTGATAGTTACACCA	ADGRG6
ADGRG7_ENST00000273352_Intron1_Frame1_sgRNA01	GATAGATAGAGTCAACATGG	ADGRG7
ADGRG7_ENST00000273352_Intron12_Frame1_sgRNA01	CTACAGATGTGGGTCGACAG	ADGRG7
ADGRG7_ENST00000273352_Intron2_Frame1_sgRNA01	TAGTGGTCAACGGTACCATG	ADGRG7
ADGRG7_ENST00000273352_Intron3_Frame1_sgRNA01	TAGTATATATAGTGTCAACA	ADGRG7
ADGRG7_ENST00000273352_Intron8_Frame1_sgRNA01	GGTCGGTCTCCTGTTCAAAG	ADGRG7
ADGRL1_ENST00000340736_Intron11_Frame1_sgRNA01	GATACGAACCTTAAACCACG	ADGRL1
ADGRL1_ENST00000340736_Intron12_Frame1_sgRNA01	ACTGGCTTCAGAGGTCCCAG	ADGRL1
ADGRL1_ENST00000340736_Intron2_Frame1_sgRNA01	GCATGCTCAAGTTCGAACAG	ADGRL1
ADGRL1_ENST00000340736_Intron21_Frame1_sgRNA01	CCTCTGGCTTCAGTCTCTGG	ADGRL1
ADGRL1_ENST00000340736_Intron22_Frame1_sgRNA01	AACCCTCCATTTCCCAACCT	ADGRL1
ADGRL1_ENST00000340736_Intron23_Frame1_sgRNA01	CAGCGTATTGATGAAAGGTG	ADGRL1
ADGRL1_ENST00000340736_Intron4_Frame1_sgRNA01	GTTCCATGTAGTCAACCTGG	ADGRL1
ADGRL1_ENST00000340736_Intron5_Frame1_sgRNA01	AAGTGTATAAGCATCCAGGG	ADGRL1
ADGRL1_ENST00000340736_Intron6_Frame1_sgRNA01	ATCAACTCATAGACCCAGTG	ADGRL1
ADGRL1_ENST00000340736_Intron7_Frame1_sgRNA01	GTGTGTCCTGGAGATCTGAG	ADGRL1
ADGRL2_ENST00000370730_Intron13_Frame1_sgRNA01	ATTTGCGAGAGAGACCACCA	ADGRL2
ADGRL2_ENST00000370730_Intron14_Frame1_sgRNA01	AATAAAATGATGAAGTCCTA	ADGRL2
ADGRL2_ENST00000370730_Intron23_Frame1_sgRNA01	CTTTGACCACTAGAAGCCTG	ADGRL2
ADGRL2_ENST00000370730_Intron5_Frame1_sgRNA01	AATGAGTGGAACATCCTGTG	ADGRL2
ADGRL2_ENST00000370730_Intron7_Frame1_sgRNA01	TGACCCACGAACATCAGTGG	ADGRL2
ADGRL2_ENST00000370730_Intron8_Frame1_sgRNA01	GGGTAATATTCTCCTCACTG	ADGRL2
ADGRL2_ENST00000370730_Intron9_Frame1_sgRNA01	GCTTGACCTAGGTCTCTGAA	ADGRL2
ADGRL3_ENST00000514591_Intron13_Frame1_sgRNA01	GTACAGCTCTAGATTATCAA	ADGRL3
ADGRL3_ENST00000514591_Intron14_Frame1_sgRNA01	TCAGTGAACAAGATTAGACA	ADGRL3
ADGRL3_ENST00000514591_Intron24_Frame1_sgRNA01	TTATTGGTAGGAGATATGGG	ADGRL3
ADGRL3_ENST00000514591_Intron3_Frame1_sgRNA01	AAATTGACGCAACCTCCATG	ADGRL3
ADGRL3_ENST00000514591_Intron5_Frame1_sgRNA01	AAGATTGTCCTCAAGCACTG	ADGRL3
ADGRL3_ENST00000514591_Intron6_Frame1_sgRNA01	AATTCCGCTGAACCTACCAT	ADGRL3
ADGRL3_ENST00000514591_Intron7_Frame1_sgRNA01	TGGGCTATGTACTATCACTG	ADGRL3
ADGRL3_ENST00000514591_Intron8_Frame1_sgRNA01	GTTGTGAAGTCAATCCTACG	ADGRL3
ADGRL3_ENST00000514591_Intron9_Frame1_sgRNA01	TCAAGCACTAACCTCCATGG	ADGRL3
ADGRL4_ENST00000370742_Intron1_Frame1_sgRNA01	CTACACAGGATTACTCCCAG	ADGRL4
ADGRL4_ENST00000370742_Intron2_Frame1_sgRNA01	TTATCTGGAGACAAACAACG	ADGRL4
ADGRL4_ENST00000370742_Intron3_Frame1_sgRNA01	ATGTAGCCAAGGTTAGACAT	ADGRL4
ADGRL4_ENST00000370742_Intron6_Frame1_sgRNA01	ATCCAAAAGATCATTGGTCA	ADGRL4
ADGRL4_ENST00000370742_Intron7_Frame1_sgRNA01	GTTTTGTAAGACGACACTTG	ADGRL4
ADGRV1_ENST00000405460_Intron1_Frame1_sgRNA01	ACTGTTCGGATTATTCCCAG	ADGRV1
ADGRV1_ENST00000405460_Intron14_Frame1_sgRNA01	CTACTGCTACGGAACTGTTG	ADGRV1
ADGRV1_ENST00000405460_Intron16_Frame1_sgRNA01	TGAGTATTATGCCTAATGGA	ADGRV1
ADGRV1_ENST00000405460_Intron17_Frame1_sgRNA01	GCAAACGTTAGAGCTCATGG	ADGRV1
ADGRV1_ENST00000405460_Intron19_Frame1_sgRNA01	TCCAACAAGACGTTAGTGGA	ADGRV1
ADGRV1_ENST00000405460_Intron20_Frame1_sgRNA01	TTGTGAAACAGCCTCCACTG	ADGRV1
ADGRV1_ENST00000405460_Intron23_Frame1_sgRNA01	GTTTGGGTAGAAATCTTGAG	ADGRV1
ADGRV1_ENST00000405460_Intron25_Frame1_sgRNA01	CCTCCAATCCCAACTCACGG	ADGRV1
ADGRV1_ENST00000405460_Intron26_Frame1_sgRNA01	GCAGCACTTGTACATCACGT	ADGRV1
ADGRV1_ENST00000405460_Intron28_Frame1_sgRNA01	AGATGGACTCTCTACCACGC	ADGRV1
ADGRV1_ENST00000405460_Intron29_Frame1_sgRNA01	GTGCCGTCCCAGCATCCAGA	ADGRV1
ADGRV1_ENST00000405460_Intron30_Frame1_sgRNA01	CTATACCAGACATGAGTGAC	ADGRV1
ADGRV1_ENST00000405460_Intron33_Frame1_sgRNA01	CAGGAACACTTAGGGAATCG	ADGRV1
ADGRV1_ENST00000405460_Intron34_Frame1_sgRNA01	TTAGCTGTTGGAAACTGACG	ADGRV1
ADGRV1_ENST00000405460_Intron36_Frame1_sgRNA01	AATACTTATCTTTATAGACT	ADGRV1
ADGRV1_ENST00000405460_Intron37_Frame1_sgRNA01	ATATGGAATAGAGCCACCCA	ADGRV1
ADGRV1_ENST00000405460_Intron39_Frame1_sgRNA01	TGTGATGGCCCACTAGAGGG	ADGRV1
ADGRV1_ENST00000405460_Intron42_Frame1_sgRNA01	CAGTATACCTCAACACTATG	ADGRV1
ADGRV1_ENST00000405460_Intron45_Frame1_sgRNA01	GTACTCATGAGAGCACATGT	ADGRV1
ADGRV1_ENST00000405460_Intron49_Frame1_sgRNA01	TAGTCAGAACACAAGATTAG	ADGRV1
ADGRV1_ENST00000405460_Intron50_Frame1_sgRNA01	TCTCACAAGTAAAACCACGG	ADGRV1
ADGRV1_ENST00000405460_Intron54_Frame1_sgRNA01	ACAGTGACGTGCCTATCAGG	ADGRV1
ADGRV1_ENST00000405460_Intron60_Frame1_sgRNA01	TATGTGCACCTGCTACAAAG	ADGRV1
ADGRV1_ENST00000405460_Intron65_Frame1_sgRNA01	TGTGTGGAAGCAATCCAGAG	ADGRV1
ADGRV1_ENST00000405460_Intron72_Frame1_sgRNA01	GACCGAAAGCAAGATTTGTG	ADGRV1
ADGRV1_ENST00000405460_Intron74_Frame1_sgRNA01	ACTTTCCTAAGCAACACTTG	ADGRV1
ADGRV1_ENST00000405460_Intron82_Frame1_sgRNA01	ATCATAGCAAGAATCTTTGG	ADGRV1
ADGRV1_ENST00000405460_Intron86_Frame1_sgRNA01	TTACCCAGAGACCACCACGG	ADGRV1
ADGRV1_ENST00000405460_Intron89_Frame1_sgRNA01	TCTGTAAGAACTATCCACTG	ADGRV1
ADH1A_ENST00000209668_Intron3_Frame1_sgRNA01	CCCAGACACCTAGAAATGGG	ADH1A
ADH1A_ENST00000209668_Intron3_Frame1_sgRNA02	GGGACGAAAGGGCTTGACCA	ADH1A
ADH1A_ENST00000209668_Intron7_Frame1_sgRNA01	CTTCCAGACTGCAACGACTG	ADH1A
ADH1A_ENST00000209668_Intron7_Frame1_sgRNA02	AGTACAGATGTTATGCCCAA	ADH1A
ADH1B_ENST00000305046_Intron3_Frame1_sgRNA01	TCATGTGGAATGTATAGCAT	ADH1B
ADH1B_ENST00000305046_Intron3_Frame1_sgRNA02	GAGACGAAAGTGCTTGCACA	ADH1B
ADH1B_ENST00000305046_Intron7_Frame1_sgRNA01	ATGCCCTTTTACAATTGACA	ADH1B
ADH1B_ENST00000305046_Intron7_Frame1_sgRNA02	AGTACAGAAGTTTATGCCCA	ADH1B
ADH1C_ENST00000515683_Intron3_Frame1_sgRNA01	AATCTTGTGATGGTGAACCA	ADH1C
ADH1C_ENST00000515683_Intron3_Frame1_sgRNA02	AGTGCACTAATTTATCCTGG	ADH1C
ADH1C_ENST00000515683_Intron7_Frame1_sgRNA01	TTCTGATGTCACTATTAACC	ADH1C
ADH1C_ENST00000515683_Intron7_Frame1_sgRNA02	CCCAGCACGAGCACGTTGGG	ADH1C
ADH4_ENST00000508393_Intron4_Frame1_sgRNA01	TAAGTAGTTATAATGGTGCG	ADH4
ADH4_ENST00000508393_Intron4_Frame1_sgRNA02	ACATCCTTAGATAATAGGAG	ADH4
ADH4_ENST00000508393_Intron8_Frame1_sgRNA01	TGCATTTGAATGAACCAACA	ADH4
ADH4_ENST00000508393_Intron8_Frame1_sgRNA02	ATTTGAATGAACCAACATGG	ADH4
ADH5_ENST00000296412_Intron3_Frame1_sgRNA01	CCGTTGACAGGAATTTGCAA	ADH5
ADH5_ENST00000296412_Intron3_Frame1_sgRNA02	GATACCTATTCATAAATAGT	ADH5
ADH5_ENST00000296412_Intron7_Frame1_sgRNA01	AAGCCATGTATGCTATTCGG	ADH5
ADH5_ENST00000296412_Intron7_Frame1_sgRNA02	GCAAACAGCAGTATCAGCCA	ADH5
ADH6_ENST00000394899_Intron3_Frame1_sgRNA01	TTTACAGTGTTAGACCATGG	ADH6
ADH6_ENST00000394899_Intron3_Frame1_sgRNA02	CACCTGTGGAAGGATTTAGT	ADH6
ADH6_ENST00000394899_Intron7_Frame1_sgRNA01	GCAGACTGCCAAAGTCTGTG	ADH6
ADH6_ENST00000394899_Intron7_Frame1_sgRNA02	AGCCCTCTATATAATGTGTG	ADH6
ADH7_ENST00000476959_Intron3_Frame1_sgRNA01	GGCTTTGATTAGCCTATCAA	ADH7
ADH7_ENST00000476959_Intron3_Frame1_sgRNA02	TAAGGTTTATAAACACCGTA	ADH7
ADH7_ENST00000476959_Intron7_Frame1_sgRNA01	GAGACGTAGTAAATACAACA	ADH7
ADH7_ENST00000476959_Intron7_Frame1_sgRNA02	TGGCAAGAACCATAAGAACG	ADH7
ADHFE1_ENST00000396623_Intron12_Frame1_sgRNA01	TATGAATAGAACCAGATACG	ADHFE1
ADHFE1_ENST00000396623_Intron2_Frame1_sgRNA01	ATGACAGTTAATGATGGACA	ADHFE1
ADHFE1_ENST00000396623_Intron6_Frame1_sgRNA01	ATGGGATGTGAGTAAGTCGA	ADHFE1
ADHFE1_ENST00000396623_Intron7_Frame1_sgRNA01	TAGACTATAATAATAGCACA	ADHFE1
ADIG_ENST00000470147_Intron1_Frame1_sgRNA01	GCAGTAAACAGCTTGCACGA	ADIG
ADIG_ENST00000470147_Intron1_Frame1_sgRNA02	ACAGGATGTGACCATCCAAG	ADIG
ADIG_ENST00000470147_Intron1_Frame1_sgRNA03	AGACATTTCTCCTACCACCC	ADIG
ADIPOQ_ENST00000320741_Intron2_Frame1_sgRNA01	TAGAGAAAATATACTCACCG	ADIPOQ
ADIPOQ_ENST00000320741_Intron2_Frame1_sgRNA02	AAATGTGGTTGAATGCCACT	ADIPOQ
ADIPOQ_ENST00000320741_Intron2_Frame1_sgRNA03	GCAGGACTGAGCCTTTCAGG	ADIPOQ
ADIPOR1_ENST00000340990_Intron4_Frame1_sgRNA01	CAGTGATCAAGGGTCAACCA	ADIPOR1
ADIPOR1_ENST00000340990_Intron4_Frame1_sgRNA02	CCTGGCAGAACTGTTCTAGG	ADIPOR1
ADIPOR1_ENST00000340990_Intron6_Frame1_sgRNA01	CTGAAATAGTATGACACTGG	ADIPOR1
ADIPOR1_ENST00000340990_Intron6_Frame1_sgRNA02	GTAAAGGGACTAAAGACTAG	ADIPOR1
ADIPOR2_ENST00000357103_Intron4_Frame1_sgRNA01	CTGCCTGCTAGTATAGTGAG	ADIPOR2
ADIPOR2_ENST00000357103_Intron4_Frame1_sgRNA02	GGGAGGGGCCACCTAACACA	ADIPOR2
ADIPOR2_ENST00000357103_Intron6_Frame1_sgRNA01	CTAAACCCTGGATCATCCGG	ADIPOR2
ADIPOR2_ENST00000357103_Intron6_Frame1_sgRNA02	ATATCAGACTGTAACATACG	ADIPOR2
ADIRF_ENST00000372013_Intron1_Frame1_sgRNA01	GGGTCACCTCCAGAATACGG	ADIRF
ADIRF_ENST00000372013_Intron1_Frame1_sgRNA02	AATCGAGACGAGGTTCCCAG	ADIRF
ADIRF_ENST00000372013_Intron2_Frame1_sgRNA01	CCGGGAACCACAGTGCCTGT	ADIRF
ADIRF_ENST00000372013_Intron2_Frame1_sgRNA02	GGCTAAGCCTACAGGCACTG	ADIRF
ADK_ENST00000539909_Intron10_Frame1_sgRNA01	TGACTGCCTCGTGTACACTG	ADK
ADK_ENST00000539909_Intron10_Frame1_sgRNA02	CCTAGCAGAAATCTTCACTG	ADK
ADK_ENST00000539909_Intron9_Frame1_sgRNA01	AAAATACAACGTGAGCCCGG	ADK
ADK_ENST00000539909_Intron9_Frame1_sgRNA02	TCAAAGTATAGACTCACTGG	ADK
ADPGK_ENST00000311669_Intron4_Frame1_sgRNA01	TGTCTCCTTAACTACATACG	ADPGK
ADPGK_ENST00000311669_Intron4_Frame1_sgRNA02	AAAGATGACCTGGCCGCACG	ADPGK
ADPGK_ENST00000311669_Intron4_Frame1_sgRNA03	TGTGTCTGGCATATAGCCAT	ADPGK
ADPRH_ENST00000478399_Intron2_Frame1_sgRNA01	CTTCCCATCACCATACCAAG	ADPRH
ADPRH_ENST00000478399_Intron2_Frame1_sgRNA02	GCTTACGTCACTGTCACGAG	ADPRH
ADPRH_ENST00000478399_Intron2_Frame1_sgRNA03	GCATCTAAAGCCAATCCTTG	ADPRH
ADPRHL1_ENST00000375418_Intron1_Frame1_sgRNA01	GAGGATGCTTACGAGCACAG	ADPRHL1
ADPRHL1_ENST00000375418_Intron2_Frame1_sgRNA01	GATAGTGACACGGACCCACG	ADPRHL1
ADPRHL1_ENST00000375418_Intron3_Frame1_sgRNA01	GTTGCCCGTGACACGCCATG	ADPRHL1
ADPRHL1_ENST00000375418_Intron4_Frame1_sgRNA01	TGGGACTAGGAAATCCGTGA	ADPRHL1
ADPRHL1_ENST00000375418_Intron6_Frame1_sgRNA01	AGTCCTAGGACACTCCGAGG	ADPRHL1
ADPRHL2_ENST00000373178_Intron1_Frame1_sgRNA01	ACACCGGTAATTAAGAGGGA	ADPRHL2
ADPRHL2_ENST00000373178_Intron1_Frame1_sgRNA02	ATTCCTTAACGTGTCCGACG	ADPRHL2
ADPRHL2_ENST00000373178_Intron5_Frame1_sgRNA01	ACGTTAGCAACTCTCTGACA	ADPRHL2
ADPRHL2_ENST00000373178_Intron5_Frame1_sgRNA02	GTGACACGGAGTCAATGGCA	ADPRHL2
ADPRM_ENST00000379774_Intron2_Frame1_sgRNA01	ACGGGGCCAAGAATATGTAG	ADPRM
ADPRM_ENST00000379774_Intron2_Frame1_sgRNA02	GTGATTTTAGAGTGTAAACG	ADPRM
ADPRM_ENST00000379774_Intron3_Frame1_sgRNA01	CTCAAGTTGCCGAAACACCG	ADPRM
ADPRM_ENST00000379774_Intron3_Frame1_sgRNA02	TCGGCAACTTGAGATGACGT	ADPRM
ADRA1A_ENST00000380586_Intron1_Frame1_sgRNA01	AATGGTCTAGGAATCCAGAG	ADRA1A
ADRA1A_ENST00000380586_Intron1_Frame1_sgRNA02	GCACTGGGTGAAGACTACAG	ADRA1A
ADRA1A_ENST00000380586_Intron1_Frame1_sgRNA03	TAATGTCTATGAAACCTGAG	ADRA1A
ADRA1B_ENST00000306675_Intron1_Frame1_sgRNA01	AATATAAGACCTATTCAACG	ADRA1B
ADRA1B_ENST00000306675_Intron1_Frame1_sgRNA02	GGGCTGAAAGTAAACCCACG	ADRA1B
ADRA1B_ENST00000306675_Intron1_Frame1_sgRNA03	AAGTATAGCAGATTACACAG	ADRA1B
ADRA1D_ENST00000379453_Intron1_Frame1_sgRNA01	CTACTGGTGTGAGAACACTG	ADRA1D
ADRA1D_ENST00000379453_Intron1_Frame1_sgRNA02	GCACTGCAGGTAGACAACGA	ADRA1D
ADRA1D_ENST00000379453_Intron1_Frame1_sgRNA03	CGTAGTGACACCAATCCCTG	ADRA1D
ADRM1_ENST00000491935_Intron10_Frame1_sgRNA01	GAACTGGGGATCAAAGCGAT	ADRM1
ADRM1_ENST00000491935_Intron5_Frame1_sgRNA01	AGACCCGTCCTACCCCGTGA	ADRM1
ADRM1_ENST00000491935_Intron6_Frame1_sgRNA01	AAACAAGCGCATTCCCAAAG	ADRM1
ADRM1_ENST00000491935_Intron8_Frame1_sgRNA01	CTTGGAAGGTGAGCGTGCGA	ADRM1
ADSL_ENST00000623063_Intron8_Frame1_sgRNA01	GAGCACACATTGCTGCTGGA	ADSL
ADSL_ENST00000623063_Intron8_Frame1_sgRNA02	GACTTCAGAGGATAGTGAGT	ADSL
ADSL_ENST00000623063_Intron8_Frame1_sgRNA03	CAAAGGCAGAGAGACTTCAG	ADSL
ADSS1_ENST00000332972_Intron11_Frame1_sgRNA01	CTACACGCCTTCCAGACCAG	ADSS1
ADSS1_ENST00000332972_Intron12_Frame1_sgRNA01	GGGGACTGATCCTCCCGCAG	ADSS1
ADSS1_ENST00000332972_Intron2_Frame1_sgRNA01	GGCATCCTGAAATAAACACG	ADSS1
ADSS1_ENST00000332972_Intron3_Frame1_sgRNA01	GGGCAAGTCAGACCTAGTGT	ADSS1
ADSS1_ENST00000332972_Intron4_Frame1_sgRNA01	TACAAGCTAATGGAGCCATG	ADSS1
ADSS1_ENST00000332972_Intron8_Frame1_sgRNA01	GGACACGAGGATCATTTCCG	ADSS1
ADSS2_ENST00000366535_Intron11_Frame1_sgRNA01	GCACTGAGATTCGAGCACGG	ADSS2
ADSS2_ENST00000366535_Intron12_Frame1_sgRNA01	GCAAAAGAGATTTTACACGG	ADSS2
ADSS2_ENST00000366535_Intron2_Frame1_sgRNA01	TCATTTCTGTGGTAACACCG	ADSS2
ADSS2_ENST00000366535_Intron3_Frame1_sgRNA01	CTAGCTGGATGTGCCAACTG	ADSS2
ADSS2_ENST00000366535_Intron4_Frame1_sgRNA01	GTATTCTATCAGTTACTCGG	ADSS2
ADSS2_ENST00000366535_Intron8_Frame1_sgRNA01	ACGCAAGTGCTTATACAGAG	ADSS2
ADTRP_ENST00000229583_Intron6_Frame1_sgRNA01	GCAGGGAGGGTAATCCACAG	ADTRP
ADTRP_ENST00000229583_Intron6_Frame1_sgRNA02	TAGAGGCTGTCTGATCACTG	ADTRP
ADTRP_ENST00000229583_Intron6_Frame1_sgRNA03	TCTAAAGCATGGTCCCACTG	ADTRP
AEBP1_ENST00000223357_Intron1_Frame1_sgRNA01	TACTCCAGGAGGTCTCACGT	AEBP1
AEBP1_ENST00000223357_Intron13_Frame1_sgRNA01	GTCTTTAGCTGGGTGCCGGC	AEBP1
AEBP1_ENST00000223357_Intron15_Frame1_sgRNA01	CCAGACCCACCTCATACCCG	AEBP1
AEBP1_ENST00000223357_Intron18_Frame1_sgRNA01	ACCCAAAGTCAGCCCCTCTC	AEBP1
[truncated: 70,581 more rows]

## Sheet: Cancer biology, frame 0
sgRNA	sequence	target_gene	ENSEMBL_transcript_ID
ABL1_Intron3_1	TTACCAGTGACTGTGTACCG	ABL1	ENST00000372348
ABL1_Intron3_2	AGTGCGTGGACGTCACCGTG	ABL1	ENST00000372348
ABL1_Intron4_1	GCGACATGTAGTAAGCACAG	ABL1	ENST00000372348
ABL1_Intron4_2	GCTGCTCACGTATAGGACTG	ABL1	ENST00000372348
ACVR1B_Intron9_1	GCAGATCCACATCCACCCGG	ACVR1B	ENST00000541224
ACVR1B_Intron9_2	TAATAACTGACACTCTCAGG	ACVR1B	ENST00000541224
ACVR1B_Intron9_3	GATGTGTTCACTAACTTGTG	ACVR1B	ENST00000541224
ACVR1_Intron10_1	TGGTAGCATTAAGAGTCCAA	ACVR1	ENST00000263640
ACVR1_Intron10_2	CATCTGAGTGATCTGTCCCG	ACVR1	ENST00000263640
ACVR1_Intron5_1	CGATCAACAGTACTTCACAG	ACVR1	ENST00000263640
ACVR1_Intron5_2	TACCAATTTAATGATCCACA	ACVR1	ENST00000263640
ACVR2A_Intron10_1	ACCAGGTAGAGAAATCCCAA	ACVR2A	ENST00000241416
ACVR2A_Intron4_1	TGTATGGTAAAAGTGGCACG	ACVR2A	ENST00000241416
ACVR2A_Intron5_1	AGAAGCCATATGTACCAAGG	ACVR2A	ENST00000241416
ACVR2A_Intron6_1	CTATAGAGTTGTTATATCAT	ACVR2A	ENST00000241416
ACVR2A_Intron8_1	ATAGTGTGTATACCTTACCC	ACVR2A	ENST00000241416
AJUBA_Intron3_1	AATGATGGGTGGTACTCCAA	AJUBA	ENST00000262713
AJUBA_Intron4_1	GATTGTGATAATAGGCCTGG	AJUBA	ENST00000262713
AJUBA_Intron6_1	CCCGGATATTAGGGTCAGGG	AJUBA	ENST00000262713
AJUBA_Intron7_1	CAACCAGACATCTATGGGAG	AJUBA	ENST00000262713
AKT1_Intron11_1	TAATTGACAATGGACAATGC	AKT1	ENST00000554581
AKT1_Intron4_1	CCCATGTCAGAGGAAAACTG	AKT1	ENST00000554581
AKT1_Intron5_1	GTGGAGATGAGGGTGCGGGG	AKT1	ENST00000554581
AKT1_Intron6_1	CGACGTGGTATCAAGCAGCG	AKT1	ENST00000554581
AKT1_Intron7_1	GGTGCCATGGAGAGTAGCCG	AKT1	ENST00000554581
AKT1_Intron8_1	TCAGTGCCGCCAGGCCCCCA	AKT1	ENST00000554581
AKT1_Intron9_1	TTGCGTGTGCTCAGGACGTG	AKT1	ENST00000554581
ALB_Intron11_1	TATTGGCAGTCAAGGCCCCG	ALB	ENST00000295897
ALB_Intron13_1	ACAGTATGGCACAATAGAGC	ALB	ENST00000295897
ALB_Intron3_1	GCTGTACTATTATTCCACCC	ALB	ENST00000295897
ALB_Intron5_1	AGAGTACGCTAATATCCCAG	ALB	ENST00000295897
ALB_Intron7_1	AGGTACCACCACCATAGGCA	ALB	ENST00000295897
ALB_Intron9_1	TCGAATGTATTGTGACAGAG	ALB	ENST00000295897
ALK_Intron13_1	TCTTACGCTAAAGCGCTCAG	ALK	ENST00000389048
ALK_Intron14_1	AACCACCTCAGACCACTGAG	ALK	ENST00000389048
ALK_Intron21_1	CTACAGAGTCCGCAAGCCAA	ALK	ENST00000389048
ALK_Intron23_1	CACATACATGATCTGCTGTG	ALK	ENST00000389048
ALK_Intron28_1	GGATCTGTAGAGGAACCCAC	ALK	ENST00000389048
ALK_Intron8_1	AGGTGATATCAAGATCAATG	ALK	ENST00000389048
APC_Intron12_1	GGCAAAGGTACATCTACAGA	APC	ENST00000257430
APC_Intron13_1	GCACTGTAGTAGCATTTAGG	APC	ENST00000257430
APC_Intron14_1	TGACATGTAGCCCCACAGAG	APC	ENST00000257430
APC_Intron2_1	AGAGACATTCCACTTCAGTG	APC	ENST00000257430
APC_Intron5_1	AGTGGACGTTGGCTGACAGG	APC	ENST00000257430
APC_Intron6_1	TCATCGATGAGGAACTAGTG	APC	ENST00000257430
APC_Intron7_1	CCCAACTGGAGGATATACAG	APC	ENST00000257430
APC_Intron8_1	CGGTAGAATACATTCCCACG	APC	ENST00000257430
APC_Intron9_1	TGTCAAATGTGTCCCGATGG	APC	ENST00000257430
APOB_Intron11_1	AACCCATCAGGGTGCAGGAG	APOB	ENST00000233242
APOB_Intron12_1	GGGATGGTCAATCTGGTAGG	APOB	ENST00000233242
APOB_Intron14_1	GCTTCAGGTGACCCCTAGCG	APOB	ENST00000233242
APOB_Intron15_1	TAGACATAGTAAGATGTGGT	APOB	ENST00000233242
APOB_Intron16_1	GGGCCCATGAGACCAGACGT	APOB	ENST00000233242
APOB_Intron17_1	AAAGCACCTGAGTTAACGTG	APOB	ENST00000233242
APOB_Intron23_1	GCTTCAGGACACCAGCTAGG	APOB	ENST00000233242
APOB_Intron28_1	CAAACTAGGTGAAAGACAGG	APOB	ENST00000233242
APOB_Intron3_1	TAAGAAATGTGTTACCCGGG	APOB	ENST00000233242
APOB_Intron5_1	GCGTGAAATACTGGTGCCCG	APOB	ENST00000233242
APOB_Intron6_1	TCACCTCTGAGAAGGTTCCG	APOB	ENST00000233242
ARAF_Intron13_1	CAGAGCCACCCACACGAGGT	ARAF	ENST00000290277
ARAF_Intron14_1	ATTCTAGGTATAGAGATTCG	ARAF	ENST00000290277
ARAF_Intron15_1	TGTGTTTCGCCATGAGGCTG	ARAF	ENST00000290277
ARAF_Intron2_1	AAAAGGGTGACAACGGTTGG	ARAF	ENST00000290277
ARAF_Intron4_1	GTCAAGGACACCCCCAACCA	ARAF	ENST00000290277
ARAF_Intron7_1	GAGTCAAAAAGAGGGCATGG	ARAF	ENST00000290277
ARAF_Intron9_1	CCACCAAGGCTGAGTGACGT	ARAF	ENST00000290277
ARHGAP35_Intron2_1	ATCCACGTCACTCAGCAAGG	ARHGAP35	ENST00000672722
ARHGAP35_Intron2_2	TTTATGCCCGTGGTGCACTG	ARHGAP35	ENST00000672722
ARHGAP35_Intron2_3	GACCCTGTCCAAGTCCACTG	ARHGAP35	ENST00000672722
ARID1A_Intron10_1	TAGGAGGCACGGTTTCACAG	ARID1A	ENST00000324856
ARID1A_Intron11_1	AATACCTCATACTACCAGGG	ARID1A	ENST00000324856
ARID1A_Intron17_1	GAAGTTAATACTCTGCACTC	ARID1A	ENST00000324856
ARID1A_Intron19_1	AGATTCAATCGATGCCAGTG	ARID1A	ENST00000324856
ARID1A_Intron1_1	GAGTACAGCTACTTACATGG	ARID1A	ENST00000324856
ARID1A_Intron2_1	GCCAGCTTATACCTAGTGAG	ARID1A	ENST00000324856
ARID1A_Intron3_1	TGGCCTGGTATTGATAAACC	ARID1A	ENST00000324856
ARID1A_Intron4_1	AAGTTTGCGAGTTACCTGTG	ARID1A	ENST00000324856
ARID2_Intron15_1	TATTGGTCTACAAATCTGAG	ARID2	ENST00000334344
ARID2_Intron19_1	AATAAAGATCTAAATCATAC	ARID2	ENST00000334344
ARID2_Intron2_1	ACCGCGTTGAGATTTAAAAG	ARID2	ENST00000334344
ARID2_Intron6_1	CCACGTAGAGGAAATCACAG	ARID2	ENST00000334344
ARID2_Intron8_1	TGATGCTTTAAATTCAGAAA	ARID2	ENST00000334344
ARID5B_Intron1_1	CCAACAGATATAACGCTGGG	ARID5B	ENST00000279873
ARID5B_Intron2_1	GCGCCGTGGTACCTACCGAG	ARID5B	ENST00000279873
ARID5B_Intron5_1	GCCACTTGGAATCACCACCA	ARID5B	ENST00000279873
ARID5B_Intron7_1	GCACAGCTAACATTGTCTCG	ARID5B	ENST00000279873
ARID5B_Intron9_1	ATGCTGGTTTAGGAATACGT	ARID5B	ENST00000279873
AR_Intron7_1	TTGAGTCAGAGAGCTTACAA	AR	ENST00000374690
AR_Intron7_2	TGGACCACACTCAAAGCCAG	AR	ENST00000374690
AR_Intron7_3	CCAGCTGGATATTGTGAAAG	AR	ENST00000374690
ASXL1_Intron12_1	TTATAGAGCCCTTAACTCTG	ASXL1	ENST00000375687
ASXL1_Intron1_1	GGCGCCACATCCCATCCCGG	ASXL1	ENST00000375687
ASXL1_Intron4_1	AGACCTCCTATAGTACACAG	ASXL1	ENST00000375687
ASXL1_Intron6_1	TGTTAGTAGCATTTAACAGG	ASXL1	ENST00000375687
ASXL1_Intron9_1	CTCTTTTAAGTTTATTTATT	ASXL1	ENST00000375687
ASXL2_Intron12_1	GCATTACAGACTACCTGTAG	ASXL2	ENST00000435504
ASXL2_Intron1_1	TGTTAGCAGATACAGCCGAG	ASXL2	ENST00000435504
ASXL2_Intron4_1	AAGTGGTAAAGATTCCAGTG	ASXL2	ENST00000435504
ASXL2_Intron6_1	TTTCATGCAGTAGCCCAATG	ASXL2	ENST00000435504
ASXL2_Intron9_1	GAGGTATTCTTACAGCAGTG	ASXL2	ENST00000435504
ATF7IP_Intron10_1	GTAGTTATTCTATTACCGGG	ATF7IP	ENST00000544627
ATF7IP_Intron14_1	GACAATGTAGCAGTTAGATG	ATF7IP	ENST00000544627
ATF7IP_Intron4_1	TGGGTCCACAACAAAGACAT	ATF7IP	ENST00000544627
ATF7IP_Intron5_1	GATCATGGGTGAGTGAACAG	ATF7IP	ENST00000544627
ATF7IP_Intron6_1	GATAAGATTTCACCACTCAG	ATF7IP	ENST00000544627
ATM_Intron14_1	GGAGGGTGTACTGTACACAT	ATM	ENST00000452508
ATM_Intron15_1	GCTTATACTGTATGACTACG	ATM	ENST00000452508
ATM_Intron16_1	ACTATGTGGTATGCGTAGCG	ATM	ENST00000452508
ATM_Intron17_1	AGTCTCGCTTCGTCAAACCC	ATM	ENST00000452508
ATM_Intron19_1	TAGAGACTTGAGTATCTGCG	ATM	ENST00000452508
ATM_Intron22_1	GACTGCTTTAAAATTTTCAA	ATM	ENST00000452508
ATM_Intron24_1	TACTTGTAAGAAACAAACCA	ATM	ENST00000452508
ATM_Intron25_1	CGAACAAGTCTTATACTGAG	ATM	ENST00000452508
ATM_Intron27_1	GTCTGGGAAGAAGTTACGCA	ATM	ENST00000452508
ATM_Intron29_1	AACTTGTTTAATTAGATACT	ATM	ENST00000452508
ATM_Intron31_1	AGCAGTTCGCAACGTTATGG	ATM	ENST00000452508
ATM_Intron32_1	TTATAGCATACTCAACTGGA	ATM	ENST00000452508
ATM_Intron36_1	AAGCTCAGATAGGTAACCTG	ATM	ENST00000452508
ATM_Intron37_1	CATACTAGAGGAGTTCTAAG	ATM	ENST00000452508
ATM_Intron3_1	TACTAATCACACTTATTTCA	ATM	ENST00000452508
ATM_Intron41_1	AGCCTTGATTAACACCACAG	ATM	ENST00000452508
ATM_Intron43_1	CCATCACTAGTGTAGTGCTG	ATM	ENST00000452508
ATM_Intron47_1	GAGGACTTAACTACTTGTCA	ATM	ENST00000452508
ATM_Intron48_1	AATTCTATCAGTCCATCATG	ATM	ENST00000452508
ATM_Intron49_1	GCTCTGTATAGTCTCTAGGG	ATM	ENST00000452508
ATM_Intron51_1	ACACGATTCCTGACATCAAG	ATM	ENST00000452508
ATM_Intron52_1	TACTGTCTAGATACTGCAGT	ATM	ENST00000452508
ATM_Intron53_1	TCGGTTCAAGGCTGGCACGG	ATM	ENST00000452508
ATM_Intron55_1	ACCTTCATAAGAAAGATGGG	ATM	ENST00000452508
ATM_Intron56_1	CTAATTACAGAAGTAGCGAG	ATM	ENST00000452508
ATM_Intron57_1	TGACCTCTCAGAGAATCGTG	ATM	ENST00000452508
ATM_Intron58_1	GCCCCAAACAGAAAACTGGG	ATM	ENST00000452508
ATM_Intron62_1	GATGTCACCCCTAACCATGG	ATM	ENST00000452508
ATM_Intron9_1	TAGGCCATCAGGTGATGGAT	ATM	ENST00000452508
ATRX_Intron14_1	GATACCAGAGAAAAACAGTG	ATRX	ENST00000373344
ATRX_Intron15_1	CCTAGAAGAGATACATACAG	ATRX	ENST00000373344
ATRX_Intron17_1	CCTAATGAAGCGAGGCTGTG	ATRX	ENST00000373344
ATRX_Intron18_1	CCCACTGAAATATGCATCAC	ATRX	ENST00000373344
ATRX_Intron21_1	TAATAACCTGAACAGACTAG	ATRX	ENST00000373344
ATRX_Intron23_1	CACGAGCTGAGGAAGGACTG	ATRX	ENST00000373344
ATRX_Intron29_1	GGGCTTCTTAACCAGAAACT	ATRX	ENST00000373344
ATRX_Intron30_1	AGCACCAAAGACAATCAAGG	ATRX	ENST00000373344
ATRX_Intron31_1	ACTACAGAGAGGGTACTGAT	ATRX	ENST00000373344
ATRX_Intron32_1	ATTTGCCAACTTAGAGCAGT	ATRX	ENST00000373344
ATRX_Intron33_1	AGTTGTTCACTGCTGTACCT	ATRX	ENST00000373344
ATRX_Intron34_1	TGTTGTTGAACATGACCAAG	ATRX	ENST00000373344
ATRX_Intron3_1	GGTTGCTGTGGCATGCTGCG	ATRX	ENST00000373344
ATRX_Intron7_1	GGAAGACTTCTACTATAGTG	ATRX	ENST00000373344
ATR_Intron11_1	TTAAAGAAATTTTTAGAGCT	ATR	ENST00000350721
ATR_Intron13_1	TTGCCTGTGCCTATAGCCTG	ATR	ENST00000350721
ATR_Intron14_1	GAGTGGACTCCAAATATGTG	ATR	ENST00000350721
ATR_Intron15_1	TGGGGACACACAACCCTGGG	ATR	ENST00000350721
ATR_Intron16_1	CTCATGCAACTGGTAGATAG	ATR	ENST00000350721
ATR_Intron17_1	GCTGTGTTACTAAAAGCGTA	ATR	ENST00000350721
ATR_Intron20_1	CTACATAATAGCTTTGAACC	ATR	ENST00000350721
ATR_Intron21_1	AGGCACAACACTTAACCTAG	ATR	ENST00000350721
ATR_Intron22_1	GGCTCTACAGAATGCAACGT	ATR	ENST00000350721
ATR_Intron23_1	ATGATGCTGATTAATTACCG	ATR	ENST00000350721
ATR_Intron25_1	CAATGATTATTGTGTGTGCT	ATR	ENST00000350721
ATR_Intron26_1	TAGAAAGGCTACCTATTAGT	ATR	ENST00000350721
ATR_Intron28_1	AGTAACACACATGTACCCTG	ATR	ENST00000350721
ATR_Intron29_1	GGTTTCGGCTGGATGTGGTG	ATR	ENST00000350721
ATR_Intron34_1	CTAAACTGGTGACTAGCCTG	ATR	ENST00000350721
ATR_Intron35_1	TGTACCTAATCAGCCACACA	ATR	ENST00000350721
ATR_Intron38_1	TAATAATTCAGGTACTGGCG	ATR	ENST00000350721
ATR_Intron39_1	GTATTAGAGAAAAACCCCCA	ATR	ENST00000350721
ATR_Intron40_1	CATTTTGACTGCTTTGAAGG	ATR	ENST00000350721
ATR_Intron41_1	AGGTTGTGATAAACCGCAAG	ATR	ENST00000350721
ATR_Intron44_1	TAGGGTAACTGATTGGACAA	ATR	ENST00000350721
ATR_Intron46_1	CATTACATGAAAGAACTACG	ATR	ENST00000350721
ATR_Intron4_1	AGTTGGTAATGAACTGCCAA	ATR	ENST00000350721
ATXN3_Intron1_1	CTACGCCCCTACTTCCCCCG	ATXN3	ENST00000545170
ATXN3_Intron2_1	TCTTCCTATAGGGATCTGAC	ATXN3	ENST00000545170
ATXN3_Intron3_1	ATTACCTGTTAGCAGTGGCA	ATXN3	ENST00000545170
ATXN3_Intron5_1	ATATCTATCACACTGATGGG	ATXN3	ENST00000545170
AXIN1_Intron4_1	CTCCGCGGCTTAGACACTGG	AXIN1	ENST00000262320
AXIN1_Intron4_2	TCGGGCCTCCGTCATCCCAG	AXIN1	ENST00000262320
AXIN1_Intron5_1	AGAACATCAGGACATCCCGG	AXIN1	ENST00000262320
AXIN1_Intron5_2	TCACCGCCACAGGGACCACG	AXIN1	ENST00000262320
AXIN2_Intron4_1	GAGTCTGTGCCTATCAAATG	AXIN2	ENST00000307078
AXIN2_Intron4_2	GCAGTTGGTCGCACTCCGAG	AXIN2	ENST00000307078
AXIN2_Intron5_1	ACATACGAGCGCTCACGCCG	AXIN2	ENST00000307078
AXIN2_Intron5_2	ACGAGCGCTCACGCCGTGGA	AXIN2	ENST00000307078
BAP1_Intron11_1	CACTGGATAGAACCCCACGG	BAP1	ENST00000460680
BAP1_Intron14_1	CACGAGCAATAGGCAGCTAG	BAP1	ENST00000460680
BAP1_Intron15_1	CCTCTCCCGAGGTCCACTGG	BAP1	ENST00000460680
BAP1_Intron4_1	GCCCATATACATCAAGAATG	BAP1	ENST00000460680
BAP1_Intron5_1	TCCACCCATAGTCCTACCTG	BAP1	ENST00000460680
BAP1_Intron9_1	GCTCTACCCATTCACTCACA	BAP1	ENST00000460680
BCL2L11_Intron3_1	GGGCTTTGTAGACACCCTCG	BCL2L11	ENST00000393256
BCL2L11_Intron3_2	ACAAGAATGAGATAGCACTG	BCL2L11	ENST00000393256
BCL2L11_Intron3_3	TTTTGGACGACATTCAACAG	BCL2L11	ENST00000393256
BCL2_Intron1_1	CCTACCTAAAGATTGCCCAG	BCL2	ENST00000398117
BCL2_Intron1_2	GGTGAGAACCCACTACATGG	BCL2	ENST00000398117
BCL2_Intron1_3	TTCAACAGGAAAGTCCCACG	BCL2	ENST00000398117
BCOR_Intron10_1	GAACATCAGAAGTGTTACGG	BCOR	ENST00000378444
BCOR_Intron3_1	CACATCCCACCAGTCACTAG	BCOR	ENST00000378444
BCOR_Intron4_1	GGCCAGTAAGAGAACGTGAG	BCOR	ENST00000378444
BCOR_Intron5_1	ACAATGAATAAAGACGACCA	BCOR	ENST00000378444
BCOR_Intron9_1	ACGTCACTCCCCTGTCCTAG	BCOR	ENST00000378444
BRAF_Intron11_1	TACATTACCTTATGCCTGAG	BRAF	ENST00000644969
BRAF_Intron16_1	GAATCACAGGCCACTCATGG	BRAF	ENST00000644969
BRAF_Intron17_1	CATATGATTAACCACCTGCG	BRAF	ENST00000644969
BRAF_Intron18_1	GGACCACCAGGGGATCCACG	BRAF	ENST00000644969
BRAF_Intron1_1	TTAGTAGTCACACATTACGG	BRAF	ENST00000644969
BRAF_Intron2_1	TAAAGAAGGTGCCTACACGG	BRAF	ENST00000644969
BRAF_Intron3_1	CTAGAGGCCAATATACAGAG	BRAF	ENST00000644969
BRAF_Intron5_1	CTGGCAGGTATCCAACTGAG	BRAF	ENST00000644969
BRAF_Intron8_1	TAGGAGTACACTACATAAGG	BRAF	ENST00000644969
BRCA1_Intron11_1	AACTACTCACGAGTACCACG	BRCA1	ENST00000471181
BRCA1_Intron16_1	CTTACTCATTGTATCTACCA	BRCA1	ENST00000471181
BRCA1_Intron19_1	ACAAGGAGGACTATGAACAT	BRCA1	ENST00000471181
BRCA1_Intron20_1	GTAGTCAGACTAGTTCAATG	BRCA1	ENST00000471181
BRCA1_Intron22_1	TGTTGAAACACAGTATGCTG	BRCA1	ENST00000471181
BRCA1_Intron6_1	TTTACACACTAAAATGTCTG	BRCA1	ENST00000471181
BRCA2_Intron15_1	AGGTGGTCAGATCTGTACAC	BRCA2	ENST00000380152
BRCA2_Intron18_1	TCAGTGAATGATCACCATTG	BRCA2	ENST00000380152
BRCA2_Intron19_1	CAAGTTAATTGTATCAGGCC	BRCA2	ENST00000380152
BRCA2_Intron21_1	GATGTGCCAGACGAGTGTGG	BRCA2	ENST00000380152
BRCA2_Intron23_1	GATAAGTGCTTGTTAGTTTA	BRCA2	ENST00000380152
BRCA2_Intron25_1	TAATTCTTGGAACAGACGTG	BRCA2	ENST00000380152
BRCA2_Intron26_1	CCTAACCTATTAGGAGTTAG	BRCA2	ENST00000380152
BRCA2_Intron6_1	GTACAGATTTGTAAATCTCA	BRCA2	ENST00000380152
BRCA2_Intron8_1	ACCGTAGTCCCCTATTCATG	BRCA2	ENST00000380152
BRD7_Intron12_1	GCAATATTCTCAGATAGCAG	BRD7	ENST00000394689
BRD7_Intron13_1	TATGGGCTAAAAACTTGTGG	BRD7	ENST00000394689
BRD7_Intron2_1	ATAATCTTAGTATATCACAG	BRD7	ENST00000394689
BRD7_Intron5_1	TCAAGTTCTCCAGCACATAG	BRD7	ENST00000394689
BRD7_Intron6_1	GATAAGTATAAACTCCTGTG	BRD7	ENST00000394689
BRD7_Intron8_1	ATGAGCCATACCACTCAACG	BRD7	ENST00000394689
CACNA1A_Intron12_1	TCTGAGTCTCTCATATTCAG	CACNA1A	ENST00000638029
CACNA1A_Intron15_1	TGATTAAACAAGCTACTACG	CACNA1A	ENST00000638029
CACNA1A_Intron17_1	TGTCAAACTTATACACAGAG	CACNA1A	ENST00000638029
CACNA1A_Intron22_1	GGGAAATGTCTACTGCGGAG	CACNA1A	ENST00000638029
CACNA1A_Intron23_1	CTGTGAGCAGGTGATCACAC	CACNA1A	ENST00000638029
CACNA1A_Intron25_1	GGTCATAAGTCAAGTCACTA	CACNA1A	ENST00000638029
CACNA1A_Intron28_1	AACCGCGACGAGTTAGACAG	CACNA1A	ENST00000638029
CACNA1A_Intron29_1	AAAAGAAGAGCCTAGTCCGG	CACNA1A	ENST00000638029
CACNA1A_Intron2_1	CAGCTGAGAACCATCCTAAG	CACNA1A	ENST00000638029
CACNA1A_Intron30_1	AGACTCTTGGATCCAAACTG	CACNA1A	ENST00000638029
CACNA1A_Intron31_1	TCGTAAGAGAATTCCCTCGG	CACNA1A	ENST00000638029
CACNA1A_Intron32_1	GTGAACGCATCTCCTCGCGT	CACNA1A	ENST00000638029
CACNA1A_Intron33_1	TCTGCACGACTACATCACAG	CACNA1A	ENST00000638029
CACNA1A_Intron34_1	GGGCAGCCACCCTTAGAAAG	CACNA1A	ENST00000638029
CACNA1A_Intron36_1	TGATGCTCACTCACACAAGG	CACNA1A	ENST00000638029
CACNA1A_Intron38_1	GTTGTCTTATGGACCCATGG	CACNA1A	ENST00000638029
CACNA1A_Intron41_1	AGAAGTGGTCCAGTTCTGCG	CACNA1A	ENST00000638029
CACNA1A_Intron43_1	CCCGGGTGGTTCAGGTGGAA	CACNA1A	ENST00000638029
CACNA1A_Intron44_1	GGGTGCAGCAGGGTTCAACA	CACNA1A	ENST00000638029
CACNA1A_Intron45_1	GCACAGCCCCGTTAGCCGGG	CACNA1A	ENST00000638029
CACNA1A_Intron47_1	TCAAATATGATCCACAACCG	CACNA1A	ENST00000638029
CACNA1A_Intron6_1	GGGGAATTTGACTTACACGG	CACNA1A	ENST00000638029
CARD11_Intron10_1	CCGTATGACGAGGGACACGA	CARD11	ENST00000396946
CARD11_Intron12_1	CAGATGTGCTTCAAGCTCGG	CARD11	ENST00000396946
CARD11_Intron16_1	GAAGGGCCCAACAATGCCGA	CARD11	ENST00000396946
CARD11_Intron19_1	ACTGCCTCTAAAAAAGACCC	CARD11	ENST00000396946
CARD11_Intron20_1	CTGCACCTGAGGTTCCCACG	CARD11	ENST00000396946
CARD11_Intron23_1	CCTCATGAGGATCATCACGG	CARD11	ENST00000396946
CARD11_Intron5_1	TCGTCTCAGGTTAATCACTG	CARD11	ENST00000396946
CARD11_Intron6_1	ACTCGGCGATGACAAGTGTG	CARD11	ENST00000396946
CARD11_Intron7_1	CTACAGACCAGGTAACATAG	CARD11	ENST00000396946
CARD11_Intron8_1	GTAGTGACTGACACGCCCAG	CARD11	ENST00000396946
CARD11_Intron9_1	TGTAGCATGAAGGAACTACG	CARD11	ENST00000396946
CASP8_Intron3_1	CCTGAGACTTGGTTAGCCAG	CASP8	ENST00000358485
CASP8_Intron3_2	TCCTGCGAATGCATTACTTG	CASP8	ENST00000358485
CASP8_Intron6_1	ACACTGACTTTACAACGATG	CASP8	ENST00000358485
CASP8_Intron6_2	AATCACAAGTCATGGCGTGG	CASP8	ENST00000358485
CBFB_Intron1_1	CGGTCCCCGGGAGTCCCGGT	CBFB	ENST00000650873
CBFB_Intron2_1	AGGACCTCGAGATCAACCGT	CBFB	ENST00000650873
CBFB_Intron3_1	AGCCTGCTAGAGGATAGGCG	CBFB	ENST00000650873
CBFB_Intron4_1	TATGCACTTAGGTATCAACT	CBFB	ENST00000650873
CBWD3_Intron11_1	AGGCTAATACAGCATAGCTT	CBWD3	ENST00000360171
CBWD3_Intron11_2	TACATGGAATAACCTGCTCC	CBWD3	ENST00000360171
CBWD3_Intron11_3	TGTATTAGCCTGTTGCTCCT	CBWD3	ENST00000360171
CCND1_Intron1_1	AGTTCGTTACAGGCTCCGGG	CCND1	ENST00000227507
CCND1_Intron1_2	ACGTCTGGGGAAATGCGGCG	CCND1	ENST00000227507
CCND1_Intron2_1	ACTTGCAGAGTCTTTTCACG	CCND1	ENST00000227507
CCND1_Intron2_2	CAGGACCGCACGAGACGCAG	CCND1	ENST00000227507
CCND1_Intron4_1	ACACCAGTGACTTTTCGCGG	CCND1	ENST00000227507
CCND1_Intron4_2	ATGGCTCAGAAACACCATCG	CCND1	ENST00000227507
CD70_Intron1_1	GAAGCAGGTCTGAACCAGCG	CD70	ENST00000423145
CD70_Intron1_2	GGGCACGGACGTAAGCAGAG	CD70	ENST00000423145
CD70_Intron1_3	AAAATCACCAGTGCGCGCCG	CD70	ENST00000423145
CD79B_Intron4_1	CATATGCCTGGCCTATGCGG	CD79B	ENST00000392795
CD79B_Intron4_2	GCATAGGCCAGGCATATGCA	CD79B	ENST00000392795
CD79B_Intron5_1	GATAGTGGCCACTGACCCCG	CD79B	ENST00000392795
CD79B_Intron5_2	CCAACCACACCAGCAGATAG	CD79B	ENST00000392795
CDH1_Intron10_1	CCAAGCGCAGTAGTGTATGG	CDH1	ENST00000611625
CDH1_Intron15_1	GCTCACTGATACAATATACG	CDH1	ENST00000611625
CDH1_Intron16_1	CTCACCATGAAGACTCACCG	CDH1	ENST00000611625
CDH1_Intron1_1	GTCCCGGGGATAAGAAAGTG	CDH1	ENST00000611625
CDH1_Intron3_1	GGGGACACAGGTCCTCAACG	CDH1	ENST00000611625
CDH1_Intron4_1	GATTTGGCAGAGAAGTACCA	CDH1	ENST00000611625
CDH1_Intron5_1	GTTGACCAAAAAATCCTGGG	CDH1	ENST00000611625
CDH1_Intron7_1	TGTGTATTAGCTCAATCCCG	CDH1	ENST00000611625
CDH1_Intron8_1	AAGACTTCGCCCATGAGCAG	CDH1	ENST00000611625
CDK4_Intron3_1	CCTTTGTAGTAGAACCTTCT	CDK4	ENST00000257904
CDK4_Intron3_2	ACCATACCTGAAATCCCAGA	CDK4	ENST00000257904
CDK4_Intron4_1	GTGTTTCATGGTAACCCATG	CDK4	ENST00000257904
CDK4_Intron4_2	TGTGTTTCATGGTAACCCAT	CDK4	ENST00000257904
CDK4_Intron7_1	CCAAGTTTCATTAACCACAG	CDK4	ENST00000257904
CDK4_Intron7_2	GCTCATCCCAGGTATTGTTG	CDK4	ENST00000257904
CDKN2A_Intron1_1	GCACGGGCAAAATAGCAAAG	CDKN2A	ENST00000498124
CDKN2A_Intron1_2	TAGGGGTAATTAGACACCTG	CDKN2A	ENST00000498124
CDKN2A_Intron1_3	AAAATTTGAGTGCTGCATGG	CDKN2A	ENST00000498124
CDKN2C_Intron3_1	AGGACTAAGCCACAATAAGT	CDKN2C	ENST00000262662
CDKN2C_Intron3_2	TCTAGAAACCCGGGTCACGT	CDKN2C	ENST00000262662
CDKN2C_Intron3_3	ACGTTAAAGTCTATTATTGG	CDKN2C	ENST00000262662
CHD3_Intron10_1	GATAGTCCTGACACTCACAG	CHD3	ENST00000380358
CHD3_Intron13_1	GGAAGAGCTACTGTTCACAG	CHD3	ENST00000380358
CHD3_Intron14_1	GCAGCATAAGTCTAGGCTAG	CHD3	ENST00000380358
CHD3_Intron15_1	CAAGCAGGGATTACAGACCA	CHD3	ENST00000380358
CHD3_Intron16_1	TTTTTAGGACCAAGGCAAGT	CHD3	ENST00000380358
CHD3_Intron19_1	GAGGTGGGTATTGAGCCACA	CHD3	ENST00000380358
CHD3_Intron20_1	ATAATGAGGAGCTTAAGACA	CHD3	ENST00000380358
CHD3_Intron22_1	GAGGAGGGTGTCATGTTCCG	CHD3	ENST00000380358
CHD3_Intron24_1	GGTCCACTACTGTTTTAAGG	CHD3	ENST00000380358
CHD3_Intron27_1	GCAATGGCGACAAATGTCTA	CHD3	ENST00000380358
CHD3_Intron29_1	CAGCGCAAGCTTACAACTCA	CHD3	ENST00000380358
CHD3_Intron2_1	CGGCCTGGTATCCTAGACAG	CHD3	ENST00000380358
CHD3_Intron31_1	GGATGAGCCAGAGGGCTCCC	CHD3	ENST00000380358
CHD3_Intron36_1	AGATCACACTCCCAAGCACA	CHD3	ENST00000380358
CHD3_Intron38_1	GTTAGTTCATAGTCTGTGAG	CHD3	ENST00000380358
CHD3_Intron3_1	CTGCATTAAAGACGGGCATG	CHD3	ENST00000380358
CHD3_Intron6_1	ATGGCGGAACAGGAAGCCAA	CHD3	ENST00000380358
CHD3_Intron8_1	ACATTAGGATCCTAGACACT	CHD3	ENST00000380358
CHD3_Intron9_1	AGAAGATAGGGGTCCCACAA	CHD3	ENST00000380358
CHD4_Intron10_1	ATGTAGGGGCTACGATGAAG	CHD4	ENST00000645095
CHD4_Intron13_1	AGAGCTCCGGAAAATTCGGA	CHD4	ENST00000645095
CHD4_Intron14_1	GTAAGACTTGTAGTTATGGT	CHD4	ENST00000645095
CHD4_Intron15_1	CCACCCTAGAGAAAGAGTTG	CHD4	ENST00000645095
CHD4_Intron16_1	GTACTAGAAAAAACCCAAAG	CHD4	ENST00000645095
CHD4_Intron19_1	ACATGGAGAAGACCCAACCC	CHD4	ENST00000645095
CHD4_Intron20_1	ACCCTTAGTGACCTAAGGAA	CHD4	ENST00000645095
CHD4_Intron22_1	GTTATGCTAGAAAGGCATAG	CHD4	ENST00000645095
CHD4_Intron24_1	AATTGGCATTGAGACCAAGG	CHD4	ENST00000645095
CHD4_Intron26_1	GTCAGATATTGCATCTTTGG	CHD4	ENST00000645095
CHD4_Intron28_1	GCCTGGCCCCCTAGAAACAA	CHD4	ENST00000645095
CHD4_Intron2_1	TGAGGCTCATCCCCAGAACA	CHD4	ENST00000645095
CHD4_Intron30_1	ACAAAACAGATGAAGCAGAC	CHD4	ENST00000645095
CHD4_Intron35_1	TCGTACGCTGAGTATAATCG	CHD4	ENST00000645095
CHD4_Intron37_1	CCTAGCTTTACATACTGGGT	CHD4	ENST00000645095
CHD4_Intron3_1	CAAATTTGCTTAGCAAGTGT	CHD4	ENST00000645095
CHD4_Intron6_1	GGTTAGACGTTCAAGCCAAG	CHD4	ENST00000645095
CHD4_Intron8_1	TGGGACAGTAAAGCTCTTCG	CHD4	ENST00000645095
CHD4_Intron9_1	TGTAAGCTACCAAGACCCTG	CHD4	ENST00000645095
CHD8_Intron10_1	CGAGATCTGTGACTACCTTG	CHD8	ENST00000646647
CHD8_Intron11_1	ATGTACTGATAATTGTTACG	CHD8	ENST00000646647
CHD8_Intron13_1	TAGCCACTTAATCCATGCGG	CHD8	ENST00000646647
CHD8_Intron14_1	AATCGTGGTATTGAACAGTG	CHD8	ENST00000646647
CHD8_Intron15_1	CCACAAATGATGTAGGCACA	CHD8	ENST00000646647
CHD8_Intron18_1	TCACCCCATCATGTAGACCA	CHD8	ENST00000646647
CHD8_Intron19_1	ATAGCTAAAATATTATGGCA	CHD8	ENST00000646647
CHD8_Intron20_1	TTAATTATGTTTTTATGCTG	CHD8	ENST00000646647
CHD8_Intron21_1	ATTGTATACAAGGGCTGTTG	CHD8	ENST00000646647
CHD8_Intron28_1	AAGGACTGTAATGCCAGTAG	CHD8	ENST00000646647
CHD8_Intron2_1	CCCAGGTTGGAAACGGAGCA	CHD8	ENST00000646647
CHD8_Intron33_1	AGTGCCATCACTACCAGGAT	CHD8	ENST00000646647
CHD8_Intron34_1	CTAATACGGAGACACCAGGT	CHD8	ENST00000646647
CHD8_Intron35_1	AGTCATTTCATGACTACCAT	CHD8	ENST00000646647
CHD8_Intron36_1	TGGGCATCACAACAATTGTG	CHD8	ENST00000646647
CHD8_Intron37_1	GTAGAGATAAGGTCCCACTG	CHD8	ENST00000646647
CHD8_Intron3_1	CGCCCAGGCAGATAAAAGGT	CHD8	ENST00000646647
CHD8_Intron5_1	CCATGACCAAAACATCCCCG	CHD8	ENST00000646647
CHD8_Intron6_1	ACAGATGATTGTGACCAGCA	CHD8	ENST00000646647
CHD8_Intron7_1	GGATGTCAGATATATTGCTA	CHD8	ENST00000646647
CHD8_Intron9_1	CCAGGTTTACCCCTAAACAC	CHD8	ENST00000646647
CHEK2_Intron10_1	ATCTGGTGAAACCTCCAGGG	CHEK2	ENST00000382580
CHEK2_Intron11_1	AGGGGTCTAAATGGACGAGT	CHEK2	ENST00000382580
CHEK2_Intron14_1	AGAGTCCCAGAAGTACGGGT	CHEK2	ENST00000382580
CHEK2_Intron15_1	AATTGGGGGGAGGAAACAGT	CHEK2	ENST00000382580
CHEK2_Intron4_1	TGAATAGCAGAGATTTATAG	CHEK2	ENST00000382580
CHEK2_Intron7_1	TATGGCTAATCCATAAACCA	CHEK2	ENST00000382580
CHEK2_Intron8_1	AGGCTTGGAAGTTCAATCAG	CHEK2	ENST00000382580
CIC_Intron10_1	CTATGACCCAACTCCCCACG	CIC	ENST00000572681
CIC_Intron12_1	GGAAGACCAAGACCTCAAGT	CIC	ENST00000572681
CIC_Intron16_1	AAGCAAAGACGTCAATGGAG	CIC	ENST00000572681
CIC_Intron5_1	AGAGCGGGACAGTTAGGACC	CIC	ENST00000572681
CIC_Intron6_1	CCACCCCACCAGAAGAAGCT	CIC	ENST00000572681
CIC_Intron8_1	GTGGGCAGGGAACCTGTCCA	CIC	ENST00000572681
CNBD1_Intron6_1	AGTGACCTCATTGACCTGAG	CNBD1	ENST00000518476
CNBD1_Intron6_2	GGTGTATTTGGTAACAGACA	CNBD1	ENST00000518476
CNBD1_Intron7_1	GTTTAATCTTGACTATGACA	CNBD1	ENST00000518476
CNBD1_Intron7_2	TCCACATGAGCACTGAACCA	CNBD1	ENST00000518476
CNBD1_Intron9_1	GCACTCTTGTTGAACCCACA	CNBD1	ENST00000518476
CNBD1_Intron9_2	GACCTCAAATTACCTTTGCG	CNBD1	ENST00000518476
CNOT9_Intron1_1	CACCAAGCTAGTGCCCATGG	CNOT9	ENST00000627282
CNOT9_Intron2_1	AGAAAGTGTTAAGTCAACCA	CNOT9	ENST00000627282
CNOT9_Intron6_1	GTACAAAGTAATGTTCAACA	CNOT9	ENST00000627282
CNOT9_Intron7_1	GTGATGAGAAGTAGTTGTAA	CNOT9	ENST00000627282
COL5A1_Intron10_1	AAGTTCCAACTGGCCAACCA	COL5A1	ENST00000371817
COL5A1_Intron11_1	CCTGACCGTGAAAAGCAACG	COL5A1	ENST00000371817
COL5A1_Intron12_1	CAAGACCACAGACTGAGACG	COL5A1	ENST00000371817
COL5A1_Intron13_1	GGGGTCCCTACTGGACACTG	COL5A1	ENST00000371817
COL5A1_Intron14_1	CTGCCTCGAACAGAACCGGG	COL5A1	ENST00000371817
COL5A1_Intron15_1	GCTTTACGCAGTGCTGAGGG	COL5A1	ENST00000371817
COL5A1_Intron16_1	ACCAACGGATGGAACACACG	COL5A1	ENST00000371817
COL5A1_Intron17_1	GCATGACTAAGGACCCGTCG	COL5A1	ENST00000371817
COL5A1_Intron18_1	TTAAAGTGGTGGTCCCAAGG	COL5A1	ENST00000371817
COL5A1_Intron19_1	GCGTGGCAGATACCAGACCC	COL5A1	ENST00000371817
COL5A1_Intron20_1	CCACCCACGGAGAATTACAG	COL5A1	ENST00000371817
COL5A1_Intron21_1	CCAGGCCCTAGCATTCCACG	COL5A1	ENST00000371817
COL5A1_Intron22_1	GCCCAGACATCCGACCAGGA	COL5A1	ENST00000371817
COL5A1_Intron23_1	TCTGGAGGGAGACTAGGACC	COL5A1	ENST00000371817
COL5A1_Intron24_1	TTGATGTGAACAGACCAGGG	COL5A1	ENST00000371817
COL5A1_Intron25_1	AGTATGGGCCGCAATCTGTG	COL5A1	ENST00000371817
COL5A1_Intron26_1	TGCTCAACTAGAGCTCATGG	COL5A1	ENST00000371817
COL5A1_Intron27_1	GAGGACCTTCCAAGTTCACG	COL5A1	ENST00000371817
COL5A1_Intron28_1	GTCGGGGCTTCGGAACACGA	COL5A1	ENST00000371817
COL5A1_Intron29_1	GACGCCACATGTGTGAACAG	COL5A1	ENST00000371817
COL5A1_Intron30_1	ACCCGATGGTCCCTGCACCG	COL5A1	ENST00000371817
COL5A1_Intron31_1	CACACTGCTGAGCTGAACTG	COL5A1	ENST00000371817
COL5A1_Intron32_1	GAGGCAGCATCTGTTCACCG	COL5A1	ENST00000371817
COL5A1_Intron33_1	ATGTTTGGGAAACGGGAGCA	COL5A1	ENST00000371817
COL5A1_Intron34_1	AATTAAGTGGCTGAGAACGA	COL5A1	ENST00000371817
COL5A1_Intron35_1	TGAACTCTTCCGTAGGTCAG	COL5A1	ENST00000371817
COL5A1_Intron36_1	TGACAACAGCACGTCCCATG	COL5A1	ENST00000371817
COL5A1_Intron37_1	AAATTAGTGCAAACGCACGG	COL5A1	ENST00000371817
COL5A1_Intron38_1	AAAGCGCACACCTCATGTAG	COL5A1	ENST00000371817
COL5A1_Intron39_1	GGACTCAGCAGCCCACACGT	COL5A1	ENST00000371817
COL5A1_Intron40_1	CACGTGGGGAGAGGCCTCCA	COL5A1	ENST00000371817
COL5A1_Intron41_1	CTAGAAAACGCACCCCATGG	COL5A1	ENST00000371817
COL5A1_Intron42_1	ATCCCAAGGAAATACCCCTG	COL5A1	ENST00000371817
COL5A1_Intron43_1	CACCGACAGGAACAACAGAG	COL5A1	ENST00000371817
COL5A1_Intron44_1	ACGGCCTACAGCCTGCGACG	COL5A1	ENST00000371817
COL5A1_Intron45_1	ATTGCCAGCATCCTCACCCA	COL5A1	ENST00000371817
COL5A1_Intron46_1	TCTGTGCATAGCTACCCACG	COL5A1	ENST00000371817
COL5A1_Intron47_1	CATGAGCCGCTAGTACGGCA	COL5A1	ENST00000371817
COL5A1_Intron48_1	CCGTAGCACTGCGTTCATCG	COL5A1	ENST00000371817
COL5A1_Intron49_1	CAGACTCCACGGATCTCATG	COL5A1	ENST00000371817
COL5A1_Intron4_1	ATCCTGCTAAGAAGACCACG	COL5A1	ENST00000371817
COL5A1_Intron50_1	GGATCATTCTGACTCACTGG	COL5A1	ENST00000371817
COL5A1_Intron51_1	TTTGTGATGAACTCCCACTG	COL5A1	ENST00000371817
COL5A1_Intron52_1	TGTCAGGGAAATCCAGCCCG	COL5A1	ENST00000371817
COL5A1_Intron53_1	ACGGTCAGTGATATCCATGG	COL5A1	ENST00000371817
COL5A1_Intron54_1	TCGGGATGGAGACTTGACCA	COL5A1	ENST00000371817
COL5A1_Intron55_1	TGGTCCCCCGTCCCTCCACT	COL5A1	ENST00000371817
COL5A1_Intron56_1	GATCAGAGTCCTCATCCTTG	COL5A1	ENST00000371817
COL5A1_Intron57_1	GCGTGCTAACTGGCCCACCG	COL5A1	ENST00000371817
COL5A1_Intron58_1	CCGGAAGGACGTCCACACGT	COL5A1	ENST00000371817
COL5A1_Intron59_1	AATTCTCTAGCTCCACACTG	COL5A1	ENST00000371817
COL5A1_Intron5_1	CCACTGAAGCCCTACCCGTG	COL5A1	ENST00000371817
COL5A1_Intron60_1	CTTTCTACACTGACCCATGG	COL5A1	ENST00000371817
COL5A1_Intron61_1	GAGACTCCACAACCAAAGGG	COL5A1	ENST00000371817
COL5A1_Intron63_1	TTTTCTAAGGGAATTCCACG	COL5A1	ENST00000371817
COL5A1_Intron64_1	GGTATAGTCAGTACAAGCGG	COL5A1	ENST00000371817
COL5A1_Intron65_1	TGGGCATGCTCACATCACAG	COL5A1	ENST00000371817
COL5A1_Intron6_1	GTATCGGGCTTTCCGCAGTG	COL5A1	ENST00000371817
COL5A1_Intron7_1	TGCGATAATGCATCCCAGGG	COL5A1	ENST00000371817
COL5A1_Intron8_1	AGAGCAAATTCGAGGCACCG	COL5A1	ENST00000371817
COL5A1_Intron9_1	CCAACCTCAAGTCTACCTGG	COL5A1	ENST00000371817
CREB3L3_Intron1_1	AGCCAGGGTTATGTGCACAT	CREB3L3	ENST00000078445
CREB3L3_Intron2_1	ATTCTGAACCCGTAAGACGG	CREB3L3	ENST00000078445
CREB3L3_Intron4_1	AAATCAGCTGGGTCTAAACG	CREB3L3	ENST00000078445
CREB3L3_Intron5_1	ATGCAGGTAAGTGCACGAAG	CREB3L3	ENST00000078445
CREB3L3_Intron8_1	ACTGGATCATACTTGAGCTG	CREB3L3	ENST00000078445
CREBBP_Intron12_1	GCGCGGGAGTTCTTAGCAAG	CREBBP	ENST00000262367
CREBBP_Intron13_1	GCAGTCCCCTCATATCCACT	CREBBP	ENST00000262367
CREBBP_Intron14_1	CGTGTTCCTACCGTTCACAC	CREBBP	ENST00000262367
CREBBP_Intron15_1	TGCGTATCGCAACTTTACCC	CREBBP	ENST00000262367
CREBBP_Intron17_1	ACTGCTACATAGAATCGGCT	CREBBP	ENST00000262367
CREBBP_Intron18_1	TCACTACAGACAGGTACCAC	CREBBP	ENST00000262367
CREBBP_Intron27_1	GGTGGCTTTTGTCACAACTG	CREBBP	ENST00000262367
CREBBP_Intron28_1	CATCAACAAATGGCTCACCG	CREBBP	ENST00000262367
CREBBP_Intron29_1	TGGTCCACTTGGTTTCCTGG	CREBBP	ENST00000262367
CREBBP_Intron2_1	CCAGTCAAAAATCAACCCCG	CREBBP	ENST00000262367
CREBBP_Intron30_1	ACACCCACGTCATTTCACAG	CREBBP	ENST00000262367
CREBBP_Intron3_1	ACTTATTGCCAAAACCAACG	CREBBP	ENST00000262367
CREBBP_Intron9_1	TGATTAGCTACATTGGTGCA	CREBBP	ENST00000262367
CSDE1_Intron10_1	CTATAACTCAGTGTTGCCAG	CSDE1	ENST00000438362
CSDE1_Intron12_1	GAATTAAGTAAACCTTACCA	CSDE1	ENST00000438362
CSDE1_Intron13_1	GAATGAAAAGCATGCGCTGG	CSDE1	ENST00000438362
CSDE1_Intron17_1	GCTTAGTTCATAATATACGA	CSDE1	ENST00000438362
CSDE1_Intron19_1	CAGTACTAATTCTTTCCTAG	CSDE1	ENST00000438362
CSDE1_Intron2_1	TGAGTCAACGATATGTGTGA	CSDE1	ENST00000438362
CSDE1_Intron4_1	GCTCTCTTTCGTGCAAACTG	CSDE1	ENST00000438362
CSDE1_Intron5_1	AAGTACGCTTATAGATCACA	CSDE1	ENST00000438362
CSDE1_Intron7_1	AGATAATGTATTAGCAACCA	CSDE1	ENST00000438362
CSDE1_Intron8_1	AAACCAACTCTGATCTTAAA	CSDE1	ENST00000438362
CSDE1_Intron9_1	AGACCATGAAGCTTTCACAT	CSDE1	ENST00000438362
CTCF_Intron5_1	GTGTGTAACACTTATGAGTG	CTCF	ENST00000264010
CTCF_Intron5_2	TGGTGTGTAACACTTATGAG	CTCF	ENST00000264010
CTCF_Intron8_1	TATCATCTCAACAAGCCGTG	CTCF	ENST00000264010
CTCF_Intron8_2	GAGGGGAAGAATCTCATGCG	CTCF	ENST00000264010
CTCF_Intron9_1	GCTACAGCTAGCTAAGGGTG	CTCF	ENST00000264010
CTCF_Intron9_2	AACAGGCTACAGCTAGCTAA	CTCF	ENST00000264010
CTNNB1_Intron10_1	GGTGACTTAATAGAACGTTG	CTNNB1	ENST00000645276
CTNNB1_Intron11_1	ACTTTTATGGGTGCCTAGAG	CTNNB1	ENST00000645276
CTNNB1_Intron13_1	GCTGTCTAGCAACTGCTCTG	CTNNB1	ENST00000645276
CTNNB1_Intron4_1	CTTTGAAGTAAATGCTCAAG	CTNNB1	ENST00000645276
CTNNB1_Intron6_1	GTTGAAAGGGAAGATATACA	CTNNB1	ENST00000645276
CTNNB1_Intron8_1	TCATCTTGACTCTATTCCCA	CTNNB1	ENST00000645276
CTNNB1_Intron9_1	AGGAAGTATGGCTGCGATAG	CTNNB1	ENST00000645276
CTNND1_Intron16_1	TCCAGAACAGGAGATTACAA	CTNND1	ENST00000399050
CTNND1_Intron19_1	AGCTCTGGCACACACTCATG	CTNND1	ENST00000399050
CTNND1_Intron20_1	AGAACCCCTCGAGCCCCATG	CTNND1	ENST00000399050
CTNND1_Intron3_1	TCTTACGAGAGATCTCTGAG	CTNND1	ENST00000399050
CTNND1_Intron4_1	AGGCCTATAGAAGATGCATG	CTNND1	ENST00000399050
CTNND1_Intron5_1	TTCCTAGGTAAAGTGACCTA	CTNND1	ENST00000399050
CTNND1_Intron9_1	AAGCCCTTACTCCTTAAAGT	CTNND1	ENST00000399050
CUL1_Intron10_1	GCCTGTAGTATGTATGGATG	CUL1	ENST00000409469
CUL1_Intron12_1	CTGTACGCCAACGTTTATGA	CUL1	ENST00000409469
CUL1_Intron13_1	TCCAACGTGATGCTGTGTGG	CUL1	ENST00000409469
CUL1_Intron15_1	TTGTGTAATGAACACCTCGA	CUL1	ENST00000409469
CUL1_Intron16_1	GCAAGCGAATGAACACCCCG	CUL1	ENST00000409469
CUL1_Intron17_1	AAGTACAACTAAGTACCGCA	CUL1	ENST00000409469
CUL1_Intron18_1	TACTCTACAATCTCAGGAAA	CUL1	ENST00000409469
CUL1_Intron20_1	CCTATGTTTCAACTCTAACG	CUL1	ENST00000409469
CUL1_Intron21_1	TCGGGAGGTTCGTCGCATTG	CUL1	ENST00000409469
CUL1_Intron3_1	ACTGTTTTAGACACTAACGT	CUL1	ENST00000409469
CUL1_Intron4_1	TGTTCTAGAGCAGTTAAGGG	CUL1	ENST00000409469
CUL1_Intron5_1	CTAAGCAACGAAACTGCGAA	CUL1	ENST00000409469
CUL1_Intron7_1	CAGATGCACATCCACGACAG	CUL1	ENST00000409469
CUL1_Intron9_1	TCAATTAGCCTATTGCACTG	CUL1	ENST00000409469
CUL3_Intron10_1	ACTCTTAGATGGTGTACTGG	CUL3	ENST00000264414
CUL3_Intron12_1	AATAGCATAGCATAGCATGG	CUL3	ENST00000264414
CUL3_Intron13_1	ATGACAGCACGTAATAACCC	CUL3	ENST00000264414
CUL3_Intron15_1	TAAATGCGTGTGACTCGCGG	CUL3	ENST00000264414
CUL3_Intron1_1	ATAGCTACGTACGTGCAATG	CUL3	ENST00000264414
CUL3_Intron2_1	AGGTTTGTGTCATACCACTG	CUL3	ENST00000264414
CUL3_Intron3_1	TTTGTCGCATCACAGACCTG	CUL3	ENST00000264414
CUL3_Intron5_1	GTTATAAGGTAACTGTAACA	CUL3	ENST00000264414
CUL3_Intron7_1	TAGCCTCAATAGTGAATGTG	CUL3	ENST00000264414
CUL3_Intron8_1	AGTGGAATTCTATTCCGTAG	CUL3	ENST00000264414
CUL3_Intron9_1	GGTGTGTCAGGATACATTCA	CUL3	ENST00000264414
CYLD_Intron10_1	GGGAAAGCCCGTTTAACCAG	CYLD	ENST00000311559
CYLD_Intron16_1	CAAGTGGCTCATGATCGCAG	CYLD	ENST00000311559
CYLD_Intron18_1	ACTGAGAGAGACTAATGCCC	CYLD	ENST00000311559
CYLD_Intron4_1	TTAATGTTAGAATCACAACG	CYLD	ENST00000311559
CYLD_Intron5_1	ATAATGGATCCATTCCAGTG	CYLD	ENST00000311559
DACH1_Intron5_1	GGTGTGATATATGCTCCATG	DACH1	ENST00000619232
DACH1_Intron5_2	ATTGCGACCATGATCATCAG	DACH1	ENST00000619232
DACH1_Intron8_1	ATAACCTAGCTAGATCCTGG	DACH1	ENST00000619232
DACH1_Intron8_2	TCCGCAAGCATATATGATGG	DACH1	ENST00000619232
DAZAP1_Intron3_1	ACATACTCTAACGCAAACAT	DAZAP1	ENST00000233078
DAZAP1_Intron4_1	GAATTACAACCACTGCCACG	DAZAP1	ENST00000233078
DAZAP1_Intron5_1	AGGGCAGTTACACAGAAACG	DAZAP1	ENST00000233078
DAZAP1_Intron7_1	ATGGAGGGTTAACTACCACG	DAZAP1	ENST00000233078
DDX3X_Intron11_1	TTTAGAAATTTGTTTATCTC	DDX3X	ENST00000625837
DDX3X_Intron13_1	GTATTTGTTTTCTTTTAAGT	DDX3X	ENST00000625837
DDX3X_Intron17_1	AGATTAGAACCACGCCATAG	DDX3X	ENST00000625837
DDX3X_Intron18_1	CTACATTGACCGGAACTGGG	DDX3X	ENST00000625837
DDX3X_Intron1_1	CCTATCCCTCTATAGCCCCG	DDX3X	ENST00000625837
DDX3X_Intron6_1	CCAATGTGCAGTAAGCCTGG	DDX3X	ENST00000625837
DDX3X_Intron8_1	TGTGATGAACTTTTCAAACA	DDX3X	ENST00000625837
DHX9_Intron10_1	TATATTTGATTAGTATGTCT	DHX9	ENST00000367549
DHX9_Intron11_1	CCGCGCCCAGTCTATAGAGA	DHX9	ENST00000367549
DHX9_Intron12_1	TAAGCAACATTAACCCATCG	DHX9	ENST00000367549
DHX9_Intron14_1	GCAACATTGTTAGGAGACGG	DHX9	ENST00000367549
DHX9_Intron16_1	CCGGTGATGACATTATCAGG	DHX9	ENST00000367549
DHX9_Intron18_1	GTTGTTCATTAATCAGTTAT	DHX9	ENST00000367549
DHX9_Intron25_1	AAATTGTCTTTACAATCATT	DHX9	ENST00000367549
DHX9_Intron2_1	CTTCCTCAGTACCAGTAGTG	DHX9	ENST00000367549
DHX9_Intron3_1	AGGAGGACAAGTTAGCATTG	DHX9	ENST00000367549
DHX9_Intron5_1	GTTATTCACATTGCCTATGG	DHX9	ENST00000367549
DHX9_Intron8_1	AAGACTATACAGTCAACACT	DHX9	ENST00000367549
DHX9_Intron9_1	AAATATGATTTGCTTGTCTA	DHX9	ENST00000367549
DIAPH2_Intron10_1	TTGAGGCCAAGTGTACTGTG	DIAPH2	ENST00000373054
DIAPH2_Intron11_1	TCAAGGGTGATACCGAAAGT	DIAPH2	ENST00000373054
DIAPH2_Intron15_1	GATGCATGTAGCTAACCACT	DIAPH2	ENST00000373054
DIAPH2_Intron16_1	GTAAGCAACTACTCACTGTG	DIAPH2	ENST00000373054
DIAPH2_Intron17_1	GCATACGACTACATTAACAC	DIAPH2	ENST00000373054
DIAPH2_Intron1_1	CCTGTGATAGCCCACCACTG	DIAPH2	ENST00000373054
DIAPH2_Intron20_1	ATAGCTGATTAGTTACCCAG	DIAPH2	ENST00000373054
DIAPH2_Intron21_1	ATATCCTTGGTACCACACTG	DIAPH2	ENST00000373054
DIAPH2_Intron22_1	GCATAGTCCTCAACTCACGG	DIAPH2	ENST00000373054
DIAPH2_Intron25_1	ATAGCACTTAGTGGTCATGG	DIAPH2	ENST00000373054
DIAPH2_Intron2_1	TAAGGATTCTGGTTACATGG	DIAPH2	ENST00000373054
DIAPH2_Intron3_1	GATGACAAGATGTTCCACAG	DIAPH2	ENST00000373054
DIAPH2_Intron4_1	CAGTCTATATGAGTACAATG	DIAPH2	ENST00000373054
DIAPH2_Intron5_1	AATGGGATTAGCCTACCCAG	DIAPH2	ENST00000373054
DIAPH2_Intron8_1	CTATGTGCAAGACATTAACG	DIAPH2	ENST00000373054
DICER1_Intron10_1	TCCATACGATTGGAACTGGG	DICER1	ENST00000343455
DICER1_Intron12_1	TTGACAGAATCATTCAACTG	DICER1	ENST00000343455
DICER1_Intron14_1	CCGGACAGGACACCACTCTG	DICER1	ENST00000343455
DICER1_Intron15_1	TTCTAGTGGAGAAATAGAAG	DICER1	ENST00000343455
DICER1_Intron19_1	AACGAATCATGCATTTAACT	DICER1	ENST00000343455
DICER1_Intron21_1	TACTCTGTTAGACAAGACAG	DICER1	ENST00000343455
DICER1_Intron22_1	CTCTGAACTACGGTAATCAG	DICER1	ENST00000343455
DICER1_Intron24_1	ATGGGTATCGTGATGCTCAG	DICER1	ENST00000343455
DICER1_Intron2_1	GTATAAAGACGTAGACTGTG	DICER1	ENST00000343455
DICER1_Intron4_1	GAGCCATTGTATCATAAGTG	DICER1	ENST00000343455
DICER1_Intron5_1	GTGGAAATGCCACTATACCA	DICER1	ENST00000343455
DICER1_Intron7_1	TCATTGAAATCGGATAACAG	DICER1	ENST00000343455
DICER1_Intron9_1	TTTGTGTACAAGCCAGACCA	DICER1	ENST00000343455
DMD_Intron10_1	CGCAAGGGAGTTGAAGATGG	DMD	ENST00000357033
DMD_Intron12_1	AAATGTGCTAGGCCACAAGG	DMD	ENST00000357033
DMD_Intron13_1	GTATAACATATGGTACAGGG	DMD	ENST00000357033
DMD_Intron14_1	CTAGCTGTAAAAGACACGGG	DMD	ENST00000357033
DMD_Intron15_1	GAAACGAATAGATTTCAGGG	DMD	ENST00000357033
DMD_Intron16_1	GTAGACCTCTTTGTACAAGG	DMD	ENST00000357033
DMD_Intron18_1	GCGCATCACAGGGAACTATG	DMD	ENST00000357033
DMD_Intron20_1	GGTTACTACACTATCCGGTG	DMD	ENST00000357033
DMD_Intron22_1	GTCTAAATAATCAGTCATAG	DMD	ENST00000357033
DMD_Intron23_1	TTATACTGGATCATCCACCA	DMD	ENST00000357033
DMD_Intron24_1	ATTATGGCATGAATCCAGTG	DMD	ENST00000357033
DMD_Intron25_1	TAGCTTACTAGAGTGACTAG	DMD	ENST00000357033
DMD_Intron26_1	AGTTGGGCCTGCATACAATG	DMD	ENST00000357033
DMD_Intron27_1	AATATGAGGCAACAATAACG	DMD	ENST00000357033
DMD_Intron28_1	GTTGCTGATGCTTATCCAGG	DMD	ENST00000357033
DMD_Intron29_1	GTTTGCCACACCAAGCACTG	DMD	ENST00000357033
DMD_Intron2_1	TATAGTATGTCCTACCACGG	DMD	ENST00000357033
DMD_Intron30_1	ACTCTCAGTGCACCACACGG	DMD	ENST00000357033
DMD_Intron31_1	ACTAAGGAACGTGTTTTCGT	DMD	ENST00000357033
DMD_Intron32_1	TCGTAGTCATATCATGAATG	DMD	ENST00000357033
DMD_Intron33_1	GACACTTTAAAGATGTAACG	DMD	ENST00000357033
DMD_Intron34_1	GAATGTACTCAATAGTCACG	DMD	ENST00000357033
DMD_Intron35_1	TTGTCTAACCAATAATGCCA	DMD	ENST00000357033
DMD_Intron36_1	TGTAGTACCACCATTGACAA	DMD	ENST00000357033
DMD_Intron37_1	CGTCTTGGCAAAAGACACGG	DMD	ENST00000357033
DMD_Intron38_1	GCCACCAAACCCCATACATG	DMD	ENST00000357033
DMD_Intron39_1	TGGCTCAACTCTAATTCACG	DMD	ENST00000357033
DMD_Intron3_1	TTAGCGTTAAGTGTTACAGG	DMD	ENST00000357033
DMD_Intron40_1	TGCTTGCAAGTCGGTTGATG	DMD	ENST00000357033
DMD_Intron41_1	CAAGCACGGACTGTAAACTG	DMD	ENST00000357033
DMD_Intron42_1	ATTGACAGTAGAGTCTACAG	DMD	ENST00000357033
DMD_Intron44_1	AGTTTGCTGAGAAAACCACG	DMD	ENST00000357033
DMD_Intron46_1	AAAGGGCATACACTATGTGG	DMD	ENST00000357033
DMD_Intron47_1	CAGAGGACCTTACGTCCCGG	DMD	ENST00000357033
DMD_Intron48_1	TATTTGAAAACCATTCCGGG	DMD	ENST00000357033
DMD_Intron49_1	CAGGCTTGCCTTATGCCACG	DMD	ENST00000357033
DMD_Intron4_1	AAAGCATTCAGATCACTAGG	DMD	ENST00000357033
DMD_Intron51_1	TCTCATGTTGGAGATGACTG	DMD	ENST00000357033
DMD_Intron53_1	TCCTACCTACAATTCCACAG	DMD	ENST00000357033
DMD_Intron55_1	TGACCTTGCATGCTACACCA	DMD	ENST00000357033
DMD_Intron57_1	GACGTCTATTTCCTCCAACG	DMD	ENST00000357033
DMD_Intron59_1	TCGCCAAGTAGACAACGTAG	DMD	ENST00000357033
DMD_Intron5_1	AAGTAGAAGCAATAACAGCG	DMD	ENST00000357033
DMD_Intron60_1	GCGACAGCAAGTTACCACAG	DMD	ENST00000357033
DMD_Intron67_1	TGATATTCATGAATAGACGG	DMD	ENST00000357033
DMD_Intron69_1	GGGGCGATCTTATGGCCATG	DMD	ENST00000357033
DMD_Intron75_1	CCTATAAAAAGTGCTCTCTG	DMD	ENST00000357033
DMD_Intron78_1	ACAACACAGAAGCTGCATCG	DMD	ENST00000357033
DMD_Intron8_1	AAAACCATAAGTAACCCGAA	DMD	ENST00000357033
DMD_Intron9_1	GAAGCCAAGTAATAGAGACG	DMD	ENST00000357033
DNMT3A_Intron13_1	AAGCAGAGTCCTGATGACAC	DNMT3A	ENST00000264709
DNMT3A_Intron15_1	ACACACCCTGCGCACAGCTC	DNMT3A	ENST00000264709
DNMT3A_Intron17_1	GATCATTTCTTAGGCCAATG	DNMT3A	ENST00000264709
DNMT3A_Intron19_1	ATTGTGGGTGTGGACCTCCG	DNMT3A	ENST00000264709
DNMT3A_Intron21_1	ATGGGCGACACTCACCAGGG	DNMT3A	ENST00000264709
DNMT3A_Intron2_1	TGGAATCGTAAAGATCCGAG	DNMT3A	ENST00000264709
DNMT3A_Intron3_1	CTACCATAGAGGTATGCGTG	DNMT3A	ENST00000264709
DNMT3A_Intron5_1	CACTCGCCTCAAACACAATG	DNMT3A	ENST00000264709
DNMT3A_Intron6_1	GGCTTCATGATATCACACGG	DNMT3A	ENST00000264709
DNMT3A_Intron7_1	CGGGGAGACGAAGAGGCCCG	DNMT3A	ENST00000264709
DNMT3A_Intron8_1	GTTCCTGGAAGGCTAAAACT	DNMT3A	ENST00000264709
DNMT3A_Intron9_1	GTCGGGCTTGAGCAGAACGG	DNMT3A	ENST00000264709
EEF1A1_Intron1_1	AAACTGCCAATTAAGGGCTG	EEF1A1	ENST00000316292
EEF1A1_Intron2_1	AGTGTACAAAGCAAGCCTTT	EEF1A1	ENST00000316292
EEF1A1_Intron3_1	TTGTTAAAAAGCTCTGGGAA	EEF1A1	ENST00000316292
EEF1A1_Intron5_1	GCTAAAGTCATTTGAGACTT	EEF1A1	ENST00000316292
EEF2_Intron10_1	ACACAAGCCGTCCCCCCTCA	EEF2	ENST00000309311
EEF2_Intron11_1	TAACTCAAAAACTGCCCCGG	EEF2	ENST00000309311
EEF2_Intron12_1	ATTAGGGTCTCTGTCTCGGG	EEF2	ENST00000309311
EEF2_Intron13_1	CCTGCCCAGCGGCCACTGAC	EEF2	ENST00000309311
EEF2_Intron1_1	TGAATGACACCTATTAACGG	EEF2	ENST00000309311
EEF2_Intron4_1	ATCAGTCATCACGAATAGGG	EEF2	ENST00000309311
EEF2_Intron6_1	TCAGCCGACAGGCTACCGGC	EEF2	ENST00000309311
EEF2_Intron7_1	CCCAGAGTCTAAAGCGAAAG	EEF2	ENST00000309311
EGFR_Intron14_1	TGAGGGATAGGCTGCCAGCG	EGFR	ENST00000275493
EGFR_Intron17_1	CATGTTGGTACATCCATCCG	EGFR	ENST00000275493
EGFR_Intron18_1	AGCCTGTTATAAAGTCCGTG	EGFR	ENST00000275493
EGFR_Intron19_1	GGCCGCAGTGAAGAAACATG	EGFR	ENST00000275493
EGFR_Intron20_1	ATATCAACAAAGCCTCAGCG	EGFR	ENST00000275493
EGFR_Intron21_1	TGAAATCCCCTGTTGCCGGG	EGFR	ENST00000275493
EGFR_Intron24_1	CTTTGGCTAGCCGGACAGTG	EGFR	ENST00000275493
EGFR_Intron25_1	ACCATCTAGTGAAACTCACA	EGFR	ENST00000275493
EGFR_Intron26_1	ATAGCACACCTCCCTCACTG	EGFR	ENST00000275493
EGFR_Intron2_1	ATGGCAGCACATCATGACTG	EGFR	ENST00000275493
EGFR_Intron6_1	GAGCCAGACCCAATACAGCG	EGFR	ENST00000275493
EIF1AX_Intron3_1	GGGGTACTATTCTAGTTGCA	EIF1AX	ENST00000379607
EIF1AX_Intron3_2	TCATCGTGAATGGACTGCCT	EIF1AX	ENST00000379607
EIF1AX_Intron4_1	CAGCGCTATGGATTATTGTG	EIF1AX	ENST00000379607
EIF1AX_Intron4_2	CACAATAATCCATAGCGCTG	EIF1AX	ENST00000379607
EIF1AX_Intron6_1	TTTGGGTTGAAATACACAGG	EIF1AX	ENST00000379607
EIF1AX_Intron6_2	ATGGGTTGAGAATCTAGGCG	EIF1AX	ENST00000379607
EP300_Intron12_1	GTAGGCCTAGGTAAACTGTG	EP300	ENST00000263253
EP300_Intron13_1	GTGTAAAATACCCTATTACT	EP300	ENST00000263253
EP300_Intron14_1	ATCGTGGCCTCTGATAGACA	EP300	ENST00000263253
EP300_Intron15_1	AAACTTGGGTTCCTATACTG	EP300	ENST00000263253
EP300_Intron17_1	GCCAGCAGCCTAGTATATGG	EP300	ENST00000263253
EP300_Intron18_1	TGTTAACTCATCTGGAGTAG	EP300	ENST00000263253
EP300_Intron27_1	TCCTGCCAGGATCAACGTCA	EP300	ENST00000263253
EP300_Intron28_1	GTAATTCGAGATATGCTATG	EP300	ENST00000263253
EP300_Intron29_1	ACCATTGGACAAACCCTGAG	EP300	ENST00000263253
EP300_Intron2_1	GCTTTGGTATACGTACTGTG	EP300	ENST00000263253
EP300_Intron30_1	ACGTATTTTATAGAGGCCTG	EP300	ENST00000263253
EP300_Intron3_1	TGTACTTGATGATCCCTGTG	EP300	ENST00000263253
EP300_Intron9_1	TAGTACATATGCTTCAGACG	EP300	ENST00000263253
EPAS1_Intron10_1	AGTGTCACGGCCACTCTAGG	EPAS1	ENST00000263734
EPAS1_Intron11_1	CGGACGCATGATACAAGCAG	EPAS1	ENST00000263734
EPAS1_Intron13_1	GTTCCCTAAGGGCTATGGAG	EPAS1	ENST00000263734
EPAS1_Intron3_1	CAGACAGAAAGATGTAATCG	EPAS1	ENST00000263734
EPAS1_Intron5_1	GTAGGGTAACGGCGGTGCAG	EPAS1	ENST00000263734
EPHA2_Intron12_1	ATGCCTGGCCATTGAGCCCG	EPHA2	ENST00000358432
EPHA2_Intron13_1	CGAAGGCCGCTTCTCCCTTG	EPHA2	ENST00000358432
EPHA2_Intron14_1	ATCCTCAAGAAATATTTACG	EPHA2	ENST00000358432
EPHA2_Intron2_1	TAGAGAGCATAACCCACCTG	EPHA2	ENST00000358432
EPHA2_Intron6_1	ACTTGAGGCTCTTCTTACAG	EPHA2	ENST00000358432
EPHA3_Intron12_1	TTGCTTGGCACAATATTGGA	EPHA3	ENST00000336596
EPHA3_Intron13_1	CATACTCTGGAGAACACAGG	EPHA3	ENST00000336596
EPHA3_Intron14_1	AAGTGGAACATAATGTAACT	EPHA3	ENST00000336596
EPHA3_Intron2_1	TTGAGATTATAGCCTCGGCG	EPHA3	ENST00000336596
EPHA3_Intron6_1	ACCTAGAGTAGGACCTAGAG	EPHA3	ENST00000336596
ERBB2_Intron14_1	GCATGGCGAAAATTGCTGCT	ERBB2	ENST00000269571
ERBB2_Intron17_1	AGCCCGCGTGGGGTCTGCAC	ERBB2	ENST00000269571
ERBB2_Intron18_1	TTACAGCGGAGAAGGGAGCG	ERBB2	ENST00000269571
ERBB2_Intron19_1	GAAGGCTCAAAGTACCAGCC	ERBB2	ENST00000269571
ERBB2_Intron20_1	CAAACCCCTATGTCCACAAG	ERBB2	ENST00000269571
ERBB2_Intron21_1	AGTCCTCCAACTGTGTGTTG	ERBB2	ENST00000269571
ERBB2_Intron24_1	GGTGCTCTTAGCCACAGGCA	ERBB2	ENST00000269571
ERBB2_Intron25_1	AAAGGGACCCTAGTCCACCG	ERBB2	ENST00000269571
ERBB2_Intron2_1	AGTTGACTCTCTCTATAACG	ERBB2	ENST00000269571
ERBB2_Intron6_1	TCTACCCCCCAGGATGCAAG	ERBB2	ENST00000269571
ERBB3_Intron14_1	TGGCTAAGGATAGCACAGAG	ERBB3	ENST00000267101
ERBB3_Intron17_1	TGTATAAAAGGTACTCAAGG	ERBB3	ENST00000267101
ERBB3_Intron18_1	GGCATAAGGTCATTCTCCCT	ERBB3	ENST00000267101
ERBB3_Intron19_1	TATGTTAGCCAGAATGTTGG	ERBB3	ENST00000267101
ERBB3_Intron20_1	GATAAGAACTGCTTGTCTGG	ERBB3	ENST00000267101
ERBB3_Intron21_1	CGGGGGTGGAGTGAAGCATG	ERBB3	ENST00000267101
ERBB3_Intron24_1	AGGAGGAGTTGGCTGGAACC	ERBB3	ENST00000267101
ERBB3_Intron25_1	TAACTACTCAAAGGCCCCCA	ERBB3	ENST00000267101
ERBB3_Intron26_1	GGACACTGATTAAACCTCAG	ERBB3	ENST00000267101
ERBB3_Intron2_1	GGCTACAACAGTGAGACCAT	ERBB3	ENST00000267101
ERBB3_Intron6_1	TGGGTTCTGAAATTGGGATG	ERBB3	ENST00000267101
ERBB4_Intron14_1	AATGGTAGACCATAACAGGG	ERBB4	ENST00000342788
ERBB4_Intron17_1	AATGTGTTCGAGGATCACCA	ERBB4	ENST00000342788
ERBB4_Intron18_1	CAAAAGGAATATGACATACG	ERBB4	ENST00000342788
ERBB4_Intron19_1	GATACTGCTAGCTCTCCCTG	ERBB4	ENST00000342788
ERBB4_Intron20_1	ACTCTTGTACCCGATCAACG	ERBB4	ENST00000342788
ERBB4_Intron21_1	TAGGACTAGACTTCATATGG	ERBB4	ENST00000342788
ERBB4_Intron24_1	ATAGGTTTCTTAATGGCCGG	ERBB4	ENST00000342788
ERBB4_Intron25_1	GAAGCATACATTCAGCACGG	ERBB4	ENST00000342788
ERBB4_Intron26_1	AGGCTCTAGTACCTAACTAG	ERBB4	ENST00000342788
ERBB4_Intron2_1	ATATACTCCACATAGCACAG	ERBB4	ENST00000342788
ERBB4_Intron6_1	ATCAGTAGACAACCTAGTGA	ERBB4	ENST00000342788
ERCC2_Intron14_1	GGGACCAGGAGGCCCATGGA	ERCC2	ENST00000391945
ERCC2_Intron15_1	TAATGACCCCCACTGCATGG	ERCC2	ENST00000391945
ERCC2_Intron17_1	GCAAGGAACCTAGAACGTGG	ERCC2	ENST00000391945
ERCC2_Intron18_1	GGGTCGGGGAGGTGGCTCTG	ERCC2	ENST00000391945
ERCC2_Intron20_1	CACAGTGTTAGGATCAAGGG	ERCC2	ENST00000391945
ERCC2_Intron21_1	CAGGGACAGAAGGTCATTCG	ERCC2	ENST00000391945
ERCC2_Intron22_1	ATGTCCGTATAATCCAGAGC	ERCC2	ENST00000391945
ERCC2_Intron2_1	CCTAAGACCACTCAACAAGG	ERCC2	ENST00000391945
ERCC2_Intron3_1	CGTAAAGGCAGACAAAGGAA	ERCC2	ENST00000391945
ERCC2_Intron4_1	TGGTGACGGCCACCGCCAGG	ERCC2	ENST00000391945
ERCC2_Intron5_1	GGTCAAATTCTCATTCATCG	ERCC2	ENST00000391945
ERCC2_Intron6_1	GGAGGCAGGACAGGTAGCCT	ERCC2	ENST00000391945
ERCC2_Intron7_1	TGGTGGGTGCCCGTATCTGT	ERCC2	ENST00000391945
EZH2_Intron11_1	TGTCCCTACCCTCACATTAG	EZH2	ENST00000320356
EZH2_Intron15_1	TAACACAAGAAACTACCGGG	EZH2	ENST00000320356
EZH2_Intron16_1	ACAAGAGCTTTACCATAGAG	EZH2	ENST00000320356
EZH2_Intron2_1	AAACTTATTGAACTTAGGAG	EZH2	ENST00000320356
EZH2_Intron3_1	ACTGAGGCGATGGGATACTG	EZH2	ENST00000320356
EZH2_Intron4_1	ACAAGTACCGTAGACAGACA	EZH2	ENST00000320356
EZH2_Intron9_1	ACTCTCATAGACTTTGTGGA	EZH2	ENST00000320356
FAT1_Intron10_1	AATCACGCTCGAACACACAA	FAT1	ENST00000614102
FAT1_Intron13_1	AAGGACCAAAGCCACCACCG	FAT1	ENST00000614102
FAT1_Intron17_1	TAACAAAGTCAGCAATCAGT	FAT1	ENST00000614102
FAT1_Intron18_1	CTGACCGCCTCAAGAACTGA	FAT1	ENST00000614102
FAT1_Intron19_1	GATGAGGAGGAGTGGCGACG	FAT1	ENST00000614102
FAT1_Intron20_1	CACAGCGGGATAAAAATGGA	FAT1	ENST00000614102
FAT1_Intron23_1	CCTAAATCTCTGTCATGGCA	FAT1	ENST00000614102
FAT1_Intron4_1	ATGCGAGAAGAGAGCCTGCG	FAT1	ENST00000614102
FAT1_Intron5_1	TTATCCGGCATTGCCTAATG	FAT1	ENST00000614102
FAT1_Intron7_1	CGAGACACTACGATACCATG	FAT1	ENST00000614102
FBXW7_Intron10_1	CTTAATCCTAGTAGGAAAGG	FBXW7	ENST00000603548
FBXW7_Intron2_1	GTGGACCTTTGAGATCACCA	FBXW7	ENST00000603548
FBXW7_Intron4_1	TCAGGTAAATTAGGGCACAG	FBXW7	ENST00000603548
FBXW7_Intron5_1	CCCATAACTCCCTACCATAG	FBXW7	ENST00000603548
FBXW7_Intron7_1	GCATCAAGACCTCATAAAGA	FBXW7	ENST00000603548
FBXW7_Intron8_1	TGTCCACTCTCATCTCACAA	FBXW7	ENST00000603548
FGFR1_Intron10_1	TCCATGTCCCAGGAGTCCGG	FGFR1	ENST00000425967
FGFR1_Intron14_1	TGTGACTTATCATCTTGTGG	FGFR1	ENST00000425967
FGFR1_Intron15_1	CAGATGAAACCACCAGCACA	FGFR1	ENST00000425967
FGFR1_Intron18_1	GGAGGTGCGTGCACGCAGTG	FGFR1	ENST00000425967
FGFR1_Intron6_1	AATGATCTTGAACGTCACAG	FGFR1	ENST00000425967
FGFR1_Intron8_1	GATCCATGTGAGGACTCACG	FGFR1	ENST00000425967
FGFR2_Intron13_1	GCGTATCTGAGTCATCCAAG	FGFR2	ENST00000457416
FGFR2_Intron14_1	AGTCAAAAGAACGGGAATCG	FGFR2	ENST00000457416
FGFR2_Intron17_1	CATCAGACGTGGTCTCAGGG	FGFR2	ENST00000457416
FGFR2_Intron5_1	AAATGGCTGATGCTACACGA	FGFR2	ENST00000457416
FGFR2_Intron7_1	ACTCCATTACGTCTAAACAG	FGFR2	ENST00000457416
FGFR2_Intron9_1	GAGGTTAGCTCACTACAGTG	FGFR2	ENST00000457416
FGFR3_Intron13_1	CCGCTGCTCCCAGCATCTCA	FGFR3	ENST00000340107
FGFR3_Intron14_1	GGGGTGGGGGTCATGCCAGT	FGFR3	ENST00000340107
FGFR3_Intron17_1	CTGTGCGAAGAGGGGCTCGG	FGFR3	ENST00000340107
FGFR3_Intron5_1	CAGCAACCACCGCGCCTGCC	FGFR3	ENST00000340107
FGFR3_Intron7_1	GGCGTGGAGGCACTTCACGG	FGFR3	ENST00000340107
FGFR3_Intron9_1	TCCACGCCCTGTCGCCCACG	FGFR3	ENST00000340107
FLNA_Intron13_1	GGCTGCCAGAGCTACAACCC	FLNA	ENST00000369850
FLNA_Intron14_1	TGGCCTGCTGGTCAGTGCCC	FLNA	ENST00000369850
FLNA_Intron15_1	AGTCCCTCTGTGGTCAACTG	FLNA	ENST00000369850
FLNA_Intron17_1	CATCCGCAATGACATCTTAG	FLNA	ENST00000369850
FLNA_Intron19_1	CTCCTCATGCAGCAGCCTAG	FLNA	ENST00000369850
FLNA_Intron21_1	CCTTTACTCTCACTTAAACA	FLNA	ENST00000369850
FLNA_Intron28_1	GCACTAGGAGGAGCTCACCG	FLNA	ENST00000369850
FLNA_Intron31_1	GGTCCCGGCCTGTTCCCCTG	FLNA	ENST00000369850
FLNA_Intron32_1	CCTCACACATGGTAAACTAG	FLNA	ENST00000369850
FLNA_Intron43_1	TGCCGTCGCACACACCCAGG	FLNA	ENST00000369850
FLNA_Intron4_1	ATCGGCAGTTGGGAGAGACT	FLNA	ENST00000369850
FLNA_Intron6_1	CGCAGCGCTCCCTTTCAGTG	FLNA	ENST00000369850
FLNA_Intron7_1	GGGCCTCCAGCCACTGCCTG	FLNA	ENST00000369850
FLT3_Intron13_1	ATAGGCAGTTCTGCAGATAG	FLT3	ENST00000241453
FLT3_Intron19_1	GCAAGTCGAAGATGACACTG	FLT3	ENST00000241453
FLT3_Intron20_1	ATAGCCAGTCAGTTGCCTAG	FLT3	ENST00000241453
FLT3_Intron23_1	TAACAGGGAAGATCACCCTG	FLT3	ENST00000241453
FLT3_Intron2_1	CAAGCCTGGGAACTAAACAG	FLT3	ENST00000241453
FLT3_Intron7_1	GGAACAATTAACTAATAGTC	FLT3	ENST00000241453
FOXA1_Intron1_1	AAAGCCGGAGCATACCCACA	FOXA1	ENST00000250448
FOXA1_Intron1_2	CCTTGGTGGCACGTTCATGG	FOXA1	ENST00000250448
FOXA1_Intron1_3	GACGTCTGCGAATTAAACGG	FOXA1	ENST00000250448
FOXA2_Intron1_1	AGGCGACAGCGTTAGCACCG	FOXA2	ENST00000419308
FOXA2_Intron1_2	AGACCCATTTGATTCCAAGG	FOXA2	ENST00000419308
FOXA2_Intron1_3	AACTCTGTTAGGATAGTGCG	FOXA2	ENST00000419308
FUBP1_Intron10_1	TTAAGAAAGCTAGCTTCTCA	FUBP1	ENST00000370767
FUBP1_Intron12_1	GATTCAGGTATATGAGAGCT	FUBP1	ENST00000370767
FUBP1_Intron14_1	CTGGCTCACAGATCATCTGG	FUBP1	ENST00000370767
FUBP1_Intron19_1	AATGCTTTCCAGCATCTGAG	FUBP1	ENST00000370767
FUBP1_Intron1_1	GTTTACGACTCTGAACTGAG	FUBP1	ENST00000370767
FUBP1_Intron8_1	TATATATTAACAAAAGGAAG	FUBP1	ENST00000370767
FUBP1_Intron9_1	AGAGTGGGTTGAATGGGGTT	FUBP1	ENST00000370767
GABRA6_Intron3_1	GGAATAGTTAGTCTAACCGA	GABRA6	ENST00000274545
GABRA6_Intron3_2	TGGGTGTTTTCATTTCGGGG	GABRA6	ENST00000274545
GABRA6_Intron8_1	AGGCAGGATGGATTAGACGA	GABRA6	ENST00000274545
GABRA6_Intron8_2	AAGGCAGGATGGATTAGACG	GABRA6	ENST00000274545
GATA3_Intron4_1	CTGTTTGGGTCACTAGCAGG	GATA3	ENST00000379328
GATA3_Intron4_2	CTAGCTATATATGGGCTGGG	GATA3	ENST00000379328
GATA3_Intron5_1	AAGTGAATCGCTCACCATGG	GATA3	ENST00000379328
GATA3_Intron5_2	AGACAGCCTTAACCACCTAG	GATA3	ENST00000379328
GNA11_Intron2_1	GAGACGTCGAGAGCTCGCTG	GNA11	ENST00000078429
GNA11_Intron2_2	ACACGTGTCAGAAAAACGCG	GNA11	ENST00000078429
GNA11_Intron5_1	CCCTTGGGCTGTGTGCAGTG	GNA11	ENST00000078429
GNA11_Intron5_2	CCCCACTGCACACAGCCCAA	GNA11	ENST00000078429
GNA13_Intron2_1	ACACATGAGAGAATGTACGG	GNA13	ENST00000439174
GNA13_Intron2_2	CAAGAACGAATGTAACACGG	GNA13	ENST00000439174
GNA13_Intron3_1	TCCGTGACTCGACACAAAGG	GNA13	ENST00000439174
GNA13_Intron3_2	ACTTGGTCTATATACCTGGG	GNA13	ENST00000439174
GNAQ_Intron2_1	TCTTCAAGATTAGACCCCAG	GNAQ	ENST00000286548
GNAQ_Intron2_2	CAACTGTGTACGGACCAAGG	GNAQ	ENST00000286548
GNAQ_Intron5_1	TCTACCAGCTGACCTCACCG	GNAQ	ENST00000286548
GNAQ_Intron5_2	AAATCCACAACCATACCACG	GNAQ	ENST00000286548
GNAS_Intron12_1	TAGTTCACGCACATCCAGTG	GNAS	ENST00000371100
GNAS_Intron4_1	AGGGAACAGCACTGGCTGGG	GNAS	ENST00000371100
GNAS_Intron5_1	GGGAGAATGGCTTATAAGCG	GNAS	ENST00000371100
GNAS_Intron7_1	GTCTGGAGTAGTTTGGAAAG	GNAS	ENST00000371100
GPS2_Intron2_1	TCAAACGAAGAAATCAAAGC	GPS2	ENST00000389167
GPS2_Intron5_1	GTTTGTGACTTGAATACTGG	GPS2	ENST00000389167
GPS2_Intron8_1	AGGGTTAGGGATATGTTAAG	GPS2	ENST00000389167
GPS2_Intron9_1	CCTAGTGTAGGGATTCTGAC	GPS2	ENST00000389167
GRIN2D_Intron12_1	GGGTCGAGATGTGGATAGTG	GRIN2D	ENST00000263269
GRIN2D_Intron2_1	AACCCCGAGTCACCATACGG	GRIN2D	ENST00000263269
GRIN2D_Intron4_1	CATGGAGGCCAGGATACACC	GRIN2D	ENST00000263269
GRIN2D_Intron6_1	CTCAAGCGGACAGACTGACA	GRIN2D	ENST00000263269
GRIN2D_Intron9_1	TTCACTTACTGAATCGCGGG	GRIN2D	ENST00000263269
GTF2I_Intron2_1	ACACAGGGGAATACTTCTGG	GTF2I	ENST00000650807
GTF2I_Intron2_2	AAAGGGTGGAATCTTGTACA	GTF2I	ENST00000650807
GTF2I_Intron2_3	GGGTGGAATCTTGTACAAGG	GTF2I	ENST00000650807
H3-3A_Intron4_1	GCATCCATAAACCAAACCAG	H3-3A	ENST00000366816
H3-3A_Intron4_2	CGACCAATTACACTTCAGGG	H3-3A	ENST00000366816
H3-3A_Intron4_3	TGTGGAATAGGTAAGATGCG	H3-3A	ENST00000366816
HGF_Intron17_1	GAAGTGGCGGAATCTACTTG	HGF	ENST00000222390
HGF_Intron17_2	ATTTTCCCTAAACAGCGATG	HGF	ENST00000222390
HGF_Intron17_3	GCAGACTAACATATAACCAT	HGF	ENST00000222390
HUWE1_Intron10_1	CTTATTACCTGCTCACGGTG	HUWE1	ENST00000342160
HUWE1_Intron12_1	TCTACTGGTAACTGCTTGAG	HUWE1	ENST00000342160
HUWE1_Intron14_1	CATAGTGTAGAATGGTCAGG	HUWE1	ENST00000342160
HUWE1_Intron15_1	GATCGCTCTTTAGGGTTATC	HUWE1	ENST00000342160
HUWE1_Intron19_1	TGCTAGGAAAATCCGGCCAT	HUWE1	ENST00000342160
HUWE1_Intron21_1	CTGGCAGAGCTAATAAGGCG	HUWE1	ENST00000342160
HUWE1_Intron23_1	AGAAGTTAGAGCCTGACAGG	HUWE1	ENST00000342160
HUWE1_Intron24_1	ACTATCGGGCTTGAAAAGGG	HUWE1	ENST00000342160
HUWE1_Intron25_1	CTCAAGACGACAGTTCCACA	HUWE1	ENST00000342160
HUWE1_Intron31_1	GATAGGGCTGCCTTACGTAA	HUWE1	ENST00000342160
HUWE1_Intron32_1	TCATCCTCTAAGAAAGTTAG	HUWE1	ENST00000342160
HUWE1_Intron33_1	ACGTAAAACTAAGTATAGGA	HUWE1	ENST00000342160
HUWE1_Intron34_1	TTGACCTGAAGCTTTAAGGG	HUWE1	ENST00000342160
HUWE1_Intron35_1	CGGAACCGCAGAGCAAGATG	HUWE1	ENST00000342160
HUWE1_Intron36_1	AGACCTGATCCAACCAACGT	HUWE1	ENST00000342160
HUWE1_Intron38_1	TTCACTGCTAAAACTCACCC	HUWE1	ENST00000342160
HUWE1_Intron39_1	AGCATTCCTAACGTGTTAGG	HUWE1	ENST00000342160
HUWE1_Intron3_1	GCTCTCTGAACTAAGCACAA	HUWE1	ENST00000342160
HUWE1_Intron41_1	CTCTTGGCTGAACACCCGAG	HUWE1	ENST00000342160
HUWE1_Intron44_1	AGTATTTAGGGCTATCCCCG	HUWE1	ENST00000342160
HUWE1_Intron46_1	TACCAGTACCCAGTACTGGT	HUWE1	ENST00000342160
HUWE1_Intron4_1	TCAGTTAGAAAGCACCCATG	HUWE1	ENST00000342160
HUWE1_Intron50_1	GGTTGTGGATTGGTAGCACG	HUWE1	ENST00000342160
HUWE1_Intron53_1	GCCACATGTGCACATGAGGG	HUWE1	ENST00000342160
HUWE1_Intron58_1	TGATCGTGCCCATCCCTAAG	HUWE1	ENST00000342160
HUWE1_Intron5_1	AAGATATCGATAACAGCTCG	HUWE1	ENST00000342160
HUWE1_Intron63_1	ATGAGGGCATTTCTCCTGCC	HUWE1	ENST00000342160
HUWE1_Intron66_1	AATCCCCTAGAAACAATACA	HUWE1	ENST00000342160
HUWE1_Intron68_1	ATGATTTTGTTCTCAGGCTG	HUWE1	ENST00000342160
HUWE1_Intron6_1	CCTACCAGAAGTCATAATGG	HUWE1	ENST00000342160
HUWE1_Intron72_1	GGGATATGTACCAAGCTTGG	HUWE1	ENST00000342160
HUWE1_Intron79_1	TATCAGACTTCATCTAGGAT	HUWE1	ENST00000342160
HUWE1_Intron7_1	CTGACAAGACAAATCCCACG	HUWE1	ENST00000342160
HUWE1_Intron81_1	GGTAAGAGGACCATATGAGG	HUWE1	ENST00000342160
HUWE1_Intron8_1	GGATGCAATTAACACTCCTG	HUWE1	ENST00000342160
HUWE1_Intron9_1	TTGGCTCGTTTCTTAATGTT	HUWE1	ENST00000342160
IDH1_Intron4_1	CAATACTAATTGTAGTACTG	IDH1	ENST00000345146
IDH1_Intron4_2	ACAGTCCATGAATCAACCTG	IDH1	ENST00000345146
IDH1_Intron4_3	CGTCCTTACTTAGGCCATCG	IDH1	ENST00000345146
IDH2_Intron2_1	GACGAGCCACCATGGCAAAG	IDH2	ENST00000330062
IDH2_Intron4_1	TAGGCGAGGAGCTCCAGTCG	IDH2	ENST00000330062
IDH2_Intron5_1	CTGGTGTTAAACAGTCGCGT	IDH2	ENST00000330062
IDH2_Intron8_1	ACAATGCCCCTCTACCCCAG	IDH2	ENST00000330062
IL6ST_Intron16_1	TAAAATTTAAGGACTACCGG	IL6ST	ENST00000381298
IL6ST_Intron16_2	GTGCTGAAACTGCTATGTGA	IL6ST	ENST00000381298
IL6ST_Intron7_1	ACAGTGCAGTTAGTACTCTG	IL6ST	ENST00000381298
IL6ST_Intron7_2	GTATGGATAGCTGAATGCTA	IL6ST	ENST00000381298
IL6ST_Intron9_1	TCTGTATCAATTCTGCACTG	IL6ST	ENST00000381298
IL6ST_Intron9_2	TTGTATGGTATTATGAATGG	IL6ST	ENST00000381298
IL7R_Intron4_1	AAATTGTTGGGCCCTCCCAG	IL7R	ENST00000303115
IL7R_Intron4_2	CTTATAAAGGATGTTGTGAG	IL7R	ENST00000303115
IL7R_Intron7_1	ACTGCAGCTAGGGTCTTAGG	IL7R	ENST00000303115
IL7R_Intron7_2	GAGTCCATTGAGGAACATGC	IL7R	ENST00000303115
INPPL1_Intron10_1	CAACTGGCAGGGTATCCCTG	INPPL1	ENST00000298229
INPPL1_Intron12_1	TGAGTCCTTCATGCCACGAG	INPPL1	ENST00000298229
INPPL1_Intron15_1	AGGGAGGCTAAGGGCCACAT	INPPL1	ENST00000298229
INPPL1_Intron17_1	CCCCACACTTCTATTACTAG	INPPL1	ENST00000298229
INPPL1_Intron21_1	GAGTGAGCACAGATGACCTG	INPPL1	ENST00000298229
INPPL1_Intron26_1	GCTACCCTGAACTGATCACT	INPPL1	ENST00000298229
INPPL1_Intron2_1	CCTAGGCTGGATCAAGGTCA	INPPL1	ENST00000298229
INPPL1_Intron6_1	GTTCGTGTTCTGGAGCTGGG	INPPL1	ENST00000298229
INPPL1_Intron7_1	TGACAGTGGCCAGTGAATCG	INPPL1	ENST00000298229
INPPL1_Intron8_1	TGCTGACAAGACCTTGGAGT	INPPL1	ENST00000298229
IRF2_Intron2_1	TTAGTCTAAACCAACCACAG	IRF2	ENST00000393593
IRF2_Intron2_2	ATTCCTCTGAAGGAACAGCG	IRF2	ENST00000393593
IRF2_Intron5_1	AATCCAAGGATTGATCTACG	IRF2	ENST00000393593
IRF2_Intron5_2	TTGCTGGAGTTCATGCACCG	IRF2	ENST00000393593
IRF2_Intron8_1	GTACACGCTCCCATACACCC	IRF2	ENST00000393593
IRF2_Intron8_2	GGGGGCGGCTTAGAGCTCCA	IRF2	ENST00000393593
IRF6_Intron3_1	GGTACTCACTCACATCCCAA	IRF6	ENST00000367021
IRF6_Intron3_2	GAAGTTGAAATCTCCCGTAG	IRF6	ENST00000367021
IRF6_Intron8_1	GATGAGACTGAAACCTACAT	IRF6	ENST00000367021
IRF6_Intron8_2	GGAAAGGGTCATATCCTGTG	IRF6	ENST00000367021
JAK1_Intron10_1	TTGAAGCGTAGCTGAAGCTG	JAK1	ENST00000342505
JAK1_Intron12_1	GGTGAAGAAATGTACCACGA	JAK1	ENST00000342505
JAK1_Intron13_1	CCCTGCATGTAGAGTAAGTG	JAK1	ENST00000342505
JAK1_Intron15_1	GACGTGTGGAGTGCTCACCA	JAK1	ENST00000342505
JAK1_Intron17_1	GAAAAGCCATCTAACCCAAG	JAK1	ENST00000342505
JAK1_Intron19_1	GCATACAGAAACTGGCCTCG	JAK1	ENST00000342505
JAK1_Intron21_1	TTTGTAATTTGACTCTAAGT	JAK1	ENST00000342505
JAK1_Intron23_1	ACCAGCACAAGCACAAGGAG	JAK1	ENST00000342505
JAK1_Intron24_1	CTTGCTCTGAACCTAACTGG	JAK1	ENST00000342505
JAK1_Intron2_1	AGTCTTTATAGACGTGACAG	JAK1	ENST00000342505
JAK1_Intron5_1	TTGTGAACAACTGCATACGT	JAK1	ENST00000342505
JAK1_Intron7_1	GTTTTAGACCCACGTCGACG	JAK1	ENST00000342505
JAK1_Intron8_1	CAGGCACAGCATATAACACG	JAK1	ENST00000342505
JAK2_Intron10_1	AATGATCTGTATTAACAGTG	JAK2	ENST00000381652
JAK2_Intron12_1	GGTACTCTCCTAATATTGTG	JAK2	ENST00000381652
JAK2_Intron13_1	GATTCACTAATCATACCCAG	JAK2	ENST00000381652
JAK2_Intron15_1	TCATGGACCATAATGTACAA	JAK2	ENST00000381652
JAK2_Intron17_1	CCCATCTAATTTTAAAAAGA	JAK2	ENST00000381652
JAK2_Intron19_1	ATCCCATATCTGCACCATGG	JAK2	ENST00000381652
JAK2_Intron21_1	TCCTAATGTCTACTTCAACA	JAK2	ENST00000381652
JAK2_Intron23_1	AACTCAACACAAATCCCCTG	JAK2	ENST00000381652
JAK2_Intron24_1	ACAGCATAATCAGATGACTG	JAK2	ENST00000381652
JAK2_Intron5_1	ATGATTCATGTAGACATACG	JAK2	ENST00000381652
JAK2_Intron7_1	TCACTACTAGTGATAACAGA	JAK2	ENST00000381652
JAK2_Intron8_1	TGATAGGTATCTTAAGTTAG	JAK2	ENST00000381652
JAK3_Intron10_1	TGAGGCGATACCTCAGTCTG	JAK3	ENST00000527670
JAK3_Intron11_1	TGTCCCGTATCAGAAAATCA	JAK3	ENST00000527670
JAK3_Intron13_1	ATGTCTGAGCAGTACCAAGT	JAK3	ENST00000527670
JAK3_Intron15_1	CGAACCCCCACTTTGACAGA	JAK3	ENST00000527670
JAK3_Intron17_1	CAGGGCAGCATCCAGGTGCC	JAK3	ENST00000527670
JAK3_Intron19_1	GGTACCTGCCGGATTATCCT	JAK3	ENST00000527670
JAK3_Intron21_1	CTGCGTCCCTCTTTAGCATG	JAK3	ENST00000527670
JAK3_Intron22_1	CGGAAGGGAAAAAGGCCTTG	JAK3	ENST00000527670
JAK3_Intron3_1	GGACTGGCATGCAATCAGGT	JAK3	ENST00000527670
JAK3_Intron5_1	GACCCGGGAATGAAAATGGG	JAK3	ENST00000527670
JAK3_Intron6_1	CTTCAGCCTTACCCCGAGGG	JAK3	ENST00000527670
JAK3_Intron8_1	TATGCTGTTCTGTTCACCGG	JAK3	ENST00000527670
KDM5C_Intron10_1	ACACTACTTATGGATGAGCC	KDM5C	ENST00000375401
KDM5C_Intron12_1	GTTTGACGGTAACAGCTAAG	KDM5C	ENST00000375401
KDM5C_Intron13_1	GGAGGGTTGTAGAGAAGCTG	KDM5C	ENST00000375401
KDM5C_Intron14_1	GTTATTAAATGATGGCCGTG	KDM5C	ENST00000375401
KDM5C_Intron18_1	TAGCAATTTTTAGGGCAGGG	KDM5C	ENST00000375401
KDM5C_Intron1_1	GCCGGAGGGAGTTCACAGAG	KDM5C	ENST00000375401
KDM5C_Intron20_1	GAAGAGATGGCATATACACT	KDM5C	ENST00000375401
KDM5C_Intron21_1	CAGGCGTTAAGAGACGCTGT	KDM5C	ENST00000375401
KDM5C_Intron22_1	CTCCCAAACCAGGAGAACTG	KDM5C	ENST00000375401
KDM5C_Intron23_1	GCAGGGCCGAGCCTAAACTG	KDM5C	ENST00000375401
KDM5C_Intron25_1	CCAGGAGGTCAGGCCGAGTA	KDM5C	ENST00000375401
KDM5C_Intron2_1	AGAGGGGTAGACTTAATGAG	KDM5C	ENST00000375401
KDM5C_Intron3_1	CCCTCACATATAAATACACG	KDM5C	ENST00000375401
KDM5C_Intron4_1	GTGTCAGTGCTAAAGACCAG	KDM5C	ENST00000375401
KDM5C_Intron5_1	CCCCCTCATAACTATAAGGG	KDM5C	ENST00000375401
KDM5C_Intron7_1	TAGCATGACTAGCCTATACA	KDM5C	ENST00000375401
KDM5C_Intron8_1	ATGATGCTTACCTCTCCAGG	KDM5C	ENST00000375401
KDM5C_Intron9_1	GACTATGGCCCATCACACCC	KDM5C	ENST00000375401
KDM6A_Intron12_1	CATATTTCCCCAGAACACTC	KDM6A	ENST00000611820
KDM6A_Intron13_1	AAATCTCTTCCCATATTAGA	KDM6A	ENST00000611820
KDM6A_Intron14_1	GTTGGATCTAGTGGACAGTG	KDM6A	ENST00000611820
KDM6A_Intron15_1	ATACCAGCCACATTTTGAGT	KDM6A	ENST00000611820
KDM6A_Intron16_1	GAGAAGGACCTATAAGTTCG	KDM6A	ENST00000611820
KDM6A_Intron17_1	GGTAAATTACAGAAGCCTCG	KDM6A	ENST00000611820
KDM6A_Intron19_1	TACTATGTAAGGGAAGCACT	KDM6A	ENST00000611820
KDM6A_Intron21_1	TTTCAGCCACATACTGTCAG	KDM6A	ENST00000611820
KDM6A_Intron28_1	ATGCCACCTAGACTTATGAG	KDM6A	ENST00000611820
KDM6A_Intron29_1	TATTTAGGCTGGTCTCACCC	KDM6A	ENST00000611820
KDM6A_Intron2_1	TGAGCCTGAACATACCAGTG	KDM6A	ENST00000611820
KDM6A_Intron4_1	CCTAGACAGACATTGCCGTG	KDM6A	ENST00000611820
KDM6A_Intron6_1	GGTCACGAAGATATGCGGCA	KDM6A	ENST00000611820
KDM6A_Intron8_1	GGATCATTTCATAATCCCCG	KDM6A	ENST00000611820
KEAP1_Intron2_1	TCAGTAGATCGTGTACCCTG	KEAP1	ENST00000171111
KEAP1_Intron2_2	TTTAGTCATCACAATGTACG	KEAP1	ENST00000171111
KEAP1_Intron2_3	ACTAACGCCAGAGAACCCTG	KEAP1	ENST00000171111
KIF1A_Intron10_1	CGTTCTCTGACAGTTCCACG	KIF1A	ENST00000404283
KIF1A_Intron15_1	AATTCTATAGGACGCCAGGG	KIF1A	ENST00000404283
KIF1A_Intron17_1	ATGGGGTCTGAAACAGTGCA	KIF1A	ENST00000404283
KIF1A_Intron22_1	TCACACTGCGCCTAGACAGT	KIF1A	ENST00000404283
KIF1A_Intron24_1	GTGTCACCTCACTCATGACG	KIF1A	ENST00000404283
KIF1A_Intron29_1	TGGGAACGCGCCGTACTGTG	KIF1A	ENST00000404283
KIF1A_Intron32_1	GGTGCCGGCAACGTCCCGAG	KIF1A	ENST00000404283
KIF1A_Intron36_1	GATATGGTCAGACGGCTCAG	KIF1A	ENST00000404283
KIF1A_Intron3_1	GACCCTGGAAACTACCCACA	KIF1A	ENST00000404283
KIF1A_Intron40_1	CCGACCCTGGAATGTCTGTG	KIF1A	ENST00000404283
KIF1A_Intron43_1	ACTATCGGGCATATAGACAG	KIF1A	ENST00000404283
KIF1A_Intron44_1	GTTCCGACGCCAGAGCACAG	KIF1A	ENST00000404283
KIF1A_Intron45_1	AGGGACACCTCATACCTAAG	KIF1A	ENST00000404283
KIF1A_Intron48_1	GACTCCGTCCTGTTCCACGG	KIF1A	ENST00000404283
KIF1A_Intron4_1	GCTGCCCACAGTATCGCAAG	KIF1A	ENST00000404283
KIF1A_Intron5_1	TCGAGGCAGGGGTGTCAATG	KIF1A	ENST00000404283
KIF1A_Intron7_1	AAAGGCCACAAGATGCGCGG	KIF1A	ENST00000404283
KIF1A_Intron8_1	ACACTGCACAGGTCCACCCA	KIF1A	ENST00000404283
KIF1A_Intron9_1	ACTCAGGCTCTACCACCCCG	KIF1A	ENST00000404283
KIT_Intron10_1	TCTCAGTCATTAGAGCACTC	KIT	ENST00000288135
KIT_Intron16_1	CACCCATGACATTTAAGGGT	KIT	ENST00000288135
KIT_Intron17_1	GATCTAAATAATCGTGACGG	KIT	ENST00000288135
KIT_Intron20_1	ACACTTCCCAAATCACTGGG	KIT	ENST00000288135
KIT_Intron4_1	TAGTTAATTAGCTATCACAG	KIT	ENST00000288135
KLF5_Intron1_1	TCAGAAACCACTAACCGCCG	KLF5	ENST00000377687
KLF5_Intron1_2	CCAACTGCCAGCTTTCAACG	KLF5	ENST00000377687
KLF5_Intron1_3	AATGGCGCATATATTAGCTG	KLF5	ENST00000377687
KMT2A_Intron10_1	TATGTACCACCTTTACAATG	KMT2A	ENST00000534358
KMT2A_Intron11_1	TCTGTTCACATAGAGTACAG	KMT2A	ENST00000534358
KMT2A_Intron12_1	TAAGTCCAATAGTCACATGG	KMT2A	ENST00000534358
KMT2A_Intron15_1	GTCATTAGAAGAACCACACG	KMT2A	ENST00000534358
KMT2A_Intron16_1	TTCAATTCACGATTAACCTG	KMT2A	ENST00000534358
KMT2A_Intron17_1	CCAGCTTCTCTGTTAATACG	KMT2A	ENST00000534358
KMT2A_Intron1_1	CGCCTTCTGACAGAGCAAGG	KMT2A	ENST00000534358
KMT2A_Intron20_1	AGTCATCAAGTATGGACACA	KMT2A	ENST00000534358
KMT2A_Intron21_1	TTGTTGGCTAACTACCCTGA	KMT2A	ENST00000534358
KMT2A_Intron22_1	TGATCCTGACTGTCTCAGAG	KMT2A	ENST00000534358
KMT2A_Intron35_1	TCTTTCAAGATGCTTCCACG	KMT2A	ENST00000534358
KMT2A_Intron3_1	GATAGAATAGAAAACCGGAG	KMT2A	ENST00000534358
KMT2A_Intron8_1	TTCCTAGGCTAGAACATGTG	KMT2A	ENST00000534358
KMT2A_Intron9_1	TCCATCCTGAGCAGTATCAG	KMT2A	ENST00000534358
KMT2B_Intron10_1	TCTCGATGACACAGTCATCG	KMT2B	ENST00000420124
KMT2B_Intron11_1	GCCCAAGGAATCAGGCCGTG	KMT2B	ENST00000420124
KMT2B_Intron12_1	ATGGCGAAACCTGCTGGCAC	KMT2B	ENST00000420124
KMT2B_Intron13_1	AGGACATCAGGCTATAGCAG	KMT2B	ENST00000420124
KMT2B_Intron16_1	GCTGGGGGTGGGCCTAGCCC	KMT2B	ENST00000420124
KMT2B_Intron17_1	AGAGGGCTGGAATTGTGCAG	KMT2B	ENST00000420124
KMT2B_Intron18_1	TGAGAAGAGCCAGCTTCCCC	KMT2B	ENST00000420124
KMT2B_Intron1_1	TCGATACCTCAGATGGAACG	KMT2B	ENST00000420124
KMT2B_Intron21_1	AGGGAACAGGCCCCACAACC	KMT2B	ENST00000420124
KMT2B_Intron22_1	GGGGGAATTCTAACCTCACG	KMT2B	ENST00000420124
KMT2B_Intron23_1	TGTTCACTTAGGGACCCCCG	KMT2B	ENST00000420124
KMT2B_Intron36_1	GTGAAGCGAGCCTGTCCGCG	KMT2B	ENST00000420124
KMT2B_Intron3_1	AAAGTGTCCAAGGAGGCGGA	KMT2B	ENST00000420124
KMT2B_Intron4_1	GAAGACTGGCGGGAGGAGTG	KMT2B	ENST00000420124
KMT2B_Intron9_1	TCGTGGTGTGTCCACATGAG	KMT2B	ENST00000420124
KMT2C_Intron14_1	GCGGGGAGACAAATGCCACA	KMT2C	ENST00000262189
KMT2C_Intron15_1	AGTCTGGCTGCAGCGTCCCG	KMT2C	ENST00000262189
KMT2C_Intron16_1	ATTTCTTTGAGCTGCTCAGT	KMT2C	ENST00000262189
KMT2C_Intron18_1	AAAAGCGACTGCCTCAGACG	KMT2C	ENST00000262189
KMT2C_Intron26_1	AAGTTACTGATGTGCAACAG	KMT2C	ENST00000262189
KMT2C_Intron34_1	TGCATAGTACCTATCAGTTG	KMT2C	ENST00000262189
KMT2C_Intron35_1	AAGAAAACTACCATCATGGG	KMT2C	ENST00000262189
KMT2C_Intron36_1	CAGTTTTCACGAATTCGCAG	KMT2C	ENST00000262189
KMT2C_Intron40_1	CTAGTACTACTCTCTAGCAG	KMT2C	ENST00000262189
KMT2C_Intron42_1	TGAAATCTATACAAGCTCCG	KMT2C	ENST00000262189
KMT2C_Intron43_1	CCAAGACATCTTATACCCTG	KMT2C	ENST00000262189
KMT2C_Intron44_1	TCTATGCTCAGCAAAAACTG	KMT2C	ENST00000262189
KMT2C_Intron48_1	CAACCCGTAAGAACAGACAA	KMT2C	ENST00000262189
KMT2C_Intron50_1	CAAGCACATCTGATATACGC	KMT2C	ENST00000262189
KMT2C_Intron51_1	GCTGAAACAGTTGAGCTGAG	KMT2C	ENST00000262189
KMT2C_Intron53_1	GTTGGTTAACTACCTCAACT	KMT2C	ENST00000262189
KMT2C_Intron55_1	GCTCCCGGATGTGCTTCATG	KMT2C	ENST00000262189
KMT2C_Intron56_1	GTGTTCCTATCCACACCAGG	KMT2C	ENST00000262189
KMT2C_Intron58_1	GATACCACCTGGGTGCCATG	KMT2C	ENST00000262189
KMT2C_Intron6_1	AAGATCTCTATAGACCTCTG	KMT2C	ENST00000262189
KMT2C_Intron9_1	CAATGTGAGACTGCCATGGT	KMT2C	ENST00000262189
KMT2D_Intron11_1	TAGAGTTAGCCCACTGTCAG	KMT2D	ENST00000301067
KMT2D_Intron12_1	CCCTAGACGAGCAGGCAGGT	KMT2D	ENST00000301067
KMT2D_Intron13_1	CTTACAGCATCCTAACGCTG	KMT2D	ENST00000301067
KMT2D_Intron14_1	AGTACTTTGGAACTCAACGG	KMT2D	ENST00000301067
KMT2D_Intron22_1	AGTTTTCTTCATGCCCTGCA	KMT2D	ENST00000301067
KMT2D_Intron29_1	GTGAAAACACTACAGTATGG	KMT2D	ENST00000301067
KMT2D_Intron30_1	CAAGAGAGGCCACCCACTAG	KMT2D	ENST00000301067
KMT2D_Intron31_1	GCCCATTCTACTCCAATCAT	KMT2D	ENST00000301067
KMT2D_Intron32_1	TGGAGCAACCTTCAATATCC	KMT2D	ENST00000301067
KMT2D_Intron36_1	AAGGGTCATTGTTCCCTGCT	KMT2D	ENST00000301067
KMT2D_Intron38_1	AGCCTAGCACCCAGAAGGCA	KMT2D	ENST00000301067
KMT2D_Intron39_1	TGGGTCCTAGAGCCAGCGGG	KMT2D	ENST00000301067
KMT2D_Intron40_1	GACAGCGATGCAAACGCTGC	KMT2D	ENST00000301067
KMT2D_Intron41_1	GGAATTGCTGACGTAGAGTG	KMT2D	ENST00000301067
KMT2D_Intron45_1	ATGGGACTACGAGCCCCGTG	KMT2D	ENST00000301067
KMT2D_Intron47_1	AGGAGGGAGCTAGTTAGATG	KMT2D	ENST00000301067
KMT2D_Intron49_1	GCCTAACCCCAAAAAAACTC	KMT2D	ENST00000301067
KMT2D_Intron4_1	GTGCCTGAACTGTTTGTCTG	KMT2D	ENST00000301067
KMT2D_Intron51_1	GCATAGTCTGCACTCAACCA	KMT2D	ENST00000301067
KMT2D_Intron53_1	AATCAATGCTAGTCCCCCAC	KMT2D	ENST00000301067
KMT2D_Intron7_1	TGCTGTAGCAGACACAGTTA	KMT2D	ENST00000301067
KRAS_Intron2_1	TGTGGGCTAGAGATACACTG	KRAS	ENST00000256078
KRAS_Intron2_2	TAATCTCAAAGACCTCCAGG	KRAS	ENST00000256078
KRAS_Intron4_1	AATTAGGCAGTCATCAAACG	KRAS	ENST00000256078
KRAS_Intron4_2	ATTATGACAAGCCTAAACAC	KRAS	ENST00000256078
KRT222_Intron1_1	AGGTTCCTATCATTAACATG	KRT222	ENST00000394052
KRT222_Intron1_2	GGAAATACTGTACCTCAGAG	KRT222	ENST00000394052
KRT222_Intron2_1	ATCACATCTGAGGACTCGAT	KRT222	ENST00000394052
KRT222_Intron2_2	TCAGCAACTAGAAAATCCCA	KRT222	ENST00000394052
LATS1_Intron2_1	TATCTGTTGCCTAGGAAACG	LATS1	ENST00000543571
LATS1_Intron2_2	GCCAGAACTACTATGCACAA	LATS1	ENST00000543571
LATS1_Intron4_1	TGAATCCTAACAGAAGCATG	LATS1	ENST00000543571
LATS1_Intron4_2	AGGATATCTTGTAAACAACC	LATS1	ENST00000543571
LATS1_Intron7_1	TAGGCCAAAAGGTTTACTAG	LATS1	ENST00000543571
LATS1_Intron7_2	AGTATGCTGTATGAGTGAGG	LATS1	ENST00000543571
LATS2_Intron2_1	TGTTCAGTAACACCAAACGG	LATS2	ENST00000382592
LATS2_Intron2_2	CACAACCGCAAAGAACACAG	LATS2	ENST00000382592
LATS2_Intron4_1	AGACCTAGAAATAAGACCAG	LATS2	ENST00000382592
LATS2_Intron4_2	TTAGCCGTTTTGATGATAAG	LATS2	ENST00000382592
LATS2_Intron7_1	TGAGCATGTAAGGTCACATG	LATS2	ENST00000382592
LATS2_Intron7_2	ACTGTGAAGACAAAACCTAG	LATS2	ENST00000382592
LEMD2_Intron2_1	TAACATCTCTAGTAGCCCAG	LEMD2	ENST00000293760
LEMD2_Intron2_2	TCCCATCAAATGTAGCATCG	LEMD2	ENST00000293760
LEMD2_Intron4_1	TCTGAATGGTAATCATACGG	LEMD2	ENST00000293760
LEMD2_Intron4_2	TAAAGCGAATAACAGCGTTG	LEMD2	ENST00000293760
LZTR1_Intron10_1	CCCCGAGAAATACTTGCTTG	LZTR1	ENST00000646124
LZTR1_Intron11_1	TGGGCAGCCTTCGTGCAGTG	LZTR1	ENST00000646124
LZTR1_Intron12_1	GGGCGAAATTCCCACTGCCC	LZTR1	ENST00000646124
LZTR1_Intron13_1	AGGACACCCCAGTGGACACC	LZTR1	ENST00000646124
LZTR1_Intron15_1	GCTGGGCGAGGGGCTCACAG	LZTR1	ENST00000646124
LZTR1_Intron19_1	TCCCACTGAGTGGGTGAAAG	LZTR1	ENST00000646124
LZTR1_Intron20_1	ATGGGACCAGATCCACCTAA	LZTR1	ENST00000646124
LZTR1_Intron7_1	CGTCAGGGTTAAATCATCAG	LZTR1	ENST00000646124
LZTR1_Intron9_1	TAGCTGTCTGGAACCCCAGG	LZTR1	ENST00000646124
MACF1_Intron10_1	TCACTGCTGGCTTCTAGGTG	MACF1	ENST00000567887
MACF1_Intron11_1	AGGTAGTCCCTACATTCTAG	MACF1	ENST00000567887
MACF1_Intron13_1	TGCCCCACTCACTAGGACAG	MACF1	ENST00000567887
MACF1_Intron15_1	TAATTAAGGGAATCTGCACA	MACF1	ENST00000567887
MACF1_Intron16_1	AAGTGAGCAACAGTTGAGCA	MACF1	ENST00000567887
MACF1_Intron17_1	GGTGCTCCTTGGATAAAGAA	MACF1	ENST00000567887
MACF1_Intron18_1	TAATAGCACGTATTCCCCAA	MACF1	ENST00000567887
MACF1_Intron19_1	AAGGAACACCTCTTACTCGT	MACF1	ENST00000567887
MACF1_Intron20_1	CCACTGAAACATAAACCGAA	MACF1	ENST00000567887
MACF1_Intron21_1	AGGTACTGCAAGTATGAAGG	MACF1	ENST00000567887
MACF1_Intron22_1	TTAGCTGTGGAGGATAAGAG	MACF1	ENST00000567887
MACF1_Intron24_1	ATTAAGAGTTATGTCCAGTG	MACF1	ENST00000567887
MACF1_Intron26_1	TCAACATTTAGCAATACACA	MACF1	ENST00000567887
MACF1_Intron28_1	GCACAATCACATATACAATG	MACF1	ENST00000567887
MACF1_Intron2_1	CTAGACAGCGCTAATCACTG	MACF1	ENST00000567887
MACF1_Intron30_1	TTTAGACTAGAGAACCTGTA	MACF1	ENST00000567887
MACF1_Intron31_1	TGTTTGAAGACAAGAGCCAA	MACF1	ENST00000567887
MACF1_Intron32_1	GAGCCCTAAATCAAAATGTA	MACF1	ENST00000567887
MACF1_Intron33_1	GCACCTATACCAAATTTCTG	MACF1	ENST00000567887
MACF1_Intron34_1	TATCACATATTATTCTACCC	MACF1	ENST00000567887
MACF1_Intron36_1	GCGTGTTTCTAACACCTGAG	MACF1	ENST00000567887
MACF1_Intron37_1	AACGAGCTAATAGAAATACT	MACF1	ENST00000567887
MACF1_Intron38_1	ATGGTTTGACCAGCCCAAGG	MACF1	ENST00000567887
MACF1_Intron39_1	AAAGGCTCACAAAGTCTGGG	MACF1	ENST00000567887
MACF1_Intron3_1	AAAACAGTAGGCCTACAAGT	MACF1	ENST00000567887
MACF1_Intron40_1	GTGCACGTAGGATTGGATCG	MACF1	ENST00000567887
MACF1_Intron41_1	GCACTGGGCACTATACTGTG	MACF1	ENST00000567887
MACF1_Intron42_1	TATCCTTAATGTGGCCTGCG	MACF1	ENST00000567887
MACF1_Intron43_1	GTAACTATAGAGGCAGCTCG	MACF1	ENST00000567887
MACF1_Intron44_1	CTATACGTGTCAGTTCAGAG	MACF1	ENST00000567887
MACF1_Intron45_1	GTAGCAATGATCTCTAAGTG	MACF1	ENST00000567887
MACF1_Intron46_1	TAGCACTCAGATCTTGTCCA	MACF1	ENST00000567887
MACF1_Intron48_1	CTATATGCTATCTCACAAGG	MACF1	ENST00000567887
MACF1_Intron49_1	TGGCCAACAAGACTCATACG	MACF1	ENST00000567887
MACF1_Intron4_1	TGTGTTTGCGAGATGCGTAG	MACF1	ENST00000567887
MACF1_Intron51_1	AGTGCATGACAGTTAGTCAG	MACF1	ENST00000567887
MACF1_Intron54_1	TCAATGAGCTAACGATTCTG	MACF1	ENST00000567887
MACF1_Intron56_1	TAGGGTGGCTAATTCCGCTG	MACF1	ENST00000567887
MACF1_Intron58_1	GTGACGTCTCTAGGACTACG	MACF1	ENST00000567887
MACF1_Intron59_1	AAGGTTTCCCGAAACCTGAA	MACF1	ENST00000567887
MACF1_Intron5_1	AATGCATTATAGGCTCCGTG	MACF1	ENST00000567887
MACF1_Intron60_1	GTGTGTGAAAAGTATACGAG	MACF1	ENST00000567887
MACF1_Intron62_1	ATTGACTGATAGGCTACCAC	MACF1	ENST00000567887
MACF1_Intron63_1	AATAGTCAATGGGCTAACCA	MACF1	ENST00000567887
MACF1_Intron65_1	ACTTAAGGATTCTGACAAAG	MACF1	ENST00000567887
MACF1_Intron66_1	AAGTACTTCTCTACTCAAAG	MACF1	ENST00000567887
MACF1_Intron67_1	TCTGACTATCCCATGTCAAG	MACF1	ENST00000567887
MACF1_Intron68_1	GAACATCTAAGGGGCTACGA	MACF1	ENST00000567887
MACF1_Intron69_1	CAACTGGAGTGAAAGCCATG	MACF1	ENST00000567887
MACF1_Intron6_1	GGGCCACTGATACTGTACAG	MACF1	ENST00000567887
MACF1_Intron70_1	AGAACACCCTAGTCCCAATG	MACF1	ENST00000567887
MACF1_Intron72_1	GTATTGGTATTGACCCAAGG	MACF1	ENST00000567887
MACF1_Intron73_1	TCAATACCACTCTTCAGTCT	MACF1	ENST00000567887
MACF1_Intron74_1	GGACTGCAGACCTAAGATAG	MACF1	ENST00000567887
MACF1_Intron75_1	TGTTTTATTATAGTTTTTAA	MACF1	ENST00000567887
MACF1_Intron76_1	AATACGAAATTAGAAAAGAG	MACF1	ENST00000567887
MACF1_Intron77_1	CATCTGGTCTCAAATCAATA	MACF1	ENST00000567887
MACF1_Intron78_1	AGAATCCCTTATGTCTTGAG	MACF1	ENST00000567887
MACF1_Intron79_1	TAACAGGCAGCAATCCCCAA	MACF1	ENST00000567887
MACF1_Intron80_1	GGGATTGAAGCGTACTTGTG	MACF1	ENST00000567887
MACF1_Intron81_1	TAGCTTAAGATAAGATAAAG	MACF1	ENST00000567887
MACF1_Intron82_1	GCTGCATGTATTGAGTCTCT	MACF1	ENST00000567887
MACF1_Intron83_1	GAGTAACTAGTTAAAACTGT	MACF1	ENST00000567887
MACF1_Intron85_1	AACCTAACAATCCTAACACC	MACF1	ENST00000567887
MACF1_Intron86_1	CAGCCAAGGACCTAGATACT	MACF1	ENST00000567887
MACF1_Intron87_1	TAACTCGAATGGGAAAAGGG	MACF1	ENST00000567887
MACF1_Intron88_1	GTGAAAGATTCCTTACCTGG	MACF1	ENST00000567887
MACF1_Intron89_1	AAGAAGATAATCTCTCAGAG	MACF1	ENST00000567887
MACF1_Intron91_1	TGGATTCTAACCCAGAAGGG	MACF1	ENST00000567887
MACF1_Intron93_1	GATGAGTCCATCCCAAACAC	MACF1	ENST00000567887
MACF1_Intron94_1	CATCTGACAAAGTTCCTAGG	MACF1	ENST00000567887
MACF1_Intron95_1	GAAAGGTTAGAGTTACCAAG	MACF1	ENST00000567887
MACF1_Intron98_1	TGAACAATGAACATCTGTGA	MACF1	ENST00000567887
MACF1_Intron99_1	ACCCACGCCTCGGACCAGTG	MACF1	ENST00000567887
MACF1_Intron9_1	AAGCACTTATGGTATACTCA	MACF1	ENST00000567887
MAP2K1_Intron10_1	CTGCACGAGTAGGCTCCAAG	MAP2K1	ENST00000307102
MAP2K1_Intron2_1	CCTGGTAAAAGCTAGACAAG	MAP2K1	ENST00000307102
MAP2K1_Intron3_1	GATGGAGTCTCACTACTACG	MAP2K1	ENST00000307102
MAP2K1_Intron4_1	GACTCATTAACTTATCAATG	MAP2K1	ENST00000307102
MAP2K1_Intron6_1	GCTGGTGCTGCCATAGTGTG	MAP2K1	ENST00000307102
MAP2K1_Intron8_1	ATAGTGCTGCATGATCACCA	MAP2K1	ENST00000307102
MAP2K4_Intron11_1	AGCATGTTAAGAGAGTTCCG	MAP2K4	ENST00000415385
MAP2K4_Intron4_1	TGAGCTTTAAGAAACCCCAG	MAP2K4	ENST00000415385
MAP2K4_Intron5_1	GGTGGCAGGTATTACCTACG	MAP2K4	ENST00000415385
MAP2K4_Intron6_1	ATGTATGCAGAGGACTACAC	MAP2K4	ENST00000415385
MAP2K4_Intron8_1	GTTAGAAGATGAACTACCGG	MAP2K4	ENST00000415385
MAP2K4_Intron9_1	CTAACCACGATTATGGACCA	MAP2K4	ENST00000415385
MAP3K1_Intron10_1	TTTTCACAAGAACGCCACAG	MAP3K1	ENST00000399503
MAP3K1_Intron14_1	AATTAACCGGAAATGCCCAT	MAP3K1	ENST00000399503
MAP3K1_Intron15_1	TATCAAGATGGGCCTTACAA	MAP3K1	ENST00000399503
MAP3K1_Intron18_1	ACTTACCAACTAGAAGTCCG	MAP3K1	ENST00000399503
MAP3K1_Intron19_1	CACGAAGTACATGCTTCATG	MAP3K1	ENST00000399503
MAP3K1_Intron2_1	ATGTAGGGCAGACAATCACT	MAP3K1	ENST00000399503
MAP3K1_Intron3_1	GGCTGAGAGAGACAACCATG	MAP3K1	ENST00000399503
MAP3K1_Intron4_1	CCTATAGGTTAATACATCTG	MAP3K1	ENST00000399503
MAP3K1_Intron5_1	TCACTGCCTAAATTTAGTGA	MAP3K1	ENST00000399503
MAP3K1_Intron9_1	CCTGAACTAACGGACATACG	MAP3K1	ENST00000399503
MAP3K4_Intron10_1	GAGTTATAGAAACTGTCACG	MAP3K4	ENST00000392142
MAP3K4_Intron11_1	TGGTTGAGCAACCGTCCAGG	MAP3K4	ENST00000392142
MAP3K4_Intron12_1	TGTTAGCACAAAATAAAAGT	MAP3K4	ENST00000392142
MAP3K4_Intron14_1	ATGTAATCGTCTCTACTACT	MAP3K4	ENST00000392142
MAP3K4_Intron21_1	AGTGGCATTGAAACCGCTGG	MAP3K4	ENST00000392142
MAP3K4_Intron22_1	GAGGATAACTTGGAGCATCG	MAP3K4	ENST00000392142
MAP3K4_Intron25_1	TCACTCATAAGAGTTCTCTG	MAP3K4	ENST00000392142
MAP3K4_Intron26_1	CGTTCCGGGTGAGTGAACAG	MAP3K4	ENST00000392142
MAP3K4_Intron3_1	ATCCAAAGTAGACAACACGG	MAP3K4	ENST00000392142
MAP3K4_Intron4_1	TTGGAGGGCTAAGAGCTACC	MAP3K4	ENST00000392142
MAP3K4_Intron5_1	CTAGACTTCCACTATCACAC	MAP3K4	ENST00000392142
MAP3K4_Intron9_1	AGGAGGATGTCCAATAATCG	MAP3K4	ENST00000392142
MAPK1_Intron3_1	TGGGTGTTACAGGTAAACGA	MAPK1	ENST00000215832
MAPK1_Intron3_2	GGGATCAGTCTAGTAAACAA	MAPK1	ENST00000215832
MAPK1_Intron4_1	ATCCTGTTAGAAGTCATGGG	MAPK1	ENST00000215832
MAPK1_Intron4_2	CAGGCAAACTCTCAACGCAG	MAPK1	ENST00000215832
MAPK1_Intron7_1	GAGATAGACAGAGTTACGGG	MAPK1	ENST00000215832
MAPK1_Intron7_2	GCCCCATGTGAGGATTACAT	MAPK1	ENST00000215832
MAX_Intron1_1	CCGTGACCCGCGGATCCTGG	MAX	ENST00000358664
MAX_Intron1_2	ATCCCATTGTCCGGATCCAG	MAX	ENST00000358664
MAX_Intron2_1	TGAGTGAATTCCAATCTCGG	MAX	ENST00000358664
MAX_Intron2_2	ACAGTCCAAGAATACCTCTG	MAX	ENST00000358664
MAX_Intron3_1	GATACTAGGCAGATACTGTG	MAX	ENST00000358664
MAX_Intron3_2	AGATTAATAGGCCTATCCAG	MAX	ENST00000358664
MECOM_Intron10_1	AGTAAGGGCTATAAGCTCAG	MECOM	ENST00000651503
MECOM_Intron16_1	GTGCATGGAGGTGCTCTGTG	MECOM	ENST00000651503
MECOM_Intron2_1	AGTGAGCAGAACAATCCACG	MECOM	ENST00000651503
MECOM_Intron3_1	TTATGGAGGACCATGCAGTG	MECOM	ENST00000651503
MECOM_Intron6_1	GCGGAACCAGGAATTTACCA	MECOM	ENST00000651503
MECOM_Intron9_1	CCTCACTGCAGAAGTAAGGG	MECOM	ENST00000651503
MED12_Intron10_1	TCTGCAGAAATGATCTTACT	MED12	ENST00000374080
MED12_Intron11_1	CAATGGGAAGGAATTTACTG	MED12	ENST00000374080
MED12_Intron13_1	ATGGTGGGAGCCACTCCCTA	MED12	ENST00000374080
MED12_Intron14_1	AGGCATAATGGGAAGATCCA	MED12	ENST00000374080
MED12_Intron15_1	GTGTGGAGCATGCTTTCAAG	MED12	ENST00000374080
MED12_Intron18_1	AGAACAGGAGGCCAGAATGT	MED12	ENST00000374080
MED12_Intron19_1	GAGGTGTTGTTGATAGACTG	MED12	ENST00000374080
MED12_Intron1_1	GAGAGCAAAAGTCCCGAAAG	MED12	ENST00000374080
MED12_Intron23_1	GTGTGGAGGCCCACTCAAAG	MED12	ENST00000374080
MED12_Intron27_1	ATTACACAGAGGCATTTAGG	MED12	ENST00000374080
MED12_Intron28_1	GCTGAGGAGTAAGTCCAGTA	MED12	ENST00000374080
MED12_Intron29_1	AACACTGGCGGAGATTGATG	MED12	ENST00000374080
MED12_Intron2_1	CTATAAGTCTTCCCAACCCA	MED12	ENST00000374080
MED12_Intron32_1	CAGGGAAGGATGCACCTAAG	MED12	ENST00000374080
MED12_Intron33_1	GAAGCACTGGAAACCCACTG	MED12	ENST00000374080
MED12_Intron35_1	CGTGAGCATTTACTGAGTGG	MED12	ENST00000374080
MED12_Intron36_1	ATGCGGAAGAGAGTTATGCG	MED12	ENST00000374080
MED12_Intron37_1	GAGTGGGTTGTAGCTGAATG	MED12	ENST00000374080
MED12_Intron39_1	GATCTTCACAAGGACACTCA	MED12	ENST00000374080
MED12_Intron3_1	ATTCCCATATTAAGCTACAT	MED12	ENST00000374080
MED12_Intron40_1	CAAGCTGCTCTGCATACTCT	MED12	ENST00000374080
MED12_Intron42_1	ACAGTTACCGAGACTAAACA	MED12	ENST00000374080
MED12_Intron43_1	CACCCTAAAAATGGATTGGG	MED12	ENST00000374080
MED12_Intron5_1	GATGAAGAGAACCACAACTG	MED12	ENST00000374080
MED12_Intron6_1	GGTCCCCTGGAGAGAACTAG	MED12	ENST00000374080
MED12_Intron7_1	GCTGGTGAAAACCCCCAAAG	MED12	ENST00000374080
MED12_Intron8_1	AGTACTATTCTTCTAGCCTG	MED12	ENST00000374080
MEN1_Intron10_1	AGAAAAGTCTGACAAGCCCG	MEN1	ENST00000672304
MEN1_Intron3_1	TGGGCTACTACAGTATGAAG	MEN1	ENST00000672304
MEN1_Intron4_1	TTATGAGCCACGGAACAGGG	MEN1	ENST00000672304
MEN1_Intron6_1	TCCTTCCTGGAGTATAACAG	MEN1	ENST00000672304
MEN1_Intron9_1	CCTTCAGTCCCGTCCAACGT	MEN1	ENST00000672304
MET_Intron10_1	AAGACAGGACAGTCACCTGG	MET	ENST00000318493
MET_Intron11_1	TAGATTACTATTCTGTCACG	MET	ENST00000318493
MET_Intron12_1	GAATCTTATGTTCATCCACG	MET	ENST00000318493
MET_Intron17_1	AAATGGTTGATCTGTCAATG	MET	ENST00000318493
MET_Intron19_1	GCCCATGCAAGAATGACACG	MET	ENST00000318493
MET_Intron2_1	AGAGTTAGGTCATCACCACG	MET	ENST00000318493
MET_Intron3_1	TAGCCATACATTTAACACTG	MET	ENST00000318493
MET_Intron4_1	GTGTGCAAATCCTGTCATAA	MET	ENST00000318493
MET_Intron5_1	CGTCCGGCATAAAGCCACAG	MET	ENST00000318493
MGA_Intron10_1	GAGGTGTAGCCTAACTACAA	MGA	ENST00000570161
MGA_Intron12_1	GCAGTCCCAAGGGATCCGGG	MGA	ENST00000570161
MGA_Intron16_1	ATATTCCAATAACTTCCACA	MGA	ENST00000570161
MGA_Intron18_1	ATAGCCCTGAGAAAAAATCG	MGA	ENST00000570161
MGA_Intron19_1	GTAGGTATTCCACCACTGCG	MGA	ENST00000570161
MGA_Intron2_1	GCCAATGTTAGCGTAACTGT	MGA	ENST00000570161
MGA_Intron7_1	AGTATATGACCATAAGTTGG	MGA	ENST00000570161
MGA_Intron9_1	TTGGACTGCGTGGAGATCAG	MGA	ENST00000570161
MGMT_Intron1_1	GGACATCTACAATAGCATCG	MGMT	ENST00000306010
MGMT_Intron1_2	GGGGCGTGCTGATATCACAG	MGMT	ENST00000306010
MGMT_Intron4_1	TGCCTTCCGAGGAAACACGT	MGMT	ENST00000306010
MGMT_Intron4_2	GGAGTCGGAGTGATACCCGG	MGMT	ENST00000306010
MLH1_Intron11_1	TAGACATGTTAACCCACTGG	MLH1	ENST00000231790
MLH1_Intron15_1	ACGGGAGTCTTGTGTTACCA	MLH1	ENST00000231790
MLH1_Intron16_1	CCCAGCCCAATCAAGTAACG	MLH1	ENST00000231790
MLH1_Intron17_1	TATCATTCCAGATCAAAGGG	MLH1	ENST00000231790
MLH1_Intron18_1	AAAGTAGTTCTAATCCCCAG	MLH1	ENST00000231790
MLH1_Intron2_1	TGTGATATTTGAGAGACCGG	MLH1	ENST00000231790
MLH1_Intron3_1	AGATAGAGTACCACTACACA	MLH1	ENST00000231790
MLH1_Intron5_1	ACTATACATAGGCAGCACGA	MLH1	ENST00000231790
MLH1_Intron7_1	GATTTTTAATAGTTTGCTGG	MLH1	ENST00000231790
MSH2_Intron15_1	GAAAATGTAGGAGTTCCACG	MSH2	ENST00000646415
MSH2_Intron2_1	TTAGATAGATAATTTCTGAG	MSH2	ENST00000646415
MSH2_Intron3_1	AGCGGTGCTTATGGTACTTG	MSH2	ENST00000646415
MSH2_Intron4_1	TGGATTGGGAAGGAACACCA	MSH2	ENST00000646415
MSH2_Intron5_1	GCTAATTGCCCAAACCGGAG	MSH2	ENST00000646415
MSH2_Intron8_1	AGTGGAGGGATTAACCTATG	MSH2	ENST00000646415
MSH3_Intron11_1	GTACTTAATCAAATGACGTG	MSH3	ENST00000265081
MSH3_Intron13_1	TGTAAGGCATAACAGACACA	MSH3	ENST00000265081
MSH3_Intron15_1	AAGATCCACATACCATCACG	MSH3	ENST00000265081
MSH3_Intron19_1	ACACACGTAACCCTTCTGTG	MSH3	ENST00000265081
MSH3_Intron1_1	GTAAAACTCTTCGACCACCA	MSH3	ENST00000265081
MSH3_Intron21_1	GGTGGTCCTAAGATCCCTCG	MSH3	ENST00000265081
MSH3_Intron3_1	TCAGCAATAAGAAGACGGTG	MSH3	ENST00000265081
MSH3_Intron4_1	AAAAACATCAGCCTTTACCG	MSH3	ENST00000265081
MSH3_Intron5_1	AACCCTACATCTGAACGTTG	MSH3	ENST00000265081
MSH3_Intron7_1	CTGTGTTATAGCCATAACTG	MSH3	ENST00000265081
MSH6_Intron3_1	CCAAGCTACAATATTCGGTG	MSH6	ENST00000234420
MSH6_Intron3_2	TCATTAATATGATAGATCAG	MSH6	ENST00000234420
MSH6_Intron5_1	AGTGCCTAGCTCTTACGTAA	MSH6	ENST00000234420
MSH6_Intron5_2	GAATCACTAGGGTAGTGGGT	MSH6	ENST00000234420
MSH6_Intron8_1	CTCTCAAAAAACCGAATTTG	MSH6	ENST00000234420
MSH6_Intron8_2	CACAAATTCGGTTTTTTGAG	MSH6	ENST00000234420
MTOR_Intron13_1	AGGTTAACTCAGCTACCCAG	MTOR	ENST00000361445
MTOR_Intron14_1	ATCATCGCAGATGTTTGGAA	MTOR	ENST00000361445
MTOR_Intron15_1	TTTCCATAGCGGAGATAGGG	MTOR	ENST00000361445
MTOR_Intron16_1	GTCAGTTTCAGTAATTATCG	MTOR	ENST00000361445
MTOR_Intron17_1	TGGGGATTATGTAACCTGAG	MTOR	ENST00000361445
MTOR_Intron19_1	TGAGCTTAAGGTAAGCCTGG	MTOR	ENST00000361445
MTOR_Intron20_1	ATAATTTAAATGTCTCTACG	MTOR	ENST00000361445
MTOR_Intron21_1	AAGTATCTAAGGACACGCAG	MTOR	ENST00000361445
MTOR_Intron23_1	TTACCGTGTTACCCCCAGAA	MTOR	ENST00000361445
MTOR_Intron24_1	GCAAAGACTGTCTACAGTTG	MTOR	ENST00000361445
MTOR_Intron25_1	GAGCCCGTACACATGCACAA	MTOR	ENST00000361445
MTOR_Intron27_1	GATGGGGCACAAACAAGAGA	MTOR	ENST00000361445
MTOR_Intron29_1	GACAACACCCTCTTTCAGCG	MTOR	ENST00000361445
MTOR_Intron2_1	TCTGATAACAGTGATTGGGA	MTOR	ENST00000361445
MTOR_Intron32_1	TCAGACACGAGACTTAGATG	MTOR	ENST00000361445
MTOR_Intron33_1	GCAGATACCCTGACACCAGA	MTOR	ENST00000361445
MTOR_Intron34_1	TCAAGATAGGAAAGTCACGA	MTOR	ENST00000361445
MTOR_Intron35_1	TAGACAGAACTGGACAGCCC	MTOR	ENST00000361445
MTOR_Intron36_1	CTATCAATATGTTACCCTGG	MTOR	ENST00000361445
MTOR_Intron38_1	ACACTCGCTAAACCAAGTGG	MTOR	ENST00000361445
MTOR_Intron39_1	TGTCAGTTCAGAATGCGCCA	MTOR	ENST00000361445
MTOR_Intron41_1	TGTGTGTTAATACAGTGCTA	MTOR	ENST00000361445
MTOR_Intron42_1	GGAAGGGGCTCAGTCTTCGA	MTOR	ENST00000361445
MTOR_Intron43_1	GTACTATTTCCAGCAGTCAG	MTOR	ENST00000361445
MTOR_Intron44_1	AATAAAACGAGCTCTGATGG	MTOR	ENST00000361445
MTOR_Intron45_1	GCGTTTAAATTCTTCCCTGG	MTOR	ENST00000361445
MTOR_Intron48_1	GCTACGGAGATTCCCTGCCA	MTOR	ENST00000361445
MTOR_Intron49_1	AGGGACTTGTATTAACACCA	MTOR	ENST00000361445
MTOR_Intron4_1	GCTAGATTCCCTCTTAAGGA	MTOR	ENST00000361445
MTOR_Intron51_1	TAGGGGCCTACTCTACTCAG	MTOR	ENST00000361445
MTOR_Intron52_1	CTCACCCTGATACGTCAACA	MTOR	ENST00000361445
MTOR_Intron5_1	CATCTGCGTAGAGAATCACC	MTOR	ENST00000361445
MTOR_Intron6_1	GAGTCGCACAGTCATCAGAG	MTOR	ENST00000361445
MTOR_Intron7_1	GGTGTGGAGCTTAGGAAAAG	MTOR	ENST00000361445
MYC_Intron1_1	GGCGGGTTGGAATCGCCGCG	MYC	ENST00000621592
MYC_Intron1_2	CGAGATGCGGAGGAACTGCG	MYC	ENST00000621592
MYC_Intron1_3	AGACGCACTTAGTGAACCAG	MYC	ENST00000621592
MYH9_Intron11_1	GCCCCACGTGCCCATCACGT	MYH9	ENST00000216181
MYH9_Intron12_1	CGGCATGGAGGTGCCCAAGG	MYH9	ENST00000216181
MYH9_Intron13_1	CTTTACCCAAGGATCCATCG	MYH9	ENST00000216181
MYH9_Intron14_1	TGGCATGAATCAGTGCTCCG	MYH9	ENST00000216181
MYH9_Intron16_1	GAACCCCTATGAACCTGACA	MYH9	ENST00000216181
MYH9_Intron18_1	CGACCACTGATATAGCAAGG	MYH9	ENST00000216181
MYH9_Intron20_1	GTTAGCGGGTCAGAAGCCCG	MYH9	ENST00000216181
MYH9_Intron21_1	ACATCACTTAACACCCAATG	MYH9	ENST00000216181
MYH9_Intron22_1	CATCGGTGCAATGTTCTGAA	MYH9	ENST00000216181
MYH9_Intron23_1	CGAGCTCCCCTGAAACAGCG	MYH9	ENST00000216181
MYH9_Intron27_1	ACGCAGGCACACCGTCGTCA	MYH9	ENST00000216181
MYH9_Intron28_1	GAGTCACAAGCTGAACCATG	MYH9	ENST00000216181
MYH9_Intron29_1	GCTCTGAAGCTAATGTTGCG	MYH9	ENST00000216181
MYH9_Intron2_1	CTCCACTAGAATGACTACAG	MYH9	ENST00000216181
MYH9_Intron30_1	GGCCTCTCTAGACTGCGAAG	MYH9	ENST00000216181
MYH9_Intron31_1	AGACATCGGGCAGCCAACTG	MYH9	ENST00000216181
MYH9_Intron32_1	ACTCCGGGTCGCGCAGACCC	MYH9	ENST00000216181
MYH9_Intron33_1	GGGCCCTAACACAATCCAGG	MYH9	ENST00000216181
MYH9_Intron34_1	TGTATTTAACCAACTAACCG	MYH9	ENST00000216181
MYH9_Intron35_1	CACACACTCTGATCATACGA	MYH9	ENST00000216181
MYH9_Intron37_1	AGGATCCCACCAAACCCTTG	MYH9	ENST00000216181
MYH9_Intron39_1	GAGCCCCTAACCGGGGCCAC	MYH9	ENST00000216181
MYH9_Intron5_1	GGAACCTGACCCCGGCACGG	MYH9	ENST00000216181
MYH9_Intron6_1	CTGAGTCCCGAGGTCCCGTG	MYH9	ENST00000216181
NCOR1_Intron11_1	TGGAGCCAGATACTCAACCC	NCOR1	ENST00000268712
NCOR1_Intron13_1	GTTTTAGGGAAATAAACATC	NCOR1	ENST00000268712
NCOR1_Intron14_1	TATGGCCTAAAGATACGACG	NCOR1	ENST00000268712
NCOR1_Intron18_1	GCTCATATGAGGTGAAACGT	NCOR1	ENST00000268712
NCOR1_Intron21_1	CACCTGCTAAGTATACCTGG	NCOR1	ENST00000268712
NCOR1_Intron23_1	AATTGGCAGCATCATCTGCG	NCOR1	ENST00000268712
NCOR1_Intron26_1	AGGGTCACCACTATACTCTG	NCOR1	ENST00000268712
NCOR1_Intron2_1	GAGTCCCAGACAGAAACTAG	NCOR1	ENST00000268712
NCOR1_Intron30_1	CAGTGAACTGTAACTGCCAT	NCOR1	ENST00000268712
NCOR1_Intron39_1	AATTTTTCTTTTTTGATCAT	NCOR1	ENST00000268712
NCOR1_Intron4_1	TACAAACCTACAACTCTACA	NCOR1	ENST00000268712
NCOR1_Intron5_1	TTAACCACTGGAGATAACAC	NCOR1	ENST00000268712
NCOR1_Intron6_1	AGTGTGGCTTAAGAGATCGA	NCOR1	ENST00000268712
NCOR1_Intron7_1	ATGGGATTAACAGTTACTCA	NCOR1	ENST00000268712
NCOR1_Intron9_1	CCTAGTATTGGATCACACCG	NCOR1	ENST00000268712
NF1_Intron10_1	AAAAGACTATAGAGATTAAT	NF1	ENST00000358273
NF1_Intron11_1	ATACTGAACTCCATTCAGGG	NF1	ENST00000358273
NF1_Intron12_1	GAACTCAACACCGGACACGG	NF1	ENST00000358273
NF1_Intron13_1	AAATAGGTAGGCATTCGGCA	NF1	ENST00000358273
NF1_Intron14_1	TGAATAAGAACTACTTAGGG	NF1	ENST00000358273
NF1_Intron16_1	GAGTTAAATAGGTCTCTATG	NF1	ENST00000358273
NF1_Intron17_1	CAGAAGTATAGAATTCGTAC	NF1	ENST00000358273
NF1_Intron19_1	GAGGCTTCCAAATTGAGGGT	NF1	ENST00000358273
NF1_Intron1_1	ATGTTGAAGAGAGTAACACG	NF1	ENST00000358273
NF1_Intron20_1	CCTAGGGCTAGAGACGTTGG	NF1	ENST00000358273
NF1_Intron21_1	CACAGGGCACGTATACCCTT	NF1	ENST00000358273
NF1_Intron27_1	TTTGTCTCCTAGTAAAGCGT	NF1	ENST00000358273
NF1_Intron28_1	TGATTATGTACAGAATGTGC	NF1	ENST00000358273
NF1_Intron2_1	ATATGTGTAATGGATTACTG	NF1	ENST00000358273
NF1_Intron30_1	GAAATGGTTCTAATCAGAGG	NF1	ENST00000358273
NF1_Intron31_1	GAGCTCCTCATGGAAACAAG	NF1	ENST00000358273
NF1_Intron32_1	GCACATAACTGAAAACCATA	NF1	ENST00000358273
NF1_Intron37_1	GTCACGTAAGGCTGTCGCGG	NF1	ENST00000358273
NF1_Intron3_1	ATATATGAGGACTGATAGTG	NF1	ENST00000358273
NF1_Intron40_1	GCGCAGTGCTTTGCCCAATG	NF1	ENST00000358273
NF1_Intron41_1	AGCATATCTGTTTTATCATC	NF1	ENST00000358273
NF1_Intron43_1	CTTAAATAAAAACACTTGCA	NF1	ENST00000358273
NF1_Intron45_1	TTCATTCCGAGATTCAGTTT	NF1	ENST00000358273
NF1_Intron46_1	AGAATGCTTGTAGACAAACC	NF1	ENST00000358273
NF1_Intron47_1	AGGTTAATAAATGTTAGGAG	NF1	ENST00000358273
NF1_Intron53_1	AGGGCCTCCTAAAAGTAGAC	NF1	ENST00000358273
NF1_Intron56_1	ACTAGCAAGGAGCATTACCA	NF1	ENST00000358273
NF1_Intron6_1	AAGTCATAACTTTTTGATTC	NF1	ENST00000358273
NF1_Intron8_1	GCCGTGCAAAGTCTCCTGTG	NF1	ENST00000358273
NF1_Intron9_1	AGACTGATGAACCACAGTAT	NF1	ENST00000358273
NF2_Intron10_1	GCTGTTGCCTTAAGGACACG	NF2	ENST00000338641
NF2_Intron11_1	CAAACTCCACTTTCACCACG	NF2	ENST00000338641
NF2_Intron13_1	TCAACCCAACAAGCCACCAG	NF2	ENST00000338641
NF2_Intron15_1	TGGAGCCGCCGATAGTACCG	NF2	ENST00000338641
NF2_Intron1_1	AGATGGATGAGAACTACCGT	NF2	ENST00000338641
NF2_Intron2_1	GAGCATCTAAGTGCCACTGG	NF2	ENST00000338641
NF2_Intron3_1	ATTACAGGTTGACCATCCAG	NF2	ENST00000338641
NF2_Intron4_1	AATTGGAGCCCATTACTAGG	NF2	ENST00000338641
NF2_Intron5_1	ACATGCTCAGAAGCCATCGA	NF2	ENST00000338641
NF2_Intron7_1	GCTACTGTAAGCGCCAGCTG	NF2	ENST00000338641
NF2_Intron8_1	GATGAAAAACTACCATACGG	NF2	ENST00000338641
NF2_Intron9_1	AAACACCAAAGCCCTACTAG	NF2	ENST00000338641
NFE2L2_Intron1_1	GGTACCCGCAGATAAGACCG	NFE2L2	ENST00000397062
NFE2L2_Intron2_1	ATTACTGGCGTTACTGTGTG	NFE2L2	ENST00000397062
NFE2L2_Intron3_1	TATGAGTCTTCCACCAACAG	NFE2L2	ENST00000397062
NFE2L2_Intron4_1	CCAACCAATTTAACTAGCAT	NFE2L2	ENST00000397062
NIPBL_Intron15_1	GTTGAGTAGAAGTTCTAAGT	NIPBL	ENST00000282516
NIPBL_Intron16_1	TAATGCCTAAAACCTCACAA	NIPBL	ENST00000282516
NIPBL_Intron18_1	AGCACGTTAGCATATACAAC	NIPBL	ENST00000282516
NIPBL_Intron19_1	GACTATGAAATCTTGGCTAT	NIPBL	ENST00000282516
NIPBL_Intron21_1	GCATGAGCTACCTATTAGGG	NIPBL	ENST00000282516
NIPBL_Intron23_1	TAGTCGTCATGTAACACAGT	NIPBL	ENST00000282516
NIPBL_Intron24_1	TCTCATACCAAGGAGGTGTG	NIPBL	ENST00000282516
NIPBL_Intron25_1	TTGGTTCTCAGAGTGAGTAT	NIPBL	ENST00000282516
NIPBL_Intron27_1	GATTCAAGTTACACATAGCA	NIPBL	ENST00000282516
NIPBL_Intron29_1	TAGATGATAGGAACCACATG	NIPBL	ENST00000282516
NIPBL_Intron30_1	TTAACCAACCAATTCCTCAG	NIPBL	ENST00000282516
NIPBL_Intron31_1	GAACAGATACAATCGCCCAA	NIPBL	ENST00000282516
NIPBL_Intron32_1	CAAGTCGCATGAGAAAAGGG	NIPBL	ENST00000282516
NIPBL_Intron34_1	TGACAGCATAGTGAGTTACG	NIPBL	ENST00000282516
NIPBL_Intron37_1	AAGGCAACATTAGAGTAGTC	NIPBL	ENST00000282516
NIPBL_Intron40_1	GTATAATCTGTTCAACAGGG	NIPBL	ENST00000282516
NIPBL_Intron41_1	GCAACTAAGTTAGTCTTCCA	NIPBL	ENST00000282516
NIPBL_Intron42_1	TGTGTATAGGACACTATACG	NIPBL	ENST00000282516
NIPBL_Intron43_1	TATATGCCTAGTGCTACACC	NIPBL	ENST00000282516
NIPBL_Intron45_1	TAAGAATATAATCTACACAG	NIPBL	ENST00000282516
NIPBL_Intron46_1	CCGTGACCGCCAGCGCCAAG	NIPBL	ENST00000282516
NIPBL_Intron7_1	GCTATGAATACTCTACCAGG	NIPBL	ENST00000282516
NOTCH1_Intron19_1	ATGTGCGTTCTGAGCTACCG	NOTCH1	ENST00000651671
NOTCH1_Intron21_1	CGTCCCATAGGATAGAGGTG	NOTCH1	ENST00000651671
NOTCH1_Intron24_1	TACCAACAGAGAAAGATCGG	NOTCH1	ENST00000651671
NOTCH1_Intron29_1	TGTCAGGGCAGCCCGGCAGC	NOTCH1	ENST00000651671
NOTCH1_Intron31_1	GGGCAAGACGAAACGCCATG	NOTCH1	ENST00000651671
NOTCH1_Intron33_1	TCCTCTACCCTAGATCAGCG	NOTCH1	ENST00000651671
NOTCH2_Intron19_1	CCTGTGTGAGAAATCCACAT	NOTCH2	ENST00000256646
NOTCH2_Intron21_1	GTAGGACAAGATATACCCTG	NOTCH2	ENST00000256646
NOTCH2_Intron24_1	GCTGAACGGGAAGTACAGAA	NOTCH2	ENST00000256646
NOTCH2_Intron29_1	GCCAACACAACAACTCACAG	NOTCH2	ENST00000256646
NOTCH2_Intron31_1	ATCTAATCTACGCATTTGGG	NOTCH2	ENST00000256646
NOTCH2_Intron33_1	CGGGAATGGGCTTATAACTG	NOTCH2	ENST00000256646
NPM1_Intron10_1	AGACACGTGCAATTTGAGGG	NPM1	ENST00000517671
NPM1_Intron11_1	AAATAAACAGTTGCATAACG	NPM1	ENST00000517671
NPM1_Intron3_1	GTGAGGTACACACAATACCC	NPM1	ENST00000517671
NPM1_Intron4_1	CTTCTGTCACTGGAGTTCGA	NPM1	ENST00000517671
NPM1_Intron6_1	TTGTATTATAGCTTTTAGTT	NPM1	ENST00000517671
NPM1_Intron8_1	ACTGAAAATTAGTCCTGAGG	NPM1	ENST00000517671
NPM1_Intron9_1	TAAGTAGAGCACAAGTACTG	NPM1	ENST00000517671
NRAS_Intron2_1	CGAGTAGCCAGATGGTAGGG	NRAS	ENST00000369535
NRAS_Intron2_2	ATTAAACACGAGTAGCCAGA	NRAS	ENST00000369535
NRAS_Intron4_1	GGCTTAAGCCATAAACGGGC	NRAS	ENST00000369535
NRAS_Intron4_2	AACTAAAGACTCCATTCAGG	NRAS	ENST00000369535
NSD1_Intron10_1	TGTTCAGCCAATCACTCGGG	NSD1	ENST00000439151
NSD1_Intron11_1	GAATCCCCTATCTCACAGAG	NSD1	ENST00000439151
NSD1_Intron17_1	AAGACCGTCTACTACACCTG	NSD1	ENST00000439151
NSD1_Intron18_1	AGTGACCATGATCAATACAA	NSD1	ENST00000439151
NSD1_Intron19_1	ATATATAACAAGGCTGCCAG	NSD1	ENST00000439151
NSD1_Intron21_1	GGAGATGTGAGATCAAGACG	NSD1	ENST00000439151
NSD1_Intron2_1	CATGCCTAGAATAATCAGGG	NSD1	ENST00000439151
NSD1_Intron4_1	ACAGATATGTATGACTACAG	NSD1	ENST00000439151
NSD1_Intron6_1	AGTGCAGAGATGCACGAACA	NSD1	ENST00000439151
NSD1_Intron8_1	GGTTGAACGGAAACTTCAGG	NSD1	ENST00000439151
NSD2_Intron10_1	AATACTGCCTGCCGTCAGCG	NSD2	ENST00000508803
[truncated: 982 more rows]

## Sheet: Cancer biology, frame 1
sgRNA	sequence	target_gene
[truncated: 1,763 more rows]
