# Supplementary material for: Pooled multicolour tagging for visualizing subcellular protein dynamics
Source: Nat Cell Biol. 2024 Apr 19;26(5):745–56. doi: 10.1038/s41556-024-01407-w (PMC11098740; doi:10.1038/s41556-024-01407-w)
Supplement: Supplementary file 5 — Quantification of sgRNA abundance in multicolour pools. [file 41556_2024_1407_MOESM5_ESM.xlsx]

## Sheet: HEK293T, genomewide single tag
sgRNA name	frame 0 sgRNA abundance (% of mapped reads)
YBX3_ENST00000228251_Intron3_Frame0_sgRNA01	0.138504
OGFR_ENST00000290291_Intron1_Frame0_sgRNA01	0.093079
SPAG9_ENST00000262013_Intron1_Frame0_sgRNA01	0.0902922
FUBP1_ENST00000370768_Intron1_Frame0_sgRNA01	0.0894562
DHX9_ENST00000367549_Intron2_Frame0_sgRNA01	0.086948
EPB41L2_ENST00000337057_Intron15_Frame0_sgRNA01	0.0849973
MRPS9_ENST00000258455_Intron5_Frame0_sgRNA01	0.0841612
CSTB_ENST00000291568_Intron1_Frame0_sgRNA02	0.0802597
COX7C_ENST00000247655_Intron1_Frame0_sgRNA03	0.0788663
CNOT3_ENST00000221232_Intron10_Frame0_sgRNA01	0.0766369
ARCN1_ENST00000264028_Intron1_Frame0_sgRNA01	0.0760795
MTPN_ENST00000393085_Intron1_Frame0_sgRNA01	0.0724567
SERP1_ENST00000479209_Intron2_Frame0_sgRNA03	0.0702273
MARCKS_ENST00000612661_Intron1_Frame0_sgRNA01	0.0696699
CYP51A1_ENST00000003100_Intron1_Frame0_sgRNA01	0.0691125
KPNB1_ENST00000290158_Intron16_Frame0_sgRNA01	0.0677191
PPP1R14B_ENST00000309318_Intron1_Frame0_sgRNA01	0.0668831
CDV3_ENST00000264993_Intron1_Frame0_sgRNA01	0.0660471
GNG5_ENST00000370645_Intron2_Frame0_sgRNA03	0.0654897
CLTC_ENST00000621829_Intron10_Frame0_sgRNA01	0.065211
MPHOSPH6_ENST00000258169_Intron1_Frame0_sgRNA02	0.065211
SART3_ENST00000546815_Intron1_Frame0_sgRNA01	0.065211
KPNB1_ENST00000290158_Intron6_Frame0_sgRNA01	0.0649324
POLA1_ENST00000379068_Intron6_Frame0_sgRNA01	0.0646537
NOP14_ENST00000416614_Intron1_Frame0_sgRNA01	0.064375
ACVR2A_ENST00000241416_Intron6_Frame0_sgRNA01	0.063539
GNG5_ENST00000370645_Intron2_Frame0_sgRNA02	0.063539
API5_ENST00000531273_Intron1_Frame0_sgRNA01	0.0621456
FMC1-LUC7L2_ENST00000541515_Intron5_Frame0|LUC7L2_ENST00000354926_Intron4_Frame0_sgRNA01	0.0601948
FKBP4_ENST00000001008_Intron3_Frame0_sgRNA01	0.0588014
NELFA_ENST00000542778_Intron7_Frame0_sgRNA01	0.0588014
PFDN4_ENST00000371419_Intron1_Frame0_sgRNA01	0.0585227
AGBL3_ENST00000436302_Intron2_Frame0_sgRNA01	0.0579654
USP22_ENST00000261497_Intron1_Frame0_sgRNA01	0.0579654
CTNNAL1_ENST00000325551_Intron1_Frame0_sgRNA01	0.0571293
SNX5_ENST00000377759_Intron6_Frame0_sgRNA01	0.0560146
EIF2B4_ENST00000493344_Intron1_Frame0_sgRNA01	0.0554572
NOC3L_ENST00000371361_Intron1_Frame0_sgRNA01	0.0548999
NUMA1_ENST00000393695_Intron16_Frame0_sgRNA01	0.0546212
C4orf46_ENST00000379205_Intron1_Frame0_sgRNA03	0.0543425
TXN_ENST00000374517_Intron1_Frame0_sgRNA01	0.0543425
MAP3K4_ENST00000392142_Intron4_Frame0_sgRNA01	0.0540638
UTP18_ENST00000225298_Intron1_Frame0_sgRNA01	0.0540638
CAPZA1_ENST00000263168_Intron1_Frame0_sgRNA01	0.0537852
MARCKS_ENST00000612661_Intron1_Frame0_sgRNA03	0.0535065
ANP32B_ENST00000339399_Intron5_Frame0_sgRNA01	0.0529491
DDX1_ENST00000381341_Intron15_Frame0_sgRNA01	0.0526704
IPO11_ENST00000409296_Intron26_Frame0_sgRNA01	0.0523918
MICOS13_ENST00000587950_Intron2_Frame0_sgRNA03	0.0523918
PMPCB_ENST00000249269_Intron1_Frame0_sgRNA01	0.0518344
RBFOX2_ENST00000438146_Intron1_Frame0_sgRNA01	0.051277
ENO1_ENST00000647408_Intron6_Frame0_sgRNA01	0.0509984
FMC1-LUC7L2_ENST00000541515_Intron5_Frame0|LUC7L2_ENST00000354926_Intron4_Frame0_sgRNA02	0.0507197
MYH9_ENST00000216181_Intron35_Frame0_sgRNA01	0.0507197
PDCD5_ENST00000590247_Intron4_Frame0_sgRNA01	0.0507197
RRM1_ENST00000300738_Intron14_Frame0_sgRNA01	0.0507197
SEC61B_ENST00000223641_Intron1_Frame0_sgRNA01	0.0507197
RPS10_ENST00000464218_Intron5_Frame0_sgRNA01	0.050441
SAFB2_ENST00000252542_Intron1_Frame0_sgRNA01	0.050441
CSTB_ENST00000291568_Intron1_Frame0_sgRNA01	0.0501623
FARSB_ENST00000281828_Intron2_Frame0_sgRNA01	0.0498837
HSPH1_ENST00000630972_Intron8_Frame0_sgRNA01	0.049605
PSMA3_ENST00000216455_Intron1_Frame0_sgRNA01	0.049605
TIMM8A_ENST00000372902_Intron1_Frame0_sgRNA03	0.049605
SOD1_ENST00000270142_Intron1_Frame0_sgRNA01	0.0493263
EIF5_ENST00000216554_Intron10_Frame0_sgRNA01	0.0490476
YWHAQ_ENST00000381844_Intron4_Frame0_sgRNA01	0.0490476
C15orf40_ENST00000451195_Intron1_Frame0_sgRNA02	0.0484903
HMGN1_ENST00000380749_Intron5_Frame0_sgRNA01	0.0484903
RPS27L_ENST00000330964_Intron1_Frame0_sgRNA02	0.0484903
AP1G1_ENST00000393512_Intron2_Frame0_sgRNA01	0.0482116
YBX1_ENST00000321358_Intron3_Frame0_sgRNA02	0.0482116
HADH_ENST00000603302_Intron1_Frame0_sgRNA01	0.0479329
NT5C3B_ENST00000435506_Intron1_Frame0_sgRNA01	0.0479329
IARS1_ENST00000375643_Intron9_Frame0_sgRNA01	0.0476542
PSMD7_ENST00000219313_Intron5_Frame0_sgRNA01	0.0476542
HUWE1_ENST00000342160_Intron12_Frame0_sgRNA01	0.0473755
LTV1_ENST00000367576_Intron3_Frame0_sgRNA01	0.0470969
NUP188_ENST00000372577_Intron11_Frame0_sgRNA01	0.0468182
ATIC_ENST00000236959_Intron15_Frame0_sgRNA01	0.0465395
CFAP298_ENST00000290155_Intron6_Frame0_sgRNA01	0.0465395
GMPS_ENST00000496455_Intron1_Frame0_sgRNA01	0.0465395
TSG101_ENST00000251968_Intron1_Frame0_sgRNA01	0.0465395
CCT5_ENST00000280326_Intron9_Frame0_sgRNA01	0.0459821
GLO1_ENST00000373365_Intron1_Frame0_sgRNA01	0.0459821
POLR2I_ENST00000221859_Intron2_Frame0_sgRNA01	0.0459821
PWP1_ENST00000412830_Intron1_Frame0_sgRNA01	0.0457035
DYNLT1_ENST00000367089_Intron1_Frame0_sgRNA02	0.0454248
GRSF1_ENST00000254799_Intron1_Frame0_sgRNA01	0.0454248
HMGN3_ENST00000620514_Intron2_Frame0_sgRNA01	0.0454248
BUB3_ENST00000368865_Intron2_Frame0_sgRNA02	0.0451461
CRELD2_ENST00000404488_Intron1_Frame0_sgRNA01	0.0448674
NRGN_ENST00000284292_Intron1_Frame0_sgRNA01	0.0448674
C1orf52_ENST00000471115_Intron1_Frame0_sgRNA03	0.0445887
HNRNPAB_ENST00000358344_Intron3_Frame0_sgRNA02	0.0445887
IARS1_ENST00000375643_Intron6_Frame0_sgRNA01	0.0445887
MED4_ENST00000258648_Intron3_Frame0_sgRNA01	0.0445887
MTREX_ENST00000230640_Intron4_Frame0_sgRNA01	0.0445887
PDCL3_ENST00000264254_Intron1_Frame0_sgRNA01	0.0445887
COPRS_ENST00000302362_Intron1_Frame0_sgRNA03	0.0443101
NDUFS6_ENST00000274137_Intron3_Frame0_sgRNA01	0.0443101
HARS1_ENST00000504156_Intron1_Frame0_sgRNA01	0.0440314
MANF_ENST00000663383_Intron2_Frame0_sgRNA03	0.0440314
ZNF326_ENST00000340281_Intron11_Frame0_sgRNA01	0.0440314
EIF4G1_ENST00000382330_Intron4_Frame0_sgRNA01	0.0437527
MACF1_ENST00000361689_Intron15_Frame0_sgRNA01	0.043474
DHX9_ENST00000367549_Intron16_Frame0_sgRNA01	0.0431953
EMC10_ENST00000334976_Intron1_Frame0_sgRNA01	0.0431953
USP9X_ENST00000324545_Intron24_Frame0_sgRNA01	0.0431953
H2AZ1_ENST00000296417_Intron3_Frame0_sgRNA01	0.0429167
POLE4_ENST00000483063_Intron1_Frame0_sgRNA01	0.042638
PTDSS1_ENST00000517309_Intron4_Frame0_sgRNA01	0.042638
RPL38_ENST00000439590_Intron2_Frame0_sgRNA03	0.042638
FAM136A_ENST00000430566_Intron1_Frame0_sgRNA01	0.0423593
RPLP1_ENST00000260379_Intron1_Frame0_sgRNA02	0.0423593
HNRNPA3_ENST00000392524_Intron2_Frame0_sgRNA02	0.0420806
C4orf46_ENST00000379205_Intron1_Frame0_sgRNA01	0.0418019
DNAJC2_ENST00000379263_Intron2_Frame0_sgRNA01	0.0418019
MATR3_ENST00000394805_Intron2_Frame0_sgRNA01	0.0418019
SF3A1_ENST00000215793_Intron1_Frame0_sgRNA01	0.0418019
SMARCD2_ENST00000448276_Intron1_Frame0_sgRNA01	0.0418019
SRP9_ENST00000304786_Intron1_Frame0_sgRNA01	0.0418019
FMR1_ENST00000370475_Intron12_Frame0_sgRNA01	0.0415233
CNN3_ENST00000370206_Intron1_Frame0_sgRNA01	0.0412446
CSTB_ENST00000291568_Intron2_Frame0_sgRNA01	0.0412446
MSH2_ENST00000233146_Intron8_Frame0_sgRNA01	0.0412446
S100A11_ENST00000271638_Intron1_Frame0_sgRNA01	0.0412446
BCCIP_ENST00000368759_Intron1_Frame0_sgRNA01	0.0409659
CLTC_ENST00000621829_Intron14_Frame0_sgRNA01	0.0406872
EEF1G_ENST00000329251_Intron1_Frame0_sgRNA01	0.0406872
PRKDC_ENST00000314191_Intron57_Frame0_sgRNA01	0.0406872
RAB7A_ENST00000265062_Intron5_Frame0_sgRNA01	0.0406872
CPSF6_ENST00000266679_Intron1_Frame0_sgRNA02	0.0404085
FMC1-LUC7L2_ENST00000541515_Intron3_Frame0|LUC7L2_ENST00000354926_Intron2_Frame0_sgRNA02	0.0404085
GABPA_ENST00000354828_Intron3_Frame0_sgRNA03	0.0404085
CLTB_ENST00000310418_Intron2_Frame0_sgRNA03	0.0401299
LMNB1_ENST00000261366_Intron7_Frame0_sgRNA01	0.0401299
MYH9_ENST00000216181_Intron5_Frame0_sgRNA01	0.0401299
RSL1D1_ENST00000571133_Intron1_Frame0_sgRNA01	0.0401299
SDHA_ENST00000264932_Intron1_Frame0_sgRNA01	0.0401299
C1QBP_ENST00000225698_Intron3_Frame0_sgRNA02	0.0398512
CCDC86_ENST00000227520_Intron2_Frame0_sgRNA02	0.0398512
FMC1-LUC7L2_ENST00000541515_Intron3_Frame0|LUC7L2_ENST00000354926_Intron2_Frame0_sgRNA01	0.0398512
TMPO_ENST00000266732_Intron1_Frame0_sgRNA01	0.0398512
CDV3_ENST00000264993_Intron1_Frame0_sgRNA02	0.0395725
COX7A2_ENST00000370081_Intron2_Frame0_sgRNA02	0.0395725
DARS2_ENST00000649689_Intron15_Frame0_sgRNA01	0.0395725
LBR_ENST00000272163_Intron2_Frame0_sgRNA01	0.0395725
NUP155_ENST00000231498_Intron27_Frame0_sgRNA01	0.0395725
UTP11_ENST00000373014_Intron1_Frame0_sgRNA01	0.0395725
CANX_ENST00000504734_Intron2_Frame0_sgRNA01	0.0392938
MTREX_ENST00000230640_Intron19_Frame0_sgRNA01	0.0392938
NOP16_ENST00000618911_Intron2_Frame0_sgRNA01	0.0392938
SRRM1_ENST00000323848_Intron1_Frame0_sgRNA01	0.0392938
YJU2_ENST00000262962_Intron1_Frame0_sgRNA01	0.0392938
HNRNPAB_ENST00000358344_Intron4_Frame0_sgRNA01	0.0390151
CDK2AP2_ENST00000301488_Intron2_Frame0_sgRNA03	0.0387365
EIF4A1_ENST00000293831_Intron9_Frame0_sgRNA01	0.0387365
MCM2_ENST00000265056_Intron12_Frame0_sgRNA01	0.0387365
PDHA1_ENST00000379806_Intron9_Frame0_sgRNA01	0.0387365
UNG_ENST00000242576_Intron1_Frame0_sgRNA01	0.0387365
PRPF40A_ENST00000410080_Intron1_Frame0_sgRNA01	0.0384578
PRRC2C_ENST00000338920_Intron18_Frame0_sgRNA01	0.0384578
RHOA_ENST00000418115_Intron4_Frame0_sgRNA01	0.0384578
SSR1_ENST00000244763_Intron6_Frame0_sgRNA01	0.0384578
TIMM44_ENST00000270538_Intron2_Frame0_sgRNA01	0.0384578
UBXN1_ENST00000294119_Intron6_Frame0_sgRNA02	0.0384578
ENY2_ENST00000521688_Intron1_Frame0_sgRNA02	0.0381791
LARP4B_ENST00000316157_Intron3_Frame0_sgRNA01	0.0381791
MYDGF_ENST00000262947_Intron4_Frame0_sgRNA02	0.0381791
OLA1_ENST00000284719_Intron5_Frame0_sgRNA01	0.0381791
RRP15_ENST00000366932_Intron4_Frame0_sgRNA02	0.0381791
CUL3_ENST00000264414_Intron12_Frame0_sgRNA01	0.0379004
PRCC_ENST00000271526_Intron3_Frame0_sgRNA01	0.0379004
PSMD1_ENST00000308696_Intron9_Frame0_sgRNA01	0.0379004
RPL5_ENST00000370321_Intron6_Frame0_sgRNA01	0.0379004
CDC5L_ENST00000371477_Intron14_Frame0_sgRNA01	0.0376217
NUDT5_ENST00000491614_Intron2_Frame0_sgRNA03	0.0376217
TUBB2B_ENST00000259818_Intron1_Frame0_sgRNA01	0.0376217
UBE2S_ENST00000264552_Intron1_Frame0_sgRNA01	0.0376217
DNTTIP1_ENST00000372622_Intron1_Frame0_sgRNA01	0.0373431
MESD_ENST00000619987_Intron1_Frame0_sgRNA01	0.0373431
NOP16_ENST00000618911_Intron2_Frame0_sgRNA02	0.0373431
NUP153_ENST00000537253_Intron8_Frame0_sgRNA01	0.0373431
SMARCA1_ENST00000371121_Intron16_Frame0_sgRNA01	0.0373431
TFAM_ENST00000487519_Intron5_Frame0_sgRNA01	0.0373431
TNPO3_ENST00000265388_Intron20_Frame0_sgRNA01	0.0373431
HSBP1_ENST00000433866_Intron1_Frame0_sgRNA02	0.0370644
TALDO1_ENST00000319006_Intron7_Frame0_sgRNA02	0.0370644
ACTG1_ENST00000573283_Intron5_Frame0_sgRNA02	0.0367857
EDF1_ENST00000224073_Intron1_Frame0_sgRNA01	0.0367857
EIF3J_ENST00000261868_Intron7_Frame0_sgRNA02	0.0367857
ENSA_ENST00000339643_Intron1_Frame0_sgRNA01	0.0367857
HMGN2_ENST00000361427_Intron4_Frame0_sgRNA01	0.0367857
MRPS9_ENST00000258455_Intron1_Frame0_sgRNA01	0.0367857
RPS27L_ENST00000330964_Intron1_Frame0_sgRNA03	0.0367857
G3BP1_ENST00000394123_Intron7_Frame0_sgRNA01	0.036507
HNRNPAB_ENST00000358344_Intron5_Frame0_sgRNA02	0.036507
NDUFV3_ENST00000354250_Intron1_Frame0_sgRNA02	0.036507
SLIRP_ENST00000557342_Intron3_Frame0_sgRNA01	0.036507
SND1_ENST00000354725_Intron1_Frame0_sgRNA01	0.036507
UQCRB_ENST00000518406_Intron3_Frame0_sgRNA02	0.036507
CANX_ENST00000504734_Intron12_Frame0_sgRNA01	0.0362284
PKM_ENST00000565184_Intron8_Frame0_sgRNA01	0.0362284
PRPF4_ENST00000374198_Intron1_Frame0_sgRNA02	0.0362284
RPLP1_ENST00000260379_Intron2_Frame0_sgRNA01	0.0362284
CDC73_ENST00000367435_Intron7_Frame0_sgRNA01	0.0359497
ECPAS_ENST00000259335_Intron22_Frame0_sgRNA01	0.0359497
EIF2S2_ENST00000374980_Intron1_Frame0_sgRNA02	0.0359497
MRPS35_ENST00000081029_Intron5_Frame0_sgRNA01	0.0359497
NDUFB2_ENST00000476279_Intron2_Frame0_sgRNA03	0.0359497
PDHA1_ENST00000379806_Intron1_Frame0_sgRNA01	0.0359497
PTOV1_ENST00000599732_Intron1_Frame0_sgRNA01	0.0359497
UBE2Q1_ENST00000292211_Intron3_Frame0_sgRNA01	0.0359497
YBX3_ENST00000228251_Intron5_Frame0_sgRNA01	0.0359497
CHMP2B_ENST00000263780_Intron2_Frame0_sgRNA02	0.035671
GAPDH_ENST00000229239_Intron5_Frame0_sgRNA01	0.035671
LRPPRC_ENST00000260665_Intron15_Frame0_sgRNA01	0.035671
TLE3_ENST00000558939_Intron13_Frame0_sgRNA01	0.035671
NME1-NME2_ENST00000393193_Intron5_Frame0|NME2_ENST00000514264_Intron2_Frame0_sgRNA01	0.0353923
DCPS_ENST00000263579_Intron1_Frame0_sgRNA01	0.0351136
NAP1L1_ENST00000618691_Intron5_Frame0_sgRNA01	0.0351136
NME1_ENST00000336097_Intron3_Frame0|NME1-NME2_ENST00000393193_Intron2_Frame0_sgRNA01	0.0351136
UBE2N_ENST00000318066_Intron1_Frame0_sgRNA03	0.0351136
HSPA8_ENST00000532636_Intron3_Frame0_sgRNA02	0.034835
ISOC1_ENST00000173527_Intron1_Frame0_sgRNA02	0.034835
NFYC_ENST00000308733_Intron7_Frame0_sgRNA01	0.034835
SCO1_ENST00000255390_Intron1_Frame0_sgRNA01	0.034835
HMGB2_ENST00000296503_Intron4_Frame0_sgRNA01	0.0345563
NUP85_ENST00000245544_Intron1_Frame0_sgRNA01	0.0345563
RBM10_ENST00000329236_Intron20_Frame0_sgRNA01	0.0345563
AP1G1_ENST00000393512_Intron6_Frame0_sgRNA01	0.0342776
HMGN3_ENST00000620514_Intron4_Frame0_sgRNA01	0.0342776
PRRC2C_ENST00000338920_Intron33_Frame0_sgRNA01	0.0342776
SFPQ_ENST00000357214_Intron7_Frame0_sgRNA01	0.0342776
TPR_ENST00000367478_Intron43_Frame0_sgRNA01	0.0342776
DPH3_ENST00000488423_Intron1_Frame0_sgRNA01	0.0339989
MYH10_ENST00000360416_Intron35_Frame0_sgRNA01	0.0339989
VIM_ENST00000544301_Intron9_Frame0_sgRNA01	0.0339989
APC_ENST00000257430_Intron9_Frame0_sgRNA01	0.0337202
DCTN5_ENST00000300087_Intron1_Frame0_sgRNA01	0.0337202
EIF3E_ENST00000220849_Intron5_Frame0_sgRNA01	0.0337202
HMGN1_ENST00000380749_Intron1_Frame0_sgRNA01	0.0337202
HNRNPLL_ENST00000449105_Intron1_Frame0_sgRNA01	0.0337202
MARCKS_ENST00000612661_Intron1_Frame0_sgRNA02	0.0337202
PDCD5_ENST00000590247_Intron4_Frame0_sgRNA02	0.0337202
KNOP1_ENST00000219837_Intron3_Frame0_sgRNA01	0.0334416
MORF4L1_ENST00000331268_Intron2_Frame0_sgRNA02	0.0334416
MRPL10_ENST00000290208_Intron2_Frame0_sgRNA01	0.0334416
PPP1R7_ENST00000407025_Intron4_Frame0_sgRNA01	0.0334416
YTHDF2_ENST00000373812_Intron1_Frame0_sgRNA02	0.0334416
ACADM_ENST00000370834_Intron1_Frame0_sgRNA01	0.0331629
HEBP2_ENST00000607197_Intron1_Frame0_sgRNA03	0.0331629
MRPL39_ENST00000307301_Intron8_Frame0_sgRNA01	0.0331629
NAA15_ENST00000296543_Intron1_Frame0_sgRNA01	0.0331629
PEF1_ENST00000373703_Intron1_Frame0_sgRNA01	0.0331629
EIF2A_ENST00000460851_Intron11_Frame0_sgRNA01	0.0328842
MARK3_ENST00000429436_Intron1_Frame0_sgRNA01	0.0328842
RBM34_ENST00000408888_Intron8_Frame0_sgRNA01	0.0328842
SUMO3_ENST00000411651_Intron3_Frame0_sgRNA01	0.0328842
CFL1_ENST00000525451_Intron2_Frame0_sgRNA01	0.0326055
DNAJC2_ENST00000379263_Intron12_Frame0_sgRNA01	0.0326055
ESS2_ENST00000252137_Intron6_Frame0_sgRNA01	0.0326055
SERBP1_ENST00000370995_Intron6_Frame0_sgRNA01	0.0326055
ARL6IP1_ENST00000304414_Intron1_Frame0_sgRNA02	0.0323268
ATG3_ENST00000283290_Intron1_Frame0_sgRNA01	0.0323268
ATP5PO_ENST00000290299_Intron1_Frame0_sgRNA01	0.0323268
ERAL1_ENST00000254928_Intron3_Frame0_sgRNA01	0.0323268
HELLS_ENST00000394036_Intron2_Frame0_sgRNA01	0.0323268
HNRNPK_ENST00000376281_Intron4_Frame0_sgRNA01	0.0323268
MEAF6_ENST00000373075_Intron1_Frame0_sgRNA02	0.0323268
PSMD7_ENST00000219313_Intron5_Frame0_sgRNA02	0.0323268
VAPB_ENST00000475243_Intron5_Frame0_sgRNA02	0.0323268
YWHAZ_ENST00000395957_Intron6_Frame0_sgRNA01	0.0323268
HCFC1_ENST00000310441_Intron9_Frame0_sgRNA01	0.0320482
IARS2_ENST00000366922_Intron1_Frame0_sgRNA01	0.0320482
MYBBP1A_ENST00000381556_Intron24_Frame0_sgRNA01	0.0320482
PAFAH1B2_ENST00000527958_Intron2_Frame0_sgRNA01	0.0320482
RPL26_ENST00000648839_Intron2_Frame0_sgRNA01	0.0320482
SDCBP_ENST00000523483_Intron5_Frame0_sgRNA01	0.0320482
SS18_ENST00000415083_Intron1_Frame0_sgRNA01	0.0320482
ZNF519_ENST00000590202_Intron1_Frame0_sgRNA03	0.0320482
C1QBP_ENST00000225698_Intron4_Frame0_sgRNA01	0.0317695
COPRS_ENST00000302362_Intron1_Frame0_sgRNA01	0.0317695
DFFA_ENST00000377038_Intron3_Frame0_sgRNA01	0.0317695
GLO1_ENST00000373365_Intron1_Frame0_sgRNA02	0.0317695
KPNB1_ENST00000290158_Intron9_Frame0_sgRNA01	0.0317695
KTN1_ENST00000395314_Intron37_Frame0_sgRNA01	0.0317695
PSME3_ENST00000293362_Intron1_Frame0_sgRNA01	0.0317695
GPI_ENST00000415930_Intron10_Frame0_sgRNA01	0.0314908
NAMPT_ENST00000222553_Intron9_Frame0_sgRNA01	0.0314908
POLR1A_ENST00000263857_Intron9_Frame0_sgRNA01	0.0314908
XRCC5_ENST00000392133_Intron15_Frame0_sgRNA01	0.0314908
BCLAF1_ENST00000531224_Intron11_Frame0_sgRNA01	0.0312121
CTCF_ENST00000264010_Intron9_Frame0_sgRNA01	0.0312121
GINS3_ENST00000426538_Intron1_Frame0_sgRNA02	0.0312121
MAX_ENST00000358664_Intron2_Frame0_sgRNA01	0.0312121
SMARCA5_ENST00000283131_Intron2_Frame0_sgRNA01	0.0312121
CALM2_ENST00000272298_Intron1_Frame0_sgRNA02	0.0309334
EIF3A_ENST00000369144_Intron17_Frame0_sgRNA01	0.0309334
EIF4B_ENST00000420463_Intron4_Frame0_sgRNA01	0.0309334
GLRX3_ENST00000331244_Intron10_Frame0_sgRNA01	0.0309334
HNRNPAB_ENST00000358344_Intron5_Frame0_sgRNA01	0.0309334
HSP90AA1_ENST00000334701_Intron10_Frame0_sgRNA01	0.0309334
PFDN2_ENST00000368010_Intron1_Frame0_sgRNA02	0.0309334
SF3B2_ENST00000322535_Intron21_Frame0_sgRNA01	0.0309334
TXLNA_ENST00000373610_Intron6_Frame0_sgRNA01	0.0309334
CACYBP_ENST00000367679_Intron1_Frame0_sgRNA01	0.0306548
EIF1AX_ENST00000379607_Intron6_Frame0_sgRNA02	0.0306548
KPNB1_ENST00000290158_Intron8_Frame0_sgRNA01	0.0306548
NUP93_ENST00000308159_Intron5_Frame0_sgRNA01	0.0306548
PDCL3_ENST00000264254_Intron1_Frame0_sgRNA02	0.0306548
SUPT5H_ENST00000599117_Intron3_Frame0_sgRNA01	0.0306548
ZNF680_ENST00000309683_Intron1_Frame0_sgRNA03	0.0306548
ARPC4_ENST00000433034_Intron1_Frame0_sgRNA01	0.0303761
DDX21_ENST00000354185_Intron1_Frame0_sgRNA01	0.0303761
FN3KRP_ENST00000269373_Intron1_Frame0_sgRNA02	0.0303761
KHDRBS1_ENST00000327300_Intron6_Frame0_sgRNA01	0.0303761
PHF23_ENST00000320316_Intron2_Frame0_sgRNA01	0.0303761
SCO1_ENST00000255390_Intron1_Frame0_sgRNA02	0.0303761
SEC62_ENST00000337002_Intron1_Frame0_sgRNA02	0.0303761
SRSF5_ENST00000553521_Intron6_Frame0_sgRNA02	0.0303761
SUGT1_ENST00000343788_Intron2_Frame0_sgRNA01	0.0303761
ACTB_ENST00000646664_Intron2_Frame0_sgRNA02	0.0300974
ATP5F1B_ENST00000262030_Intron5_Frame0_sgRNA01	0.0300974
FMC1_ENST00000297534_Intron1_Frame0|FMC1-LUC7L2_ENST00000541515_Intron1_Frame0_sgRNA01	0.0300974
HMGN3_ENST00000620514_Intron3_Frame0_sgRNA01	0.0300974
MAPRE1_ENST00000375571_Intron6_Frame0_sgRNA01	0.0300974
TCOF1_ENST00000504761_Intron10_Frame0_sgRNA01	0.0300974
U2SURP_ENST00000473835_Intron1_Frame0_sgRNA01	0.0300974
VDAC1_ENST00000395044_Intron3_Frame0_sgRNA02	0.0300974
ACIN1_ENST00000262710_Intron1_Frame0_sgRNA01	0.0298187
ACTR8_ENST00000335754_Intron1_Frame0_sgRNA01	0.0298187
ATPAF1_ENST00000576409_Intron3_Frame0_sgRNA01	0.0298187
DRAP1_ENST00000312515_Intron5_Frame0_sgRNA02	0.0298187
ECPAS_ENST00000259335_Intron44_Frame0_sgRNA01	0.0298187
EIF1_ENST00000469257_Intron2_Frame0_sgRNA01	0.0298187
HMG20B_ENST00000333651_Intron4_Frame0_sgRNA01	0.0298187
MAX_ENST00000358664_Intron3_Frame0_sgRNA02	0.0298187
SGTA_ENST00000221566_Intron8_Frame0_sgRNA01	0.0298187
TMEM33_ENST00000504986_Intron1_Frame0_sgRNA02	0.0298187
DCTN2_ENST00000434715_Intron7_Frame0_sgRNA01	0.02954
RPS27L_ENST00000330964_Intron1_Frame0_sgRNA01	0.02954
SUB1_ENST00000506237_Intron2_Frame0_sgRNA02	0.02954
AGFG1_ENST00000409979_Intron4_Frame0_sgRNA02	0.0292614
BCL2L2-PABPN1_ENST00000553781_Intron5_Frame0|PABPN1_ENST00000216727_Intron3_Frame0_sgRNA02	0.0292614
CUL4B_ENST00000404115_Intron4_Frame0_sgRNA01	0.0292614
IST1_ENST00000535424_Intron7_Frame0_sgRNA01	0.0292614
KIF2C_ENST00000372224_Intron3_Frame0_sgRNA01	0.0292614
PABPC4_ENST00000372858_Intron12_Frame0_sgRNA01	0.0292614
PAFAH1B3_ENST00000262890_Intron2_Frame0_sgRNA01	0.0292614
RBM39_ENST00000253363_Intron2_Frame0_sgRNA01	0.0292614
RPL24_ENST00000394077_Intron3_Frame0_sgRNA02	0.0292614
SNRPB_ENST00000438552_Intron3_Frame0_sgRNA02	0.0292614
YARS1_ENST00000373477_Intron4_Frame0_sgRNA01	0.0292614
HMGN1_ENST00000380749_Intron3_Frame0_sgRNA01	0.0289827
IWS1_ENST00000295321_Intron5_Frame0_sgRNA01	0.0289827
MESD_ENST00000619987_Intron1_Frame0_sgRNA02	0.0289827
NUP107_ENST00000229179_Intron11_Frame0_sgRNA01	0.0289827
RPL29_ENST00000294189_Intron3_Frame0_sgRNA02	0.0289827
RPS25_ENST00000527673_Intron1_Frame0_sgRNA01	0.0289827
UBQLN1_ENST00000376395_Intron7_Frame0_sgRNA01	0.0289827
YLPM1_ENST00000325680_Intron2_Frame0_sgRNA01	0.0289827
ANP32A_ENST00000465139_Intron1_Frame0_sgRNA01	0.028704
CANX_ENST00000504734_Intron14_Frame0_sgRNA01	0.028704
COX5B_ENST00000258424_Intron2_Frame0_sgRNA03	0.028704
CUL3_ENST00000264414_Intron3_Frame0_sgRNA01	0.028704
DHX9_ENST00000367549_Intron8_Frame0_sgRNA01	0.028704
MRPS18C_ENST00000295491_Intron2_Frame0_sgRNA02	0.028704
RNF25_ENST00000295704_Intron8_Frame0_sgRNA01	0.028704
SF3A3_ENST00000373019_Intron12_Frame0_sgRNA01	0.028704
STT3B_ENST00000295770_Intron10_Frame0_sgRNA01	0.028704
THUMPD1_ENST00000636554_Intron1_Frame0_sgRNA01	0.028704
DDX18_ENST00000263239_Intron12_Frame0_sgRNA01	0.0284253
FAM32A_ENST00000263384_Intron2_Frame0_sgRNA01	0.0284253
KPNA3_ENST00000261667_Intron2_Frame0_sgRNA01	0.0284253
LBR_ENST00000272163_Intron3_Frame0_sgRNA01	0.0284253
OSBPL9_ENST00000447887_Intron5_Frame0_sgRNA01	0.0284253
PROSER3_ENST00000396908_Intron8_Frame0_sgRNA01	0.0284253
RPL4_ENST00000307961_Intron1_Frame0_sgRNA01	0.0284253
SRSF4_ENST00000373795_Intron3_Frame0_sgRNA03	0.0284253
TALDO1_ENST00000319006_Intron7_Frame0_sgRNA03	0.0284253
TARDBP_ENST00000240185_Intron3_Frame0_sgRNA01	0.0284253
VAPB_ENST00000475243_Intron4_Frame0_sgRNA01	0.0284253
ACTB_ENST00000646664_Intron3_Frame0_sgRNA02	0.0281466
ATP5PO_ENST00000290299_Intron2_Frame0_sgRNA01	0.0281466
C1orf122_ENST00000373042_Intron2_Frame0_sgRNA02	0.0281466
DDX21_ENST00000354185_Intron2_Frame0_sgRNA01	0.0281466
EFHD2_ENST00000375980_Intron3_Frame0_sgRNA02	0.0281466
IPO5_ENST00000261574_Intron24_Frame0_sgRNA01	0.0281466
KNOP1_ENST00000219837_Intron2_Frame0_sgRNA01	0.0281466
MAX_ENST00000358664_Intron1_Frame0_sgRNA01	0.0281466
NAF1_ENST00000274054_Intron2_Frame0_sgRNA02	0.0281466
POLE3_ENST00000374169_Intron1_Frame0_sgRNA02	0.0281466
SPCS2_ENST00000263672_Intron1_Frame0_sgRNA02	0.0281466
SUMO2_ENST00000420826_Intron1_Frame0_sgRNA01	0.0281466
TCERG1_ENST00000296702_Intron3_Frame0_sgRNA01	0.0281466
TRIR_ENST00000242784_Intron2_Frame0_sgRNA01	0.0281466
UBA2_ENST00000246548_Intron12_Frame0_sgRNA01	0.0281466
CISD2_ENST00000273986_Intron2_Frame0_sgRNA01	0.027868
GARS1_ENST00000389266_Intron2_Frame0_sgRNA01	0.027868
MYH10_ENST00000360416_Intron37_Frame0_sgRNA01	0.027868
NRGN_ENST00000284292_Intron1_Frame0_sgRNA03	0.027868
PPP2R2A_ENST00000315985_Intron5_Frame0_sgRNA02	0.027868
RBBP7_ENST00000380084_Intron10_Frame0_sgRNA01	0.027868
TCERG1_ENST00000296702_Intron18_Frame0_sgRNA01	0.027868
TXLNG_ENST00000380122_Intron3_Frame0_sgRNA01	0.027868
VPS72_ENST00000354473_Intron1_Frame0_sgRNA01	0.027868
ATP5PO_ENST00000290299_Intron3_Frame0_sgRNA01	0.0275893
CALM3_ENST00000291295_Intron4_Frame0_sgRNA02	0.0275893
EXOC7_ENST00000335146_Intron2_Frame0_sgRNA01	0.0275893
EZR_ENST00000337147_Intron1_Frame0_sgRNA01	0.0275893
HK1_ENST00000436817_Intron15_Frame0_sgRNA01	0.0275893
HNRNPAB_ENST00000358344_Intron4_Frame0_sgRNA02	0.0275893
LDHB_ENST00000396076_Intron2_Frame0_sgRNA01	0.0275893
MICOS13_ENST00000587950_Intron2_Frame0_sgRNA02	0.0275893
PARP1_ENST00000366794_Intron7_Frame0_sgRNA01	0.0275893
PEF1_ENST00000373703_Intron1_Frame0_sgRNA02	0.0275893
RCN1_ENST00000054950_Intron5_Frame0_sgRNA01	0.0275893
SDHB_ENST00000375499_Intron5_Frame0_sgRNA01	0.0275893
SLK_ENST00000369755_Intron9_Frame0_sgRNA01	0.0275893
SRI_ENST00000265729_Intron2_Frame0_sgRNA01	0.0275893
AP1B1_ENST00000405198_Intron10_Frame0_sgRNA01	0.0273106
IRAK1_ENST00000369980_Intron5_Frame0_sgRNA01	0.0273106
MYH9_ENST00000216181_Intron33_Frame0_sgRNA01	0.0273106
NOP56_ENST00000329276_Intron1_Frame0_sgRNA01	0.0273106
SERP1_ENST00000479209_Intron2_Frame0_sgRNA02	0.0273106
TPR_ENST00000367478_Intron39_Frame0_sgRNA01	0.0273106
YEATS4_ENST00000247843_Intron1_Frame0_sgRNA01	0.0273106
YWHAZ_ENST00000395957_Intron3_Frame0_sgRNA01	0.0273106
PPP1R35_ENST00000292330_Intron1_Frame0_sgRNA01	0.0270319
SAFB_ENST00000588852_Intron4_Frame0_sgRNA01	0.0270319
SH3BGRL3_ENST00000270792_Intron1_Frame0_sgRNA02	0.0270319
TLE3_ENST00000558939_Intron8_Frame0_sgRNA01	0.0270319
TMEM189-UBE2V1_ENST00000341698_Intron6_Frame0|UBE2V1_ENST00000340309_Intron2_Frame0_sgRNA01	0.0270319
TXNL1_ENST00000217515_Intron7_Frame0_sgRNA01	0.0270319
ALYREF_ENST00000505490_Intron1_Frame0_sgRNA01	0.0267532
BCAT1_ENST00000539282_Intron2_Frame0_sgRNA01	0.0267532
H2AZ2_ENST00000308153_Intron3_Frame0_sgRNA01	0.0267532
LDHA_ENST00000540430_Intron1_Frame0_sgRNA01	0.0267532
P4HB_ENST00000331483_Intron7_Frame0_sgRNA01	0.0267532
PRKCSH_ENST00000592741_Intron9_Frame0_sgRNA01	0.0267532
PUM1_ENST00000426105_Intron5_Frame0_sgRNA01	0.0267532
RFXAP_ENST00000255476_Intron1_Frame0_sgRNA02	0.0267532
TIMM8B_ENST00000541231_Intron1_Frame0_sgRNA01	0.0267532
ANLN_ENST00000265748_Intron1_Frame0_sgRNA01	0.0264746
CDC37_ENST00000222005_Intron2_Frame0_sgRNA01	0.0264746
EEF1E1_ENST00000379715_Intron1_Frame0_sgRNA01	0.0264746
FAF1_ENST00000396153_Intron18_Frame0_sgRNA01	0.0264746
MARCKSL1_ENST00000329421_Intron1_Frame0_sgRNA01	0.0264746
NOL7_ENST00000451315_Intron2_Frame0_sgRNA02	0.0264746
PBDC1_ENST00000373358_Intron1_Frame0_sgRNA01	0.0264746
POP4_ENST00000585603_Intron2_Frame0_sgRNA01	0.0264746
PPP2R1A_ENST00000322088_Intron10_Frame0_sgRNA01	0.0264746
PRKDC_ENST00000314191_Intron52_Frame0_sgRNA01	0.0264746
SND1_ENST00000354725_Intron22_Frame0_sgRNA01	0.0264746
SOD1_ENST00000270142_Intron1_Frame0_sgRNA02	0.0264746
ABCE1_ENST00000296577_Intron3_Frame0_sgRNA01	0.0261959
ANP32A_ENST00000465139_Intron3_Frame0_sgRNA01	0.0261959
API5_ENST00000531273_Intron6_Frame0_sgRNA01	0.0261959
BOD1_ENST00000311086_Intron1_Frame0_sgRNA01	0.0261959
CARD11_ENST00000396946_Intron12_Frame0_sgRNA01	0.0261959
DARS2_ENST00000649689_Intron12_Frame0_sgRNA01	0.0261959
HADHA_ENST00000380649_Intron3_Frame0_sgRNA01	0.0261959
HEY1_ENST00000337919_Intron3_Frame0_sgRNA02	0.0261959
KRI1_ENST00000652042_Intron11_Frame0_sgRNA01	0.0261959
MAT2B_ENST00000321757_Intron1_Frame0_sgRNA01	0.0261959
NCBP3_ENST00000389005_Intron2_Frame0_sgRNA01	0.0261959
NFYA_ENST00000341376_Intron2_Frame0_sgRNA01	0.0261959
PARK7_ENST00000338639_Intron2_Frame0_sgRNA02	0.0261959
PDAP1_ENST00000350498_Intron3_Frame0_sgRNA02	0.0261959
PLRG1_ENST00000499023_Intron1_Frame0_sgRNA01	0.0261959
PPP2R1A_ENST00000322088_Intron1_Frame0_sgRNA01	0.0261959
RBM26_ENST00000622611_Intron13_Frame0_sgRNA01	0.0261959
SP1_ENST00000327443_Intron2_Frame0_sgRNA01	0.0261959
TAF10_ENST00000299424_Intron2_Frame0_sgRNA01	0.0261959
GINS3_ENST00000426538_Intron2_Frame0_sgRNA02	0.0259172
LYAR_ENST00000343470_Intron9_Frame0_sgRNA01	0.0259172
MTHFD1_ENST00000652337_Intron18_Frame0_sgRNA01	0.0259172
NARS2_ENST00000281038_Intron1_Frame0_sgRNA01	0.0259172
PRDX6_ENST00000340385_Intron2_Frame0_sgRNA02	0.0259172
THUMPD1_ENST00000636554_Intron1_Frame0_sgRNA02	0.0259172
ACTR2_ENST00000377982_Intron2_Frame0_sgRNA01	0.0256385
ARPP19_ENST00000564163_Intron3_Frame0_sgRNA01	0.0256385
ATP5MC1_ENST00000355938_Intron3_Frame0_sgRNA01	0.0256385
CSNK1A1_ENST00000261798_Intron1_Frame0_sgRNA01	0.0256385
EIF3J_ENST00000261868_Intron7_Frame0_sgRNA01	0.0256385
FARSB_ENST00000281828_Intron14_Frame0_sgRNA01	0.0256385
FASN_ENST00000306749_Intron24_Frame0_sgRNA01	0.0256385
KIAA1143_ENST00000296121_Intron1_Frame0_sgRNA01	0.0256385
NOP14_ENST00000416614_Intron4_Frame0_sgRNA01	0.0256385
PSMB1_ENST00000262193_Intron5_Frame0_sgRNA02	0.0256385
PSMC5_ENST00000310144_Intron11_Frame0_sgRNA01	0.0256385
RAC1_ENST00000356142_Intron4_Frame0_sgRNA01	0.0256385
RPLP1_ENST00000260379_Intron1_Frame0_sgRNA01	0.0256385
SRSF4_ENST00000373795_Intron3_Frame0_sgRNA02	0.0256385
UBA2_ENST00000246548_Intron10_Frame0_sgRNA01	0.0256385
URB1_ENST00000382751_Intron19_Frame0_sgRNA01	0.0256385
YWHAH_ENST00000248975_Intron1_Frame0_sgRNA02	0.0256385
C11orf58_ENST00000228136_Intron4_Frame0_sgRNA01	0.0253598
CALM1_ENST00000661807_Intron4_Frame0_sgRNA01	0.0253598
CDC42_ENST00000648594_Intron5_Frame0_sgRNA02	0.0253598
HDHD5_ENST00000336737_Intron1_Frame0_sgRNA01	0.0253598
LDHB_ENST00000396076_Intron2_Frame0_sgRNA02	0.0253598
MANF_ENST00000663383_Intron2_Frame0_sgRNA01	0.0253598
PES1_ENST00000354694_Intron14_Frame0_sgRNA01	0.0253598
PSIP1_ENST00000380738_Intron2_Frame0_sgRNA01	0.0253598
RAB3GAP2_ENST00000358951_Intron2_Frame0_sgRNA01	0.0253598
SPOUT1_ENST00000361256_Intron1_Frame0_sgRNA02	0.0253598
TCOF1_ENST00000504761_Intron11_Frame0_sgRNA01	0.0253598
TIA1_ENST00000433529_Intron2_Frame0_sgRNA01	0.0253598
UQCRC2_ENST00000268379_Intron1_Frame0_sgRNA01	0.0253598
ZC3H15_ENST00000337859_Intron1_Frame0_sgRNA01	0.0253598
CDC37_ENST00000222005_Intron1_Frame0_sgRNA01	0.0250812
MCM4_ENST00000262105_Intron4_Frame0_sgRNA01	0.0250812
MYH10_ENST00000360416_Intron22_Frame0_sgRNA01	0.0250812
PSMD14_ENST00000409682_Intron9_Frame0_sgRNA01	0.0250812
SF3A3_ENST00000373019_Intron9_Frame0_sgRNA01	0.0250812
SRSF4_ENST00000373795_Intron3_Frame0_sgRNA01	0.0250812
TFDP1_ENST00000375370_Intron2_Frame0_sgRNA01	0.0250812
TIAL1_ENST00000369093_Intron2_Frame0_sgRNA01	0.0250812
TTC4_ENST00000371281_Intron5_Frame0_sgRNA01	0.0250812
VPS53_ENST00000437048_Intron1_Frame0_sgRNA01	0.0250812
WAC_ENST00000354911_Intron2_Frame0_sgRNA01	0.0250812
YY1_ENST00000262238_Intron3_Frame0_sgRNA02	0.0250812
ACTN4_ENST00000252699_Intron6_Frame0_sgRNA01	0.0248025
ATIC_ENST00000236959_Intron10_Frame0_sgRNA01	0.0248025
C11orf98_ENST00000524958_Intron1_Frame0|LBHD1_ENST00000354588_Intron4_Frame1_sgRNA03	0.0248025
CETN2_ENST00000370277_Intron1_Frame0_sgRNA01	0.0248025
CTNNA1_ENST00000302763_Intron17_Frame0_sgRNA01	0.0248025
DOCK7_ENST00000251157_Intron15_Frame0_sgRNA01	0.0248025
GCA_ENST00000437150_Intron1_Frame0_sgRNA01	0.0248025
MRPS7_ENST00000245539_Intron3_Frame0_sgRNA01	0.0248025
MYH9_ENST00000216181_Intron27_Frame0_sgRNA01	0.0248025
POLR3K_ENST00000293860_Intron1_Frame0_sgRNA02	0.0248025
RBBP4_ENST00000373493_Intron11_Frame0_sgRNA01	0.0248025
RPF2_ENST00000441448_Intron9_Frame0_sgRNA01	0.0248025
SCFD1_ENST00000458591_Intron12_Frame0_sgRNA01	0.0248025
TLE3_ENST00000558939_Intron3_Frame0_sgRNA01	0.0248025
ACTN4_ENST00000252699_Intron1_Frame0_sgRNA01	0.0245238
APP_ENST00000346798_Intron4_Frame0_sgRNA01	0.0245238
ARGLU1_ENST00000400198_Intron3_Frame0_sgRNA01	0.0245238
COG4_ENST00000323786_Intron1_Frame0_sgRNA01	0.0245238
DEK_ENST00000652689_Intron4_Frame0_sgRNA01	0.0245238
EIF3L_ENST00000652021_Intron10_Frame0_sgRNA01	0.0245238
GTF3C6_ENST00000329970_Intron2_Frame0_sgRNA02	0.0245238
HNRNPR_ENST00000374616_Intron6_Frame0_sgRNA01	0.0245238
NDUFB11_ENST00000276062_Intron1_Frame0_sgRNA03	0.0245238
NOL7_ENST00000451315_Intron2_Frame0_sgRNA03	0.0245238
NPLOC4_ENST00000331134_Intron1_Frame0_sgRNA01	0.0245238
PARP1_ENST00000366794_Intron5_Frame0_sgRNA01	0.0245238
POLR3K_ENST00000293860_Intron1_Frame0_sgRNA03	0.0245238
PTBP2_ENST00000370197_Intron5_Frame0_sgRNA01	0.0245238
RARS1_ENST00000231572_Intron2_Frame0_sgRNA01	0.0245238
RPL13A_ENST00000391857_Intron1_Frame0_sgRNA01	0.0245238
RRM1_ENST00000300738_Intron9_Frame0_sgRNA01	0.0245238
ZNF649_ENST00000354957_Intron2_Frame0_sgRNA02	0.0245238
APOB_ENST00000233242_Intron15_Frame0_sgRNA01	0.0242451
ARID4B_ENST00000366603_Intron2_Frame0_sgRNA01	0.0242451
CACYBP_ENST00000367679_Intron1_Frame0_sgRNA02	0.0242451
CCDC124_ENST00000445755_Intron2_Frame0_sgRNA03	0.0242451
KIF1A_ENST00000498729_Intron43_Frame0_sgRNA01	0.0242451
NUP133_ENST00000261396_Intron11_Frame0_sgRNA01	0.0242451
NUP205_ENST00000285968_Intron31_Frame0_sgRNA01	0.0242451
PABPC4_ENST00000372858_Intron5_Frame0_sgRNA01	0.0242451
PCMT1_ENST00000649032_Intron3_Frame0_sgRNA02	0.0242451
PPP6R3_ENST00000393801_Intron9_Frame0_sgRNA01	0.0242451
PSPC1_ENST00000338910_Intron8_Frame0_sgRNA02	0.0242451
U2AF2_ENST00000308924_Intron5_Frame0_sgRNA01	0.0242451
UBTF_ENST00000302904_Intron10_Frame0_sgRNA01	0.0242451
XPO7_ENST00000252512_Intron5_Frame0_sgRNA01	0.0242451
ACAT1_ENST00000265838_Intron5_Frame0_sgRNA01	0.0239664
BOP1_ENST00000569669_Intron1_Frame0_sgRNA01	0.0239664
CCDC58_ENST00000291458_Intron1_Frame0_sgRNA01	0.0239664
CCT6A_ENST00000275603_Intron3_Frame0_sgRNA01	0.0239664
CDC73_ENST00000367435_Intron8_Frame0_sgRNA01	0.0239664
COPB1_ENST00000249923_Intron21_Frame0_sgRNA01	0.0239664
CSE1L_ENST00000262982_Intron8_Frame0_sgRNA01	0.0239664
FAM49B_ENST00000519824_Intron8_Frame0_sgRNA01	0.0239664
KPNA6_ENST00000373625_Intron3_Frame0_sgRNA01	0.0239664
LDHB_ENST00000396076_Intron7_Frame0_sgRNA01	0.0239664
MICOS13_ENST00000587950_Intron2_Frame0_sgRNA01	0.0239664
PA2G4_ENST00000303305_Intron12_Frame0_sgRNA01	0.0239664
RBM27_ENST00000265271_Intron3_Frame0_sgRNA01	0.0239664
RRP15_ENST00000366932_Intron4_Frame0_sgRNA01	0.0239664
SNRPD3_ENST00000215829_Intron2_Frame0_sgRNA02	0.0239664
SNRPG_ENST00000454893_Intron3_Frame0_sgRNA01	0.0239664
TARS1_ENST00000455217_Intron10_Frame0_sgRNA01	0.0239664
TARS1_ENST00000455217_Intron5_Frame0_sgRNA01	0.0239664
VPS26A_ENST00000373382_Intron2_Frame0_sgRNA01	0.0239664
WDR34_ENST00000372715_Intron2_Frame0_sgRNA01	0.0239664
BCCIP_ENST00000368759_Intron3_Frame0_sgRNA01	0.0236878
CCT5_ENST00000280326_Intron7_Frame0_sgRNA01	0.0236878
DCTN5_ENST00000300087_Intron2_Frame0_sgRNA02	0.0236878
E2F3_ENST00000346618_Intron1_Frame0_sgRNA01	0.0236878
HNRNPK_ENST00000376281_Intron10_Frame0_sgRNA01	0.0236878
HSD17B4_ENST00000414835_Intron17_Frame0_sgRNA01	0.0236878
IPO7_ENST00000379719_Intron5_Frame0_sgRNA01	0.0236878
KHSRP_ENST00000398148_Intron19_Frame0_sgRNA01	0.0236878
KPNB1_ENST00000290158_Intron5_Frame0_sgRNA01	0.0236878
MESD_ENST00000619987_Intron1_Frame0_sgRNA03	0.0236878
MSANTD2_ENST00000374979_Intron1_Frame0_sgRNA02	0.0236878
PICALM_ENST00000393346_Intron19_Frame0_sgRNA01	0.0236878
PSAT1_ENST00000376588_Intron1_Frame0_sgRNA02	0.0236878
RANGAP1_ENST00000405486_Intron4_Frame0_sgRNA01	0.0236878
RPS27A_ENST00000402285_Intron2_Frame0_sgRNA02	0.0236878
SF3B3_ENST00000302516_Intron6_Frame0_sgRNA01	0.0236878
SPAG9_ENST00000262013_Intron6_Frame0_sgRNA01	0.0236878
TLE3_ENST00000558939_Intron9_Frame0_sgRNA01	0.0236878
U2SURP_ENST00000473835_Intron20_Frame0_sgRNA01	0.0236878
VBP1_ENST00000286428_Intron3_Frame0_sgRNA01	0.0236878
ATPAF1_ENST00000576409_Intron6_Frame0_sgRNA01	0.0234091
CDC5L_ENST00000371477_Intron15_Frame0_sgRNA01	0.0234091
COX8A_ENST00000314133_Intron1_Frame0_sgRNA03	0.0234091
DPM2_ENST00000314392_Intron1_Frame0_sgRNA01	0.0234091
GARS1_ENST00000389266_Intron1_Frame0_sgRNA01	0.0234091
GOLPH3_ENST00000265070_Intron1_Frame0_sgRNA02	0.0234091
HNRNPU_ENST00000640218_Intron8_Frame0_sgRNA01	0.0234091
HSD17B4_ENST00000414835_Intron14_Frame0_sgRNA01	0.0234091
MARCKSL1_ENST00000329421_Intron1_Frame0_sgRNA03	0.0234091
MCM7_ENST00000303887_Intron13_Frame0_sgRNA01	0.0234091
MYH9_ENST00000216181_Intron34_Frame0_sgRNA01	0.0234091
RPL14_ENST00000338970_Intron5_Frame0_sgRNA01	0.0234091
SLIRP_ENST00000557342_Intron3_Frame0_sgRNA02	0.0234091
SUMO2_ENST00000420826_Intron3_Frame0_sgRNA02	0.0234091
SYNCRIP_ENST00000369622_Intron8_Frame0_sgRNA01	0.0234091
TLN1_ENST00000314888_Intron10_Frame0_sgRNA01	0.0234091
WDR43_ENST00000407426_Intron6_Frame0_sgRNA01	0.0234091
XRCC5_ENST00000392133_Intron12_Frame0_sgRNA01	0.0234091
CSTF3_ENST00000323959_Intron17_Frame0_sgRNA01	0.0231304
DDX1_ENST00000381341_Intron18_Frame0_sgRNA01	0.0231304
EIF4E2_ENST00000258416_Intron2_Frame0_sgRNA01	0.0231304
EPB41L3_ENST00000341928_Intron4_Frame0_sgRNA01	0.0231304
H2AZ2_ENST00000308153_Intron1_Frame0_sgRNA01	0.0231304
HDLBP_ENST00000391975_Intron25_Frame0_sgRNA01	0.0231304
KARS1_ENST00000319410_Intron3_Frame0_sgRNA01	0.0231304
KIF2A_ENST00000407818_Intron18_Frame0_sgRNA01	0.0231304
LMNB1_ENST00000261366_Intron4_Frame0_sgRNA01	0.0231304
OTUD5_ENST00000156084_Intron5_Frame0_sgRNA01	0.0231304
PITHD1_ENST00000246151_Intron5_Frame0_sgRNA01	0.0231304
RPAIN_ENST00000405578_Intron1_Frame0_sgRNA01	0.0231304
SNW1_ENST00000555761_Intron12_Frame0_sgRNA01	0.0231304
TRAP1_ENST00000246957_Intron13_Frame0_sgRNA01	0.0231304
YLPM1_ENST00000325680_Intron15_Frame0_sgRNA01	0.0231304
ACTR3_ENST00000263238_Intron6_Frame0_sgRNA01	0.0228517
AIMP2_ENST00000223029_Intron2_Frame0_sgRNA02	0.0228517
EPB41L2_ENST00000337057_Intron2_Frame0_sgRNA01	0.0228517
FUBP3_ENST00000319725_Intron1_Frame0_sgRNA01	0.0228517
HNRNPK_ENST00000376281_Intron13_Frame0_sgRNA01	0.0228517
HSPA5_ENST00000324460_Intron3_Frame0_sgRNA02	0.0228517
INPPL1_ENST00000298229_Intron2_Frame0_sgRNA01	0.0228517
MRPS26_ENST00000380325_Intron3_Frame0_sgRNA01	0.0228517
RCC2_ENST00000375436_Intron2_Frame0_sgRNA01	0.0228517
TXLNA_ENST00000373610_Intron8_Frame0_sgRNA01	0.0228517
UBE2I_ENST00000355803_Intron2_Frame0_sgRNA02	0.0228517
XPO5_ENST00000265351_Intron14_Frame0_sgRNA01	0.0228517
YBX1_ENST00000321358_Intron4_Frame0_sgRNA01	0.0228517
ATP5IF1_ENST00000335514_Intron1_Frame0_sgRNA01	0.022573
COPRS_ENST00000302362_Intron1_Frame0_sgRNA02	0.022573
CORO1B_ENST00000341356_Intron9_Frame0_sgRNA01	0.022573
DNAJA2_ENST00000317089_Intron1_Frame0_sgRNA01	0.022573
FASN_ENST00000306749_Intron14_Frame0_sgRNA01	0.022573
G3BP1_ENST00000394123_Intron8_Frame0_sgRNA01	0.022573
PARP1_ENST00000366794_Intron1_Frame0_sgRNA01	0.022573
PDHA1_ENST00000379806_Intron7_Frame0_sgRNA01	0.022573
PFKP_ENST00000381125_Intron12_Frame0_sgRNA01	0.022573
PLK1_ENST00000300093_Intron4_Frame0_sgRNA01	0.022573
RPL29_ENST00000294189_Intron3_Frame0_sgRNA01	0.022573
TK1_ENST00000588734_Intron1_Frame0_sgRNA01	0.022573
XPOT_ENST00000332707_Intron2_Frame0_sgRNA01	0.022573
ACTR3_ENST00000263238_Intron3_Frame0_sgRNA01	0.0222944
C1orf122_ENST00000373042_Intron2_Frame0_sgRNA01	0.0222944
COPS2_ENST00000299259_Intron2_Frame0_sgRNA01	0.0222944
DNAJC8_ENST00000263697_Intron1_Frame0_sgRNA01	0.0222944
HDLBP_ENST00000391975_Intron23_Frame0_sgRNA01	0.0222944
MRPL12_ENST00000333676_Intron3_Frame0_sgRNA01	0.0222944
NDUFB2_ENST00000476279_Intron2_Frame0_sgRNA02	0.0222944
NONO_ENST00000276079_Intron11_Frame0_sgRNA02	0.0222944
PNN_ENST00000216832_Intron6_Frame0_sgRNA01	0.0222944
RAB3GAP1_ENST00000442034_Intron23_Frame0_sgRNA01	0.0222944
RARS1_ENST00000231572_Intron1_Frame0_sgRNA01	0.0222944
RPL12_ENST00000361436_Intron6_Frame0_sgRNA02	0.0222944
SMC3_ENST00000361804_Intron9_Frame0_sgRNA01	0.0222944
SNX6_ENST00000652385_Intron2_Frame0_sgRNA01	0.0222944
UNC45A_ENST00000418476_Intron1_Frame0_sgRNA01	0.0222944
XRCC5_ENST00000392133_Intron19_Frame0_sgRNA01	0.0222944
XRCC5_ENST00000392133_Intron21_Frame0_sgRNA01	0.0222944
ACTR2_ENST00000377982_Intron4_Frame0_sgRNA01	0.0220157
C8orf33_ENST00000331434_Intron2_Frame0_sgRNA01	0.0220157
DNAJC9_ENST00000372950_Intron4_Frame0_sgRNA01	0.0220157
DRG1_ENST00000331457_Intron1_Frame0_sgRNA02	0.0220157
EXOC7_ENST00000335146_Intron1_Frame0_sgRNA01	0.0220157
FASN_ENST00000306749_Intron8_Frame0_sgRNA01	0.0220157
KIF1A_ENST00000498729_Intron15_Frame0_sgRNA01	0.0220157
KIF4A_ENST00000374403_Intron14_Frame0_sgRNA01	0.0220157
KIF5B_ENST00000302418_Intron8_Frame0_sgRNA01	0.0220157
RAB6A_ENST00000310653_Intron3_Frame0_sgRNA02	0.0220157
RAC1_ENST00000356142_Intron3_Frame0_sgRNA01	0.0220157
SAP30_ENST00000296504_Intron1_Frame0_sgRNA01	0.0220157
SLK_ENST00000369755_Intron8_Frame0_sgRNA01	0.0220157
UBXN8_ENST00000265616_Intron3_Frame0_sgRNA01	0.0220157
YWHAG_ENST00000307630_Intron1_Frame0_sgRNA03	0.0220157
ZC3HAV1_ENST00000242351_Intron10_Frame0_sgRNA02	0.0220157
GLOD4_ENST00000301329_Intron1_Frame0_sgRNA01	0.021737
NDUFS3_ENST00000263774_Intron6_Frame0_sgRNA01	0.021737
PPP1CC_ENST00000340766_Intron6_Frame0_sgRNA02	0.021737
SET_ENST00000372692_Intron7_Frame0_sgRNA01	0.021737
ZNF706_ENST00000520984_Intron2_Frame0_sgRNA02	0.021737
ACTN1_ENST00000394419_Intron10_Frame0_sgRNA01	0.0214583
DDX1_ENST00000381341_Intron16_Frame0_sgRNA01	0.0214583
DNAJC9_ENST00000372950_Intron3_Frame0_sgRNA01	0.0214583
EIF4E_ENST00000505992_Intron1_Frame0_sgRNA01	0.0214583
GARS1_ENST00000389266_Intron16_Frame0_sgRNA01	0.0214583
GIGYF2_ENST00000409451_Intron23_Frame0_sgRNA01	0.0214583
GPHN_ENST00000478722_Intron8_Frame0_sgRNA01	0.0214583
HARS1_ENST00000504156_Intron2_Frame0_sgRNA01	0.0214583
LRRC47_ENST00000378251_Intron2_Frame0_sgRNA01	0.0214583
MORF4L1_ENST00000331268_Intron9_Frame0_sgRNA01	0.0214583
NAA15_ENST00000296543_Intron9_Frame0_sgRNA01	0.0214583
NAPA_ENST00000263354_Intron4_Frame0_sgRNA01	0.0214583
NRGN_ENST00000284292_Intron1_Frame0_sgRNA02	0.0214583
PDIA4_ENST00000652332_Intron7_Frame0_sgRNA03	0.0214583
POLDIP3_ENST00000451060_Intron2_Frame0_sgRNA01	0.0214583
PSMA3_ENST00000216455_Intron10_Frame0_sgRNA01	0.0214583
PSMC3_ENST00000298852_Intron1_Frame0_sgRNA01	0.0214583
RRM1_ENST00000300738_Intron2_Frame0_sgRNA01	0.0214583
RSRC2_ENST00000331738_Intron9_Frame0_sgRNA01	0.0214583
SLC25A3_ENST00000551917_Intron4_Frame0_sgRNA01	0.0214583
SPTBN1_ENST00000356805_Intron20_Frame0_sgRNA01	0.0214583
SSR1_ENST00000244763_Intron2_Frame0_sgRNA01	0.0214583
STT3B_ENST00000295770_Intron15_Frame0_sgRNA01	0.0214583
STX5_ENST00000294179_Intron2_Frame0_sgRNA01	0.0214583
THRAP3_ENST00000354618_Intron8_Frame0_sgRNA01	0.0214583
ZC3H14_ENST00000251038_Intron1_Frame0_sgRNA02	0.0214583
ZNF207_ENST00000394670_Intron2_Frame0_sgRNA01	0.0214583
COPB1_ENST00000249923_Intron20_Frame0_sgRNA01	0.0211797
DNMT1_ENST00000359526_Intron11_Frame0_sgRNA01	0.0211797
ENO1_ENST00000647408_Intron4_Frame0_sgRNA01	0.0211797
FIP1L1_ENST00000337488_Intron4_Frame0_sgRNA01	0.0211797
GOLPH3_ENST00000265070_Intron1_Frame0_sgRNA01	0.0211797
HSP90AB1_ENST00000371646_Intron5_Frame0_sgRNA01	0.0211797
IARS2_ENST00000366922_Intron2_Frame0_sgRNA01	0.0211797
IGF2BP3_ENST00000258729_Intron9_Frame0_sgRNA01	0.0211797
MPLKIP_ENST00000306984_Intron1_Frame0_sgRNA02	0.0211797
MRPL12_ENST00000333676_Intron4_Frame0_sgRNA01	0.0211797
MYH10_ENST00000360416_Intron32_Frame0_sgRNA01	0.0211797
NSA2_ENST00000610426_Intron1_Frame0_sgRNA01	0.0211797
NUP214_ENST00000359428_Intron30_Frame0_sgRNA01	0.0211797
PCBD1_ENST00000299299_Intron1_Frame0_sgRNA02	0.0211797
PRCC_ENST00000271526_Intron5_Frame0_sgRNA01	0.0211797
PRDX3_ENST00000298510_Intron4_Frame0_sgRNA02	0.0211797
PSMA4_ENST00000044462_Intron2_Frame0_sgRNA01	0.0211797
SF3A1_ENST00000215793_Intron15_Frame0_sgRNA01	0.0211797
SMC3_ENST00000361804_Intron28_Frame0_sgRNA01	0.0211797
TCERG1_ENST00000296702_Intron13_Frame0_sgRNA01	0.0211797
TOMM70_ENST00000284320_Intron4_Frame0_sgRNA01	0.0211797
UBE2K_ENST00000261427_Intron1_Frame0_sgRNA01	0.0211797
ZMAT2_ENST00000274712_Intron1_Frame0_sgRNA01	0.0211797
ACAT1_ENST00000265838_Intron1_Frame0_sgRNA01	0.020901
BCAS2_ENST00000369541_Intron1_Frame0_sgRNA02	0.020901
CAST_ENST00000510756_Intron16_Frame0_sgRNA01	0.020901
CDC5L_ENST00000371477_Intron1_Frame0_sgRNA01	0.020901
CHORDC1_ENST00000320585_Intron6_Frame0_sgRNA01	0.020901
COPB1_ENST00000249923_Intron8_Frame0_sgRNA01	0.020901
CRNKL1_ENST00000377340_Intron14_Frame0_sgRNA01	0.020901
FKBP3_ENST00000216330_Intron2_Frame0_sgRNA01	0.020901
HACD3_ENST00000261875_Intron1_Frame0_sgRNA01	0.020901
HDGFL2_ENST00000616600_Intron4_Frame0_sgRNA01	0.020901
HSPA5_ENST00000324460_Intron3_Frame0_sgRNA01	0.020901
LANCL1_ENST00000443314_Intron1_Frame0_sgRNA01	0.020901
LARS1_ENST00000394434_Intron15_Frame0_sgRNA01	0.020901
LSM14B_ENST00000279068_Intron2_Frame0_sgRNA01	0.020901
LTV1_ENST00000367576_Intron6_Frame0_sgRNA01	0.020901
MORF4L1_ENST00000331268_Intron9_Frame0_sgRNA02	0.020901
NDUFS6_ENST00000274137_Intron1_Frame0_sgRNA02	0.020901
NUP188_ENST00000372577_Intron40_Frame0_sgRNA01	0.020901
PDHA1_ENST00000379806_Intron11_Frame0_sgRNA01	0.020901
PLS3_ENST00000355899_Intron12_Frame0_sgRNA01	0.020901
PRMT2_ENST00000355680_Intron3_Frame0_sgRNA01	0.020901
RABGGTB_ENST00000319942_Intron1_Frame0_sgRNA01	0.020901
RPL26_ENST00000648839_Intron2_Frame0_sgRNA02	0.020901
RPL35_ENST00000348462_Intron3_Frame0_sgRNA01	0.020901
SARS1_ENST00000369923_Intron5_Frame0_sgRNA01	0.020901
SEC13_ENST00000383801_Intron2_Frame0_sgRNA01	0.020901
SEC23IP_ENST00000369075_Intron2_Frame0_sgRNA01	0.020901
SELENOF_ENST00000331835_Intron2_Frame0_sgRNA02	0.020901
STAT1_ENST00000415035_Intron19_Frame0_sgRNA01	0.020901
TBC1D15_ENST00000550746_Intron1_Frame0_sgRNA01	0.020901
TIMM8A_ENST00000372902_Intron1_Frame0_sgRNA01	0.020901
UBALD1_ENST00000283474_Intron2_Frame0_sgRNA01	0.020901
UBAP2L_ENST00000361546_Intron12_Frame0_sgRNA01	0.020901
XPO7_ENST00000252512_Intron8_Frame0_sgRNA01	0.020901
ZNF330_ENST00000262990_Intron5_Frame0_sgRNA01	0.020901
ATP5PO_ENST00000290299_Intron5_Frame0_sgRNA01	0.0206223
C9orf40_ENST00000376854_Intron1_Frame0_sgRNA02	0.0206223
CAST_ENST00000510756_Intron23_Frame0_sgRNA01	0.0206223
CCNB2_ENST00000288207_Intron1_Frame0_sgRNA01	0.0206223
CSNK2A1_ENST00000646561_Intron3_Frame0_sgRNA01	0.0206223
ETFA_ENST00000557943_Intron11_Frame0_sgRNA01	0.0206223
FKBP4_ENST00000001008_Intron8_Frame0_sgRNA01	0.0206223
GOT2_ENST00000245206_Intron5_Frame0_sgRNA01	0.0206223
HMGN3_ENST00000620514_Intron5_Frame0_sgRNA01	0.0206223
IDH3B_ENST00000474315_Intron11_Frame0_sgRNA01	0.0206223
MYBBP1A_ENST00000381556_Intron8_Frame0_sgRNA01	0.0206223
NELFCD_ENST00000602795_Intron1_Frame0_sgRNA01	0.0206223
PARP1_ENST00000366794_Intron15_Frame0_sgRNA01	0.0206223
PHPT1_ENST00000247665_Intron2_Frame0_sgRNA02	0.0206223
PRDX4_ENST00000379341_Intron6_Frame0_sgRNA01	0.0206223
PRRC2C_ENST00000338920_Intron24_Frame0_sgRNA01	0.0206223
RAB3GAP1_ENST00000442034_Intron24_Frame0_sgRNA01	0.0206223
RPL17-C18orf32_ENST00000584895_Intron5_Frame0|RPL17_ENST00000618619_Intron7_Frame0_sgRNA02	0.0206223
RUVBL1_ENST00000322623_Intron2_Frame0_sgRNA01	0.0206223
SELENOF_ENST00000331835_Intron1_Frame0_sgRNA02	0.0206223
SMC4_ENST00000357388_Intron16_Frame0_sgRNA01	0.0206223
SUMO2_ENST00000420826_Intron3_Frame0_sgRNA01	0.0206223
SYAP1_ENST00000380155_Intron7_Frame0_sgRNA02	0.0206223
TLE3_ENST00000558939_Intron10_Frame0_sgRNA01	0.0206223
TPM3_ENST00000651641_Intron4_Frame0_sgRNA01	0.0206223
TRMT112_ENST00000544844_Intron3_Frame0_sgRNA02	0.0206223
USP22_ENST00000261497_Intron1_Frame0_sgRNA02	0.0206223
ANXA6_ENST00000354546_Intron5_Frame0_sgRNA01	0.0203436
AP3D1_ENST00000643116_Intron10_Frame0_sgRNA01	0.0203436
BCAP31_ENST00000458587_Intron7_Frame0_sgRNA01	0.0203436
CTNNBL1_ENST00000361383_Intron1_Frame0_sgRNA01	0.0203436
ECHS1_ENST00000368547_Intron7_Frame0_sgRNA02	0.0203436
FAF2_ENST00000261942_Intron1_Frame0_sgRNA01	0.0203436
FTO_ENST00000471389_Intron1_Frame0_sgRNA01	0.0203436
GSS_ENST00000651619_Intron2_Frame0_sgRNA01	0.0203436
HGS_ENST00000329138_Intron14_Frame0_sgRNA01	0.0203436
KHSRP_ENST00000398148_Intron1_Frame0_sgRNA01	0.0203436
ME1_ENST00000369705_Intron1_Frame0_sgRNA01	0.0203436
MRPL12_ENST00000333676_Intron3_Frame0_sgRNA02	0.0203436
MYCBP_ENST00000397572_Intron1_Frame0_sgRNA01	0.0203436
NUP50_ENST00000347635_Intron3_Frame0_sgRNA02	0.0203436
NUP93_ENST00000308159_Intron9_Frame0_sgRNA01	0.0203436
POLR3K_ENST00000293860_Intron1_Frame0_sgRNA01	0.0203436
PRKDC_ENST00000314191_Intron25_Frame0_sgRNA01	0.0203436
RCN2_ENST00000320963_Intron4_Frame0_sgRNA01	0.0203436
SAFB_ENST00000588852_Intron10_Frame0_sgRNA01	0.0203436
SEPTIN2_ENST00000616972_Intron3_Frame0_sgRNA01	0.0203436
SMC2_ENST00000374793_Intron9_Frame0_sgRNA01	0.0203436
SPTAN1_ENST00000630866_Intron26_Frame0_sgRNA01	0.0203436
SPTAN1_ENST00000630866_Intron9_Frame0_sgRNA01	0.0203436
SRRT_ENST00000611405_Intron7_Frame0_sgRNA01	0.0203436
SSNA1_ENST00000322310_Intron2_Frame0_sgRNA02	0.0203436
UBE2L3_ENST00000458578_Intron1_Frame0_sgRNA02	0.0203436
UBE2S_ENST00000264552_Intron1_Frame0_sgRNA03	0.0203436
XPO7_ENST00000252512_Intron2_Frame0_sgRNA01	0.0203436
ZNF330_ENST00000262990_Intron2_Frame0_sgRNA02	0.0203436
ALYREF_ENST00000505490_Intron5_Frame0_sgRNA01	0.0200649
ANKHD1_ENST00000360839_Intron1_Frame0|ANKHD1-EIF4EBP3_ENST00000532219_Intron1_Frame0_sgRNA01	0.0200649
C1QBP_ENST00000225698_Intron5_Frame0_sgRNA01	0.0200649
CETN2_ENST00000370277_Intron3_Frame0_sgRNA01	0.0200649
FLNA_ENST00000369850_Intron28_Frame0_sgRNA01	0.0200649
KNOP1_ENST00000219837_Intron2_Frame0_sgRNA02	0.0200649
MAEA_ENST00000303400_Intron1_Frame0_sgRNA01	0.0200649
NACA_ENST00000550952_Intron9_Frame0_sgRNA01	0.0200649
NCAPG_ENST00000251496_Intron16_Frame0_sgRNA01	0.0200649
PARP1_ENST00000366794_Intron3_Frame0_sgRNA01	0.0200649
PTPN1_ENST00000371621_Intron4_Frame0_sgRNA01	0.0200649
RCC1_ENST00000649185_Intron8_Frame0_sgRNA01	0.0200649
RIC8A_ENST00000325207_Intron5_Frame0_sgRNA01	0.0200649
SNRPA_ENST00000243563_Intron4_Frame0_sgRNA02	0.0200649
SNRPF_ENST00000266735_Intron1_Frame0_sgRNA02	0.0200649
SNX9_ENST00000392185_Intron7_Frame0_sgRNA01	0.0200649
SPTAN1_ENST00000630866_Intron12_Frame0_sgRNA01	0.0200649
SURF6_ENST00000372022_Intron3_Frame0_sgRNA02	0.0200649
TBRG4_ENST00000258770_Intron3_Frame0_sgRNA01	0.0200649
UBE2T_ENST00000646651_Intron6_Frame0_sgRNA01	0.0200649
ZC3H18_ENST00000452588_Intron16_Frame0_sgRNA01	0.0200649
ADH5_ENST00000296412_Intron1_Frame0_sgRNA01	0.0197863
C1QBP_ENST00000225698_Intron4_Frame0_sgRNA02	0.0197863
CFAP298_ENST00000290155_Intron4_Frame0_sgRNA01	0.0197863
CLTC_ENST00000621829_Intron17_Frame0_sgRNA01	0.0197863
COA5_ENST00000328709_Intron1_Frame0_sgRNA02	0.0197863
EZR_ENST00000337147_Intron3_Frame0_sgRNA01	0.0197863
FAM210B_ENST00000371384_Intron1_Frame0_sgRNA03	0.0197863
GINS1_ENST00000262460_Intron6_Frame0_sgRNA01	0.0197863
H2AZ1_ENST00000296417_Intron3_Frame0_sgRNA02	0.0197863
HPRT1_ENST00000298556_Intron1_Frame0_sgRNA01	0.0197863
HSPA4L_ENST00000508776_Intron15_Frame0_sgRNA01	0.0197863
HSPA5_ENST00000324460_Intron2_Frame0_sgRNA01	0.0197863
HSPD1_ENST00000388968_Intron8_Frame0_sgRNA01	0.0197863
KTN1_ENST00000395314_Intron7_Frame0_sgRNA01	0.0197863
MRPL30_ENST00000338148_Intron3_Frame0_sgRNA02	0.0197863
MRPL37_ENST00000605337_Intron6_Frame0_sgRNA02	0.0197863
MRPS14_ENST00000476371_Intron2_Frame0_sgRNA01	0.0197863
PHF10_ENST00000339209_Intron9_Frame0_sgRNA01	0.0197863
RUVBL2_ENST00000595090_Intron1_Frame0_sgRNA01	0.0197863
SEPTIN6_ENST00000343984_Intron1_Frame0_sgRNA01	0.0197863
SLTM_ENST00000380516_Intron5_Frame0_sgRNA01	0.0197863
SNRPB_ENST00000438552_Intron3_Frame0_sgRNA01	0.0197863
SRSF5_ENST00000553521_Intron3_Frame0_sgRNA01	0.0197863
TXNDC5_ENST00000379757_Intron3_Frame0_sgRNA01	0.0197863
ACLY_ENST00000352035_Intron3_Frame0_sgRNA01	0.0195076
ADH1C_ENST00000515683_Intron2_Frame0_sgRNA01	0.0195076
ANKFY1_ENST00000570535_Intron5_Frame0_sgRNA01	0.0195076
AP2B1_ENST00000610402_Intron11_Frame0_sgRNA01	0.0195076
AP3D1_ENST00000643116_Intron1_Frame0_sgRNA01	0.0195076
CCAR1_ENST00000265872_Intron15_Frame0_sgRNA01	0.0195076
DDX17_ENST00000396821_Intron2_Frame0_sgRNA01	0.0195076
EIF5A_ENST00000336452_Intron3_Frame0_sgRNA01	0.0195076
EXOSC9_ENST00000379663_Intron1_Frame0_sgRNA01	0.0195076
LSM3_ENST00000306024_Intron1_Frame0_sgRNA02	0.0195076
MCMBP_ENST00000360003_Intron2_Frame0_sgRNA01	0.0195076
MORC3_ENST00000400485_Intron1_Frame0_sgRNA01	0.0195076
MRE11_ENST00000323929_Intron19_Frame0_sgRNA01	0.0195076
MYBBP1A_ENST00000381556_Intron4_Frame0_sgRNA01	0.0195076
NEK9_ENST00000238616_Intron1_Frame0_sgRNA01	0.0195076
NRBP1_ENST00000379863_Intron2_Frame0_sgRNA01	0.0195076
NUDT21_ENST00000300291_Intron4_Frame0_sgRNA01	0.0195076
NUP93_ENST00000308159_Intron17_Frame0_sgRNA01	0.0195076
PFN1_ENST00000225655_Intron1_Frame0_sgRNA02	0.0195076
PPIF_ENST00000225174_Intron1_Frame0_sgRNA01	0.0195076
PSMD8_ENST00000215071_Intron1_Frame0_sgRNA01	0.0195076
RIOK1_ENST00000379834_Intron5_Frame0_sgRNA01	0.0195076
RNF114_ENST00000244061_Intron4_Frame0_sgRNA02	0.0195076
SEC31A_ENST00000395310_Intron23_Frame0_sgRNA01	0.0195076
SLC25A5_ENST00000317881_Intron1_Frame0_sgRNA02	0.0195076
SMARCA5_ENST00000283131_Intron19_Frame0_sgRNA01	0.0195076
SND1_ENST00000354725_Intron11_Frame0_sgRNA01	0.0195076
SRRT_ENST00000611405_Intron10_Frame0_sgRNA01	0.0195076
TUBB2A_ENST00000333628_Intron1_Frame0_sgRNA02	0.0195076
ZNF703_ENST00000331569_Intron1_Frame0_sgRNA02	0.0195076
ALDH18A1_ENST00000371224_Intron10_Frame0_sgRNA01	0.0192289
BOLA3_ENST00000327428_Intron1_Frame0_sgRNA01	0.0192289
CRELD2_ENST00000404488_Intron1_Frame0_sgRNA03	0.0192289
DDX42_ENST00000578681_Intron17_Frame0_sgRNA01	0.0192289
DLAT_ENST00000280346_Intron1_Frame0_sgRNA01	0.0192289
EIF3L_ENST00000652021_Intron9_Frame0_sgRNA01	0.0192289
GLUD1_ENST00000277865_Intron11_Frame0_sgRNA01	0.0192289
HTATSF1_ENST00000218364_Intron1_Frame0_sgRNA01	0.0192289
KLC1_ENST00000452929_Intron13_Frame0_sgRNA01	0.0192289
NALCN_ENST00000251127_Intron12_Frame0_sgRNA01	0.0192289
NDUFV3_ENST00000354250_Intron1_Frame0_sgRNA03	0.0192289
NUP85_ENST00000245544_Intron18_Frame0_sgRNA01	0.0192289
RAB2A_ENST00000262646_Intron3_Frame0_sgRNA01	0.0192289
TBCA_ENST00000306388_Intron2_Frame0_sgRNA03	0.0192289
TOP1_ENST00000361337_Intron1_Frame0_sgRNA01	0.0192289
WDR1_ENST00000499869_Intron11_Frame0_sgRNA01	0.0192289
ACLY_ENST00000352035_Intron25_Frame0_sgRNA01	0.0189502
ACTB_ENST00000646664_Intron2_Frame0_sgRNA01	0.0189502
BAG3_ENST00000369085_Intron3_Frame0_sgRNA02	0.0189502
C11orf58_ENST00000228136_Intron4_Frame0_sgRNA02	0.0189502
CAND1_ENST00000545606_Intron14_Frame0_sgRNA02	0.0189502
CHCHD2_ENST00000395422_Intron2_Frame0_sgRNA01	0.0189502
EEF2_ENST00000309311_Intron11_Frame0_sgRNA01	0.0189502
EPN1_ENST00000411543_Intron5_Frame0_sgRNA02	0.0189502
FH_ENST00000366560_Intron3_Frame0_sgRNA01	0.0189502
GCN1_ENST00000300648_Intron1_Frame0_sgRNA01	0.0189502
GSPT1_ENST00000434724_Intron10_Frame0_sgRNA01	0.0189502
HM13_ENST00000398174_Intron2_Frame0_sgRNA01	0.0189502
MACROH2A2_ENST00000373255_Intron4_Frame0_sgRNA02	0.0189502
MAP1B_ENST00000296755_Intron4_Frame0_sgRNA01	0.0189502
NUMA1_ENST00000393695_Intron21_Frame0_sgRNA01	0.0189502
PAPOLA_ENST00000216277_Intron19_Frame0_sgRNA01	0.0189502
PGD_ENST00000270776_Intron2_Frame0_sgRNA01	0.0189502
PPP1R8_ENST00000311772_Intron4_Frame0_sgRNA02	0.0189502
RRM1_ENST00000300738_Intron5_Frame0_sgRNA01	0.0189502
SERBP1_ENST00000370995_Intron7_Frame0_sgRNA01	0.0189502
TK1_ENST00000588734_Intron1_Frame0_sgRNA02	0.0189502
YKT6_ENST00000223369_Intron6_Frame0_sgRNA01	0.0189502
YTHDF2_ENST00000373812_Intron4_Frame0_sgRNA02	0.0189502
YWHAQ_ENST00000381844_Intron1_Frame0_sgRNA02	0.0189502
ARPP19_ENST00000564163_Intron3_Frame0_sgRNA02	0.0186715
ATP5PB_ENST00000369722_Intron6_Frame0_sgRNA02	0.0186715
C9orf40_ENST00000376854_Intron1_Frame0_sgRNA03	0.0186715
CCDC77_ENST00000239830_Intron4_Frame0_sgRNA01	0.0186715
CCT4_ENST00000394440_Intron5_Frame0_sgRNA01	0.0186715
CIAPIN1_ENST00000394391_Intron6_Frame0_sgRNA02	0.0186715
CPSF3_ENST00000238112_Intron11_Frame0_sgRNA01	0.0186715
CUL1_ENST00000409469_Intron9_Frame0_sgRNA01	0.0186715
FERMT2_ENST00000553373_Intron11_Frame0_sgRNA01	0.0186715
G3BP1_ENST00000394123_Intron3_Frame0_sgRNA01	0.0186715
GTF2A1_ENST00000553612_Intron1_Frame0_sgRNA01	0.0186715
HIBADH_ENST00000265395_Intron2_Frame0_sgRNA02	0.0186715
HNRNPAB_ENST00000358344_Intron3_Frame0_sgRNA01	0.0186715
HSP90B1_ENST00000299767_Intron17_Frame0_sgRNA01	0.0186715
ITPA_ENST00000380113_Intron1_Frame0_sgRNA01	0.0186715
MPHOSPH10_ENST00000244230_Intron4_Frame0_sgRNA01	0.0186715
MRPS9_ENST00000258455_Intron2_Frame0_sgRNA01	0.0186715
MTA2_ENST00000278823_Intron8_Frame0_sgRNA01	0.0186715
MTHFD1_ENST00000652337_Intron14_Frame0_sgRNA01	0.0186715
MTPN_ENST00000393085_Intron1_Frame0_sgRNA02	0.0186715
NARS1_ENST00000256854_Intron7_Frame0_sgRNA01	0.0186715
NDUFS6_ENST00000274137_Intron2_Frame0_sgRNA01	0.0186715
PAICS_ENST00000399688_Intron7_Frame0_sgRNA01	0.0186715
PDCL_ENST00000259467_Intron3_Frame0_sgRNA02	0.0186715
PNN_ENST00000216832_Intron4_Frame0_sgRNA01	0.0186715
PSMG1_ENST00000331573_Intron6_Frame0_sgRNA02	0.0186715
RAD18_ENST00000264926_Intron1_Frame0_sgRNA01	0.0186715
RBM26_ENST00000622611_Intron12_Frame0_sgRNA01	0.0186715
RTF1_ENST00000389629_Intron2_Frame0_sgRNA01	0.0186715
SHMT2_ENST00000328923_Intron8_Frame0_sgRNA01	0.0186715
SPTAN1_ENST00000630866_Intron15_Frame0_sgRNA01	0.0186715
STAC_ENST00000273183_Intron9_Frame0_sgRNA01	0.0186715
TRIR_ENST00000242784_Intron1_Frame0_sgRNA02	0.0186715
TRIR_ENST00000242784_Intron2_Frame0_sgRNA02	0.0186715
TXLNA_ENST00000373610_Intron9_Frame0_sgRNA01	0.0186715
USP10_ENST00000570191_Intron3_Frame0_sgRNA01	0.0186715
C1orf35_ENST00000272139_Intron3_Frame0_sgRNA01	0.0183929
CALU_ENST00000542996_Intron7_Frame0_sgRNA02	0.0183929
COPS2_ENST00000299259_Intron4_Frame0_sgRNA01	0.0183929
CSNK2A2_ENST00000262506_Intron2_Frame0_sgRNA01	0.0183929
CTNNBL1_ENST00000361383_Intron2_Frame0_sgRNA01	0.0183929
DIAPH2_ENST00000324765_Intron3_Frame0_sgRNA01	0.0183929
EIF4B_ENST00000420463_Intron3_Frame0_sgRNA02	0.0183929
EPB41L3_ENST00000341928_Intron21_Frame0_sgRNA01	0.0183929
FAF1_ENST00000396153_Intron1_Frame0_sgRNA01	0.0183929
FIS1_ENST00000223136_Intron1_Frame0_sgRNA01	0.0183929
FLII_ENST00000327031_Intron1_Frame0_sgRNA01	0.0183929
GPX4_ENST00000354171_Intron1_Frame0_sgRNA01	0.0183929
INVS_ENST00000262457_Intron5_Frame0_sgRNA01	0.0183929
LRRFIP2_ENST00000336686_Intron18_Frame0_sgRNA01	0.0183929
MAPRE1_ENST00000375571_Intron6_Frame0_sgRNA02	0.0183929
MARK2_ENST00000402010_Intron11_Frame0_sgRNA01	0.0183929
MCM3_ENST00000616552_Intron6_Frame0_sgRNA01	0.0183929
MFN1_ENST00000471841_Intron9_Frame0_sgRNA01	0.0183929
MRPL17_ENST00000288937_Intron2_Frame0_sgRNA01	0.0183929
MRPL42_ENST00000549982_Intron4_Frame0_sgRNA01	0.0183929
MRPS23_ENST00000313608_Intron4_Frame0_sgRNA02	0.0183929
NAA15_ENST00000296543_Intron15_Frame0_sgRNA01	0.0183929
NAMPT_ENST00000222553_Intron1_Frame0_sgRNA01	0.0183929
NARS1_ENST00000256854_Intron13_Frame0_sgRNA01	0.0183929
NOL11_ENST00000253247_Intron1_Frame0_sgRNA01	0.0183929
NOP2_ENST00000382421_Intron5_Frame0_sgRNA01	0.0183929
NSFL1C_ENST00000476071_Intron6_Frame0_sgRNA01	0.0183929
PCNP_ENST00000265260_Intron2_Frame0_sgRNA02	0.0183929
PSMD13_ENST00000431206_Intron7_Frame0_sgRNA01	0.0183929
RCN2_ENST00000320963_Intron1_Frame0_sgRNA01	0.0183929
RPL27_ENST00000589037_Intron2_Frame0_sgRNA01	0.0183929
RPL39_ENST00000361575_Intron1_Frame0_sgRNA02	0.0183929
RPL7A_ENST00000323345_Intron1_Frame0_sgRNA02	0.0183929
SMC2_ENST00000374793_Intron18_Frame0_sgRNA01	0.0183929
SNRPC_ENST00000244520_Intron2_Frame0_sgRNA01	0.0183929
SPTAN1_ENST00000630866_Intron38_Frame0_sgRNA01	0.0183929
STT3A_ENST00000392708_Intron12_Frame0_sgRNA01	0.0183929
STUB1_ENST00000219548_Intron5_Frame0_sgRNA01	0.0183929
VAMP2_ENST00000488857_Intron2_Frame0_sgRNA01	0.0183929
ANXA7_ENST00000372919_Intron2_Frame0_sgRNA01	0.0181142
ARL3_ENST00000260746_Intron1_Frame0_sgRNA01	0.0181142
ATP5MG_ENST00000300688_Intron2_Frame0_sgRNA03	0.0181142
BCL2L2-PABPN1_ENST00000553781_Intron5_Frame0|PABPN1_ENST00000216727_Intron3_Frame0_sgRNA03	0.0181142
CBX5_ENST00000209875_Intron3_Frame0_sgRNA03	0.0181142
CCDC138_ENST00000295124_Intron1_Frame0_sgRNA01	0.0181142
CHAF1A_ENST00000301280_Intron3_Frame0_sgRNA01	0.0181142
COPG2_ENST00000425248_Intron6_Frame0_sgRNA01	0.0181142
CSE1L_ENST00000262982_Intron24_Frame0_sgRNA01	0.0181142
CTNNB1_ENST00000643541_Intron9_Frame0_sgRNA01	0.0181142
DCTN2_ENST00000434715_Intron1_Frame0_sgRNA01	0.0181142
DDX51_ENST00000397333_Intron2_Frame0_sgRNA01	0.0181142
E2F3_ENST00000346618_Intron1_Frame0_sgRNA02	0.0181142
ETF1_ENST00000360541_Intron9_Frame0_sgRNA01	0.0181142
FUBP1_ENST00000370768_Intron14_Frame0_sgRNA01	0.0181142
GEMIN2_ENST00000308317_Intron2_Frame0_sgRNA01	0.0181142
ISY1_ENST00000273541_Intron1_Frame0|ISY1-RAB43_ENST00000418265_Intron1_Frame0_sgRNA01	0.0181142
LSM12_ENST00000293406_Intron4_Frame0_sgRNA01	0.0181142
MPLKIP_ENST00000306984_Intron1_Frame0_sgRNA03	0.0181142
NUP153_ENST00000537253_Intron4_Frame0_sgRNA01	0.0181142
PCNP_ENST00000265260_Intron3_Frame0_sgRNA02	0.0181142
PDCD6IP_ENST00000457054_Intron16_Frame0_sgRNA01	0.0181142
RTCB_ENST00000216038_Intron1_Frame0_sgRNA01	0.0181142
SAE1_ENST00000270225_Intron5_Frame0_sgRNA01	0.0181142
SCAMP2_ENST00000268099_Intron2_Frame0_sgRNA01	0.0181142
SCNM1_ENST00000368905_Intron1_Frame0_sgRNA01	0.0181142
SELENOI_ENST00000260585_Intron1_Frame0_sgRNA01	0.0181142
SERINC1_ENST00000339697_Intron1_Frame0_sgRNA01	0.0181142
SNRPB2_ENST00000377943_Intron4_Frame0_sgRNA01	0.0181142
TRAP1_ENST00000246957_Intron4_Frame0_sgRNA01	0.0181142
UBQLN1_ENST00000376395_Intron10_Frame0_sgRNA01	0.0181142
UCHL3_ENST00000377595_Intron1_Frame0_sgRNA01	0.0181142
WDR75_ENST00000314761_Intron18_Frame0_sgRNA01	0.0181142
XPOT_ENST00000332707_Intron11_Frame0_sgRNA01	0.0181142
CHAF1B_ENST00000314103_Intron7_Frame0_sgRNA02	0.0178355
COPZ1_ENST00000549043_Intron7_Frame0_sgRNA01	0.0178355
COX16_ENST00000389912_Intron2_Frame0_sgRNA01	0.0178355
CRNKL1_ENST00000377340_Intron2_Frame0_sgRNA01	0.0178355
CTNND1_ENST00000399050_Intron5_Frame0_sgRNA01	0.0178355
CUL5_ENST00000393094_Intron1_Frame0_sgRNA01	0.0178355
EEF2_ENST00000309311_Intron7_Frame0_sgRNA01	0.0178355
EIF2S3_ENST00000253039_Intron10_Frame0_sgRNA02	0.0178355
ETF1_ENST00000360541_Intron6_Frame0_sgRNA01	0.0178355
FBL_ENST00000221801_Intron4_Frame0_sgRNA02	0.0178355
GART_ENST00000381815_Intron7_Frame0_sgRNA01	0.0178355
HDHD5_ENST00000336737_Intron2_Frame0_sgRNA02	0.0178355
HNRNPR_ENST00000374616_Intron9_Frame0_sgRNA01	0.0178355
HSPA4_ENST00000304858_Intron14_Frame0_sgRNA01	0.0178355
MDH2_ENST00000315758_Intron4_Frame0_sgRNA01	0.0178355
MORF4L1_ENST00000331268_Intron8_Frame0_sgRNA01	0.0178355
MPZ_ENST00000463290_Intron5_Frame0_sgRNA01	0.0178355
MRE11_ENST00000323929_Intron13_Frame0_sgRNA01	0.0178355
NSUN2_ENST00000264670_Intron1_Frame0_sgRNA01	0.0178355
PACSIN2_ENST00000263246_Intron2_Frame0_sgRNA01	0.0178355
PFAS_ENST00000314666_Intron15_Frame0_sgRNA01	0.0178355
PKM_ENST00000565184_Intron4_Frame0_sgRNA01	0.0178355
POLR2F_ENST00000407936_Intron2_Frame0_sgRNA01	0.0178355
PRKDC_ENST00000314191_Intron35_Frame0_sgRNA01	0.0178355
PSMD2_ENST00000310118_Intron1_Frame0_sgRNA01	0.0178355
PSME2_ENST00000216802_Intron1_Frame0_sgRNA01	0.0178355
RNF114_ENST00000244061_Intron2_Frame0_sgRNA01	0.0178355
RPL39_ENST00000361575_Intron1_Frame0_sgRNA01	0.0178355
RPS6_ENST00000380394_Intron1_Frame0_sgRNA01	0.0178355
RPS6_ENST00000380394_Intron1_Frame0_sgRNA02	0.0178355
SPTBN1_ENST00000356805_Intron18_Frame0_sgRNA01	0.0178355
SRPRA_ENST00000332118_Intron1_Frame0_sgRNA01	0.0178355
TPI1_ENST00000229270_Intron5_Frame0_sgRNA02	0.0178355
TUBB4B_ENST00000340384_Intron1_Frame0_sgRNA01	0.0178355
UBAP2L_ENST00000361546_Intron10_Frame0_sgRNA01	0.0178355
UBE2D2_ENST00000398733_Intron1_Frame0_sgRNA01	0.0178355
UQCRH_ENST00000311672_Intron3_Frame0_sgRNA01	0.0178355
YBX1_ENST00000321358_Intron4_Frame0_sgRNA02	0.0178355
AIMP2_ENST00000223029_Intron2_Frame0_sgRNA01	0.0175568
AP3D1_ENST00000643116_Intron24_Frame0_sgRNA01	0.0175568
BUD31_ENST00000403633_Intron5_Frame0_sgRNA02	0.0175568
CHD4_ENST00000544040_Intron39_Frame0_sgRNA01	0.0175568
CLPP_ENST00000245816_Intron2_Frame0_sgRNA01	0.0175568
CRKL_ENST00000354336_Intron2_Frame0_sgRNA02	0.0175568
CTPS1_ENST00000650070_Intron7_Frame0_sgRNA01	0.0175568
DDX50_ENST00000373585_Intron1_Frame0_sgRNA01	0.0175568
DHX36_ENST00000496811_Intron1_Frame0_sgRNA01	0.0175568
EIF3M_ENST00000531120_Intron1_Frame0_sgRNA02	0.0175568
EIF4G1_ENST00000382330_Intron31_Frame0_sgRNA01	0.0175568
FMR1_ENST00000370475_Intron4_Frame0_sgRNA01	0.0175568
GAPVD1_ENST00000394105_Intron16_Frame0_sgRNA01	0.0175568
HDGFL2_ENST00000616600_Intron1_Frame0_sgRNA01	0.0175568
HDLBP_ENST00000391975_Intron9_Frame0_sgRNA01	0.0175568
HGS_ENST00000329138_Intron19_Frame0_sgRNA01	0.0175568
IARS1_ENST00000375643_Intron3_Frame0_sgRNA01	0.0175568
IGF2BP1_ENST00000290341_Intron14_Frame0_sgRNA01	0.0175568
KHSRP_ENST00000398148_Intron9_Frame0_sgRNA01	0.0175568
LARP4B_ENST00000316157_Intron2_Frame0_sgRNA01	0.0175568
LRPAP1_ENST00000650182_Intron7_Frame0_sgRNA01	0.0175568
NEK7_ENST00000367385_Intron5_Frame0_sgRNA01	0.0175568
NPM1_ENST00000517671_Intron10_Frame0_sgRNA01	0.0175568
NUP153_ENST00000537253_Intron12_Frame0_sgRNA01	0.0175568
PRKDC_ENST00000314191_Intron36_Frame0_sgRNA01	0.0175568
PRPS1_ENST00000372435_Intron3_Frame0_sgRNA02	0.0175568
SMARCA4_ENST00000344626_Intron7_Frame0_sgRNA01	0.0175568
SMARCC1_ENST00000254480_Intron24_Frame0_sgRNA01	0.0175568
SMARCC2_ENST00000550164_Intron1_Frame0_sgRNA01	0.0175568
SNRPA1_ENST00000254193_Intron7_Frame0_sgRNA02	0.0175568
ZPR1_ENST00000227322_Intron4_Frame0_sgRNA01	0.0175568
ABCF2_ENST00000222388_Intron9_Frame0_sgRNA01	0.0172781
ACTR2_ENST00000377982_Intron3_Frame0_sgRNA01	0.0172781
ANXA7_ENST00000372919_Intron6_Frame0_sgRNA01	0.0172781
BUB3_ENST00000368865_Intron5_Frame0_sgRNA02	0.0172781
COPB1_ENST00000249923_Intron7_Frame0_sgRNA01	0.0172781
DIS3_ENST00000377767_Intron10_Frame0_sgRNA01	0.0172781
DKC1_ENST00000369550_Intron13_Frame0_sgRNA01	0.0172781
DLD_ENST00000205402_Intron1_Frame0_sgRNA01	0.0172781
EIF3E_ENST00000220849_Intron1_Frame0_sgRNA01	0.0172781
EIF3M_ENST00000531120_Intron1_Frame0_sgRNA01	0.0172781
FMR1_ENST00000370475_Intron1_Frame0_sgRNA01	0.0172781
HMGB3_ENST00000325307_Intron2_Frame0_sgRNA02	0.0172781
LMNB1_ENST00000261366_Intron10_Frame0_sgRNA01	0.0172781
MAPK1IP1L_ENST00000395468_Intron3_Frame0_sgRNA02	0.0172781
MRPS34_ENST00000177742_Intron1_Frame0_sgRNA02	0.0172781
MSH6_ENST00000234420_Intron3_Frame0_sgRNA02	0.0172781
MYH10_ENST00000360416_Intron24_Frame0_sgRNA01	0.0172781
PDIA6_ENST00000404371_Intron10_Frame0_sgRNA01	0.0172781
PHF5A_ENST00000216252_Intron3_Frame0_sgRNA01	0.0172781
PSMC5_ENST00000310144_Intron4_Frame0_sgRNA01	0.0172781
PUF60_ENST00000526683_Intron1_Frame0_sgRNA01	0.0172781
PUM1_ENST00000426105_Intron3_Frame0_sgRNA01	0.0172781
RBM25_ENST00000261973_Intron7_Frame0_sgRNA01	0.0172781
RCC1L_ENST00000610322_Intron10_Frame0_sgRNA01	0.0172781
RTF1_ENST00000389629_Intron1_Frame0_sgRNA01	0.0172781
SERINC1_ENST00000339697_Intron1_Frame0_sgRNA02	0.0172781
SNX2_ENST00000379516_Intron1_Frame0_sgRNA01	0.0172781
SNX2_ENST00000379516_Intron3_Frame0_sgRNA01	0.0172781
SUMO3_ENST00000411651_Intron1_Frame0_sgRNA01	0.0172781
SUPT16H_ENST00000216297_Intron1_Frame0_sgRNA01	0.0172781
TRIP6_ENST00000200457_Intron3_Frame0_sgRNA01	0.0172781
U2SURP_ENST00000473835_Intron25_Frame0_sgRNA01	0.0172781
UQCRC2_ENST00000268379_Intron11_Frame0_sgRNA01	0.0172781
ZC3H14_ENST00000251038_Intron6_Frame0_sgRNA02	0.0172781
CAST_ENST00000510756_Intron20_Frame0_sgRNA01	0.0169995
CDK2AP1_ENST00000261692_Intron2_Frame0_sgRNA01	0.0169995
COPS8_ENST00000354371_Intron1_Frame0_sgRNA02	0.0169995
DBN1_ENST00000393565_Intron9_Frame0_sgRNA01	0.0169995
DUS3L_ENST00000309061_Intron2_Frame0_sgRNA01	0.0169995
ENO1_ENST00000647408_Intron10_Frame0_sgRNA01	0.0169995
EPRS1_ENST00000366923_Intron7_Frame0_sgRNA01	0.0169995
ESS2_ENST00000252137_Intron4_Frame0_sgRNA01	0.0169995
FH_ENST00000366560_Intron1_Frame0_sgRNA01	0.0169995
HGS_ENST00000329138_Intron20_Frame0_sgRNA01	0.0169995
HMGN1_ENST00000380749_Intron2_Frame0_sgRNA01	0.0169995
HSD17B4_ENST00000414835_Intron21_Frame0_sgRNA01	0.0169995
IPO5_ENST00000261574_Intron18_Frame0_sgRNA01	0.0169995
IQGAP1_ENST00000268182_Intron8_Frame0_sgRNA01	0.0169995
MMADHC_ENST00000303319_Intron4_Frame0_sgRNA01	0.0169995
MPLKIP_ENST00000306984_Intron1_Frame0_sgRNA01	0.0169995
OGFR_ENST00000290291_Intron2_Frame0_sgRNA02	0.0169995
P4HB_ENST00000331483_Intron6_Frame0_sgRNA01	0.0169995
PHF6_ENST00000370803_Intron8_Frame0_sgRNA01	0.0169995
RPL18_ENST00000549920_Intron1_Frame0_sgRNA01	0.0169995
SCAMP2_ENST00000268099_Intron3_Frame0_sgRNA01	0.0169995
SRSF9_ENST00000229390_Intron3_Frame0_sgRNA01	0.0169995
SUMO1_ENST00000392246_Intron2_Frame0_sgRNA01	0.0169995
TPT1_ENST00000616577_Intron5_Frame0_sgRNA01	0.0169995
TUBB4A_ENST00000264071_Intron1_Frame0_sgRNA03	0.0169995
TXNDC17_ENST00000250101_Intron3_Frame0_sgRNA03	0.0169995
UBE2I_ENST00000355803_Intron2_Frame0_sgRNA01	0.0169995
UPF1_ENST00000599848_Intron1_Frame0_sgRNA01	0.0169995
WDR36_ENST00000506538_Intron19_Frame0_sgRNA01	0.0169995
XPOT_ENST00000332707_Intron8_Frame0_sgRNA01	0.0169995
YWHAH_ENST00000248975_Intron1_Frame0_sgRNA03	0.0169995
ZNF570_ENST00000586475_Intron1_Frame0_sgRNA02	0.0169995
ABCE1_ENST00000296577_Intron17_Frame0_sgRNA01	0.0167208
CANX_ENST00000504734_Intron11_Frame0_sgRNA01	0.0167208
CGNL1_ENST00000281282_Intron2_Frame0_sgRNA01	0.0167208
CLPP_ENST00000245816_Intron1_Frame0_sgRNA01	0.0167208
COX20_ENST00000366528_Intron1_Frame0_sgRNA01	0.0167208
CSDE1_ENST00000438362_Intron12_Frame0_sgRNA01	0.0167208
CUL4B_ENST00000404115_Intron21_Frame0_sgRNA01	0.0167208
DNAJC9_ENST00000372950_Intron1_Frame0_sgRNA01	0.0167208
FAM207A_ENST00000291634_Intron1_Frame0_sgRNA01	0.0167208
FMC1-LUC7L2_ENST00000541515_Intron4_Frame0|LUC7L2_ENST00000354926_Intron3_Frame0_sgRNA02	0.0167208
GSR_ENST00000221130_Intron1_Frame0_sgRNA01	0.0167208
HSPH1_ENST00000630972_Intron3_Frame0_sgRNA01	0.0167208
KTN1_ENST00000395314_Intron40_Frame0_sgRNA01	0.0167208
MAPRE1_ENST00000375571_Intron5_Frame0_sgRNA01	0.0167208
MEAF6_ENST00000373075_Intron1_Frame0_sgRNA01	0.0167208
MRPL49_ENST00000526319_Intron1_Frame0_sgRNA01	0.0167208
MSN_ENST00000360270_Intron1_Frame0_sgRNA01	0.0167208
MYBBP1A_ENST00000381556_Intron22_Frame0_sgRNA01	0.0167208
MYBBP1A_ENST00000381556_Intron26_Frame0_sgRNA01	0.0167208
NFYA_ENST00000341376_Intron9_Frame0_sgRNA01	0.0167208
NGDN_ENST00000408901_Intron1_Frame0_sgRNA01	0.0167208
NOX4_ENST00000263317_Intron5_Frame0_sgRNA01	0.0167208
PCMT1_ENST00000649032_Intron3_Frame0_sgRNA01	0.0167208
PITRM1_ENST00000380989_Intron13_Frame0_sgRNA01	0.0167208
PRMT1_ENST00000454376_Intron2_Frame0_sgRNA01	0.0167208
PSMA7_ENST00000370873_Intron5_Frame0_sgRNA01	0.0167208
PSMG1_ENST00000331573_Intron6_Frame0_sgRNA01	0.0167208
RPL41_ENST00000546591_Intron1_Frame0_sgRNA03	0.0167208
RPL6_ENST00000202773_Intron3_Frame0_sgRNA01	0.0167208
SNX17_GeckoV2_0027	0.0167208
SRSF11_ENST00000370950_Intron4_Frame0_sgRNA02	0.0167208
SSRP1_ENST00000278412_Intron2_Frame0_sgRNA01	0.0167208
SYNCRIP_ENST00000369622_Intron9_Frame0_sgRNA01	0.0167208
TRIP6_ENST00000200457_Intron2_Frame0_sgRNA01	0.0167208
XRCC5_ENST00000392133_Intron3_Frame0_sgRNA01	0.0167208
YBX3_ENST00000228251_Intron4_Frame0_sgRNA01	0.0167208
ATF1_ENST00000262053_Intron2_Frame0_sgRNA01	0.0164421
CACYBP_ENST00000367679_Intron4_Frame0_sgRNA01	0.0164421
CHMP1A_ENST00000397901_Intron2_Frame0_sgRNA01	0.0164421
CLTC_ENST00000621829_Intron1_Frame0_sgRNA01	0.0164421
COQ8A_ENST00000366779_Intron13_Frame0_sgRNA01	0.0164421
CTNND1_ENST00000399050_Intron9_Frame0_sgRNA01	0.0164421
EIF3G_ENST00000253108_Intron5_Frame0_sgRNA01	0.0164421
ETFA_ENST00000557943_Intron2_Frame0_sgRNA01	0.0164421
FKBP3_ENST00000216330_Intron4_Frame0_sgRNA01	0.0164421
LDHA_ENST00000540430_Intron2_Frame0_sgRNA01	0.0164421
MAP4_ENST00000360240_Intron10_Frame0_sgRNA01	0.0164421
NDUFV3_ENST00000354250_Intron1_Frame0_sgRNA01	0.0164421
NOC2L_ENST00000327044_Intron10_Frame0_sgRNA01	0.0164421
NUDT5_ENST00000491614_Intron2_Frame0_sgRNA02	0.0164421
NUMA1_ENST00000393695_Intron24_Frame0_sgRNA01	0.0164421
NUP107_ENST00000229179_Intron17_Frame0_sgRNA01	0.0164421
OFD1_ENST00000340096_Intron2_Frame0_sgRNA01	0.0164421
PRDX4_ENST00000379341_Intron6_Frame0_sgRNA02	0.0164421
PRPF3_ENST00000324862_Intron3_Frame0_sgRNA01	0.0164421
PSME3_ENST00000293362_Intron3_Frame0_sgRNA01	0.0164421
REEP4_ENST00000306306_Intron5_Frame0_sgRNA01	0.0164421
RPL28_ENST00000560055_Intron2_Frame0_sgRNA02	0.0164421
RPL38_ENST00000439590_Intron2_Frame0_sgRNA02	0.0164421
SAFB2_ENST00000252542_Intron5_Frame0_sgRNA01	0.0164421
SDHA_ENST00000264932_Intron4_Frame0_sgRNA01	0.0164421
SF3B3_ENST00000302516_Intron4_Frame0_sgRNA01	0.0164421
SPTAN1_ENST00000630866_Intron2_Frame0_sgRNA01	0.0164421
SUMO3_ENST00000411651_Intron3_Frame0_sgRNA02	0.0164421
SYMPK_ENST00000245934_Intron26_Frame0_sgRNA01	0.0164421
SYNCRIP_ENST00000369622_Intron6_Frame0_sgRNA01	0.0164421
TBP_ENST00000230354_Intron2_Frame0_sgRNA02	0.0164421
TMEM67_ENST00000453321_Intron21_Frame0_sgRNA01	0.0164421
TOP1_ENST00000361337_Intron10_Frame0_sgRNA01	0.0164421
TRAPPC3_ENST00000616395_Intron1_Frame0_sgRNA01	0.0164421
USP9X_ENST00000324545_Intron28_Frame0_sgRNA01	0.0164421
USP9X_ENST00000324545_Intron31_Frame0_sgRNA01	0.0164421
UTP11_ENST00000373014_Intron6_Frame0_sgRNA01	0.0164421
VCL_ENST00000211998_Intron1_Frame0_sgRNA01	0.0164421
YLPM1_ENST00000325680_Intron1_Frame0_sgRNA01	0.0164421
YWHAB_ENST00000353703_Intron5_Frame0_sgRNA02	0.0164421
YWHAQ_ENST00000381844_Intron1_Frame0_sgRNA01	0.0164421
YWHAZ_ENST00000395957_Intron3_Frame0_sgRNA02	0.0164421
ACTB_ENST00000646664_Intron3_Frame0_sgRNA01	0.0161634
AKAP10_ENST00000225737_Intron7_Frame0_sgRNA01	0.0161634
ARIH1_ENST00000379887_Intron3_Frame0_sgRNA01	0.0161634
ATP5ME_ENST00000304312_Intron1_Frame0_sgRNA02	0.0161634
ATXN2L_ENST00000395547_Intron18_Frame0_sgRNA01	0.0161634
BCCIP_ENST00000368759_Intron2_Frame0_sgRNA01	0.0161634
BIRC5_ENST00000301633_Intron1_Frame0_sgRNA02	0.0161634
CAPRIN1_ENST00000341394_Intron9_Frame0_sgRNA01	0.0161634
CAST_ENST00000510756_Intron8_Frame0_sgRNA01	0.0161634
CCDC90B_ENST00000529689_Intron3_Frame0_sgRNA01	0.0161634
CFDP1_ENST00000283882_Intron3_Frame0_sgRNA01	0.0161634
COPB1_ENST00000249923_Intron16_Frame0_sgRNA01	0.0161634
COX7A2_ENST00000370081_Intron2_Frame0_sgRNA01	0.0161634
DBN1_ENST00000393565_Intron8_Frame0_sgRNA01	0.0161634
DHX30_ENST00000445061_Intron10_Frame0_sgRNA01	0.0161634
DYNC1H1_ENST00000360184_Intron10_Frame0_sgRNA01	0.0161634
EED_ENST00000351625_Intron1_Frame0_sgRNA01	0.0161634
ETFA_ENST00000557943_Intron1_Frame0_sgRNA01	0.0161634
FAM207A_ENST00000291634_Intron1_Frame0_sgRNA03	0.0161634
HIBCH_ENST00000359678_Intron2_Frame0_sgRNA01	0.0161634
LMNB1_ENST00000261366_Intron3_Frame0_sgRNA01	0.0161634
MRPL42_ENST00000549982_Intron4_Frame0_sgRNA02	0.0161634
MYH9_ENST00000216181_Intron12_Frame0_sgRNA01	0.0161634
NDUFAB1_ENST00000007516_Intron1_Frame0_sgRNA02	0.0161634
NUP205_ENST00000285968_Intron39_Frame0_sgRNA01	0.0161634
PAFAH1B1_ENST00000397195_Intron8_Frame0_sgRNA01	0.0161634
PARK7_ENST00000338639_Intron3_Frame0_sgRNA02	0.0161634
PAWR_ENST00000328827_Intron3_Frame0_sgRNA01	0.0161634
PDIA3_ENST00000300289_Intron9_Frame0_sgRNA01	0.0161634
POMP_ENST00000380842_Intron4_Frame0_sgRNA02	0.0161634
PPM1G_ENST00000344034_Intron5_Frame0_sgRNA01	0.0161634
PSMA7_ENST00000370873_Intron6_Frame0_sgRNA01	0.0161634
RCC1_ENST00000649185_Intron7_Frame0_sgRNA02	0.0161634
RPL41_ENST00000546591_Intron1_Frame0_sgRNA01	0.0161634
RPL6_ENST00000202773_Intron6_Frame0_sgRNA01	0.0161634
RRBP1_ENST00000360807_Intron12_Frame0_sgRNA01	0.0161634
SDHB_ENST00000375499_Intron7_Frame0_sgRNA01	0.0161634
SGTA_ENST00000221566_Intron8_Frame0_sgRNA02	0.0161634
SH3GL1_ENST00000269886_Intron2_Frame0_sgRNA01	0.0161634
SON_ENST00000356577_Intron8_Frame0_sgRNA01	0.0161634
SPAG17_ENST00000336338_Intron48_Frame0|WDR3_ENST00000349139_Intron22_Frame0_sgRNA01	0.0161634
SRP72_ENST00000642900_Intron12_Frame0_sgRNA01	0.0161634
SS18_ENST00000415083_Intron1_Frame0_sgRNA02	0.0161634
TOMM20_ENST00000366607_Intron4_Frame0_sgRNA01	0.0161634
TSN_ENST00000389682_Intron1_Frame0_sgRNA02	0.0161634
UBR4_ENST00000375254_Intron17_Frame0_sgRNA01	0.0161634
UBXN1_ENST00000294119_Intron7_Frame0_sgRNA02	0.0161634
USO1_ENST00000264904_Intron22_Frame0_sgRNA01	0.0161634
ABCF2_ENST00000222388_Intron8_Frame0_sgRNA01	0.0158847
ADD1_ENST00000264758_Intron11_Frame0_sgRNA01	0.0158847
ATIC_ENST00000236959_Intron12_Frame0_sgRNA01	0.0158847
ATP5IF1_ENST00000335514_Intron1_Frame0_sgRNA03	0.0158847
ATXN2_ENST00000550104_Intron23_Frame0_sgRNA01	0.0158847
CAP1_ENST00000372797_Intron12_Frame0_sgRNA01	0.0158847
CELF1_ENST00000531165_Intron8_Frame0_sgRNA02	0.0158847
CHERP_ENST00000546361_Intron7_Frame0_sgRNA01	0.0158847
CLTC_ENST00000621829_Intron15_Frame0_sgRNA01	0.0158847
COX7C_ENST00000247655_Intron1_Frame0_sgRNA01	0.0158847
DEK_ENST00000652689_Intron10_Frame0_sgRNA01	0.0158847
EIF1AX_ENST00000379607_Intron6_Frame0_sgRNA01	0.0158847
FLII_ENST00000327031_Intron12_Frame0_sgRNA01	0.0158847
GCN1_ENST00000300648_Intron49_Frame0_sgRNA01	0.0158847
GTPBP4_ENST00000360803_Intron16_Frame0_sgRNA01	0.0158847
HSPA14_ENST00000378372_Intron1_Frame0_sgRNA01	0.0158847
IGF2BP1_ENST00000290341_Intron13_Frame0_sgRNA01	0.0158847
IPO11_ENST00000409296_Intron25_Frame0_sgRNA01	0.0158847
IPO5_ENST00000261574_Intron25_Frame0_sgRNA01	0.0158847
KIAA1143_ENST00000296121_Intron1_Frame0_sgRNA02	0.0158847
KTN1_ENST00000395314_Intron6_Frame0_sgRNA01	0.0158847
LAP3_ENST00000226299_Intron1_Frame0_sgRNA01	0.0158847
LRRC59_ENST00000225972_Intron4_Frame0_sgRNA01	0.0158847
MCM3_ENST00000616552_Intron1_Frame0_sgRNA01	0.0158847
MYH10_ENST00000360416_Intron31_Frame0_sgRNA01	0.0158847
NCDN_ENST00000356090_Intron4_Frame0_sgRNA01	0.0158847
NCL_ENST00000322723_Intron2_Frame0_sgRNA02	0.0158847
NDUFA10_ENST00000252711_Intron7_Frame0_sgRNA01	0.0158847
NFYC_ENST00000308733_Intron9_Frame0_sgRNA01	0.0158847
NUBPL_ENST00000281081_Intron1_Frame0_sgRNA01	0.0158847
ORC4_ENST00000392857_Intron2_Frame0_sgRNA01	0.0158847
PABPC1_ENST00000318607_Intron2_Frame0_sgRNA01	0.0158847
PABPC4_ENST00000372858_Intron7_Frame0_sgRNA01	0.0158847
PDRG1_ENST00000202017_Intron1_Frame0_sgRNA01	0.0158847
PPA1_ENST00000373232_Intron2_Frame0_sgRNA01	0.0158847
PPM1G_ENST00000344034_Intron6_Frame0_sgRNA01	0.0158847
PRCC_ENST00000271526_Intron4_Frame0_sgRNA01	0.0158847
PRKAR1B_ENST00000406797_Intron9_Frame0_sgRNA01	0.0158847
PRR13_ENST00000429243_Intron3_Frame0_sgRNA03	0.0158847
PSMD10_ENST00000217958_Intron1_Frame0_sgRNA01	0.0158847
PTTG1IP_ENST00000330938_Intron2_Frame0_sgRNA01	0.0158847
RIF1_ENST00000444746_Intron26_Frame0_sgRNA01	0.0158847
ROCK2_ENST00000315872_Intron1_Frame0_sgRNA01	0.0158847
RPL17-C18orf32_ENST00000584895_Intron5_Frame0|RPL17_ENST00000618619_Intron7_Frame0_sgRNA01	0.0158847
SLC38A1_ENST00000552197_Intron16_Frame0_sgRNA01	0.0158847
SNRPB_ENST00000438552_Intron4_Frame0_sgRNA01	0.0158847
TCEA1_ENST00000521604_Intron2_Frame0_sgRNA01	0.0158847
TUBB2A_ENST00000333628_Intron1_Frame0_sgRNA03	0.0158847
ZNF772_ENST00000343280_Intron2_Frame0_sgRNA01	0.0158847
ZW10_ENST00000200135_Intron1_Frame0_sgRNA01	0.0158847
ZYX_ENST00000322764_Intron3_Frame0_sgRNA01	0.0158847
ABCF2_ENST00000222388_Intron7_Frame0_sgRNA01	0.0156061
ACP1_ENST00000272067_Intron5_Frame0_sgRNA02	0.0156061
ARPP19_ENST00000564163_Intron2_Frame0_sgRNA01	0.0156061
ATXN2L_ENST00000395547_Intron2_Frame0_sgRNA01	0.0156061
CCDC43_ENST00000315286_Intron1_Frame0_sgRNA03	0.0156061
DKC1_ENST00000369550_Intron2_Frame0_sgRNA01	0.0156061
DLAT_ENST00000280346_Intron4_Frame0_sgRNA01	0.0156061
DLD_ENST00000205402_Intron4_Frame0_sgRNA01	0.0156061
DNAJC8_ENST00000263697_Intron8_Frame0_sgRNA01	0.0156061
ECPAS_ENST00000259335_Intron24_Frame0_sgRNA01	0.0156061
EIF1_ENST00000469257_Intron2_Frame0_sgRNA02	0.0156061
EIF1B_ENST00000232905_Intron2_Frame0_sgRNA01	0.0156061
EIF2B1_ENST00000424014_Intron8_Frame0_sgRNA01	0.0156061
EZR_ENST00000337147_Intron11_Frame0_sgRNA01	0.0156061
GNB1_ENST00000378609_Intron9_Frame0_sgRNA01	0.0156061
GOT2_ENST00000245206_Intron3_Frame0_sgRNA01	0.0156061
GRB2_ENST00000392564_Intron4_Frame0_sgRNA02	0.0156061
HMBS_ENST00000652429_Intron4_Frame0_sgRNA01	0.0156061
HMGN5_ENST00000358130_Intron2_Frame0_sgRNA01	0.0156061
ISOC1_ENST00000173527_Intron1_Frame0_sgRNA01	0.0156061
ISY1_ENST00000273541_Intron3_Frame0|ISY1-RAB43_ENST00000418265_Intron3_Frame0_sgRNA01	0.0156061
KPNA4_ENST00000334256_Intron2_Frame0_sgRNA01	0.0156061
LMNB1_ENST00000261366_Intron2_Frame0_sgRNA01	0.0156061
LRPPRC_ENST00000260665_Intron34_Frame0_sgRNA01	0.0156061
MCM7_ENST00000303887_Intron6_Frame0_sgRNA01	0.0156061
MYCBP_ENST00000397572_Intron1_Frame0_sgRNA02	0.0156061
NDUFA5_ENST00000471770_Intron4_Frame0_sgRNA01	0.0156061
NFYA_ENST00000341376_Intron4_Frame0_sgRNA01	0.0156061
NSFL1C_ENST00000476071_Intron5_Frame0_sgRNA02	0.0156061
NUB1_ENST00000568733_Intron9_Frame0_sgRNA01	0.0156061
PCM1_ENST00000325083_Intron34_Frame0_sgRNA01	0.0156061
PFDN2_ENST00000368010_Intron1_Frame0_sgRNA01	0.0156061
PPP5C_ENST00000012443_Intron2_Frame0_sgRNA01	0.0156061
PRDX3_ENST00000298510_Intron1_Frame0_sgRNA01	0.0156061
PRRC2C_ENST00000338920_Intron11_Frame0_sgRNA01	0.0156061
PUF60_ENST00000526683_Intron1_Frame0_sgRNA02	0.0156061
RBBP4_ENST00000373493_Intron10_Frame0_sgRNA01	0.0156061
RBM39_ENST00000253363_Intron10_Frame0_sgRNA01	0.0156061
RBMX_ENST00000320676_Intron3_Frame0_sgRNA03	0.0156061
SAP30_ENST00000296504_Intron1_Frame0_sgRNA02	0.0156061
SEH1L_ENST00000399892_Intron2_Frame0_sgRNA01	0.0156061
SLC25A17_ENST00000435456_Intron1_Frame0_sgRNA02	0.0156061
SNRNP27_ENST00000244227_Intron4_Frame0_sgRNA03	0.0156061
SRRM2_ENST00000301740_Intron10_Frame0_sgRNA02	0.0156061
STUB1_ENST00000219548_Intron1_Frame0_sgRNA01	0.0156061
SUMO2_ENST00000420826_Intron2_Frame0_sgRNA02	0.0156061
SUPT5H_ENST00000599117_Intron10_Frame0_sgRNA01	0.0156061
TRIAP1_ENST00000546954_Intron1_Frame0_sgRNA03	0.0156061
TSN_ENST00000389682_Intron1_Frame0_sgRNA01	0.0156061
UBTF_ENST00000302904_Intron14_Frame0_sgRNA01	0.0156061
UHRF1_ENST00000622802_Intron14_Frame0_sgRNA01	0.0156061
UMPS_ENST00000232607_Intron1_Frame0_sgRNA02	0.0156061
UQCRC2_ENST00000268379_Intron3_Frame0_sgRNA01	0.0156061
VAPA_ENST00000340541_Intron5_Frame0_sgRNA01	0.0156061
XRCC5_ENST00000392133_Intron11_Frame0_sgRNA01	0.0156061
YARS1_ENST00000373477_Intron8_Frame0_sgRNA01	0.0156061
YWHAQ_ENST00000381844_Intron4_Frame0_sgRNA02	0.0156061
ZPR1_ENST00000227322_Intron7_Frame0_sgRNA01	0.0156061
ARPC5L_ENST00000353214_Intron4_Frame0_sgRNA02	0.0153274
CCAR1_ENST00000265872_Intron16_Frame0_sgRNA01	0.0153274
CCDC58_ENST00000291458_Intron2_Frame0_sgRNA01	0.0153274
COPB1_ENST00000249923_Intron5_Frame0_sgRNA01	0.0153274
DHX9_ENST00000367549_Intron11_Frame0_sgRNA01	0.0153274
DIS3_ENST00000377767_Intron4_Frame0_sgRNA01	0.0153274
ECPAS_ENST00000259335_Intron5_Frame0_sgRNA01	0.0153274
EIF3D_ENST00000216190_Intron8_Frame0_sgRNA01	0.0153274
EPB41L2_ENST00000337057_Intron12_Frame0_sgRNA01	0.0153274
ERI1_ENST00000519292_Intron1_Frame0_sgRNA01	0.0153274
FLNA_ENST00000369850_Intron15_Frame0_sgRNA01	0.0153274
GANAB_ENST00000346178_Intron21_Frame0_sgRNA01	0.0153274
GRPEL1_ENST00000264954_Intron2_Frame0_sgRNA02	0.0153274
HACD3_ENST00000261875_Intron4_Frame0_sgRNA01	0.0153274
HMBS_ENST00000652429_Intron1_Frame0_sgRNA01	0.0153274
JPT2_ENST00000248098_Intron3_Frame0_sgRNA02	0.0153274
LSM12_ENST00000293406_Intron2_Frame0_sgRNA02	0.0153274
MCM3_ENST00000616552_Intron4_Frame0_sgRNA01	0.0153274
MEAF6_ENST00000373075_Intron3_Frame0_sgRNA02	0.0153274
NFYC_ENST00000308733_Intron8_Frame0_sgRNA01	0.0153274
OLA1_ENST00000284719_Intron9_Frame0_sgRNA01	0.0153274
PIK3CB_ENST00000674063_Intron21_Frame0_sgRNA01	0.0153274
PPIF_ENST00000225174_Intron3_Frame0_sgRNA02	0.0153274
PRPF4B_ENST00000480058_Intron5_Frame0_sgRNA01	0.0153274
PTMS_ENST00000389462_Intron1_Frame0_sgRNA02	0.0153274
SAR1A_ENST00000373242_Intron7_Frame0_sgRNA02	0.0153274
TBRG4_ENST00000258770_Intron5_Frame0_sgRNA01	0.0153274
TMA16_ENST00000358572_Intron1_Frame0_sgRNA02	0.0153274
TMEM33_ENST00000504986_Intron1_Frame0_sgRNA01	0.0153274
TUBB2B_ENST00000259818_Intron1_Frame0_sgRNA02	0.0153274
TXLNA_ENST00000373610_Intron4_Frame0_sgRNA01	0.0153274
TXLNG_ENST00000380122_Intron1_Frame0_sgRNA01	0.0153274
VAPB_ENST00000475243_Intron5_Frame0_sgRNA01	0.0153274
XPO7_ENST00000252512_Intron1_Frame0_sgRNA01	0.0153274
XPOT_ENST00000332707_Intron16_Frame0_sgRNA01	0.0153274
ZFP36L2_ENST00000282388_Intron1_Frame0_sgRNA03	0.0153274
AC010323.1_ENST00000598884_Intron1_Frame0|NDUFA7_ENST00000593729_Intron1_Frame0_sgRNA02	0.0150487
ACD_ENST00000620338_Intron1_Frame0_sgRNA01	0.0150487
ARL6IP1_ENST00000304414_Intron1_Frame0_sgRNA01	0.0150487
ATXN2L_ENST00000395547_Intron15_Frame0_sgRNA01	0.0150487
BRD3_ENST00000303407_Intron3_Frame0_sgRNA01	0.0150487
CAST_ENST00000510756_Intron21_Frame0_sgRNA01	0.0150487
CDC73_ENST00000367435_Intron5_Frame0_sgRNA01	0.0150487
CLTC_ENST00000621829_Intron5_Frame0_sgRNA01	0.0150487
DCTN1_ENST00000361874_Intron5_Frame0_sgRNA01	0.0150487
FMR1_ENST00000370475_Intron13_Frame0_sgRNA01	0.0150487
GNB1_ENST00000378609_Intron4_Frame0_sgRNA01	0.0150487
GPATCH4_ENST00000438976_Intron5_Frame0_sgRNA01	0.0150487
HAT1_ENST00000264108_Intron4_Frame0_sgRNA01	0.0150487
HMGN2_ENST00000361427_Intron2_Frame0_sgRNA01	0.0150487
IPO5_ENST00000261574_Intron16_Frame0_sgRNA01	0.0150487
IPO5_ENST00000261574_Intron4_Frame0_sgRNA01	0.0150487
KPNA2_ENST00000330459_Intron10_Frame0_sgRNA01	0.0150487
KPNA4_ENST00000334256_Intron1_Frame0_sgRNA01	0.0150487
LARP1_ENST00000336314_Intron11_Frame0_sgRNA01	0.0150487
LDHB_ENST00000396076_Intron7_Frame0_sgRNA02	0.0150487
MAX_ENST00000358664_Intron2_Frame0_sgRNA02	0.0150487
MKRN2_ENST00000170447_Intron4_Frame0_sgRNA02	0.0150487
MRPL10_ENST00000290208_Intron2_Frame0_sgRNA02	0.0150487
MTDH_ENST00000336273_Intron8_Frame0_sgRNA01	0.0150487
NAP1L1_ENST00000618691_Intron13_Frame0_sgRNA01	0.0150487
NASP_ENST00000350030_Intron13_Frame0_sgRNA01	0.0150487
NOP16_ENST00000618911_Intron4_Frame0_sgRNA02	0.0150487
NUP153_ENST00000537253_Intron5_Frame0_sgRNA01	0.0150487
PDLIM1_ENST00000329399_Intron3_Frame0_sgRNA01	0.0150487
PPIF_ENST00000225174_Intron1_Frame0_sgRNA02	0.0150487
PPP1R8_ENST00000311772_Intron2_Frame0_sgRNA02	0.0150487
PRKRA_ENST00000325748_Intron6_Frame0_sgRNA01	0.0150487
PSIP1_ENST00000380738_Intron6_Frame0_sgRNA01	0.0150487
RIOK3_ENST00000339486_Intron1_Frame0_sgRNA01	0.0150487
RRP15_ENST00000366932_Intron2_Frame0_sgRNA02	0.0150487
RSL1D1_ENST00000571133_Intron8_Frame0_sgRNA01	0.0150487
STAU1_ENST00000371856_Intron9_Frame0_sgRNA01	0.0150487
THOC2_ENST00000245838_Intron12_Frame0_sgRNA01	0.0150487
UPF1_ENST00000599848_Intron10_Frame0_sgRNA01	0.0150487
ZNF503_ENST00000372524_Intron1_Frame0_sgRNA03	0.0150487
AP1G1_ENST00000393512_Intron14_Frame0_sgRNA01	0.01477
BMS1_ENST00000374518_Intron21_Frame0_sgRNA01	0.01477
BRIX1_ENST00000336767_Intron8_Frame0_sgRNA01	0.01477
CD151_ENST00000322008_Intron5_Frame0_sgRNA01	0.01477
CERS2_ENST00000368954_Intron10_Frame0_sgRNA01	0.01477
CHORDC1_ENST00000320585_Intron2_Frame0_sgRNA01	0.01477
DBI_ENST00000627305_Intron1_Frame0_sgRNA02	0.01477
GIGYF2_ENST00000409451_Intron25_Frame0_sgRNA01	0.01477
HDGF_ENST00000368206_Intron3_Frame0_sgRNA02	0.01477
HDLBP_ENST00000391975_Intron26_Frame0_sgRNA01	0.01477
LIN7C_ENST00000278193_Intron4_Frame0_sgRNA02	0.01477
LTN1_ENST00000614971_Intron1_Frame0_sgRNA01	0.01477
MRPL12_ENST00000333676_Intron2_Frame0_sgRNA02	0.01477
MRPS7_ENST00000245539_Intron4_Frame0_sgRNA01	0.01477
MTAP_ENST00000644715_Intron1_Frame0_sgRNA01	0.01477
NDUFA10_ENST00000252711_Intron1_Frame0_sgRNA01	0.01477
NPM1_ENST00000517671_Intron4_Frame0_sgRNA01	0.01477
NUDCD2_ENST00000302764_Intron3_Frame0_sgRNA02	0.01477
NUP205_ENST00000285968_Intron5_Frame0_sgRNA01	0.01477
PAPOLA_ENST00000216277_Intron16_Frame0_sgRNA01	0.01477
POMP_ENST00000380842_Intron4_Frame0_sgRNA01	0.01477
RACK1_ENST00000512805_Intron3_Frame0_sgRNA01	0.01477
RANBP3_ENST00000340578_Intron13_Frame0_sgRNA01	0.01477
RBM7_ENST00000375490_Intron4_Frame0_sgRNA02	0.01477
RRM1_ENST00000300738_Intron16_Frame0_sgRNA01	0.01477
SCAF4_ENST00000286835_Intron7_Frame0_sgRNA01	0.01477
SDHB_ENST00000375499_Intron4_Frame0_sgRNA01	0.01477
SMARCA1_ENST00000371121_Intron23_Frame0_sgRNA01	0.01477
SMARCA4_ENST00000344626_Intron8_Frame0_sgRNA01	0.01477
SND1_ENST00000354725_Intron7_Frame0_sgRNA01	0.01477
SRSF11_ENST00000370950_Intron5_Frame0_sgRNA01	0.01477
TAX1BP3_ENST00000225525_Intron1_Frame0_sgRNA02	0.01477
TCOF1_ENST00000504761_Intron19_Frame0_sgRNA01	0.01477
TMEM109_ENST00000227525_Intron2_Frame0_sgRNA03	0.01477
TOMM22_ENST00000216034_Intron1_Frame0_sgRNA02	0.01477
TRAP1_ENST00000246957_Intron17_Frame0_sgRNA01	0.01477
TRAP1_ENST00000246957_Intron8_Frame0_sgRNA01	0.01477
UBA1_ENST00000377351_Intron14_Frame0_sgRNA01	0.01477
UBFD1_ENST00000395878_Intron3_Frame0_sgRNA01	0.01477
VCL_ENST00000211998_Intron21_Frame0_sgRNA01	0.01477
XPO1_ENST00000401558_Intron6_Frame0_sgRNA01	0.01477
YAE1_ENST00000223273_Intron1_Frame0_sgRNA03	0.01477
YWHAB_ENST00000353703_Intron4_Frame0_sgRNA02	0.01477
YWHAQ_ENST00000381844_Intron3_Frame0_sgRNA01	0.01477
ZMPSTE24_ENST00000372759_Intron7_Frame0_sgRNA01	0.01477
ZPR1_ENST00000227322_Intron1_Frame0_sgRNA01	0.01477
AMOT_ENST00000524145_Intron6_Frame0_sgRNA02	0.0144913
AP3B1_ENST00000255194_Intron6_Frame0_sgRNA01	0.0144913
ATP5F1D_ENST00000395633_Intron1_Frame0_sgRNA01	0.0144913
ATP6V0B_ENST00000532642_Intron5_Frame0_sgRNA03	0.0144913
C11orf98_ENST00000524958_Intron1_Frame0|LBHD1_ENST00000354588_Intron4_Frame1_sgRNA02	0.0144913
CBX3_ENST00000337620_Intron4_Frame0_sgRNA01	0.0144913
CENPX_ENST00000584347_Intron1_Frame0_sgRNA02	0.0144913
CHAF1A_ENST00000301280_Intron10_Frame0_sgRNA01	0.0144913
DPY30_ENST00000342166_Intron3_Frame0_sgRNA01	0.0144913
DYNC1H1_ENST00000360184_Intron16_Frame0_sgRNA01	0.0144913
ENSA_ENST00000339643_Intron1_Frame0_sgRNA02	0.0144913
EPB41L2_ENST00000337057_Intron14_Frame0_sgRNA01	0.0144913
G3BP2_ENST00000395719_Intron8_Frame0_sgRNA01	0.0144913
GCLM_ENST00000370238_Intron1_Frame0_sgRNA01	0.0144913
GCN1_ENST00000300648_Intron35_Frame0_sgRNA01	0.0144913
GNG12_ENST00000370982_Intron3_Frame0_sgRNA02	0.0144913
HCFC1_ENST00000310441_Intron14_Frame0_sgRNA01	0.0144913
HSPA4_ENST00000304858_Intron2_Frame0_sgRNA01	0.0144913
KNOP1_ENST00000219837_Intron3_Frame0_sgRNA02	0.0144913
LARS1_ENST00000394434_Intron27_Frame0_sgRNA01	0.0144913
MDH2_ENST00000315758_Intron6_Frame0_sgRNA01	0.0144913
MTREX_ENST00000230640_Intron15_Frame0_sgRNA01	0.0144913
NAP1L1_ENST00000618691_Intron14_Frame0_sgRNA01	0.0144913
NDUFA5_ENST00000471770_Intron1_Frame0_sgRNA01	0.0144913
NDUFS4_ENST00000296684_Intron2_Frame0_sgRNA03	0.0144913
NUP155_ENST00000231498_Intron6_Frame0_sgRNA01	0.0144913
PDCD6IP_ENST00000457054_Intron6_Frame0_sgRNA01	0.0144913
PREPL_ENST00000425263_Intron2_Frame0_sgRNA01	0.0144913
PRPF4_ENST00000374198_Intron4_Frame0_sgRNA01	0.0144913
PSME2_ENST00000216802_Intron3_Frame0_sgRNA01	0.0144913
PSME3_ENST00000293362_Intron4_Frame0_sgRNA01	0.0144913
PSMF1_ENST00000335877_Intron1_Frame0_sgRNA01	0.0144913
RAC1_ENST00000356142_Intron3_Frame0_sgRNA02	0.0144913
RAD51B_ENST00000487861_Intron3_Frame0_sgRNA01	0.0144913
RAP1B_ENST00000250559_Intron4_Frame0_sgRNA01	0.0144913
RPN1_ENST00000296255_Intron8_Frame0_sgRNA01	0.0144913
RRP15_ENST00000366932_Intron2_Frame0_sgRNA01	0.0144913
SARS2_ENST00000600042_Intron1_Frame0_sgRNA01	0.0144913
SLC4A1AP_ENST00000326019_Intron9_Frame0_sgRNA01	0.0144913
SMARCA1_ENST00000371121_Intron24_Frame0_sgRNA01	0.0144913
SMARCD1_ENST00000394963_Intron12_Frame0_sgRNA01	0.0144913
SMC3_ENST00000361804_Intron20_Frame0_sgRNA01	0.0144913
SMNDC1_ENST00000369603_Intron5_Frame0_sgRNA01	0.0144913
SPTBN1_ENST00000356805_Intron16_Frame0_sgRNA01	0.0144913
TMEM192_ENST00000306480_Intron1_Frame0_sgRNA02	0.0144913
TOMM20_ENST00000366607_Intron2_Frame0_sgRNA01	0.0144913
TPM4_ENST00000646974_Intron2_Frame0_sgRNA01	0.0144913
UBE2D2_ENST00000398733_Intron1_Frame0_sgRNA02	0.0144913
UBTF_ENST00000302904_Intron5_Frame0_sgRNA01	0.0144913
VPS29_ENST00000546588_Intron3_Frame0_sgRNA01	0.0144913
YARS1_ENST00000373477_Intron10_Frame0_sgRNA01	0.0144913
ZC3H18_ENST00000452588_Intron2_Frame0_sgRNA01	0.0144913
ACLY_ENST00000352035_Intron2_Frame0_sgRNA01	0.0142127
ACLY_ENST00000352035_Intron20_Frame0_sgRNA01	0.0142127
AKR1B1_ENST00000285930_Intron3_Frame0_sgRNA01	0.0142127
BRK1_ENST00000530758_Intron2_Frame0_sgRNA02	0.0142127
CHORDC1_ENST00000320585_Intron8_Frame0_sgRNA01	0.0142127
CLIP4_ENST00000404424_Intron3_Frame0_sgRNA02	0.0142127
CLTC_ENST00000621829_Intron22_Frame0_sgRNA01	0.0142127
CSTF3_ENST00000323959_Intron1_Frame0_sgRNA01	0.0142127
DDX42_ENST00000578681_Intron16_Frame0_sgRNA01	0.0142127
ECT2L_ENST00000541398_Intron18_Frame0_sgRNA01	0.0142127
EIF2S3_ENST00000253039_Intron1_Frame0_sgRNA02	0.0142127
GEMIN5_ENST00000285873_Intron11_Frame0_sgRNA01	0.0142127
GIGYF2_ENST00000409451_Intron17_Frame0_sgRNA01	0.0142127
GIGYF2_ENST00000409451_Intron6_Frame0_sgRNA01	0.0142127
H3-3A_ENST00000366816_Intron4_Frame0_sgRNA03	0.0142127
IDH3A_ENST00000299518_Intron3_Frame0_sgRNA01	0.0142127
IPO7_ENST00000379719_Intron6_Frame0_sgRNA01	0.0142127
KPNB1_ENST00000290158_Intron11_Frame0_sgRNA01	0.0142127
MCM3_ENST00000616552_Intron13_Frame0_sgRNA01	0.0142127
MTHFD1_ENST00000652337_Intron15_Frame0_sgRNA01	0.0142127
MYH10_ENST00000360416_Intron29_Frame0_sgRNA01	0.0142127
NFYC_ENST00000308733_Intron4_Frame0_sgRNA01	0.0142127
NUP107_ENST00000229179_Intron8_Frame0_sgRNA01	0.0142127
PGM2_ENST00000381967_Intron1_Frame0_sgRNA01	0.0142127
PPP1R12A_ENST00000450142_Intron15_Frame0_sgRNA01	0.0142127
PPP2R1A_ENST00000322088_Intron9_Frame0_sgRNA01	0.0142127
RAD23A_ENST00000586534_Intron2_Frame0_sgRNA01	0.0142127
RAD50_ENST00000378823_Intron19_Frame0_sgRNA01	0.0142127
REXO2_ENST00000265881_Intron1_Frame0_sgRNA02	0.0142127
RPL36A_ENST00000427805_Intron4_Frame0_sgRNA02	0.0142127
RPS27A_ENST00000402285_Intron4_Frame0_sgRNA02	0.0142127
SCFD1_ENST00000458591_Intron20_Frame0_sgRNA01	0.0142127
SIKE1_ENST00000369528_Intron1_Frame0_sgRNA02	0.0142127
SKA2_ENST00000330137_Intron1_Frame0_sgRNA02	0.0142127
SNU13_ENST00000401959_Intron1_Frame0_sgRNA02	0.0142127
SNX2_ENST00000379516_Intron14_Frame0_sgRNA01	0.0142127
SRP68_ENST00000307877_Intron13_Frame0_sgRNA01	0.0142127
SUMO2_ENST00000420826_Intron1_Frame0_sgRNA02	0.0142127
TCERG1_ENST00000296702_Intron20_Frame0_sgRNA01	0.0142127
TCP1_ENST00000321394_Intron2_Frame0_sgRNA01	0.0142127
TRIM24_ENST00000343526_Intron2_Frame0_sgRNA01	0.0142127
TUBA1A_ENST00000301071_Intron1_Frame0_sgRNA02	0.0142127
UBAP2L_ENST00000361546_Intron25_Frame0_sgRNA01	0.0142127
WDR43_ENST00000407426_Intron9_Frame0_sgRNA01	0.0142127
WDR44_ENST00000254029_Intron3_Frame0_sgRNA01	0.0142127
ZC3H18_ENST00000452588_Intron6_Frame0_sgRNA01	0.0142127
ABI1_ENST00000376142_Intron3_Frame0_sgRNA01	0.013934
ACTN4_ENST00000252699_Intron17_Frame0_sgRNA01	0.013934
ANP32A_ENST00000465139_Intron5_Frame0_sgRNA01	0.013934
ANXA11_ENST00000372231_Intron4_Frame0_sgRNA01	0.013934
AP2M1_ENST00000411763_Intron7_Frame0_sgRNA01	0.013934
ATXN2L_ENST00000395547_Intron4_Frame0_sgRNA01	0.013934
BOP1_ENST00000569669_Intron3_Frame0|SCX_ENST00000567180_Intron1_Frame0_sgRNA01	0.013934
BRD4_ENST00000263377_Intron7_Frame0_sgRNA01	0.013934
CAST_ENST00000510756_Intron4_Frame0_sgRNA01	0.013934
CUL3_ENST00000264414_Intron10_Frame0_sgRNA01	0.013934
DDX18_ENST00000263239_Intron11_Frame0_sgRNA01	0.013934
DEK_ENST00000652689_Intron7_Frame0_sgRNA01	0.013934
DNTTIP2_ENST00000436063_Intron3_Frame0_sgRNA01	0.013934
EEF1E1_ENST00000379715_Intron1_Frame0_sgRNA02	0.013934
EEF1G_ENST00000329251_Intron2_Frame0_sgRNA01	0.013934
FARSB_ENST00000281828_Intron12_Frame0_sgRNA01	0.013934
FKBP8_ENST00000597960_Intron8_Frame0_sgRNA01	0.013934
GCSH_ENST00000315467_Intron2_Frame0_sgRNA01	0.013934
GNPAT_ENST00000366647_Intron2_Frame0_sgRNA01	0.013934
GSTP1_ENST00000398606_Intron5_Frame0_sgRNA02	0.013934
GTF2I_ENST00000573035_Intron2_Frame0_sgRNA03	0.013934
HSP90AB1_ENST00000371646_Intron10_Frame0_sgRNA01	0.013934
IMMT_ENST00000410111_Intron13_Frame0_sgRNA01	0.013934
KTN1_ENST00000395314_Intron27_Frame0_sgRNA01	0.013934
LARP1_ENST00000336314_Intron3_Frame0_sgRNA01	0.013934
NAA10_ENST00000464845_Intron2_Frame0_sgRNA01	0.013934
NAE1_ENST00000359087_Intron11_Frame0_sgRNA01	0.013934
NARF_ENST00000309794_Intron1_Frame0_sgRNA01	0.013934
NDUFB5_ENST00000259037_Intron2_Frame0_sgRNA02	0.013934
PES1_ENST00000354694_Intron6_Frame0_sgRNA01	0.013934
PEX14_ENST00000356607_Intron1_Frame0_sgRNA01	0.013934
POLR2F_ENST00000407936_Intron2_Frame0_sgRNA02	0.013934
PRKAG1_ENST00000316299_Intron1_Frame0_sgRNA01	0.013934
PRKDC_ENST00000314191_Intron11_Frame0_sgRNA01	0.013934
PSMB6_ENST00000270586_Intron1_Frame0_sgRNA02	0.013934
RAB1A_ENST00000649427_Intron3_Frame0_sgRNA01	0.013934
RAE1_ENST00000395841_Intron2_Frame0_sgRNA01	0.013934
RBM25_ENST00000261973_Intron14_Frame0_sgRNA01	0.013934
RPL18A_ENST00000222247_Intron2_Frame0_sgRNA02	0.013934
RPS2_ENST00000343262_Intron3_Frame0_sgRNA01	0.013934
RPS3A_ENST00000274065_Intron3_Frame0_sgRNA03	0.013934
SAFB_ENST00000588852_Intron1_Frame0_sgRNA01	0.013934
SART3_ENST00000546815_Intron7_Frame0_sgRNA01	0.013934
SGTA_ENST00000221566_Intron3_Frame0_sgRNA02	0.013934
SPTAN1_ENST00000630866_Intron43_Frame0_sgRNA01	0.013934
SPTBN1_ENST00000356805_Intron4_Frame0_sgRNA01	0.013934
SRRM1_ENST00000323848_Intron4_Frame0_sgRNA01	0.013934
ST13_ENST00000216218_Intron8_Frame0_sgRNA01	0.013934
TLN1_ENST00000314888_Intron16_Frame0_sgRNA01	0.013934
TM9SF2_ENST00000642475_Intron15_Frame0_sgRNA01	0.013934
TOP2A_ENST00000423485_Intron16_Frame0_sgRNA01	0.013934
TTC1_ENST00000522793_Intron4_Frame0_sgRNA02	0.013934
UBAP2L_ENST00000361546_Intron1_Frame0_sgRNA01	0.013934
UFD1_ENST00000263202_Intron8_Frame0_sgRNA01	0.013934
USP7_ENST00000344836_Intron17_Frame0_sgRNA01	0.013934
WDR5_ENST00000358625_Intron12_Frame0_sgRNA01	0.013934
XRN2_ENST00000377191_Intron14_Frame0_sgRNA01	0.013934
XRN2_ENST00000377191_Intron9_Frame0_sgRNA01	0.013934
YY1_ENST00000262238_Intron3_Frame0_sgRNA01	0.013934
ZC3H15_ENST00000337859_Intron5_Frame0_sgRNA01	0.013934
ANXA6_ENST00000354546_Intron2_Frame0_sgRNA01	0.0136553
ATP5F1A_ENST00000398752_Intron1_Frame0_sgRNA01	0.0136553
BORCS7_ENST00000339834_Intron1_Frame0|BORCS7-ASMT_ENST00000299353_Intron1_Frame0_sgRNA01	0.0136553
BRD2_ENST00000395287_Intron2_Frame0_sgRNA01	0.0136553
C19orf53_ENST00000588234_Intron2_Frame0_sgRNA01	0.0136553
CAST_ENST00000510756_Intron18_Frame0_sgRNA01	0.0136553
CCDC43_ENST00000315286_Intron1_Frame0_sgRNA02	0.0136553
CCND1_ENST00000227507_Intron2_Frame0_sgRNA02	0.0136553
CCT8_ENST00000286788_Intron13_Frame0_sgRNA01	0.0136553
CDC37_ENST00000222005_Intron7_Frame0_sgRNA01	0.0136553
CDK2AP1_ENST00000261692_Intron2_Frame0_sgRNA03	0.0136553
CPSF6_ENST00000266679_Intron1_Frame0_sgRNA01	0.0136553
CSTF2_ENST00000415585_Intron6_Frame0_sgRNA01	0.0136553
CTTN_ENST00000376561_Intron13_Frame0_sgRNA01	0.0136553
DCTN5_ENST00000300087_Intron1_Frame0_sgRNA02	0.0136553
DYNLT1_ENST00000367089_Intron1_Frame0_sgRNA01	0.0136553
ECI2_ENST00000380118_Intron3_Frame0_sgRNA02	0.0136553
EIF3J_ENST00000261868_Intron2_Frame0_sgRNA02	0.0136553
EIF5A_ENST00000336452_Intron4_Frame0_sgRNA01	0.0136553
FLNB_ENST00000490882_Intron42_Frame0_sgRNA01	0.0136553
FMC1-LUC7L2_ENST00000541515_Intron6_Frame0|LUC7L2_ENST00000354926_Intron5_Frame0_sgRNA02	0.0136553
GARS1_ENST00000389266_Intron10_Frame0_sgRNA01	0.0136553
GLS_ENST00000320717_Intron4_Frame0_sgRNA01	0.0136553
GTPBP4_ENST00000360803_Intron1_Frame0_sgRNA01	0.0136553
HK1_ENST00000436817_Intron16_Frame0_sgRNA01	0.0136553
ME2_ENST00000321341_Intron15_Frame0_sgRNA01	0.0136553
MED21_ENST00000282892_Intron1_Frame0_sgRNA02	0.0136553
NCAPD2_ENST00000315579_Intron22_Frame0_sgRNA01	0.0136553
NCAPG_ENST00000251496_Intron1_Frame0_sgRNA01	0.0136553
NDUFB11_ENST00000276062_Intron1_Frame0_sgRNA01	0.0136553
NPM1_ENST00000517671_Intron3_Frame0_sgRNA01	0.0136553
OTUB1_ENST00000428192_Intron3_Frame0_sgRNA01	0.0136553
PFDN4_ENST00000371419_Intron3_Frame0_sgRNA01	0.0136553
PHAX_ENST00000297540_Intron3_Frame0_sgRNA02	0.0136553
PRRC1_ENST00000512635_Intron4_Frame0_sgRNA02	0.0136553
PSMD1_ENST00000308696_Intron23_Frame0_sgRNA01	0.0136553
PSMF1_ENST00000335877_Intron2_Frame0_sgRNA02	0.0136553
RAB21_ENST00000261263_Intron2_Frame0_sgRNA02	0.0136553
RALY_ENST00000246194_Intron8_Frame0_sgRNA01	0.0136553
RPF1_ENST00000370654_Intron1_Frame0_sgRNA01	0.0136553
RYR3_ENST00000634891_Intron54_Frame0_sgRNA01	0.0136553
SF3A1_ENST00000215793_Intron13_Frame0_sgRNA01	0.0136553
SF3B1_ENST00000335508_Intron11_Frame0_sgRNA01	0.0136553
SF3B3_ENST00000302516_Intron21_Frame0_sgRNA01	0.0136553
SMARCA4_ENST00000344626_Intron11_Frame0_sgRNA01	0.0136553
SSR2_ENST00000295702_Intron4_Frame0_sgRNA01	0.0136553
TAX1BP3_ENST00000225525_Intron1_Frame0_sgRNA01	0.0136553
TCP1_ENST00000321394_Intron3_Frame0_sgRNA01	0.0136553
TXNDC5_ENST00000379757_Intron7_Frame0_sgRNA01	0.0136553
UBALD1_ENST00000283474_Intron2_Frame0_sgRNA02	0.0136553
UFD1_ENST00000263202_Intron9_Frame0_sgRNA01	0.0136553
WDR1_ENST00000499869_Intron2_Frame0_sgRNA01	0.0136553
ACAT1_ENST00000265838_Intron2_Frame0_sgRNA01	0.0133766
ACTR2_ENST00000377982_Intron1_Frame0_sgRNA01	0.0133766
AP1B1_ENST00000405198_Intron14_Frame0_sgRNA01	0.0133766
AQR_ENST00000156471_Intron1_Frame0_sgRNA01	0.0133766
C11orf1_ENST00000260276_Intron1_Frame0_sgRNA01	0.0133766
C1orf52_ENST00000471115_Intron1_Frame0_sgRNA02	0.0133766
CDC5L_ENST00000371477_Intron12_Frame0_sgRNA01	0.0133766
CHAF1A_ENST00000301280_Intron11_Frame0_sgRNA01	0.0133766
CLTC_ENST00000621829_Intron12_Frame0_sgRNA01	0.0133766
CNOT1_ENST00000317147_Intron24_Frame0_sgRNA01	0.0133766
CREB1_ENST00000432329_Intron4_Frame0_sgRNA02	0.0133766
CSNK1D_ENST00000398519_Intron6_Frame0_sgRNA02	0.0133766
CTNNB1_ENST00000643541_Intron11_Frame0_sgRNA01	0.0133766
DAZAP1_ENST00000233078_Intron5_Frame0_sgRNA01	0.0133766
DNAJC8_ENST00000263697_Intron5_Frame0_sgRNA01	0.0133766
DNTTIP2_ENST00000436063_Intron1_Frame0_sgRNA01	0.0133766
DR1_ENST00000370272_Intron2_Frame0_sgRNA02	0.0133766
DYNC1LI1_ENST00000273130_Intron10_Frame0_sgRNA01	0.0133766
ECPAS_ENST00000259335_Intron15_Frame0_sgRNA01	0.0133766
ERP44_ENST00000262455_Intron7_Frame0_sgRNA01	0.0133766
FMC1-LUC7L2_ENST00000541515_Intron7_Frame0|LUC7L2_ENST00000354926_Intron6_Frame0_sgRNA02	0.0133766
GARS1_ENST00000389266_Intron6_Frame0_sgRNA01	0.0133766
GMPS_ENST00000496455_Intron12_Frame0_sgRNA01	0.0133766
GTPBP1_ENST00000216044_Intron1_Frame0_sgRNA01	0.0133766
HADHA_ENST00000380649_Intron14_Frame0_sgRNA01	0.0133766
JAK2_ENST00000381652_Intron21_Frame0_sgRNA01	0.0133766
KIF23_ENST00000260363_Intron2_Frame0_sgRNA01	0.0133766
LUC7L_ENST00000293872_Intron2_Frame0_sgRNA01	0.0133766
MCCC2_ENST00000340941_Intron7_Frame0_sgRNA01	0.0133766
MCM2_ENST00000265056_Intron6_Frame0_sgRNA01	0.0133766
MED8_ENST00000290663_Intron1_Frame0_sgRNA01	0.0133766
MFN2_ENST00000235329_Intron5_Frame0_sgRNA01	0.0133766
MRPS7_ENST00000245539_Intron4_Frame0_sgRNA02	0.0133766
MTA2_ENST00000278823_Intron2_Frame0_sgRNA01	0.0133766
MTPN_ENST00000393085_Intron2_Frame0_sgRNA01	0.0133766
NIPBL_ENST00000282516_Intron23_Frame0_sgRNA01	0.0133766
NMD3_ENST00000472947_Intron6_Frame0_sgRNA01	0.0133766
PDHX_ENST00000227868_Intron3_Frame0_sgRNA01	0.0133766
PGK1_ENST00000373316_Intron8_Frame0_sgRNA02	0.0133766
PPIL4_ENST00000253329_Intron12_Frame0_sgRNA01	0.0133766
PRPF3_ENST00000324862_Intron4_Frame0_sgRNA01	0.0133766
PRPF40A_ENST00000410080_Intron25_Frame0_sgRNA01	0.0133766
PSPC1_ENST00000338910_Intron1_Frame0_sgRNA02	0.0133766
RAD23B_ENST00000358015_Intron3_Frame0_sgRNA01	0.0133766
RBIS_ENST00000619594_Intron3_Frame0_sgRNA01	0.0133766
RBM27_ENST00000265271_Intron13_Frame0_sgRNA01	0.0133766
RFC4_ENST00000296273_Intron7_Frame0_sgRNA01	0.0133766
RNF138_ENST00000261593_Intron7_Frame0_sgRNA01	0.0133766
RNF40_ENST00000324685_Intron12_Frame0_sgRNA01	0.0133766
RPL24_ENST00000394077_Intron5_Frame0_sgRNA01	0.0133766
RPS10_ENST00000464218_Intron5_Frame0_sgRNA02	0.0133766
RPS28_ENST00000600659_Intron1_Frame0_sgRNA01	0.0133766
RTF2_ENST00000023939_Intron1_Frame0_sgRNA01	0.0133766
RUVBL1_ENST00000322623_Intron1_Frame0_sgRNA01	0.0133766
SEC13_ENST00000383801_Intron9_Frame0_sgRNA01	0.0133766
SMARCA5_ENST00000283131_Intron17_Frame0_sgRNA01	0.0133766
SNRNP200_ENST00000323853_Intron39_Frame0_sgRNA01	0.0133766
SPTAN1_ENST00000630866_Intron13_Frame0_sgRNA01	0.0133766
SPTAN1_ENST00000630866_Intron25_Frame0_sgRNA01	0.0133766
SRP14_ENST00000267884_Intron1_Frame0_sgRNA01	0.0133766
SSR1_ENST00000244763_Intron4_Frame0_sgRNA02	0.0133766
TOP1_ENST00000361337_Intron4_Frame0_sgRNA01	0.0133766
TRIM28_ENST00000253024_Intron6_Frame0_sgRNA01	0.0133766
TRIM65_ENST00000269383_Intron1_Frame0_sgRNA02	0.0133766
WDR3_ENST00000349139_Intron20_Frame0_sgRNA01	0.0133766
ACTN1_ENST00000394419_Intron18_Frame0_sgRNA01	0.0130979
ADSL_ENST00000623063_Intron10_Frame0_sgRNA01	0.0130979
AIMP2_ENST00000223029_Intron1_Frame0_sgRNA02	0.0130979
ARF5_ENST00000000233_Intron3_Frame0_sgRNA01	0.0130979
CAB39_ENST00000258418_Intron6_Frame0_sgRNA01	0.0130979
CAPZA2_ENST00000361183_Intron1_Frame0_sgRNA01	0.0130979
CDC5L_ENST00000371477_Intron13_Frame0_sgRNA01	0.0130979
CENPU_ENST00000281453_Intron6_Frame0_sgRNA01	0.0130979
CFAP298_ENST00000290155_Intron5_Frame0_sgRNA01	0.0130979
CKAP4_ENST00000378026_Intron1_Frame0_sgRNA02	0.0130979
CLTC_ENST00000621829_Intron30_Frame0_sgRNA01	0.0130979
CORO1C_ENST00000420959_Intron10_Frame0_sgRNA01	0.0130979
CWC27_ENST00000381070_Intron9_Frame0_sgRNA01	0.0130979
DYNC1LI1_ENST00000273130_Intron9_Frame0_sgRNA01	0.0130979
EDC4_ENST00000358933_Intron15_Frame0_sgRNA01	0.0130979
EIF3E_ENST00000220849_Intron8_Frame0_sgRNA01	0.0130979
ELOA_ENST00000418390_Intron1_Frame0_sgRNA01	0.0130979
GABPA_ENST00000354828_Intron3_Frame0_sgRNA01	0.0130979
GMFB_ENST00000358056_Intron1_Frame0_sgRNA01	0.0130979
GNB2_ENST00000303210_Intron3_Frame0_sgRNA01	0.0130979
GOPC_ENST00000368498_Intron2_Frame0_sgRNA01	0.0130979
GTF2I_ENST00000573035_Intron2_Frame0_sgRNA01	0.0130979
HADHB_ENST00000317799_Intron14_Frame0_sgRNA01	0.0130979
HDLBP_ENST00000391975_Intron18_Frame0_sgRNA01	0.0130979
HNRNPA3_ENST00000392524_Intron1_Frame0_sgRNA01	0.0130979
HSP90B1_ENST00000299767_Intron7_Frame0_sgRNA01	0.0130979
HSPA4_ENST00000304858_Intron15_Frame0_sgRNA01	0.0130979
HSPA4L_ENST00000508776_Intron13_Frame0_sgRNA01	0.0130979
IARS1_ENST00000375643_Intron27_Frame0_sgRNA01	0.0130979
KHSRP_ENST00000398148_Intron10_Frame0_sgRNA01	0.0130979
KPNA1_ENST00000344337_Intron8_Frame0_sgRNA01	0.0130979
LARS1_ENST00000394434_Intron29_Frame0_sgRNA01	0.0130979
LSM4_ENST00000593829_Intron1_Frame0_sgRNA01	0.0130979
MCM7_ENST00000303887_Intron5_Frame0_sgRNA01	0.0130979
MRPS34_ENST00000177742_Intron1_Frame0_sgRNA01	0.0130979
MSN_ENST00000360270_Intron12_Frame0_sgRNA01	0.0130979
NDRG1_ENST00000323851_Intron2_Frame0_sgRNA01	0.0130979
NDRG3_ENST00000349004_Intron9_Frame0_sgRNA01	0.0130979
NDUFS2_ENST00000367993_Intron4_Frame0_sgRNA01	0.0130979
NOP2_ENST00000382421_Intron6_Frame0_sgRNA01	0.0130979
NPM1_ENST00000517671_Intron8_Frame0_sgRNA01	0.0130979
NPM1_ENST00000517671_Intron9_Frame0_sgRNA01	0.0130979
NUP205_ENST00000285968_Intron10_Frame0_sgRNA01	0.0130979
OXSR1_ENST00000311806_Intron7_Frame0_sgRNA01	0.0130979
PPP1R8_ENST00000311772_Intron4_Frame0_sgRNA01	0.0130979
PRKDC_ENST00000314191_Intron39_Frame0_sgRNA01	0.0130979
RAB1A_ENST00000649427_Intron2_Frame0_sgRNA01	0.0130979
RABGGTB_ENST00000319942_Intron8_Frame0_sgRNA01	0.0130979
RAD23B_ENST00000358015_Intron1_Frame0_sgRNA01	0.0130979
RAP1B_ENST00000250559_Intron5_Frame0_sgRNA01	0.0130979
RDX_ENST00000530749_Intron3_Frame0_sgRNA01	0.0130979
REPS1_ENST00000450536_Intron5_Frame0_sgRNA01	0.0130979
RPS15_ENST00000593052_Intron3_Frame0_sgRNA01	0.0130979
RRM1_ENST00000300738_Intron18_Frame0_sgRNA01	0.0130979
RTF2_ENST00000023939_Intron2_Frame0_sgRNA01	0.0130979
SF3A3_ENST00000373019_Intron8_Frame0_sgRNA01	0.0130979
SKP1_ENST00000353411_Intron5_Frame0_sgRNA02	0.0130979
TARS1_ENST00000455217_Intron7_Frame0_sgRNA01	0.0130979
THRAP3_ENST00000354618_Intron11_Frame0_sgRNA01	0.0130979
TMEM43_ENST00000306077_Intron1_Frame0_sgRNA01	0.0130979
TOMM34_ENST00000372813_Intron6_Frame0_sgRNA01	0.0130979
TRAP1_ENST00000246957_Intron12_Frame0_sgRNA01	0.0130979
UBE4B_ENST00000343090_Intron4_Frame0_sgRNA01	0.0130979
USO1_ENST00000264904_Intron23_Frame0_sgRNA01	0.0130979
USP14_ENST00000261601_Intron13_Frame0_sgRNA01	0.0130979
ZCCHC8_ENST00000543897_Intron10_Frame0_sgRNA01	0.0130979
ZWINT_ENST00000373944_Intron5_Frame0_sgRNA01	0.0130979
BAZ1B_ENST00000339594_Intron17_Frame0_sgRNA01	0.0128193
BCLAF1_ENST00000531224_Intron8_Frame0_sgRNA01	0.0128193
CCAR1_ENST00000265872_Intron18_Frame0_sgRNA01	0.0128193
CCT4_ENST00000394440_Intron12_Frame0_sgRNA01	0.0128193
CLTC_ENST00000621829_Intron18_Frame0_sgRNA01	0.0128193
CNOT1_ENST00000317147_Intron22_Frame0_sgRNA01	0.0128193
CNOT1_ENST00000317147_Intron25_Frame0_sgRNA01	0.0128193
CPNE3_ENST00000517490_Intron7_Frame0_sgRNA01	0.0128193
DAZAP2_ENST00000549555_Intron2_Frame0_sgRNA01	0.0128193
DNAJC11_ENST00000377577_Intron3_Frame0_sgRNA01	0.0128193
DNMT1_ENST00000359526_Intron22_Frame0_sgRNA01	0.0128193
DRAP1_ENST00000312515_Intron1_Frame0_sgRNA01	0.0128193
EIF2AK2_ENST00000233057_Intron6_Frame0_sgRNA01	0.0128193
FAF1_ENST00000396153_Intron2_Frame0_sgRNA01	0.0128193
FH_ENST00000366560_Intron2_Frame0_sgRNA01	0.0128193
HDGFL2_ENST00000616600_Intron9_Frame0_sgRNA01	0.0128193
HMGN2_ENST00000361427_Intron3_Frame0_sgRNA01	0.0128193
IPO5_ENST00000261574_Intron5_Frame0_sgRNA01	0.0128193
IST1_ENST00000535424_Intron8_Frame0_sgRNA01	0.0128193
ITPR3_ENST00000374316_Intron26_Frame0_sgRNA01	0.0128193
KARS1_ENST00000319410_Intron13_Frame0_sgRNA01	0.0128193
LETM1_ENST00000302787_Intron11_Frame0_sgRNA01	0.0128193
LUC7L_ENST00000293872_Intron4_Frame0_sgRNA01	0.0128193
MCM5_ENST00000216122_Intron4_Frame0_sgRNA01	0.0128193
MRPS18C_ENST00000295491_Intron3_Frame0_sgRNA02	0.0128193
MYBBP1A_ENST00000381556_Intron13_Frame0_sgRNA01	0.0128193
MYH10_ENST00000360416_Intron34_Frame0_sgRNA01	0.0128193
MYL10_ENST00000223167_Intron2_Frame0_sgRNA01	0.0128193
NAP1L4_ENST00000380542_Intron8_Frame0_sgRNA01	0.0128193
NOP56_ENST00000329276_Intron2_Frame0_sgRNA01	0.0128193
PACSIN2_ENST00000263246_Intron4_Frame0_sgRNA01	0.0128193
PDCD5_ENST00000590247_Intron5_Frame0_sgRNA02	0.0128193
PFDN2_ENST00000368010_Intron3_Frame0_sgRNA02	0.0128193
PRDX3_ENST00000298510_Intron6_Frame0_sgRNA02	0.0128193
PRKDC_ENST00000314191_Intron14_Frame0_sgRNA01	0.0128193
PSMD9_ENST00000541212_Intron1_Frame0_sgRNA01	0.0128193
RBM25_ENST00000261973_Intron8_Frame0_sgRNA01	0.0128193
RPL35_ENST00000348462_Intron1_Frame0_sgRNA02	0.0128193
RPS24_ENST00000440692_Intron3_Frame0_sgRNA01	0.0128193
SART1_ENST00000312397_Intron14_Frame0_sgRNA01	0.0128193
SASS6_ENST00000287482_Intron11_Frame0_sgRNA01	0.0128193
SLIRP_ENST00000557342_Intron2_Frame0_sgRNA02	0.0128193
SNRNP27_ENST00000244227_Intron4_Frame0_sgRNA01	0.0128193
SRRT_ENST00000611405_Intron16_Frame0_sgRNA01	0.0128193
SUPT5H_ENST00000599117_Intron11_Frame0_sgRNA01	0.0128193
SUPT5H_ENST00000599117_Intron19_Frame0_sgRNA01	0.0128193
SYDE2_ENST00000341460_Intron5_Frame0_sgRNA01	0.0128193
TCERG1_ENST00000296702_Intron16_Frame0_sgRNA01	0.0128193
TCF25_ENST00000640279_Intron1_Frame0_sgRNA01	0.0128193
TSR1_ENST00000301364_Intron5_Frame0_sgRNA01	0.0128193
ZC3H4_ENST00000253048_Intron11_Frame0_sgRNA01	0.0128193
AC010323.1_ENST00000598884_Intron1_Frame0|NDUFA7_ENST00000593729_Intron1_Frame0_sgRNA01	0.0125406
ACLY_ENST00000352035_Intron10_Frame0_sgRNA01	0.0125406
ADNP_ENST00000371602_Intron2_Frame0_sgRNA02	0.0125406
ALG3_ENST00000397676_Intron3_Frame0_sgRNA02	0.0125406
ANP32A_ENST00000465139_Intron2_Frame0_sgRNA01	0.0125406
CCDC86_ENST00000227520_Intron3_Frame0_sgRNA02	0.0125406
CDC42_ENST00000648594_Intron5_Frame0_sgRNA01	0.0125406
CLTC_ENST00000621829_Intron20_Frame0_sgRNA01	0.0125406
CSNK2A1_ENST00000646561_Intron9_Frame0_sgRNA01	0.0125406
CYFIP2_ENST00000616178_Intron8_Frame0_sgRNA01	0.0125406
DHX30_ENST00000445061_Intron5_Frame0_sgRNA01	0.0125406
DNM2_ENST00000389253_Intron13_Frame0_sgRNA01	0.0125406
DYNC1I2_ENST00000397119_Intron2_Frame0_sgRNA01	0.0125406
EPB41L2_ENST00000337057_Intron18_Frame0_sgRNA01	0.0125406
EPRS1_ENST00000366923_Intron12_Frame0_sgRNA01	0.0125406
EXOSC7_ENST00000265564_Intron1_Frame0_sgRNA01	0.0125406
FAM168B_ENST00000409185_Intron4_Frame0_sgRNA01	0.0125406
GFM1_ENST00000264263_Intron15_Frame0_sgRNA01	0.0125406
GLRX3_ENST00000331244_Intron7_Frame0_sgRNA01	0.0125406
GNG10_ENST00000374293_Intron1_Frame0_sgRNA02	0.0125406
GRHL1_ENST00000324907_Intron11_Frame0_sgRNA01	0.0125406
H2AZ2_ENST00000308153_Intron2_Frame0_sgRNA02	0.0125406
HEY1_ENST00000337919_Intron3_Frame0_sgRNA01	0.0125406
HNRNPA3_ENST00000392524_Intron2_Frame0_sgRNA01	0.0125406
HSPA4L_ENST00000508776_Intron4_Frame0_sgRNA01	0.0125406
IARS1_ENST00000375643_Intron19_Frame0_sgRNA01	0.0125406
IMP4_ENST00000259239_Intron1_Frame0_sgRNA01	0.0125406
IPO5_ENST00000261574_Intron22_Frame0_sgRNA01	0.0125406
IPO7_ENST00000379719_Intron12_Frame0_sgRNA01	0.0125406
ISCU_ENST00000311893_Intron1_Frame0_sgRNA02	0.0125406
KTN1_ENST00000395314_Intron33_Frame0_sgRNA01	0.0125406
MFAP1_ENST00000267812_Intron8_Frame0_sgRNA01	0.0125406
MSH3_ENST00000265081_Intron21_Frame0_sgRNA01	0.0125406
MTO1_ENST00000415954_Intron4_Frame0_sgRNA01	0.0125406
NAT10_ENST00000257829_Intron19_Frame0_sgRNA01	0.0125406
NCL_ENST00000322723_Intron1_Frame0_sgRNA02	0.0125406
NUMA1_ENST00000393695_Intron12_Frame0_sgRNA01	0.0125406
OAT_ENST00000368845_Intron5_Frame0_sgRNA01	0.0125406
PDLIM1_ENST00000329399_Intron1_Frame0_sgRNA02	0.0125406
PHAX_ENST00000297540_Intron3_Frame0_sgRNA01	0.0125406
PRKAR1A_ENST00000358598_Intron3_Frame0_sgRNA01	0.0125406
[truncated: 88,658 more rows]

## Sheet: HEK293T, genomwide double tag
sgRNA name	frame 0 sgRNA abundance (% of mapped reads)			sgRNA name	frame 1 sgRNA abundance (% of mapped reads)
BAIAP2_ENST00000321300_Intron5_Frame0_sgRNA01	1.42681			YARS1_ENST00000373477_Intron9_Frame1_sgRNA01	1.12974
IWS1_ENST00000295321_Intron5_Frame0_sgRNA01	1.12293			GCSH_ENST00000315467_Intron1_Frame1_sgRNA01	1.04204
VCL_ENST00000211998_Intron17_Frame0_sgRNA01	0.951599			SPRYD7_ENST00000361840_Intron1_Frame1_sgRNA01	0.85523
RAB7A_ENST00000265062_Intron5_Frame0_sgRNA02	0.947266			ANP32A_ENST00000465139_Intron4_Frame1_sgRNA02	0.729492
EPB41L2_ENST00000337057_Intron2_Frame0_sgRNA01	0.876369			IMPDH2_ENST00000326739_Intron6_Frame1_sgRNA01	0.723152
CDC73_ENST00000367435_Intron7_Frame0_sgRNA01	0.85766			P4HB_ENST00000331483_Intron8_Frame1_sgRNA01	0.674336
TRMT112_ENST00000544844_Intron3_Frame0_sgRNA02	0.828907			QKI_ENST00000361752_Intron7_Frame1_sgRNA01	0.649823
PSIP1_ENST00000380738_Intron2_Frame0_sgRNA01	0.826938			IARS2_ENST00000366922_Intron8_Frame1_sgRNA01	0.609037
USP22_ENST00000261497_Intron1_Frame0_sgRNA01	0.824181			CHAF1A_ENST00000301280_Intron1_Frame1_sgRNA01	0.565927
SEC23A_ENST00000307712_Intron10_Frame0_sgRNA01	0.769235			AP1M1_ENST00000444449_Intron7_Frame1_sgRNA02	0.565082
ACADM_ENST00000370834_Intron7_Frame0_sgRNA01	0.761752			EPB41L2_ENST00000337057_Intron11_Frame1_sgRNA01	0.515209
KIDINS220_ENST00000256707_Intron4_Frame0_sgRNA01	0.7072			FAM98B_ENST00000397609_Intron2_Frame1_sgRNA02	0.488582
SPTAN1_ENST00000630866_Intron25_Frame0_sgRNA01	0.651861			MAP7D1_ENST00000373151_Intron5_Frame1_sgRNA01	0.434483
PSMD3_ENST00000264639_Intron2_Frame0_sgRNA01	0.593962			HEATR3_ENST00000299192_Intron11_Frame1_sgRNA01	0.394754
MRPS9_ENST00000258455_Intron1_Frame0_sgRNA01	0.583918			AARS1_ENST00000261772_Intron9_Frame1_sgRNA01	0.37975
RTF1_ENST00000389629_Intron15_Frame0_sgRNA01	0.581358			UBE2G1_ENST00000396981_Intron1_Frame1_sgRNA01	0.368127
RSL1D1_ENST00000571133_Intron1_Frame0_sgRNA01	0.578797			ZNF207_ENST00000394670_Intron3_Frame1_sgRNA01	0.34467
TLE3_ENST00000558939_Intron8_Frame0_sgRNA01	0.559301			CTPS1_ENST00000650070_Intron3_Frame1_sgRNA01	0.343825
NOL11_ENST00000253247_Intron1_Frame0_sgRNA01	0.552014			ZFR_ENST00000265069_Intron1_Frame1_sgRNA01	0.333893
CD47_ENST00000361309_Intron8_Frame0_sgRNA01	0.540395			EEF1AKMT1_ENST00000382758_Intron4_Frame1_sgRNA02	0.332625
GMDS_ENST00000380815_Intron7_Frame0_sgRNA01	0.474421			EIF1B_ENST00000232905_Intron1_Frame1_sgRNA02	0.323749
SLC25A3_ENST00000551917_Intron4_Frame0_sgRNA01	0.47127			COX19_ENST00000344111_Intron1_Frame1_sgRNA03	0.320791
G3BP1_ENST00000394123_Intron8_Frame0_sgRNA01	0.468907			HOXC4_ENST00000303406_Intron3_Frame1_sgRNA03	0.317198
CDC123_ENST00000281141_Intron12_Frame0_sgRNA01	0.468119			YBX3_ENST00000228251_Intron1_Frame1_sgRNA03	0.312126
RBFOX2_ENST00000438146_Intron1_Frame0_sgRNA01	0.465165			PABPC1_ENST00000318607_Intron1_Frame1_sgRNA01	0.305153
NSUN4_ENST00000474844_Intron4_Frame0_sgRNA01	0.432473			MAP4_ENST00000360240_Intron4_Frame1_sgRNA01	0.300292
TAF10_ENST00000299424_Intron2_Frame0_sgRNA01	0.423611			TALDO1_ENST00000319006_Intron1_Frame1_sgRNA01	0.297545
FAM168B_ENST00000409185_Intron4_Frame0_sgRNA03	0.389738			CPSF7_ENST00000340437_Intron7_Frame1_sgRNA01	0.29036
C9orf40_ENST00000376854_Intron1_Frame0_sgRNA02	0.38383			TIMM50_ENST00000544017_Intron9_Frame1_sgRNA01	0.290148
MSANTD2_ENST00000374979_Intron1_Frame0_sgRNA02	0.378906			LMAN1_ENST00000251047_Intron8_Frame1_sgRNA01	0.28719
RBMS1_ENST00000348849_Intron4_Frame0_sgRNA01	0.377134			HCFC1_ENST00000310441_Intron24_Frame1_sgRNA01	0.283386
CNOT1_ENST00000317147_Intron26_Frame0_sgRNA01	0.376346			SPART_ENST00000438666_Intron6_Frame1_sgRNA02	0.278526
NUP155_ENST00000231498_Intron27_Frame0_sgRNA01	0.35744			ATP6V0C_ENST00000330398_Intron1_Frame1_sgRNA03	0.277892
RCHY1_ENST00000324439_Intron4_Frame0_sgRNA01	0.35685			RCN1_ENST00000054950_Intron2_Frame1_sgRNA02	0.274722
VSIG1_ENST00000415430_Intron2_Frame0_sgRNA01	0.356259			CEP85_ENST00000252992_Intron2_Frame1_sgRNA01	0.273876
UBE4B_ENST00000343090_Intron4_Frame0_sgRNA01	0.355668			USO1_ENST00000264904_Intron13_Frame1_sgRNA01	0.270284
PEF1_ENST00000373703_Intron1_Frame0_sgRNA02	0.347987			NDUFS2_ENST00000367993_Intron5_Frame1_sgRNA01	0.265424
G3BP1_ENST00000394123_Intron7_Frame0_sgRNA01	0.336565			EIF5_ENST00000216554_Intron6_Frame1_sgRNA01	0.261831
MRPS22_ENST00000495075_Intron9_Frame0_sgRNA01	0.333611			UBN2_ENST00000473989_Intron16_Frame1_sgRNA01	0.256125
FKBP4_ENST00000001008_Intron3_Frame0_sgRNA01	0.329672			SREK1IP1_ENST00000513458_Intron1_Frame1_sgRNA01	0.254435
PDS5B_ENST00000315596_Intron6_Frame0_sgRNA01	0.329475			CHORDC1_ENST00000320585_Intron1_Frame1_sgRNA02	0.240065
SEC22B_ENST00000578049_Intron1_Frame0_sgRNA01	0.329081			ARCN1_ENST00000264028_Intron7_Frame1_sgRNA02	0.236895
DNAJC8_ENST00000263697_Intron5_Frame0_sgRNA01	0.328294			TMPO_ENST00000266732_Intron2_Frame1_sgRNA02	0.227808
RIC8A_ENST00000325207_Intron3_Frame0_sgRNA01	0.322583			NonTargetingControlGuideForHuman_0376	0.227385
DDX1_ENST00000381341_Intron15_Frame0_sgRNA01	0.307615			RRP12_ENST00000370992_Intron1_Frame1_sgRNA01	0.226962
APP_ENST00000346798_Intron17_Frame0_sgRNA01	0.289891			NPM3_ENST00000370110_Intron4_Frame1_sgRNA01	0.225061
CARS1_ENST00000380525_Intron20_Frame0_sgRNA01	0.283392			SEC23IP_ENST00000369075_Intron1_Frame1_sgRNA01	0.224215
TM6SF2_ENST00000389363_Intron8_Frame0_sgRNA01	0.28221			MCM3_ENST00000616552_Intron15_Frame1_sgRNA01	0.216819
SNX31_ENST00000311812_Intron8_Frame0_sgRNA01	0.281423			VEGFB_ENST00000309422_Intron2_Frame1_sgRNA03	0.214072
NDUFS6_ENST00000274137_Intron3_Frame0_sgRNA01	0.281029			SMARCA5_ENST00000283131_Intron20_Frame1_sgRNA01	0.207521
SEC23IP_ENST00000369075_Intron10_Frame0_sgRNA01	0.278863			CDC42EP1_ENST00000249014_Intron2_Frame1_sgRNA03	0.206041
LARS1_ENST00000394434_Intron1_Frame0_sgRNA01	0.270394			PSMC1_ENST00000261303_Intron7_Frame1_sgRNA02	0.205619
SEC31A_ENST00000395310_Intron13_Frame0_sgRNA01	0.269016			LARP1_ENST00000336314_Intron9_Frame1_sgRNA01	0.205619
PDHA1_ENST00000379806_Intron11_Frame0_sgRNA01	0.268228			ANKRD54_ENST00000215941_Intron2_Frame1_sgRNA01	0.200336
HDGFL2_ENST00000616600_Intron6_Frame0_sgRNA01	0.266259			MRPS2_ENST00000371785_Intron3_Frame1_sgRNA01	0.197166
MCM3_ENST00000616552_Intron6_Frame0_sgRNA01	0.263501			HNRNPR_ENST00000374616_Intron2_Frame1_sgRNA01	0.195475
DIDO1_ENST00000395343_Intron5_Frame0_sgRNA01	0.262911			NARS1_ENST00000256854_Intron1_Frame1_sgRNA01	0.192728
GRSF1_ENST00000254799_Intron1_Frame0_sgRNA01	0.261729			ZNF428_ENST00000300811_Intron2_Frame1_sgRNA01	0.192094
GIGYF2_ENST00000409451_Intron24_Frame0_sgRNA01	0.260154			GLOD4_ENST00000301329_Intron4_Frame1_sgRNA01	0.190192
ZPR1_ENST00000227322_Intron7_Frame0_sgRNA01	0.259957			RABAC1_ENST00000222008_Intron3_Frame1_sgRNA01	0.188079
NCAPH_ENST00000240423_Intron6_Frame0_sgRNA01	0.251685			NDUFAF3_ENST00000326925_Intron3_Frame1_sgRNA03	0.187445
HEATR1_ENST00000366582_Intron17_Frame0_sgRNA01	0.249125			GGH_ENST00000260118_Intron1_Frame1_sgRNA01	0.186811
WBP2_ENST00000591399_Intron8_Frame0_sgRNA02	0.240657			ITGAM_ENST00000648685_Intron3_Frame1_sgRNA01	0.186388
RDX_ENST00000530749_Intron8_Frame0_sgRNA01	0.239081			COX5A_ENST00000322347_Intron1_Frame1_sgRNA02	0.185754
UBAP2_ENST00000379238_Intron21_Frame0_sgRNA01	0.237506			SAP30BP_ENST00000584667_Intron8_Frame1_sgRNA01	0.184909
FTSJ3_ENST00000427159_Intron9_Frame0_sgRNA01	0.235536			KHDRBS1_ENST00000327300_Intron1_Frame1_sgRNA01	0.184486
MORF4L1_ENST00000331268_Intron8_Frame0_sgRNA02	0.234552			PHF6_ENST00000370803_Intron5_Frame1_sgRNA01	0.183218
HARS1_ENST00000504156_Intron2_Frame0_sgRNA01	0.231992			NCBP1_ENST00000375147_Intron15_Frame1_sgRNA01	0.182796
PSMC2_ENST00000435765_Intron7_Frame0_sgRNA01	0.231401			MAX_ENST00000358664_Intron4_Frame1_sgRNA03	0.182373
RPA1_ENST00000254719_Intron1_Frame0_sgRNA01	0.230416			TPM3_ENST00000651641_Intron8_Frame1_sgRNA02	0.180471
C1QBP_ENST00000225698_Intron4_Frame0_sgRNA02	0.229628			MLEC_ENST00000228506_Intron1_Frame1_sgRNA01	0.179414
KTN1_ENST00000395314_Intron7_Frame0_sgRNA01	0.228841			CCL26_ENST00000005180_Intron1_Frame1_sgRNA03	0.178147
VAMP2_ENST00000488857_Intron2_Frame0_sgRNA02	0.225887			IK_ENST00000417647_Intron1_Frame1_sgRNA01	0.177935
ENY2_ENST00000521688_Intron1_Frame0_sgRNA02	0.22372			FAM49B_ENST00000519824_Intron3_Frame1_sgRNA01	0.175188
UBA1_ENST00000377351_Intron22_Frame0_sgRNA01	0.223129			MCOLN3_ENST00000370589_Intron4_Frame1_sgRNA02	0.172863
NUP205_ENST00000285968_Intron13_Frame0_sgRNA01	0.222736			UBAP2L_ENST00000361546_Intron21_Frame1_sgRNA01	0.172229
CTNNAL1_ENST00000325551_Intron1_Frame0_sgRNA01	0.218009			MRPS25_ENST00000253686_Intron2_Frame1_sgRNA02	0.172229
PSMD8_ENST00000215071_Intron1_Frame0_sgRNA01	0.21604			CD164_ENST00000310786_Intron1_Frame1_sgRNA01	0.172018
SEPTIN2_ENST00000616972_Intron3_Frame0_sgRNA01	0.215646			MPV17L2_ENST00000599612_Intron2_Frame1_sgRNA01	0.169271
SCAF8_ENST00000417268_Intron2_Frame0_sgRNA01	0.215252			ELOB_ENST00000262306_Intron3_Frame1_sgRNA03	0.168637
GNG5_ENST00000370645_Intron2_Frame0_sgRNA02	0.215055			FUS_ENST00000254108_Intron5_Frame1_sgRNA01	0.167369
PITPNM1_ENST00000534749_Intron1_Frame0_sgRNA01	0.213873			NUP205_ENST00000285968_Intron6_Frame1_sgRNA01	0.166312
NonTargetingControlGuideForHuman_0376	0.211904			IRF8_ENST00000268638_Intron7_Frame1_sgRNA01	0.163565
MED21_ENST00000282892_Intron1_Frame0_sgRNA01	0.210722			PDCD6_ENST00000264933_Intron2_Frame1_sgRNA01	0.162509
TNPO3_ENST00000265388_Intron19_Frame0_sgRNA01	0.206587			CSNK1A1_ENST00000261798_Intron10_Frame1_sgRNA03	0.162086
PDZK1_ENST00000344770_Intron2_Frame0_sgRNA02	0.201269			PIN4_ENST00000664196_Intron1_Frame1_sgRNA03	0.161241
HNRNPD_ENST00000313899_Intron3_Frame0_sgRNA01	0.200088			FIP1L1_ENST00000337488_Intron1_Frame1_sgRNA01	0.160818
EIF2B4_ENST00000493344_Intron1_Frame0_sgRNA01	0.196149			UBTF_ENST00000302904_Intron2_Frame1_sgRNA03	0.158071
RBM17_ENST00000379888_Intron3_Frame0_sgRNA01	0.195952			PIN1_ENST00000247970_Intron1_Frame1_sgRNA01	0.158071
SNW1_ENST00000555761_Intron12_Frame0_sgRNA01	0.193786			BRI3_ENST00000297290_Intron1_Frame1_sgRNA01	0.157437
ZPR1_ENST00000227322_Intron4_Frame0_sgRNA01	0.185711			FAM98B_ENST00000397609_Intron2_Frame1_sgRNA01	0.157014
RBFOX2_ENST00000438146_Intron1_Frame0_sgRNA02	0.184924			DNAJB1_ENST00000254322_Intron1_Frame1_sgRNA02	0.156803
CCDC138_ENST00000295124_Intron1_Frame0_sgRNA01	0.184333			UBFD1_ENST00000395878_Intron1_Frame1_sgRNA02	0.156591
LMNB2_ENST00000325327_Intron11_Frame0_sgRNA01	0.181773			PSME1_ENST00000382708_Intron5_Frame1_sgRNA02	0.153844
MYH3_ENST00000583535_Intron20_Frame0_sgRNA01	0.180985			POLR2D_ENST00000272645_Intron1_Frame1_sgRNA01	0.153844
CRYBG3_ENST00000389622_Intron4_Frame0_sgRNA01	0.180591			COPS8_ENST00000354371_Intron4_Frame1_sgRNA01	0.152999
UBQLN1_ENST00000376395_Intron10_Frame0_sgRNA01	0.180197			IMPDH1_ENST00000338791_Intron9_Frame1_sgRNA01	0.151942
BCCIP_ENST00000368759_Intron1_Frame0_sgRNA01	0.175865			CDK1_ENST00000395284_Intron2_Frame1_sgRNA01	0.151731
ECPAS_ENST00000259335_Intron44_Frame0_sgRNA01	0.174486			NPM1_ENST00000517671_Intron5_Frame1_sgRNA02	0.151308
BORCS7_ENST00000339834_Intron1_Frame0|BORCS7-ASMT_ENST00000299353_Intron1_Frame0_sgRNA01	0.174092			USP9X_ENST00000324545_Intron21_Frame1_sgRNA01	0.150463
YBX1_ENST00000321358_Intron3_Frame0_sgRNA02	0.173895			HNRNPU_ENST00000640218_Intron1_Frame1_sgRNA01	0.15004
COX20_ENST00000366528_Intron1_Frame0_sgRNA02	0.171335			HNRNPUL1_ENST00000392006_Intron12_Frame1_sgRNA01	0.149406
KIF3A_ENST00000403231_Intron1_Frame0_sgRNA01	0.171138			OTUD6B_ENST00000285420_Intron1_Frame1_sgRNA01	0.149406
CAD_ENST00000264705_Intron26_Frame0_sgRNA01	0.170941			MRPS24_ENST00000317534_Intron3_Frame1_sgRNA03	0.149195
MKI67_ENST00000368654_Intron10_Frame0_sgRNA01	0.168381			NOP2_ENST00000382421_Intron4_Frame1_sgRNA01	0.148984
PPP3R1_ENST00000234310_Intron1_Frame0_sgRNA02	0.167396			DEGS1_ENST00000323699_Intron1_Frame1_sgRNA02	0.148138
IPO5_ENST00000261574_Intron17_Frame0_sgRNA01	0.166609			PNPT1_ENST00000447944_Intron4_Frame1_sgRNA01	0.147927
EPRS1_ENST00000366923_Intron15_Frame0_sgRNA01	0.164245			MRPL49_ENST00000526319_Intron2_Frame1_sgRNA03	0.147716
ACLY_ENST00000352035_Intron17_Frame0_sgRNA01	0.164048			FASN_ENST00000306749_Intron4_Frame1_sgRNA01	0.147504
CUL1_ENST00000409469_Intron9_Frame0_sgRNA01	0.163261			SOD2_ENST00000538183_Intron4_Frame1_sgRNA02	0.147082
PPA1_ENST00000373232_Intron9_Frame0_sgRNA01	0.162276			MEP1B_ENST00000269202_Intron9_Frame1_sgRNA01	0.146659
AC010323.1_ENST00000598884_Intron1_Frame0|NDUFA7_ENST00000593729_Intron1_Frame0_sgRNA02	0.161291			RPL31_ENST00000409028_Intron4_Frame1|TBC1D8_ENST00000409318_Intron19_Frame0_sgRNA01	0.145391
ANXA6_ENST00000354546_Intron17_Frame0_sgRNA01	0.149869			USP7_ENST00000344836_Intron2_Frame1_sgRNA01	0.144123
IPO5_ENST00000261574_Intron5_Frame0_sgRNA01	0.148687			WDR36_ENST00000506538_Intron10_Frame1_sgRNA01	0.143701
GNB1_ENST00000378609_Intron6_Frame0_sgRNA01	0.1479			BLMH_ENST00000261714_Intron2_Frame1_sgRNA01	0.142221
CANX_ENST00000504734_Intron12_Frame0_sgRNA01	0.1479			AC012254.2_ENST00000588705_Intron1_Frame1|IER3IP1_ENST00000256433_Intron1_Frame1_sgRNA01	0.141587
TAF9B_ENST00000341864_Intron1_Frame0_sgRNA02	0.147703			YBX3_ENST00000228251_Intron1_Frame1_sgRNA01	0.140319
SPTY2D1_ENST00000336349_Intron1_Frame0_sgRNA01	0.147703			U2AF2_ENST00000308924_Intron1_Frame1_sgRNA02	0.139685
HADHA_ENST00000380649_Intron14_Frame0_sgRNA01	0.146718			LRPPRC_ENST00000260665_Intron16_Frame1_sgRNA01	0.139051
RSL24D1_ENST00000260443_Intron1_Frame0_sgRNA01	0.146521			YTHDF2_ENST00000373812_Intron2_Frame1_sgRNA01	0.13884
STAM_ENST00000377524_Intron9_Frame0_sgRNA01	0.145142			HUWE1_ENST00000342160_Intron45_Frame1_sgRNA01	0.138418
CUL3_ENST00000264414_Intron3_Frame0_sgRNA01	0.145142			ATP6V1G1_ENST00000374050_Intron1_Frame1_sgRNA03	0.138418
CPSF4_ENST00000292476_Intron6_Frame0_sgRNA02	0.142976			CHTOP_ENST00000368690_Intron5_Frame1_sgRNA01	0.137784
WASF2_ENST00000618852_Intron5_Frame0_sgRNA02	0.142582			PSPC1_ENST00000338910_Intron4_Frame1_sgRNA01	0.137572
DKC1_ENST00000369550_Intron11_Frame0_sgRNA01	0.142582			VAPB_ENST00000475243_Intron1_Frame1_sgRNA02	0.137572
ANKRD12_ENST00000262126_Intron2_Frame0_sgRNA01	0.141204			RBBP7_ENST00000380084_Intron1_Frame1_sgRNA01	0.13567
C16orf87_ENST00000285697_Intron1_Frame0_sgRNA02	0.140613			ENO1_ENST00000647408_Intron8_Frame1_sgRNA01	0.135459
YBX3_ENST00000228251_Intron3_Frame0_sgRNA01	0.140613			CAMTA1_ENST00000303635_Intron2_Frame1_sgRNA01	0.135459
NUMA1_ENST00000393695_Intron18_Frame0_sgRNA01	0.137856			PSME3_ENST00000293362_Intron5_Frame1_sgRNA01	0.135459
NUP85_ENST00000245544_Intron1_Frame0_sgRNA01	0.137856			CWC15_ENST00000279839_Intron3_Frame1_sgRNA03	0.135248
HDLBP_ENST00000391975_Intron10_Frame0_sgRNA01	0.137856			RPL31_ENST00000409028_Intron4_Frame1|TBC1D8_ENST00000409318_Intron19_Frame0_sgRNA02	0.135036
LIMS1_ENST00000338045_Intron7_Frame0_sgRNA01	0.137462			SLX4IP_ENST00000334534_Intron5_Frame1_sgRNA01	0.135036
ULK1_ENST00000321867_Intron1_Frame0_sgRNA01	0.137462			TMEM123_ENST00000398136_Intron1_Frame1_sgRNA01	0.135036
HDGFL2_ENST00000616600_Intron1_Frame0_sgRNA01	0.137265			PMPCA_ENST00000371717_Intron2_Frame1_sgRNA02	0.134825
FAF1_ENST00000396153_Intron18_Frame0_sgRNA01	0.134705			SEC61G_ENST00000395535_Intron2_Frame1_sgRNA02	0.134614
SGTA_ENST00000221566_Intron8_Frame0_sgRNA01	0.134705			NonTargetingControlGuideForHuman_0867	0.134614
ELAC2_ENST00000338034_Intron10_Frame0_sgRNA01	0.134311			PDCD4_ENST00000280154_Intron2_Frame1_sgRNA02	0.133557
MTHFD1_ENST00000652337_Intron18_Frame0_sgRNA01	0.13372			LYAR_ENST00000343470_Intron8_Frame1_sgRNA02	0.133346
PAPOLA_ENST00000216277_Intron16_Frame0_sgRNA01	0.132932			VPS18_ENST00000220509_Intron1_Frame1_sgRNA01	0.132923
DAPK2_ENST00000612884_Intron4_Frame0_sgRNA01	0.131751			NDUFS2_ENST00000367993_Intron3_Frame1_sgRNA02	0.132078
HARS2_ENST00000645065_Intron4_Frame0_sgRNA01	0.131357			CA2_ENST00000285379_Intron1_Frame1_sgRNA02	0.131866
SDHA_ENST00000264932_Intron9_Frame0_sgRNA01	0.13116			FUS_ENST00000254108_Intron3_Frame1_sgRNA01	0.131444
SLC25A5_ENST00000317881_Intron1_Frame0_sgRNA02	0.129388			AC087632.2_ENST00000635511_Intron1_Frame1|PCLAF_ENST00000300035_Intron1_Frame1_sgRNA01	0.13081
LRPPRC_ENST00000260665_Intron34_Frame0_sgRNA01	0.128797			AK7_ENST00000267584_Intron3_Frame1_sgRNA01	0.130387
FMC1-LUC7L2_ENST00000541515_Intron5_Frame0|LUC7L2_ENST00000354926_Intron4_Frame0_sgRNA01	0.128797			PABPC4_ENST00000372858_Intron10_Frame1_sgRNA01	0.130387
NDUFB11_ENST00000276062_Intron1_Frame0_sgRNA03	0.128797			METAP2_ENST00000323666_Intron3_Frame1_sgRNA01	0.130387
SIN3A_ENST00000394947_Intron2_Frame0_sgRNA01	0.1286			TMEM41B_ENST00000299596_Intron1_Frame1_sgRNA02	0.129965
NDUFV3_ENST00000354250_Intron1_Frame0_sgRNA03	0.127812			SEPHS1_ENST00000327347_Intron2_Frame1_sgRNA01	0.129965
SEC62_ENST00000337002_Intron1_Frame0_sgRNA02	0.126433			MRM3_ENST00000304478_Intron2_Frame1_sgRNA01	0.129119
TFAM_ENST00000487519_Intron6_Frame0_sgRNA01	0.125843			IMMT_ENST00000410111_Intron6_Frame1_sgRNA01	0.129119
QARS1_ENST00000306125_Intron1_Frame0_sgRNA01	0.125646			GARS1_ENST00000389266_Intron13_Frame1_sgRNA01	0.128908
NonTargetingControlGuideForHuman_0867	0.125449			MAT2A_ENST00000306434_Intron1_Frame1_sgRNA02	0.128485
ACOT7_ENST00000377855_Intron2_Frame0_sgRNA02	0.125252			ANP32A_ENST00000465139_Intron6_Frame1_sgRNA02	0.126161
SRP9_ENST00000304786_Intron1_Frame0_sgRNA01	0.125055			EIF3D_ENST00000216190_Intron14_Frame1_sgRNA01	0.126161
MANF_ENST00000663383_Intron2_Frame0_sgRNA03	0.124858			TXLNA_ENST00000373610_Intron3_Frame1_sgRNA01	0.125527
PSMD14_ENST00000409682_Intron9_Frame0_sgRNA01	0.122692			ZNHIT1_ENST00000305105_Intron1_Frame1_sgRNA01	0.125315
THRAP3_ENST00000354618_Intron11_Frame0_sgRNA01	0.122298			UBXN7_ENST00000296328_Intron9_Frame1_sgRNA01	0.125315
ADAM12_ENST00000368679_Intron21_Frame0_sgRNA01	0.121313			DAZAP2_ENST00000549555_Intron1_Frame1_sgRNA01	0.125315
RBM7_ENST00000375490_Intron4_Frame0_sgRNA02	0.120919			GIPC1_ENST00000393033_Intron6_Frame1_sgRNA01	0.124047
PSMD11_ENST00000261712_Intron10_Frame0_sgRNA01	0.120328			GBP1_ENST00000370473_Intron5_Frame1_sgRNA01	0.12278
HDLBP_ENST00000391975_Intron9_Frame0_sgRNA01	0.120131			MAP2K7_ENST00000397983_Intron1_Frame1_sgRNA01	0.122146
ABCA8_ENST00000586539_Intron9_Frame0_sgRNA01	0.118753			RPL18_ENST00000549920_Intron5_Frame1_sgRNA01	0.121934
ARHGAP17_ENST00000289968_Intron2_Frame0_sgRNA01	0.118162			PINX1_ENST00000314787_Intron1_Frame1_sgRNA02	0.121723
SAP30_ENST00000296504_Intron1_Frame0_sgRNA01	0.118162			RNPS1_ENST00000397086_Intron6_Frame1_sgRNA02	0.121089
AP1G1_ENST00000393512_Intron2_Frame0_sgRNA01	0.117374			TMED2_ENST00000262225_Intron2_Frame1_sgRNA01	0.120666
NUP93_ENST00000308159_Intron5_Frame0_sgRNA01	0.117177			ALDH9A1_ENST00000354775_Intron10_Frame1_sgRNA01	0.120455
EIF5_ENST00000216554_Intron7_Frame0_sgRNA01	0.116784			ARMC7_ENST00000245543_Intron1_Frame1_sgRNA02	0.119398
NUP153_ENST00000537253_Intron12_Frame0_sgRNA01	0.116784			EFTUD2_ENST00000426333_Intron8_Frame1_sgRNA01	0.118976
PRKCI_ENST00000295797_Intron8_Frame0_sgRNA01	0.11639			PDAP1_ENST00000350498_Intron5_Frame1_sgRNA02	0.11813
PDCL3_ENST00000264254_Intron1_Frame0_sgRNA01	0.116193			BSG_ENST00000333511_Intron1_Frame1_sgRNA01	0.117708
FAM32A_ENST00000263384_Intron3_Frame0_sgRNA02	0.115996			EIF1AX_ENST00000379607_Intron1_Frame1_sgRNA01	0.117496
OGFR_ENST00000290291_Intron1_Frame0_sgRNA01	0.115602			ZFAND5_ENST00000376962_Intron3_Frame1_sgRNA01	0.117285
PRRC2C_ENST00000338920_Intron33_Frame0_sgRNA01	0.115208			MCAT_ENST00000290429_Intron2_Frame1_sgRNA02	0.116862
RBM41_ENST00000372479_Intron5_Frame0_sgRNA01	0.112845			MAP1LC3B_ENST00000650688_Intron2_Frame1_sgRNA03	0.116228
HDGFL2_ENST00000616600_Intron9_Frame0_sgRNA01	0.112845			POLA2_ENST00000265465_Intron1_Frame1_sgRNA02	0.116017
CDC5L_ENST00000371477_Intron14_Frame0_sgRNA01	0.112451			TWF1_ENST00000548315_Intron2_Frame1_sgRNA01	0.115594
DNAJC2_ENST00000379263_Intron10_Frame0_sgRNA01	0.112057			HNRNPD_ENST00000313899_Intron7_Frame1_sgRNA02	0.114749
PRKACA_ENST00000308677_Intron8_Frame0_sgRNA01	0.111663			ADRM1_ENST00000491935_Intron5_Frame1_sgRNA01	0.114749
FIP1L1_ENST00000337488_Intron4_Frame0_sgRNA01	0.111466			NUP42_ENST00000258742_Intron1_Frame1_sgRNA01	0.114749
SPAG9_ENST00000262013_Intron6_Frame0_sgRNA01	0.110875			SRRT_ENST00000611405_Intron17_Frame1_sgRNA01	0.114538
CDK4_ENST00000257904_Intron7_Frame0_sgRNA02	0.110482			LMAN2_ENST00000303127_Intron7_Frame1_sgRNA01	0.11327
CPSF6_ENST00000266679_Intron1_Frame0_sgRNA02	0.110285			NAA15_ENST00000296543_Intron14_Frame1_sgRNA01	0.113059
SRP72_ENST00000642900_Intron6_Frame0_sgRNA01	0.109891			HSP90AA1_ENST00000334701_Intron7_Frame1_sgRNA01	0.112847
UBQLN1_ENST00000376395_Intron7_Frame0_sgRNA01	0.108906			METAP1_ENST00000296411_Intron9_Frame1_sgRNA01	0.112847
OTUB1_ENST00000428192_Intron3_Frame0_sgRNA01	0.108709			DESI1_ENST00000263256_Intron1_Frame1_sgRNA03	0.112425
RABGGTB_ENST00000319942_Intron1_Frame0_sgRNA01	0.108315			KLHL1_ENST00000377844_Intron6_Frame1_sgRNA01	0.111791
KIF4A_ENST00000374403_Intron29_Frame0_sgRNA01	0.108118			UQCRB_ENST00000518406_Intron1_Frame1_sgRNA02	0.111579
SMARCA4_ENST00000344626_Intron13_Frame0_sgRNA01	0.107724			NIPSNAP2_ENST00000322090_Intron9_Frame1_sgRNA01	0.111579
SMARCC1_ENST00000254480_Intron19_Frame0_sgRNA01	0.107724			NOL7_ENST00000451315_Intron7_Frame1_sgRNA01	0.111579
EXOSC9_ENST00000379663_Intron7_Frame0_sgRNA01	0.107331			NARS1_ENST00000256854_Intron1_Frame1_sgRNA02	0.111368
MSH6_ENST00000234420_Intron3_Frame0_sgRNA02	0.107134			ATP5F1A_ENST00000398752_Intron10_Frame1_sgRNA02	0.111157
MATR3_ENST00000394805_Intron12_Frame0_sgRNA01	0.106937			PPP1CC_ENST00000340766_Intron1_Frame1_sgRNA01	0.109043
DR1_ENST00000370272_Intron2_Frame0_sgRNA02	0.105361			EZR_ENST00000337147_Intron9_Frame1_sgRNA02	0.108832
FUBP1_ENST00000370768_Intron1_Frame0_sgRNA01	0.104573			MRPL37_ENST00000605337_Intron3_Frame1_sgRNA02	0.108409
RPL36A_ENST00000427805_Intron4_Frame0_sgRNA01	0.103589			TMED9_ENST00000332598_Intron1_Frame1_sgRNA01	0.107564
DDX3X_ENST00000644876_Intron1_Frame0_sgRNA01	0.103392			PSMD6_ENST00000492933_Intron1_Frame1_sgRNA01	0.107141
ZNF326_ENST00000340281_Intron8_Frame0_sgRNA01	0.103195			GOLT1B_ENST00000229314_Intron1_Frame1_sgRNA01	0.106719
API5_ENST00000531273_Intron1_Frame0_sgRNA01	0.103195			PUM1_ENST00000426105_Intron4_Frame1_sgRNA01	0.106296
RAB21_ENST00000261263_Intron2_Frame0_sgRNA01	0.102801			DNAJC24_ENST00000465995_Intron3_Frame1_sgRNA01	0.105662
COX7C_ENST00000247655_Intron1_Frame0_sgRNA03	0.101619			GHITM_ENST00000372134_Intron7_Frame1_sgRNA01	0.105662
ZNF121_ENST00000586602_Intron5_Frame0_sgRNA03	0.101422			TKT_ENST00000423516_Intron13_Frame1_sgRNA01	0.105451
SART3_ENST00000546815_Intron1_Frame0_sgRNA01	0.100438			AURKB_ENST00000316199_Intron3_Frame1_sgRNA02	0.105451
NOP58_ENST00000264279_Intron4_Frame0_sgRNA01	0.09965			PPP4R3A_ENST00000554684_Intron1_Frame1_sgRNA01	0.104183
PPIB_ENST00000300026_Intron2_Frame0_sgRNA02	0.0994531			CBS_ENST00000398158_Intron4_Frame1_sgRNA02	0.103972
CTCF_ENST00000264010_Intron8_Frame0_sgRNA02	0.0990592			SNRPA_ENST00000243563_Intron1_Frame1_sgRNA01	0.103549
PFAS_ENST00000314666_Intron16_Frame0_sgRNA01	0.096696			NOP2_ENST00000382421_Intron16_Frame1_sgRNA01	0.103338
CELF1_ENST00000531165_Intron8_Frame0_sgRNA01	0.0961052			NDUFA10_ENST00000252711_Intron2_Frame1_sgRNA01	0.103338
DNTTIP2_ENST00000436063_Intron3_Frame0_sgRNA01	0.0953174			PMPCB_ENST00000249269_Intron6_Frame1_sgRNA02	0.103126
SNX2_ENST00000379516_Intron14_Frame0_sgRNA01	0.0953174			ARHGDIA_ENST00000584461_Intron2_Frame1_sgRNA01	0.103126
PSMD2_ENST00000310118_Intron1_Frame0_sgRNA01	0.0951205			MRPS24_ENST00000317534_Intron3_Frame1_sgRNA01	0.102915
ACTN4_ENST00000252699_Intron13_Frame0_sgRNA01	0.0951205			HOXD13_ENST00000392539_Intron1_Frame1_sgRNA02	0.102492
CBX3_ENST00000337620_Intron4_Frame0_sgRNA01	0.0949236			HNRNPA2B1_ENST00000354667_Intron8_Frame1_sgRNA01	0.102492
GART_ENST00000381815_Intron5_Frame0_sgRNA01	0.0941358			METAP2_ENST00000323666_Intron1_Frame1_sgRNA01	0.10207
POLDIP3_ENST00000451060_Intron4_Frame0_sgRNA01	0.0941358			GRPEL2_ENST00000329271_Intron3_Frame1_sgRNA02	0.101858
FASN_ENST00000306749_Intron40_Frame0_sgRNA01	0.0939389			PDAP1_ENST00000350498_Intron5_Frame1_sgRNA01	0.100379
DAGLA_ENST00000257215_Intron8_Frame0_sgRNA01	0.0939389			NUFIP2_ENST00000225388_Intron2_Frame1_sgRNA01	0.0997451
SPTAN1_ENST00000630866_Intron26_Frame0_sgRNA01	0.093545			LUC7L_ENST00000293872_Intron1_Frame1_sgRNA01	0.0997451
KIAA1755_ENST00000279024_Intron12_Frame0_sgRNA01	0.093545			MRPS15_ENST00000373116_Intron2_Frame1_sgRNA02	0.0997451
CNOT10_ENST00000454516_Intron7_Frame0_sgRNA01	0.0927573			RBM39_ENST00000253363_Intron13_Frame1_sgRNA01	0.0995338
PFKL_ENST00000349048_Intron10_Frame0_sgRNA01	0.0921664			UMPS_ENST00000232607_Intron5_Frame1_sgRNA02	0.0993225
ARPP19_ENST00000564163_Intron2_Frame0_sgRNA01	0.0919695			RPS27A_ENST00000402285_Intron3_Frame1_sgRNA03	0.0991112
CSNK2A2_ENST00000262506_Intron6_Frame0_sgRNA01	0.0915756			SH3GLB1_ENST00000616170_Intron2_Frame1_sgRNA02	0.0988998
RND3_ENST00000375734_Intron3_Frame0_sgRNA02	0.0909848			ANP32A_ENST00000465139_Intron6_Frame1_sgRNA01	0.0988998
IFT22_ENST00000315322_Intron1_Frame0_sgRNA01	0.0907879			TXLNA_ENST00000373610_Intron2_Frame1_sgRNA02	0.0982659
PABPC4_ENST00000372858_Intron12_Frame0_sgRNA01	0.090394			C15orf40_ENST00000451195_Intron2_Frame1_sgRNA01	0.0976319
CACNB4_ENST00000539935_Intron3_Frame0_sgRNA01	0.0901971			DR1_ENST00000370272_Intron1_Frame1_sgRNA02	0.0967866
CREB1_ENST00000432329_Intron2_Frame0_sgRNA01	0.0898032			GIGYF2_ENST00000409451_Intron28_Frame1_sgRNA01	0.0965753
RPF2_ENST00000441448_Intron9_Frame0_sgRNA01	0.0896063			LIN7C_ENST00000278193_Intron1_Frame1_sgRNA01	0.096364
POU4F1_ENST00000377208_Intron1_Frame0_sgRNA03	0.0888185			FUBP3_ENST00000319725_Intron12_Frame1_sgRNA01	0.0961526
SPIB_ENST00000595883_Intron2_Frame0_sgRNA01	0.0888185			FARSB_ENST00000281828_Intron16_Frame1_sgRNA01	0.0961526
PPM1G_ENST00000344034_Intron5_Frame0_sgRNA01	0.0888185			HNRNPR_ENST00000374616_Intron2_Frame1_sgRNA02	0.0961526
BRD4_ENST00000263377_Intron6_Frame0_sgRNA01	0.0882277			FAM3C_ENST00000359943_Intron2_Frame1_sgRNA01	0.0955187
SMC4_ENST00000357388_Intron13_Frame0_sgRNA01	0.0878338			TOM1L1_ENST00000575882_Intron1_Frame1_sgRNA02	0.0955187
KPNB1_ENST00000290158_Intron16_Frame0_sgRNA01	0.0878338			HNRNPL_ENST00000221419_Intron6_Frame1_sgRNA01	0.0955187
LIMS1_ENST00000338045_Intron7_Frame0_sgRNA02	0.0876369			UBXN7_ENST00000296328_Intron1_Frame1_sgRNA01	0.0953073
SDHC_ENST00000367975_Intron5_Frame0_sgRNA03	0.08744			ATP9B_ENST00000426216_Intron28_Frame1_sgRNA01	0.0953073
HSP90AB1_ENST00000371646_Intron5_Frame0_sgRNA01	0.087243			STAG2_ENST00000218089_Intron25_Frame1_sgRNA01	0.0942507
NDFIP1_ENST00000253814_Intron1_Frame0_sgRNA02	0.0868491			PPP2R2A_ENST00000315985_Intron2_Frame1_sgRNA01	0.0940394
AGFG1_ENST00000409979_Intron13_Frame0_sgRNA01	0.0866522			HNRNPM_ENST00000325495_Intron10_Frame1_sgRNA01	0.0936167
CUL4B_ENST00000404115_Intron4_Frame0_sgRNA01	0.0864553			AL133352.1_ENST00000557395_Intron1_Frame1|NDUFB8_ENST00000299166_Intron1_Frame1_sgRNA01	0.0931941
DYNC1LI1_ENST00000273130_Intron10_Frame0_sgRNA01	0.0854706			GORASP2_ENST00000234160_Intron8_Frame1_sgRNA01	0.0915035
RPL18_ENST00000549920_Intron3_Frame0_sgRNA01	0.0852737			RBBP7_ENST00000380084_Intron3_Frame1_sgRNA01	0.0908695
PTPN11_ENST00000635625_Intron5_Frame0_sgRNA01	0.0852737			MAP1LC3B_ENST00000650688_Intron2_Frame1_sgRNA01	0.0906582
RPL36A_ENST00000427805_Intron3_Frame0_sgRNA02	0.0846828			BCL2L2-PABPN1_ENST00000553781_Intron4_Frame1|PABPN1_ENST00000216727_Intron2_Frame1_sgRNA02	0.0904469
PABPC4_ENST00000372858_Intron5_Frame0_sgRNA01	0.0838951			PUM1_ENST00000426105_Intron11_Frame1_sgRNA01	0.0904469
BCLAF1_ENST00000531224_Intron8_Frame0_sgRNA01	0.0835012			NCLN_ENST00000246117_Intron7_Frame1_sgRNA02	0.0898129
GSTP1_ENST00000398606_Intron3_Frame0_sgRNA02	0.0835012			RRP15_ENST00000366932_Intron1_Frame1_sgRNA03	0.0896016
SNRPF_ENST00000266735_Intron1_Frame0_sgRNA02	0.0825165			HDAC1_ENST00000373548_Intron11_Frame1_sgRNA01	0.0896016
RPLP1_ENST00000260379_Intron1_Frame0_sgRNA02	0.0823196			SNX1_ENST00000261889_Intron6_Frame1_sgRNA01	0.0893902
CLUH_ENST00000570628_Intron15_Frame0_sgRNA01	0.0807441			ACOX1_ENST00000293217_Intron1_Frame1_sgRNA01	0.0891789
UBE2S_ENST00000264552_Intron1_Frame0_sgRNA01	0.0807441			EWSR1_ENST00000414183_Intron1_Frame1_sgRNA01	0.0891789
ACTR2_ENST00000377982_Intron2_Frame0_sgRNA01	0.0803502			RAB6A_ENST00000310653_Intron1_Frame1_sgRNA02	0.0889676
LMAN1_ENST00000251047_Intron9_Frame0_sgRNA01	0.0803502			MRPL37_ENST00000605337_Intron1_Frame1_sgRNA02	0.0883336
GMPS_ENST00000496455_Intron9_Frame0_sgRNA01	0.0801533			ZC3H14_ENST00000251038_Intron10_Frame1_sgRNA01	0.0883336
DARS2_ENST00000649689_Intron15_Frame0_sgRNA01	0.0801533			GLRX3_ENST00000331244_Intron4_Frame1_sgRNA02	0.0876996
GLO1_ENST00000373365_Intron1_Frame0_sgRNA02	0.0799564			NUDCD2_ENST00000302764_Intron2_Frame1_sgRNA03	0.0874883
SMARCA1_ENST00000371121_Intron1_Frame0_sgRNA01	0.0797594			PPP1R7_ENST00000407025_Intron2_Frame1_sgRNA01	0.0874883
UQCR10_ENST00000330029_Intron1_Frame0_sgRNA03	0.0795625			RAP1GDS1_ENST00000339360_Intron14_Frame1_sgRNA01	0.0868544
EBNA1BP2_ENST00000431635_Intron5_Frame0_sgRNA01	0.0793655			AFTPH_ENST00000409933_Intron6_Frame1_sgRNA01	0.086643
ESS2_ENST00000252137_Intron6_Frame0_sgRNA01	0.0793655			NUP205_ENST00000285968_Intron20_Frame1_sgRNA01	0.086643
PPP1R14B_ENST00000309318_Intron1_Frame0_sgRNA01	0.0793655			IL17RB_ENST00000288167_Intron9_Frame1_sgRNA01	0.0864317
RBM26_ENST00000622611_Intron13_Frame0_sgRNA01	0.0793655			SEPTIN9_ENST00000427177_Intron2_Frame1_sgRNA01	0.0855864
ZRANB2_ENST00000370920_Intron6_Frame0_sgRNA01	0.0791686			RHEB_ENST00000262187_Intron2_Frame1_sgRNA01	0.0853751
CTCF_ENST00000264010_Intron8_Frame0_sgRNA01	0.0787747			TYMS_ENST00000323274_Intron3_Frame1_sgRNA01	0.0853751
PLEKHA2_ENST00000617275_Intron2_Frame0_sgRNA01	0.0787747			SF3B4_ENST00000271628_Intron1_Frame1_sgRNA01	0.0853751
BOD1_ENST00000311086_Intron1_Frame0_sgRNA02	0.0783809			RAB14_ENST00000373840_Intron3_Frame1_sgRNA02	0.0853751
TIMM8B_ENST00000541231_Intron1_Frame0_sgRNA01	0.0783809			UIMC1_ENST00000377227_Intron10_Frame1_sgRNA01	0.0851638
CYP51A1_ENST00000003100_Intron1_Frame0_sgRNA01	0.0781839			CSE1L_ENST00000262982_Intron10_Frame1_sgRNA01	0.0847411
ILRUN_ENST00000374023_Intron4_Frame0_sgRNA01	0.077987			TUFM_ENST00000313511_Intron6_Frame1_sgRNA01	0.0843185
BCL7A_ENST00000538010_Intron2_Frame0_sgRNA01	0.0777901			USP14_ENST00000261601_Intron1_Frame1_sgRNA01	0.0836845
KNTC1_ENST00000333479_Intron2_Frame0_sgRNA01	0.0775931			DHX30_ENST00000445061_Intron21_Frame1_sgRNA01	0.0836845
CDC20_ENST00000310955_Intron9_Frame0_sgRNA01	0.0775931			AGFG1_ENST00000409979_Intron11_Frame1_sgRNA01	0.0834732
IPO9_ENST00000361565_Intron5_Frame0_sgRNA01	0.0771992			EZH2_ENST00000320356_Intron8_Frame1_sgRNA01	0.0834732
SMC2_ENST00000374793_Intron9_Frame0_sgRNA01	0.0768054			POLR2D_ENST00000272645_Intron1_Frame1_sgRNA02	0.0819939
NECAP1_ENST00000639955_Intron6_Frame0_sgRNA01	0.0766084			AKAP8L_ENST00000397410_Intron2_Frame1_sgRNA01	0.0815712
HEY1_ENST00000337919_Intron3_Frame0_sgRNA01	0.0762146			PSAT1_ENST00000376588_Intron4_Frame1_sgRNA02	0.0813599
GCKR_ENST00000264717_Intron13_Frame0_sgRNA01	0.0752299			OAT_ENST00000368845_Intron4_Frame1_sgRNA02	0.0813599
SNX17_GeckoV2_0027	0.0752299			PTBP1_ENST00000356948_Intron8_Frame1_sgRNA01	0.0803033
RAB21_ENST00000261263_Intron1_Frame0_sgRNA01	0.0752299			CTBP1_ENST00000290921_Intron1_Frame1_sgRNA01	0.080092
CSNK2A1_ENST00000646561_Intron3_Frame0_sgRNA01	0.0750329			PRDX3_ENST00000298510_Intron2_Frame1_sgRNA02	0.079458
MIPEP_ENST00000382172_Intron2_Frame0_sgRNA01	0.0750329			PRXL2A_ENST00000372188_Intron2_Frame1_sgRNA03	0.0792467
NUP188_ENST00000372577_Intron31_Frame0_sgRNA01	0.074836			RAD23B_ENST00000358015_Intron5_Frame1_sgRNA01	0.078824
TXNRD1_ENST00000525566_Intron16_Frame0_sgRNA01	0.074836			GEMIN4_ENST00000319004_Intron1_Frame1_sgRNA03	0.0786127
DIAPH1_ENST00000389054_Intron3_Frame0_sgRNA01	0.0744421			EIF1B_ENST00000232905_Intron1_Frame1_sgRNA01	0.0779787
PDLIM1_ENST00000329399_Intron3_Frame0_sgRNA02	0.0742452			COX4I1_ENST00000253452_Intron4_Frame1_sgRNA01	0.0777674
GSR_ENST00000221130_Intron12_Frame0_sgRNA01	0.0740483			NLK_ENST00000407008_Intron4_Frame1_sgRNA01	0.0777674
HSP90B1_ENST00000299767_Intron7_Frame0_sgRNA01	0.0736544			MSN_ENST00000360270_Intron9_Frame1_sgRNA02	0.0777674
NRGN_ENST00000284292_Intron1_Frame0_sgRNA02	0.0730636			ZNF638_ENST00000264447_Intron11_Frame1_sgRNA01	0.0777674
ARMC1_ENST00000276569_Intron2_Frame0_sgRNA01	0.0730636			ACLY_ENST00000352035_Intron6_Frame1_sgRNA01	0.0775561
ZC3HAV1_ENST00000242351_Intron7_Frame0_sgRNA02	0.0728666			TIMM44_ENST00000270538_Intron7_Frame1_sgRNA02	0.0775561
MAPK1IP1L_ENST00000395468_Intron3_Frame0_sgRNA02	0.0724728			ARMC6_ENST00000535612_Intron3_Frame1_sgRNA02	0.0773448
TCERG1_ENST00000296702_Intron13_Frame0_sgRNA01	0.0722758			GLUL_ENST00000331872_Intron2_Frame1_sgRNA02	0.0771334
SMC3_ENST00000361804_Intron4_Frame0_sgRNA01	0.0720789			GTF2F1_ENST00000394456_Intron9_Frame1_sgRNA01	0.0769221
PDIA6_ENST00000404371_Intron14_Frame0_sgRNA01	0.0720789			MRPL18_ENST00000367034_Intron1_Frame1_sgRNA01	0.0767108
PMPCB_ENST00000249269_Intron3_Frame0_sgRNA01	0.0718819			NonTargetingControlGuideForHuman_0614	0.0767108
HDLBP_ENST00000391975_Intron26_Frame0_sgRNA01	0.0718819			RBM26_ENST00000622611_Intron5_Frame1_sgRNA01	0.0767108
GSS_ENST00000651619_Intron2_Frame0_sgRNA01	0.0714881			FAM168B_ENST00000409185_Intron2_Frame1_sgRNA02	0.0764995
PTGS1_ENST00000362012_Intron9_Frame0_sgRNA01	0.0714881			EPN2_ENST00000314728_Intron10_Frame1_sgRNA01	0.0758655
NonTargetingControlGuideForHuman_0614	0.0714881			OSGEP_ENST00000206542_Intron1_Frame1_sgRNA02	0.0756542
TNPO1_ENST00000337273_Intron1_Frame0_sgRNA01	0.0712911			PRRC1_ENST00000512635_Intron2_Frame1_sgRNA01	0.0754428
LARP1_ENST00000336314_Intron3_Frame0_sgRNA01	0.0712911			GTF2I_ENST00000573035_Intron6_Frame1_sgRNA01	0.0754428
UBA1_ENST00000377351_Intron18_Frame0_sgRNA01	0.0710942			ZYX_ENST00000322764_Intron2_Frame1_sgRNA01	0.0752315
VPS37B_ENST00000267202_Intron1_Frame0_sgRNA02	0.0708973			PSMD3_ENST00000264639_Intron8_Frame1_sgRNA01	0.0750202
RPL26_ENST00000648839_Intron2_Frame0_sgRNA01	0.0708973			SLC38A8_ENST00000299709_Intron8_Frame1_sgRNA01	0.0748089
NRGN_ENST00000284292_Intron1_Frame0_sgRNA03	0.0708973			RBM8A_ENST00000583313_Intron2_Frame1_sgRNA01	0.0741749
PPP2R2A_ENST00000315985_Intron3_Frame0_sgRNA02	0.0707003			MOB1A_ENST00000396049_Intron4_Frame1_sgRNA02	0.0741749
C1QBP_ENST00000225698_Intron4_Frame0_sgRNA01	0.0705034			KRR1_ENST00000229214_Intron9_Frame1_sgRNA01	0.0739636
WWC3_ENST00000380861_Intron15_Frame0_sgRNA01	0.0705034			EIF3J_ENST00000261868_Intron3_Frame1_sgRNA01	0.0739636
CPSF4_ENST00000292476_Intron7_Frame0_sgRNA01	0.0705034			WDR75_ENST00000314761_Intron13_Frame1_sgRNA01	0.0737522
SLTM_ENST00000380516_Intron3_Frame0_sgRNA01	0.0701095			DIMT1_ENST00000199320_Intron1_Frame1_sgRNA02	0.0737522
TCP1_ENST00000321394_Intron3_Frame0_sgRNA01	0.0701095			SLC7A5_ENST00000261622_Intron2_Frame1_sgRNA01	0.0737522
ARPP19_ENST00000564163_Intron1_Frame0_sgRNA02	0.0701095			PRKAR2A_ENST00000265563_Intron1_Frame1_sgRNA01	0.0737522
ST20_ENST00000562759_Intron1_Frame0_sgRNA02	0.0701095			TRA2A_ENST00000297071_Intron7_Frame1_sgRNA03	0.0737522
FNBP4_ENST00000263773_Intron6_Frame0_sgRNA01	0.0699126			NOP16_ENST00000618911_Intron3_Frame1_sgRNA03	0.0733296
RPL5_ENST00000370321_Intron1_Frame0_sgRNA01	0.0699126			GIPC1_ENST00000393033_Intron6_Frame1_sgRNA02	0.0731183
TMEM258_ENST00000537328_Intron1_Frame0_sgRNA03	0.0695187			CANX_ENST00000504734_Intron7_Frame1_sgRNA02	0.0729069
UQCRC2_ENST00000268379_Intron1_Frame0_sgRNA01	0.0689279			PPP1CA_ENST00000312989_Intron1_Frame1_sgRNA01	0.0729069
VPS26A_ENST00000373382_Intron2_Frame0_sgRNA01	0.0689279			SF3A1_ENST00000215793_Intron12_Frame1_sgRNA01	0.0726956
PKHD1L1_ENST00000378402_Intron18_Frame0_sgRNA01	0.0689279			UPF1_ENST00000599848_Intron7_Frame1_sgRNA01	0.0726956
REPS1_ENST00000450536_Intron5_Frame0_sgRNA01	0.068731			NUP35_ENST00000295119_Intron1_Frame1_sgRNA02	0.072273
CARS1_ENST00000380525_Intron3_Frame0_sgRNA01	0.068534			COX5A_ENST00000322347_Intron1_Frame1_sgRNA01	0.072273
GNG5_ENST00000370645_Intron2_Frame0_sgRNA03	0.0683371			DNAJB1_ENST00000254322_Intron1_Frame1_sgRNA01	0.0720616
CPNE1_ENST00000317677_Intron15_Frame0_sgRNA01	0.0683371			TPI1_ENST00000229270_Intron1_Frame1_sgRNA02	0.0720616
SSR1_ENST00000244763_Intron2_Frame0_sgRNA01	0.0683371			PARD6A_ENST00000219255_Intron2_Frame1_sgRNA01	0.0720616
PTGES3_ENST00000614328_Intron6_Frame0_sgRNA01	0.0673524			EXOSC10_ENST00000376936_Intron20_Frame1_sgRNA01	0.0718503
PREP_ENST00000652536_Intron1_Frame0_sgRNA01	0.0671555			ATXN2_ENST00000550104_Intron12_Frame1_sgRNA01	0.0718503
DAB2IP_ENST00000259371_Intron10_Frame0_sgRNA01	0.0669585			SF3B2_ENST00000322535_Intron8_Frame1_sgRNA02	0.071639
PSMC5_ENST00000310144_Intron11_Frame0_sgRNA01	0.0669585			MCM4_ENST00000262105_Intron2_Frame1_sgRNA01	0.0714277
SLX4_ENST00000294008_Intron10_Frame0_sgRNA02	0.0665647			GATAD2A_ENST00000404158_Intron13_Frame1_sgRNA01	0.0714277
ACTR1A_ENST00000369905_Intron1_Frame0_sgRNA01	0.0657769			ZC3H14_ENST00000251038_Intron2_Frame1_sgRNA01	0.0712163
CAPRIN1_ENST00000341394_Intron13_Frame0_sgRNA01	0.065383			MARS1_ENST00000262027_Intron14_Frame1_sgRNA01	0.0712163
CLPTM1_ENST00000337392_Intron1_Frame0_sgRNA01	0.0649892			LSM7_ENST00000252622_Intron3_Frame1_sgRNA02	0.071005
SBNO1_ENST00000602398_Intron14_Frame0_sgRNA01	0.0647922			SRPK1_ENST00000373825_Intron14_Frame1_sgRNA01	0.071005
CCNK_ENST00000389879_Intron4_Frame0_sgRNA01	0.0645953			OAT_ENST00000368845_Intron9_Frame1_sgRNA02	0.071005
SRI_ENST00000265729_Intron2_Frame0_sgRNA01	0.0645953			CAD_ENST00000264705_Intron1_Frame1_sgRNA01	0.0707937
NOC3L_ENST00000371361_Intron1_Frame0_sgRNA01	0.0643983			SF1_ENST00000377387_Intron1_Frame1_sgRNA01	0.0705824
CLTC_ENST00000621829_Intron18_Frame0_sgRNA01	0.0643983			SAR1B_ENST00000402673_Intron2_Frame1_sgRNA02	0.070371
TRIT1_ENST00000316891_Intron1_Frame0_sgRNA01	0.0642014			JPT2_ENST00000248098_Intron2_Frame1_sgRNA01	0.0701597
KAT7_ENST00000259021_Intron6_Frame0_sgRNA01	0.0634137			SAFB_ENST00000588852_Intron8_Frame1_sgRNA01	0.0699484
TRAP1_ENST00000246957_Intron12_Frame0_sgRNA01	0.0632167			BAG2_ENST00000370693_Intron2_Frame1_sgRNA02	0.0699484
MTA2_ENST00000278823_Intron9_Frame0_sgRNA01	0.0632167			TSR1_ENST00000301364_Intron1_Frame1_sgRNA01	0.0697371
TXNDC9_ENST00000264255_Intron2_Frame0_sgRNA01	0.0628229			UBXN7_ENST00000296328_Intron3_Frame1_sgRNA01	0.0693144
ZNF330_ENST00000262990_Intron2_Frame0_sgRNA01	0.0628229			RPS3A_ENST00000274065_Intron2_Frame1_sgRNA02	0.0693144
RAB2A_ENST00000262646_Intron7_Frame0_sgRNA02	0.0626259			WDR43_ENST00000407426_Intron16_Frame1_sgRNA01	0.0691031
MRPL10_ENST00000290208_Intron2_Frame0_sgRNA01	0.062429			ATP6V1G1_ENST00000374050_Intron1_Frame1_sgRNA01	0.0686804
HSBP1_ENST00000433866_Intron1_Frame0_sgRNA02	0.062429			TIMM44_ENST00000270538_Intron8_Frame1_sgRNA01	0.0686804
EIF5_ENST00000216554_Intron11_Frame0_sgRNA01	0.0616412			SEC63_ENST00000369002_Intron11_Frame1_sgRNA01	0.0684691
DR1_ENST00000370272_Intron2_Frame0_sgRNA03	0.0612474			MAPRE1_ENST00000375571_Intron4_Frame1_sgRNA01	0.0684691
DLAT_ENST00000280346_Intron12_Frame0_sgRNA01	0.0608535			PSMD11_ENST00000261712_Intron1_Frame1_sgRNA01	0.0684691
NDUFV2_ENST00000318388_Intron1_Frame0_sgRNA01	0.0608535			HDGFL2_ENST00000616600_Intron11_Frame1_sgRNA02	0.0684691
SCFD1_ENST00000458591_Intron20_Frame0_sgRNA01	0.0606565			FKBP8_ENST00000597960_Intron2_Frame1_sgRNA02	0.0682578
ACTN1_ENST00000394419_Intron20_Frame0_sgRNA01	0.0606565			NBN_ENST00000265433_Intron1_Frame1_sgRNA01	0.0682578
SSNA1_ENST00000322310_Intron2_Frame0_sgRNA01	0.0606565			YTHDF2_ENST00000373812_Intron2_Frame1_sgRNA03	0.0678352
TRPM6_ENST00000360774_Intron29_Frame0_sgRNA01	0.0604596			INTS13_ENST00000261191_Intron8_Frame1_sgRNA01	0.0676238
PCBD1_ENST00000299299_Intron1_Frame0_sgRNA01	0.0604596			HNRNPR_ENST00000374616_Intron7_Frame1_sgRNA02	0.0674125
NDUFS7_ENST00000233627_Intron4_Frame0_sgRNA01	0.0604596			USP14_ENST00000261601_Intron15_Frame1_sgRNA01	0.0674125
PRKDC_ENST00000314191_Intron44_Frame0_sgRNA01	0.0602627			TCP1_ENST00000321394_Intron6_Frame1_sgRNA01	0.0672012
SMNDC1_ENST00000369603_Intron5_Frame0_sgRNA02	0.0600657			RCOR1_ENST00000262241_Intron1_Frame1_sgRNA01	0.0669899
SNCA_ENST00000336904_Intron4_Frame0_sgRNA02	0.0598688			CPT2_ENST00000371486_Intron4_Frame1_sgRNA01	0.0669899
CHAF1A_ENST00000301280_Intron3_Frame0_sgRNA01	0.0596719			KIF13B_ENST00000524189_Intron1_Frame1_sgRNA01	0.0667785
GFM1_ENST00000264263_Intron1_Frame0_sgRNA01	0.0594749			CKS2_ENST00000314355_Intron2_Frame1_sgRNA02	0.0667785
SMARCA1_ENST00000371121_Intron8_Frame0_sgRNA01	0.0594749			EIF4EBP2_ENST00000373218_Intron1_Frame1_sgRNA01	0.0667785
MYO6_ENST00000369977_Intron10_Frame0_sgRNA01	0.059278			DNPH1_ENST00000230431_Intron1_Frame1_sgRNA01	0.0665672
DHX9_ENST00000367549_Intron3_Frame0_sgRNA01	0.0590811			CDK1_ENST00000395284_Intron2_Frame1_sgRNA03	0.0665672
BAZ2A_ENST00000551812_Intron26_Frame0_sgRNA01	0.0590811			SF1_ENST00000377387_Intron12_Frame1_sgRNA01	0.0665672
CCT8_ENST00000286788_Intron7_Frame0_sgRNA01	0.0590811			DDB1_ENST00000301764_Intron14_Frame1_sgRNA01	0.0665672
HMG20A_ENST00000336216_Intron4_Frame0_sgRNA02	0.0586872			BAZ1B_ENST00000339594_Intron16_Frame1_sgRNA01	0.0663559
RIOK1_ENST00000379834_Intron5_Frame0_sgRNA01	0.0586872			PPP2R1A_ENST00000322088_Intron11_Frame1_sgRNA01	0.0661446
SLTM_ENST00000380516_Intron5_Frame0_sgRNA01	0.0582933			UBXN7_ENST00000296328_Intron4_Frame1_sgRNA01	0.0659332
NUMA1_ENST00000393695_Intron14_Frame0_sgRNA01	0.0582933			CCT6A_ENST00000275603_Intron12_Frame1_sgRNA01	0.0659332
FKBP4_ENST00000001008_Intron9_Frame0_sgRNA01	0.0582933			RANBP1_ENST00000430524_Intron4_Frame1_sgRNA01	0.0659332
PSME1_ENST00000382708_Intron2_Frame0_sgRNA01	0.0580964			NUP188_ENST00000372577_Intron15_Frame1_sgRNA01	0.0659332
ACLY_ENST00000352035_Intron24_Frame0_sgRNA01	0.0580964			POLR2H_ENST00000429568_Intron1_Frame1_sgRNA01	0.0655106
NonTargetingControlGuideForHuman_0090	0.0578994			ARID1A_ENST00000324856_Intron7_Frame1_sgRNA01	0.0655106
DNMT1_ENST00000359526_Intron16_Frame0_sgRNA01	0.0577025			SKA3_ENST00000314759_Intron5_Frame1_sgRNA02	0.0655106
VBP1_ENST00000286428_Intron4_Frame0_sgRNA02	0.0577025			CYC1_ENST00000318911_Intron5_Frame1_sgRNA01	0.064454
SEC23IP_ENST00000369075_Intron2_Frame0_sgRNA01	0.0577025			SEC61A1_ENST00000243253_Intron1_Frame1_sgRNA01	0.064454
SP1_ENST00000327443_Intron2_Frame0_sgRNA01	0.0575056			SRP72_ENST00000642900_Intron1_Frame1_sgRNA01	0.064454
RAB5IF_ENST00000342422_Intron1_Frame0_sgRNA03	0.0575056			DNAJA2_ENST00000317089_Intron5_Frame1_sgRNA01	0.0642426
SMARCC1_ENST00000254480_Intron13_Frame0_sgRNA01	0.0575056			NDUFAB1_ENST00000007516_Intron3_Frame1_sgRNA02	0.0642426
ZC3H11A_ENST00000367210_Intron4_Frame0_sgRNA01	0.0575056			PRRC2C_ENST00000338920_Intron19_Frame1_sgRNA01	0.0642426
ATP5IF1_ENST00000335514_Intron1_Frame0_sgRNA01	0.0575056			PTTG1IP_ENST00000330938_Intron1_Frame1_sgRNA01	0.0636087
ACTB_ENST00000646664_Intron2_Frame0_sgRNA02	0.0575056			ATAD3B_ENST00000673477_Intron1_Frame1_sgRNA02	0.0633973
BNIP2_ENST00000267859_Intron1_Frame0_sgRNA01	0.0575056			EIF1AX_ENST00000379607_Intron5_Frame1_sgRNA01	0.063186
NOSIP_ENST00000339093_Intron6_Frame0_sgRNA02	0.0573086			FIP1L1_ENST00000337488_Intron6_Frame1_sgRNA01	0.063186
ZNF138_ENST00000307355_Intron1_Frame0_sgRNA02	0.0571117			DDX17_ENST00000396821_Intron6_Frame1_sgRNA01	0.0629747
TNPO3_ENST00000265388_Intron4_Frame0_sgRNA01	0.0571117			HNRNPL_ENST00000221419_Intron12_Frame1_sgRNA01	0.0627634
SMARCD1_ENST00000394963_Intron1_Frame0_sgRNA01	0.0569147			PARP1_ENST00000366794_Intron2_Frame1_sgRNA01	0.0627634
PCMT1_ENST00000649032_Intron3_Frame0_sgRNA01	0.0569147			PFAS_ENST00000314666_Intron22_Frame1_sgRNA01	0.0627634
SYAP1_ENST00000380155_Intron2_Frame0_sgRNA01	0.0569147			EIF3M_ENST00000531120_Intron8_Frame1_sgRNA01	0.0627634
ABCE1_ENST00000296577_Intron17_Frame0_sgRNA01	0.0567178			TUT1_ENST00000308436_Intron1_Frame1_sgRNA01	0.062552
PSMD13_ENST00000431206_Intron8_Frame0_sgRNA01	0.0567178			ARPC2_ENST00000315717_Intron3_Frame1_sgRNA02	0.062552
NAP1L1_ENST00000618691_Intron11_Frame0_sgRNA01	0.0567178			POLDIP2_ENST00000540200_Intron6_Frame1_sgRNA02	0.062552
SPTAN1_ENST00000630866_Intron9_Frame0_sgRNA01	0.0563239			CALU_ENST00000542996_Intron4_Frame1_sgRNA01	0.0623407
QKI_ENST00000361752_Intron2_Frame0_sgRNA01	0.0563239			COQ8A_ENST00000366779_Intron10_Frame1_sgRNA01	0.0621294
RAD23B_ENST00000358015_Intron3_Frame0_sgRNA01	0.0563239			NonTargetingControlGuideForHuman_0090	0.0621294
BCKDK_ENST00000394951_Intron3_Frame0_sgRNA01	0.056127			CIRBP_ENST00000589710_Intron2_Frame1_sgRNA02	0.0621294
MTA1_ENST00000331320_Intron11_Frame0_sgRNA01	0.056127			DBNL_ENST00000468694_Intron2_Frame1_sgRNA01	0.0621294
CHAF1B_ENST00000314103_Intron7_Frame0_sgRNA02	0.0559301			CCAR2_ENST00000308511_Intron15_Frame1_sgRNA01	0.0619181
SNRNP27_ENST00000244227_Intron4_Frame0_sgRNA03	0.0559301			MAZ_ENST00000219782_Intron4_Frame1_sgRNA03	0.0617067
XPO7_ENST00000252512_Intron5_Frame0_sgRNA01	0.0555362			CAMLG_ENST00000297156_Intron1_Frame1_sgRNA03	0.0612841
DLAT_ENST00000280346_Intron8_Frame0_sgRNA01	0.0551423			CAP1_ENST00000372797_Intron2_Frame1_sgRNA02	0.0612841
SRSF9_ENST00000229390_Intron3_Frame0_sgRNA02	0.0549454			C19orf25_ENST00000436106_Intron1_Frame1_sgRNA02	0.0610728
CNOT7_ENST00000361272_Intron6_Frame0_sgRNA02	0.0549454			SUGT1_ENST00000343788_Intron6_Frame1_sgRNA01	0.0610728
PLEKHA5_ENST00000429027_Intron15_Frame0_sgRNA01	0.0549454			ATG3_ENST00000283290_Intron7_Frame1_sgRNA01	0.0610728
PSMD9_ENST00000541212_Intron1_Frame0_sgRNA02	0.0547484			MCMBP_ENST00000360003_Intron1_Frame1_sgRNA01	0.0610728
AP2B1_ENST00000610402_Intron8_Frame0_sgRNA01	0.0547484			PHYKPL_ENST00000308158_Intron11_Frame1_sgRNA02	0.0608614
C20orf194_ENST00000252032_Intron22_Frame0_sgRNA01	0.0547484			DNAJC5_ENST00000360864_Intron4_Frame1_sgRNA01	0.0608614
PRKDC_ENST00000314191_Intron36_Frame0_sgRNA01	0.0545515			API5_ENST00000531273_Intron4_Frame1_sgRNA02	0.0606501
UTRN_ENST00000367545_Intron5_Frame0_sgRNA01	0.0543546			DROSHA_ENST00000344624_Intron12_Frame1_sgRNA01	0.0604388
PARP1_ENST00000366794_Intron3_Frame0_sgRNA01	0.0543546			HDHD5_ENST00000336737_Intron5_Frame1_sgRNA02	0.0604388
CHMP2B_ENST00000263780_Intron2_Frame0_sgRNA02	0.0541576			RANBP3_ENST00000340578_Intron5_Frame1_sgRNA01	0.0604388
DARS1_ENST00000264161_Intron13_Frame0_sgRNA01	0.0539607			L1CAM_ENST00000370060_Intron2_Frame1_sgRNA01	0.0602275
C9orf40_ENST00000376854_Intron1_Frame0_sgRNA03	0.0539607			MATR3_ENST00000394805_Intron13_Frame1_sgRNA02	0.0602275
RRBP1_ENST00000360807_Intron22_Frame0_sgRNA01	0.0535668			HNRNPUL2_ENST00000301785_Intron1_Frame1_sgRNA01	0.0602275
TIMM8A_ENST00000372902_Intron1_Frame0_sgRNA03	0.0533699			CNP_ENST00000393892_Intron2_Frame1_sgRNA03	0.0600161
RTN4_ENST00000337526_Intron7_Frame0_sgRNA02	0.0533699			ZFP37_ENST00000553380_Intron2_Frame1_sgRNA02	0.0598048
ELAC2_ENST00000338034_Intron23_Frame0_sgRNA01	0.0531729			SPAG7_ENST00000206020_Intron1_Frame1_sgRNA01	0.0598048
LRRFIP1_ENST00000392000_Intron1_Frame0_sgRNA01	0.052976			RPRD1B_ENST00000373433_Intron3_Frame1_sgRNA02	0.0595935
APOO_ENST00000379226_Intron3_Frame0_sgRNA01	0.052976			FAM207A_ENST00000291634_Intron3_Frame1_sgRNA01	0.0593822
ORC4_ENST00000392857_Intron2_Frame0_sgRNA01	0.052976			ZNF326_ENST00000340281_Intron2_Frame1_sgRNA01	0.0591708
IPO7_ENST00000379719_Intron5_Frame0_sgRNA01	0.0525821			NUP42_ENST00000258742_Intron3_Frame1_sgRNA01	0.0589595
ATRAID_ENST00000380171_Intron6_Frame0_sgRNA02	0.0525821			FUNDC2_ENST00000369498_Intron1_Frame1_sgRNA03	0.0589595
RUVBL1_ENST00000322623_Intron2_Frame0_sgRNA01	0.0523852			NOSIP_ENST00000339093_Intron2_Frame1_sgRNA01	0.0589595
CTNNA1_ENST00000302763_Intron13_Frame0_sgRNA01	0.0523852			TRIP12_ENST00000389044_Intron20_Frame1_sgRNA01	0.0589595
YWHAZ_ENST00000395957_Intron3_Frame0_sgRNA02	0.0523852			LSM4_ENST00000593829_Intron4_Frame1_sgRNA02	0.0589595
SLC4A1AP_ENST00000326019_Intron6_Frame0_sgRNA01	0.0521883			TBL2_ENST00000305632_Intron1_Frame1_sgRNA01	0.0589595
C4orf46_ENST00000379205_Intron1_Frame0_sgRNA01	0.0519913			MTX2_ENST00000249442_Intron1_Frame1_sgRNA02	0.0587482
ATP5PO_ENST00000290299_Intron1_Frame0_sgRNA01	0.0519913			IFT22_ENST00000315322_Intron4_Frame1_sgRNA02	0.0587482
SEC61B_ENST00000223641_Intron1_Frame0_sgRNA01	0.0517944			CDK1_ENST00000395284_Intron2_Frame1_sgRNA02	0.0587482
POP4_ENST00000585603_Intron2_Frame0_sgRNA01	0.0515975			PEF1_ENST00000373703_Intron2_Frame1_sgRNA02	0.0587482
FKBP15_ENST00000238256_Intron17_Frame0_sgRNA01	0.0514005			FAM168B_ENST00000409185_Intron3_Frame1_sgRNA02	0.0587482
ACIN1_ENST00000262710_Intron9_Frame0_sgRNA01	0.0514005			TSNAX_ENST00000366639_Intron1_Frame1_sgRNA01	0.0583255
RAD50_ENST00000378823_Intron14_Frame0_sgRNA01	0.0514005			MRPL39_ENST00000307301_Intron1_Frame1_sgRNA01	0.0581142
PA2G4_ENST00000303305_Intron12_Frame0_sgRNA01	0.0514005			GDI2_ENST00000380191_Intron4_Frame1_sgRNA01	0.0581142
ISOC1_ENST00000173527_Intron1_Frame0_sgRNA02	0.0514005			RPL11_ENST00000643754_Intron2_Frame1_sgRNA01	0.0576916
CMTR1_ENST00000373451_Intron4_Frame0_sgRNA01	0.0512036			ILKAP_ENST00000254654_Intron2_Frame1_sgRNA01	0.0574803
SNRNP48_ENST00000342415_Intron1_Frame0_sgRNA01	0.0510066			ACLY_ENST00000352035_Intron11_Frame1_sgRNA01	0.0572689
NOC2L_ENST00000327044_Intron10_Frame0_sgRNA01	0.0510066			SURF6_ENST00000372022_Intron1_Frame1_sgRNA02	0.0572689
MRPL17_ENST00000288937_Intron1_Frame0_sgRNA02	0.0506128			CHMP4A_ENST00000609024_Intron1_Frame1_sgRNA02	0.0570576
HSPA4_ENST00000304858_Intron12_Frame0_sgRNA01	0.0506128			MUC16_ENST00000397910_Intron78_Frame1_sgRNA01	0.0568463
MYH10_ENST00000360416_Intron37_Frame0_sgRNA01	0.0506128			GNL2_ENST00000373062_Intron1_Frame1_sgRNA02	0.0568463
PPA2_ENST00000341695_Intron4_Frame0_sgRNA01	0.0506128			ZNF84_ENST00000539354_Intron4_Frame1_sgRNA02	0.056635
EDC4_ENST00000358933_Intron21_Frame0_sgRNA01	0.0504158			HIGD1A_ENST00000452906_Intron3_Frame1_sgRNA01	0.056635
ADD3_ENST00000356080_Intron10_Frame0_sgRNA01	0.0504158			DNAJA1_ENST00000330899_Intron5_Frame1_sgRNA01	0.056635
GPRC5A_ENST00000014914_Intron3_Frame0_sgRNA03	0.0502189			POLA1_ENST00000379068_Intron3_Frame1_sgRNA01	0.056635
MRPS26_ENST00000380325_Intron3_Frame0_sgRNA03	0.0496281			AK1_ENST00000223836_Intron1_Frame1_sgRNA02	0.0564236
SCAF4_ENST00000286835_Intron10_Frame0_sgRNA01	0.0496281			APLP2_ENST00000650012_Intron15_Frame1_sgRNA01	0.0562123
HIRA_ENST00000263208_Intron17_Frame0_sgRNA01	0.0496281			ZFAND6_ENST00000261749_Intron3_Frame1_sgRNA01	0.0562123
ARIH1_ENST00000379887_Intron9_Frame0_sgRNA01	0.0496281			TRAT1_ENST00000295756_Intron1_Frame1_sgRNA01	0.056001
SND1_ENST00000354725_Intron11_Frame0_sgRNA01	0.0494311			MSH2_ENST00000233146_Intron1_Frame1_sgRNA01	0.0557897
SND1_ENST00000354725_Intron1_Frame0_sgRNA01	0.0492342			RBBP4_ENST00000373493_Intron1_Frame1_sgRNA02	0.0555783
HADHA_ENST00000380649_Intron5_Frame0_sgRNA01	0.0492342			GSTM3_ENST00000361066_Intron3_Frame1_sgRNA02	0.0555783
VRK1_ENST00000216639_Intron3_Frame0_sgRNA01	0.0492342			RWDD1_ENST00000466444_Intron2_Frame1_sgRNA01	0.0555783
FHL1_ENST00000394155_Intron5_Frame0_sgRNA01	0.0490373			RPL31_ENST00000409028_Intron4_Frame1|TBC1D8_ENST00000409318_Intron18_Frame1_sgRNA01	0.055367
UBTF_ENST00000302904_Intron12_Frame0_sgRNA01	0.0490373			CPSF7_ENST00000340437_Intron5_Frame1_sgRNA02	0.055367
CEP295_ENST00000325212_Intron22_Frame0_sgRNA01	0.0490373			NXF1_ENST00000532297_Intron2_Frame1_sgRNA01	0.055367
EIF5_ENST00000216554_Intron10_Frame0_sgRNA01	0.0488403			HAT1_ENST00000264108_Intron1_Frame1_sgRNA02	0.0551557
PCBP2_ENST00000359462_Intron8_Frame0_sgRNA01	0.0488403			PAK2_ENST00000327134_Intron2_Frame1_sgRNA01	0.0549444
EXOSC7_ENST00000265564_Intron2_Frame0_sgRNA01	0.0488403			TMBIM4_ENST00000286424_Intron1_Frame1_sgRNA01	0.0549444
SART3_ENST00000546815_Intron4_Frame0_sgRNA01	0.0488403			FUS_ENST00000254108_Intron10_Frame1_sgRNA01	0.054733
RIOK1_ENST00000379834_Intron15_Frame0_sgRNA01	0.0486434			FLNA_ENST00000369850_Intron35_Frame1_sgRNA01	0.054733
ACAT1_ENST00000265838_Intron5_Frame0_sgRNA01	0.0486434			NUP155_ENST00000231498_Intron7_Frame1_sgRNA01	0.0545217
CUL3_ENST00000264414_Intron10_Frame0_sgRNA01	0.0484465			HBS1L_ENST00000367837_Intron4_Frame1_sgRNA01	0.0543104
ANP32E_ENST00000583931_Intron5_Frame0_sgRNA01	0.0484465			DDX17_ENST00000396821_Intron11_Frame1_sgRNA01	0.0543104
RIOK3_ENST00000339486_Intron1_Frame0_sgRNA01	0.0482495			MPV17L2_ENST00000599612_Intron2_Frame1_sgRNA02	0.0543104
AFDN_ENST00000366806_Intron22_Frame0_sgRNA01	0.0480526			PLS3_ENST00000355899_Intron2_Frame1_sgRNA01	0.0540991
NOP16_ENST00000618911_Intron4_Frame0_sgRNA02	0.0480526			RBMX2_ENST00000305536_Intron5_Frame1_sgRNA02	0.0538877
FXR1_ENST00000357559_Intron8_Frame0_sgRNA01	0.0480526			MRPS30_ENST00000507110_Intron4_Frame1_sgRNA02	0.0536764
PTMA_ENST00000341369_Intron1_Frame0_sgRNA01	0.0478557			STOML2_ENST00000356493_Intron3_Frame1_sgRNA02	0.0536764
CIP2A_ENST00000295746_Intron16_Frame0_sgRNA01	0.0478557			SEPTIN7_ENST00000435235_Intron7_Frame1_sgRNA02	0.0536764
RAC1_ENST00000356142_Intron3_Frame0_sgRNA02	0.0478557			THOC7_ENST00000295899_Intron1_Frame1_sgRNA01	0.0534651
WASF2_ENST00000618852_Intron5_Frame0_sgRNA03	0.0476587			MED31_ENST00000225728_Intron1_Frame1_sgRNA02	0.0534651
CANX_ENST00000504734_Intron14_Frame0_sgRNA01	0.0476587			XRCC5_ENST00000392133_Intron14_Frame1_sgRNA01	0.0532538
DDX27_ENST00000371764_Intron17_Frame0_sgRNA01	0.0476587			RPL31_ENST00000409028_Intron4_Frame1|TBC1D8_ENST00000409318_Intron18_Frame1_sgRNA02	0.0532538
NFRKB_ENST00000524794_Intron18_Frame0_sgRNA01	0.0474618			UBE2G2_ENST00000345496_Intron1_Frame1_sgRNA01	0.0530424
IMP4_ENST00000259239_Intron1_Frame0_sgRNA01	0.0472648			CHTOP_ENST00000368690_Intron4_Frame1_sgRNA01	0.0530424
NonTargetingControlGuideForHuman_0352	0.0472648			RPN1_ENST00000296255_Intron5_Frame1_sgRNA03	0.0530424
MAP7D3_ENST00000316077_Intron4_Frame0_sgRNA01	0.0472648			EMC2_ENST00000220853_Intron1_Frame1_sgRNA01	0.0528311
PPP2R2A_ENST00000315985_Intron5_Frame0_sgRNA02	0.0472648			HNRNPH3_ENST00000265866_Intron5_Frame1_sgRNA01	0.0526198
MTMR1_ENST00000445323_Intron3_Frame0_sgRNA01	0.0470679			EEF1B2_ENST00000236957_Intron5_Frame1_sgRNA01	0.0524085
EIF2B2_ENST00000266126_Intron6_Frame0_sgRNA01	0.046871			UTP6_ENST00000261708_Intron18_Frame1_sgRNA01	0.0524085
DBI_ENST00000627305_Intron1_Frame0_sgRNA03	0.046871			RAB8A_ENST00000300935_Intron1_Frame1_sgRNA03	0.0521971
TCP1_ENST00000321394_Intron10_Frame0_sgRNA01	0.046871			LSM5_ENST00000450169_Intron1_Frame1_sgRNA02	0.0521971
SNF8_ENST00000502492_Intron1_Frame0_sgRNA01	0.046674			EWSR1_ENST00000414183_Intron8_Frame1_sgRNA01	0.0521971
TAF11_ENST00000361288_Intron1_Frame0_sgRNA01	0.046674			FASN_ENST00000306749_Intron20_Frame1_sgRNA01	0.0521971
MKRN2_ENST00000170447_Intron4_Frame0_sgRNA01	0.046674			MAPK11_ENST00000330651_Intron11_Frame1_sgRNA01	0.0519858
GCLM_ENST00000370238_Intron1_Frame0_sgRNA01	0.0464771			TUBG1_ENST00000251413_Intron1_Frame1_sgRNA03	0.0517745
POLR3G_ENST00000504930_Intron2_Frame0_sgRNA01	0.0464771			STRAP_ENST00000419869_Intron1_Frame1_sgRNA01	0.0517745
EPS15L1_ENST00000455140_Intron16_Frame0_sgRNA01	0.0462802			PDIA4_ENST00000652332_Intron8_Frame1_sgRNA01	0.0515632
CFDP1_ENST00000283882_Intron3_Frame0_sgRNA03	0.0462802			SNRNP27_ENST00000244227_Intron1_Frame1_sgRNA02	0.0515632
RNASEH2C_ENST00000534482_Intron3_Frame0_sgRNA03	0.0462802			XPO7_ENST00000252512_Intron18_Frame1_sgRNA01	0.0513518
LTV1_ENST00000367576_Intron3_Frame0_sgRNA01	0.0460832			GSR_ENST00000221130_Intron11_Frame1_sgRNA01	0.0513518
FAM136A_ENST00000430566_Intron1_Frame0_sgRNA01	0.0458863			CLTA_ENST00000242285_Intron1_Frame1_sgRNA02	0.0513518
RPL38_ENST00000439590_Intron2_Frame0_sgRNA03	0.0458863			SDHD_ENST00000375549_Intron2_Frame1_sgRNA01	0.0513518
ZNF367_ENST00000375256_Intron1_Frame0_sgRNA02	0.0458863			ZC3H14_ENST00000251038_Intron4_Frame1_sgRNA01	0.0511405
PPP2CB_ENST00000221138_Intron3_Frame0_sgRNA01	0.0458863			SND1_ENST00000354725_Intron15_Frame1_sgRNA01	0.0511405
NT5C3B_ENST00000435506_Intron1_Frame0_sgRNA01	0.0452955			PDAP1_ENST00000350498_Intron1_Frame1_sgRNA01	0.0507179
TOP1_ENST00000361337_Intron4_Frame0_sgRNA01	0.0452955			NonTargetingControlGuideForHuman_0352	0.0507179
PAFAH1B1_ENST00000397195_Intron5_Frame0_sgRNA01	0.0452955			TLE3_ENST00000558939_Intron12_Frame1_sgRNA02	0.0505065
DPH3_ENST00000488423_Intron1_Frame0_sgRNA01	0.0450985			GDI2_ENST00000380191_Intron3_Frame1_sgRNA02	0.0502952
E2F3_ENST00000346618_Intron1_Frame0_sgRNA01	0.0449016			CEBPZ_ENST00000234170_Intron10_Frame1_sgRNA01	0.0502952
POLA1_ENST00000379068_Intron31_Frame0_sgRNA01	0.0447047			TMSB10_ENST00000233143_Intron2_Frame1_sgRNA02	0.0500839
CLTC_ENST00000621829_Intron29_Frame0_sgRNA01	0.0447047			SLIRP_ENST00000557342_Intron1_Frame1_sgRNA02	0.0500839
CPSF3_ENST00000238112_Intron11_Frame0_sgRNA01	0.0447047			CIRBP_ENST00000589710_Intron2_Frame1_sgRNA01	0.0500839
KIF5A_ENST00000455537_Intron18_Frame0_sgRNA01	0.0447047			DYNC1LI1_ENST00000273130_Intron4_Frame1_sgRNA01	0.0498726
DDX1_ENST00000381341_Intron18_Frame0_sgRNA01	0.0447047			RBM22_ENST00000199814_Intron10_Frame1_sgRNA02	0.0496612
AGFG1_ENST00000409979_Intron4_Frame0_sgRNA01	0.0447047			MZT2B_ENST00000409255_Intron3_Frame1_sgRNA02	0.0494499
YTHDF2_ENST00000373812_Intron3_Frame0_sgRNA01	0.0445077			PSMA4_ENST00000044462_Intron6_Frame1_sgRNA01	0.0494499
PLEKHA1_ENST00000368990_Intron8_Frame0_sgRNA01	0.0443108			LLPH_ENST00000266604_Intron2_Frame1_sgRNA03	0.0492386
TRA2A_ENST00000297071_Intron3_Frame0_sgRNA02	0.0443108			HNRNPAB_ENST00000358344_Intron6_Frame1_sgRNA02	0.0492386
SLC6A2_ENST00000219833_Intron13_Frame0_sgRNA01	0.0441139			SPOUT1_ENST00000361256_Intron2_Frame1_sgRNA01	0.0490273
TEDC1_ENST00000392522_Intron3_Frame0_sgRNA01	0.0441139			RFK_ENST00000376736_Intron3_Frame1_sgRNA02	0.0490273
VPS39_ENST00000348544_Intron18_Frame0_sgRNA01	0.04372			CLNS1A_ENST00000525428_Intron2_Frame1_sgRNA01	0.0490273
PLXNB2_ENST00000449103_Intron36_Frame0_sgRNA01	0.04372			MZT1_ENST00000377818_Intron1_Frame1_sgRNA01	0.0490273
ACTR10_ENST00000254286_Intron2_Frame0_sgRNA01	0.043523			RPL8_ENST00000394920_Intron3_Frame1_sgRNA02	0.0490273
RPN2_ENST00000237530_Intron2_Frame0_sgRNA01	0.043523			PNP_ENST00000361505_Intron2_Frame1_sgRNA02	0.0490273
RPA1_ENST00000254719_Intron9_Frame0_sgRNA01	0.0433261			LAMP1_ENST00000332556_Intron4_Frame1_sgRNA01	0.0488159
NUP153_ENST00000537253_Intron1_Frame0_sgRNA01	0.0433261			ATP5F1C_ENST00000356708_Intron7_Frame1_sgRNA01	0.0486046
UHRF2_ENST00000276893_Intron1_Frame0_sgRNA01	0.0433261			PDIA4_ENST00000652332_Intron6_Frame1_sgRNA01	0.0483933
FGFR1_ENST00000425967_Intron14_Frame0_sgRNA01	0.0433261			PYCR1_ENST00000402252_Intron2_Frame1_sgRNA02	0.0483933
ARFGAP1_ENST00000353546_Intron10_Frame0_sgRNA01	0.0431292			OLA1_ENST00000284719_Intron4_Frame1_sgRNA01	0.0483933
SLK_ENST00000369755_Intron8_Frame0_sgRNA01	0.0431292			TMEM255A_ENST00000309720_Intron1_Frame1_sgRNA01	0.048182
RBM23_ENST00000359890_Intron2_Frame0_sgRNA01	0.0431292			PPP2R1A_ENST00000322088_Intron2_Frame1_sgRNA01	0.048182
HSD17B4_ENST00000414835_Intron17_Frame0_sgRNA01	0.0431292			MRPL18_ENST00000367034_Intron1_Frame1_sgRNA03	0.048182
SNRPG_ENST00000454893_Intron3_Frame0_sgRNA01	0.0431292			PFN2_ENST00000452853_Intron2_Frame1_sgRNA02	0.0479707
POLD3_ENST00000263681_Intron6_Frame0_sgRNA01	0.0431292			ATXN2_ENST00000550104_Intron24_Frame1_sgRNA01	0.0479707
MYH9_ENST00000216181_Intron5_Frame0_sgRNA01	0.0429322			HSPH1_ENST00000630972_Intron10_Frame1_sgRNA02	0.0479707
PGK1_ENST00000373316_Intron7_Frame0_sgRNA01	0.0429322			DDX5_ENST00000225792_Intron3_Frame1_sgRNA01	0.0477593
DNMT1_ENST00000359526_Intron30_Frame0_sgRNA01	0.0427353			NAA15_ENST00000296543_Intron2_Frame1_sgRNA01	0.0477593
ORC5_ENST00000297431_Intron10_Frame0_sgRNA01	0.0427353			DDX60_ENST00000393743_Intron9_Frame1_sgRNA01	0.0477593
UBXN4_ENST00000272638_Intron8_Frame0_sgRNA01	0.0423414			DARS1_ENST00000264161_Intron9_Frame1_sgRNA01	0.0477593
C1QBP_ENST00000225698_Intron3_Frame0_sgRNA01	0.0423414			RBBP8_ENST00000327155_Intron15_Frame1_sgRNA01	0.047548
RBM26_ENST00000622611_Intron19_Frame0_sgRNA01	0.0421445			PFN2_ENST00000452853_Intron2_Frame1_sgRNA01	0.047548
NOC3L_ENST00000371361_Intron7_Frame0_sgRNA01	0.0421445			RPRD1B_ENST00000373433_Intron5_Frame1_sgRNA01	0.047548
DFFA_ENST00000377038_Intron3_Frame0_sgRNA01	0.0421445			SUGT1_ENST00000343788_Intron7_Frame1_sgRNA01	0.0473367
EIF4A3_ENST00000649764_Intron8_Frame0_sgRNA02	0.0421445			FARSB_ENST00000281828_Intron1_Frame1_sgRNA01	0.0471254
RAP1B_ENST00000250559_Intron5_Frame0_sgRNA01	0.0419475			OSTC_ENST00000512478_Intron1_Frame1_sgRNA01	0.0471254
IARS1_ENST00000375643_Intron21_Frame0_sgRNA01	0.0419475			LRPPRC_ENST00000260665_Intron29_Frame1_sgRNA01	0.0471254
GINS3_ENST00000426538_Intron2_Frame0_sgRNA01	0.0417506			COX7A2_ENST00000370081_Intron4_Frame1_sgRNA02	0.0471254
POMP_ENST00000380842_Intron3_Frame0_sgRNA02	0.0415537			PPIB_ENST00000300026_Intron3_Frame1_sgRNA01	0.046914
EPS15L1_ENST00000455140_Intron5_Frame0_sgRNA01	0.0415537			ARIH2_ENST00000356401_Intron11_Frame1_sgRNA02	0.0467027
PSME2_ENST00000216802_Intron1_Frame0_sgRNA01	0.0413567			MT2A_ENST00000245185_Intron2_Frame1_sgRNA02	0.0467027
TRIAP1_ENST00000546954_Intron1_Frame0_sgRNA02	0.0413567			HYOU1_ENST00000617285_Intron2_Frame1_sgRNA01	0.0464914
ISY1_ENST00000273541_Intron1_Frame0|ISY1-RAB43_ENST00000418265_Intron1_Frame0_sgRNA01	0.0413567			EDF1_ENST00000224073_Intron2_Frame1_sgRNA01	0.0464914
COPG2_ENST00000425248_Intron6_Frame0_sgRNA01	0.0413567			SF3B3_ENST00000302516_Intron2_Frame1_sgRNA01	0.0464914
CHD4_ENST00000544040_Intron14_Frame0_sgRNA01	0.0413567			CHERP_ENST00000546361_Intron8_Frame1_sgRNA01	0.0464914
ATAD2_ENST00000287394_Intron1_Frame0_sgRNA01	0.0413567			UBE2M_ENST00000253023_Intron1_Frame1_sgRNA03	0.0464914
RCN1_ENST00000054950_Intron3_Frame0_sgRNA01	0.0413567			LARP1_ENST00000336314_Intron6_Frame1_sgRNA01	0.0462801
DNAJA2_ENST00000317089_Intron2_Frame0_sgRNA01	0.0411598			LAMC3_ENST00000361069_Intron9_Frame1_sgRNA01	0.0460687
HDLBP_ENST00000391975_Intron25_Frame0_sgRNA01	0.0411598			SSR1_ENST00000244763_Intron1_Frame1_sgRNA01	0.0458574
LRFN5_ENST00000298119_Intron5_Frame0_sgRNA02	0.0411598			RPN2_ENST00000237530_Intron1_Frame1_sgRNA02	0.0458574
CSTB_ENST00000291568_Intron1_Frame0_sgRNA02	0.0409629			CSE1L_ENST00000262982_Intron2_Frame1_sgRNA01	0.0458574
NET1_ENST00000355029_Intron2_Frame0_sgRNA01	0.0409629			NPM1_ENST00000517671_Intron2_Frame1_sgRNA02	0.0456461
ACAT1_ENST00000265838_Intron1_Frame0_sgRNA01	0.0409629			PTMA_ENST00000341369_Intron3_Frame1_sgRNA02	0.0456461
SDCBP_ENST00000523483_Intron6_Frame0_sgRNA01	0.0409629			SYMPK_ENST00000245934_Intron9_Frame1_sgRNA01	0.0456461
IARS1_ENST00000375643_Intron19_Frame0_sgRNA01	0.0407659			ING3_ENST00000315870_Intron2_Frame1_sgRNA01	0.0456461
PUM1_ENST00000426105_Intron21_Frame0_sgRNA01	0.0407659			GSPT1_ENST00000434724_Intron1_Frame1_sgRNA01	0.0454348
SLIRP_ENST00000557342_Intron3_Frame0_sgRNA02	0.0407659			HIBCH_ENST00000359678_Intron4_Frame1_sgRNA01	0.0454348
RRM2_ENST00000360566_Intron2_Frame0_sgRNA01	0.0407659			SEC62_ENST00000337002_Intron6_Frame1_sgRNA02	0.0454348
LYAR_ENST00000343470_Intron9_Frame0_sgRNA01	0.040569			PAMR1_ENST00000622144_Intron1_Frame1_sgRNA01	0.0452234
RPL22L1_ENST00000295830_Intron2_Frame0_sgRNA02	0.040569			ZFAND6_ENST00000261749_Intron6_Frame1_sgRNA01	0.0452234
MYCBP_ENST00000397572_Intron1_Frame0_sgRNA01	0.0403721			SON_ENST00000356577_Intron3_Frame1_sgRNA01	0.0452234
NUP188_ENST00000372577_Intron10_Frame0_sgRNA01	0.0403721			GLOD4_ENST00000301329_Intron4_Frame1_sgRNA02	0.0452234
PSIP1_ENST00000380738_Intron6_Frame0_sgRNA01	0.0403721			CSE1L_ENST00000262982_Intron11_Frame1_sgRNA01	0.0450121
UQCRC2_ENST00000268379_Intron13_Frame0_sgRNA01	0.0403721			PARP1_ENST00000366794_Intron8_Frame1_sgRNA01	0.0448008
MRPL27_ENST00000225969_Intron3_Frame0_sgRNA01	0.0401751			GABPB1_ENST00000220429_Intron6_Frame1_sgRNA01	0.0448008
NDUFS5_ENST00000372969_Intron2_Frame0_sgRNA01	0.0401751			C5orf15_ENST00000231512_Intron1_Frame1_sgRNA03	0.0448008
ANKRD11_ENST00000642600_Intron10_Frame0_sgRNA01	0.0399782			SRRM1_ENST00000323848_Intron9_Frame1_sgRNA01	0.0445895
CETN2_ENST00000370277_Intron1_Frame0_sgRNA01	0.0399782			WDR5_ENST00000358625_Intron9_Frame1_sgRNA01	0.0445895
APP_ENST00000346798_Intron4_Frame0_sgRNA01	0.0397812			EDF1_ENST00000224073_Intron4_Frame1_sgRNA01	0.0445895
ZNF638_ENST00000264447_Intron8_Frame0_sgRNA01	0.0397812			MYH9_ENST00000216181_Intron15_Frame1_sgRNA01	0.0445895
PRDX5_ENST00000265462_Intron2_Frame0_sgRNA01	0.0397812			OGA_ENST00000361464_Intron8_Frame1_sgRNA01	0.0443781
AP3D1_ENST00000643116_Intron24_Frame0_sgRNA01	0.0395843			NKAP_ENST00000371410_Intron4_Frame1_sgRNA02	0.0443781
ALDOA_ENST00000642816_Intron4_Frame0_sgRNA01	0.0395843			SMARCAD1_ENST00000359052_Intron8_Frame1_sgRNA01	0.0441668
SLC6A13_ENST00000343164_Intron11_Frame0_sgRNA01	0.0395843			UHRF1_ENST00000622802_Intron13_Frame1_sgRNA02	0.0441668
GPS1_ENST00000392358_Intron1_Frame0_sgRNA01	0.0395843			SHCBP1_ENST00000303383_Intron1_Frame1_sgRNA01	0.0441668
TARS1_ENST00000455217_Intron18_Frame0_sgRNA01	0.0395843			MRPL9_ENST00000368830_Intron2_Frame1_sgRNA02	0.0439555
WRN_ENST00000298139_Intron18_Frame0_sgRNA01	0.0395843			TRAP1_ENST00000246957_Intron2_Frame1_sgRNA01	0.0439555
FAF1_ENST00000396153_Intron12_Frame0_sgRNA01	0.0395843			NUP50_ENST00000347635_Intron7_Frame1_sgRNA01	0.0439555
ZC3H15_ENST00000337859_Intron1_Frame0_sgRNA01	0.0395843			EFNB1_ENST00000204961_Intron2_Frame1_sgRNA02	0.0439555
OAT_ENST00000368845_Intron6_Frame0_sgRNA01	0.0395843			NDUFAF4_ENST00000316149_Intron1_Frame1_sgRNA03	0.0437442
SKA2_ENST00000330137_Intron3_Frame0_sgRNA01	0.0395843			SCLT1_ENST00000281142_Intron1_Frame1_sgRNA03	0.0437442
NEURL4_ENST00000399464_Intron22_Frame0_sgRNA01	0.0391904			NHP2_ENST00000274606_Intron1_Frame1_sgRNA02	0.0437442
YWHAG_ENST00000307630_Intron1_Frame0_sgRNA01	0.0389935			XRCC6_ENST00000360079_Intron11_Frame1_sgRNA01	0.0435328
HSPE1_ENST00000233893_Intron1_Frame0_sgRNA02	0.0389935			CHMP4A_ENST00000609024_Intron1_Frame1_sgRNA01	0.0435328
MRPL22_ENST00000523037_Intron5_Frame0_sgRNA02	0.0389935			UBE2V2_ENST00000523111_Intron1_Frame1_sgRNA03	0.0435328
BAG3_ENST00000369085_Intron2_Frame0_sgRNA01	0.0387966			ZC3H18_ENST00000452588_Intron17_Frame1_sgRNA01	0.0435328
ANKRD17_ENST00000358602_Intron32_Frame0_sgRNA01	0.0387966			PPP4R3A_ENST00000554684_Intron13_Frame1_sgRNA01	0.0435328
NSRP1_ENST00000247026_Intron3_Frame0_sgRNA01	0.0385996			GPT2_ENST00000340124_Intron6_Frame1_sgRNA02	0.0433215
SPTAN1_ENST00000630866_Intron4_Frame0_sgRNA01	0.0385996			AFG3L2_ENST00000269143_Intron13_Frame1_sgRNA01	0.0433215
WBP2_ENST00000591399_Intron8_Frame0_sgRNA01	0.0385996			MRPL9_ENST00000368830_Intron2_Frame1_sgRNA01	0.0431102
AHCTF1_ENST00000326225_Intron23_Frame0_sgRNA01	0.0385996			GORASP2_ENST00000234160_Intron8_Frame1_sgRNA02	0.0431102
SDHB_ENST00000375499_Intron7_Frame0_sgRNA01	0.0385996			NUBP2_ENST00000262302_Intron1_Frame1_sgRNA01	0.0431102
SPAG6_ENST00000376624_Intron7_Frame0_sgRNA01	0.0385996			DLG3_ENST00000374360_Intron15_Frame1_sgRNA01	0.0431102
LARP4_ENST00000429001_Intron9_Frame0_sgRNA01	0.0384027			FH_ENST00000366560_Intron9_Frame1_sgRNA01	0.0431102
MTERF3_ENST00000287025_Intron7_Frame0_sgRNA01	0.0384027			NCBP1_ENST00000375147_Intron1_Frame1_sgRNA02	0.0428989
NASP_ENST00000350030_Intron12_Frame0_sgRNA01	0.0384027			TRAFD1_ENST00000412615_Intron6_Frame1_sgRNA02	0.0428989
MON2_ENST00000393630_Intron17_Frame0_sgRNA01	0.0384027			CIRBP_ENST00000589710_Intron4_Frame1_sgRNA02	0.0426875
NUP58_ENST00000381736_Intron12_Frame0_sgRNA02	0.0384027			SQSTM1_ENST00000389805_Intron7_Frame1_sgRNA01	0.0426875
RRP12_ENST00000370992_Intron20_Frame0_sgRNA01	0.0384027			API5_ENST00000531273_Intron3_Frame1_sgRNA02	0.0424762
GPATCH8_ENST00000591680_Intron5_Frame0_sgRNA01	0.0380088			C8orf33_ENST00000331434_Intron3_Frame1_sgRNA01	0.0424762
GATAD2A_ENST00000404158_Intron6_Frame0_sgRNA01	0.0380088			PDCD4_ENST00000280154_Intron2_Frame1_sgRNA01	0.0424762
CSNK1A1_ENST00000261798_Intron1_Frame0_sgRNA01	0.0378119			GFPT1_ENST00000357308_Intron9_Frame1_sgRNA01	0.0424762
TLN1_ENST00000314888_Intron46_Frame0_sgRNA01	0.0378119			PHB2_ENST00000535923_Intron3_Frame1_sgRNA02	0.0424762
CPNE3_ENST00000517490_Intron6_Frame0_sgRNA01	0.0378119			CHTOP_ENST00000368690_Intron4_Frame1_sgRNA02	0.0422649
FKBP1B_ENST00000380986_Intron3_Frame0_sgRNA03	0.0376149			CD55_ENST00000367063_Intron1_Frame1_sgRNA01	0.0422649
CTNND1_ENST00000399050_Intron3_Frame0_sgRNA01	0.0376149			RRBP1_ENST00000360807_Intron9_Frame1_sgRNA01	0.0422649
ATXN10_ENST00000252934_Intron7_Frame0_sgRNA01	0.0376149			GLRX5_ENST00000331334_Intron1_Frame1_sgRNA02	0.0420536
CLTC_ENST00000621829_Intron14_Frame0_sgRNA01	0.037418			RPL7A_ENST00000323345_Intron2_Frame1_sgRNA02	0.0420536
TPR_ENST00000367478_Intron39_Frame0_sgRNA01	0.037418			NELFA_ENST00000542778_Intron10_Frame1_sgRNA01	0.0416309
COL16A1_ENST00000373672_Intron57_Frame0_sgRNA01	0.037418			YBX1_ENST00000321358_Intron1_Frame1_sgRNA02	0.0416309
CASC3_ENST00000264645_Intron11_Frame0_sgRNA01	0.037418			APH1A_ENST00000369109_Intron6_Frame1_sgRNA02	0.0416309
NAA15_ENST00000296543_Intron15_Frame0_sgRNA01	0.0372211			IPO9_ENST00000361565_Intron22_Frame1_sgRNA01	0.0416309
RPL22_ENST00000234875_Intron2_Frame0_sgRNA02	0.0372211			TXNDC17_ENST00000250101_Intron1_Frame1_sgRNA01	0.0414196
MYBBP1A_ENST00000381556_Intron23_Frame0_sgRNA01	0.0370241			CAMLG_ENST00000297156_Intron1_Frame1_sgRNA01	0.0414196
CREB1_ENST00000432329_Intron4_Frame0_sgRNA02	0.0370241			GLMN_ENST00000370360_Intron17_Frame1_sgRNA02	0.0412083
GOLPH3L_ENST00000271732_Intron2_Frame0_sgRNA01	0.0370241			ECHS1_ENST00000368547_Intron1_Frame1_sgRNA01	0.0412083
HSPH1_ENST00000630972_Intron17_Frame0_sgRNA01	0.0368272			MTRF1L_ENST00000367233_Intron1_Frame1_sgRNA02	0.0412083
ARAF_ENST00000290277_Intron4_Frame0_sgRNA01	0.0368272			YKT6_ENST00000223369_Intron2_Frame1_sgRNA01	0.0412083
PARK7_ENST00000338639_Intron3_Frame0_sgRNA01	0.0366303			URI1_ENST00000392271_Intron6_Frame1_sgRNA01	0.0412083
FOXK2_ENST00000335255_Intron3_Frame0_sgRNA01	0.0366303			SNRNP70_ENST00000598441_Intron4_Frame1_sgRNA01	0.0409969
SLC5A4_ENST00000266086_Intron13_Frame0_sgRNA01	0.0366303			DR1_ENST00000370272_Intron1_Frame1_sgRNA03	0.0409969
EIF3J_ENST00000261868_Intron4_Frame0_sgRNA01	0.0366303			ZNF428_ENST00000300811_Intron2_Frame1_sgRNA03	0.0409969
RANGAP1_ENST00000405486_Intron9_Frame0_sgRNA01	0.0366303			ADPRHL2_ENST00000373178_Intron1_Frame1_sgRNA02	0.0409969
PRDX6_ENST00000340385_Intron4_Frame0_sgRNA02	0.0366303			ABCF3_ENST00000429586_Intron1_Frame1_sgRNA01	0.0407856
MYH9_ENST00000216181_Intron32_Frame0_sgRNA01	0.0366303			TTC12_ENST00000483239_Intron1_Frame1_sgRNA01	0.0407856
HARS1_ENST00000504156_Intron1_Frame0_sgRNA01	0.0364333			GCN1_ENST00000300648_Intron9_Frame1_sgRNA01	0.0407856
MARCHF7_ENST00000409175_Intron4_Frame0_sgRNA02	0.0364333			TPI1_ENST00000229270_Intron1_Frame1_sgRNA01	0.0407856
CCNB1_ENST00000256442_Intron7_Frame0_sgRNA01	0.0364333			CTNNAL1_ENST00000325551_Intron11_Frame1_sgRNA02	0.0405743
CHMP2B_ENST00000263780_Intron3_Frame0_sgRNA01	0.0364333			MCM10_ENST00000484800_Intron5_Frame1_sgRNA01	0.0405743
FMR1_ENST00000370475_Intron8_Frame0_sgRNA01	0.0362364			HNRNPK_ENST00000376281_Intron3_Frame1_sgRNA03	0.0405743
PSMD1_ENST00000308696_Intron21_Frame0_sgRNA01	0.0362364			HOXC11_ENST00000546378_Intron1_Frame1_sgRNA03	0.0405743
ATXN10_ENST00000252934_Intron11_Frame0_sgRNA02	0.0360394			YY1_ENST00000262238_Intron1_Frame1_sgRNA03	0.040363
GMPS_ENST00000496455_Intron12_Frame0_sgRNA01	0.0360394			AUTS2_ENST00000342771_Intron17_Frame1_sgRNA01	0.040363
CDCA7_ENST00000306721_Intron1_Frame0_sgRNA01	0.0360394			FLNB_ENST00000490882_Intron24_Frame1_sgRNA01	0.0401516
PEX14_ENST00000356607_Intron2_Frame0_sgRNA01	0.0360394			DEK_ENST00000652689_Intron8_Frame1_sgRNA01	0.0401516
H2AZ1_ENST00000296417_Intron3_Frame0_sgRNA01	0.0360394			NUP58_ENST00000381736_Intron6_Frame1_sgRNA01	0.0401516
PSMG1_ENST00000331573_Intron6_Frame0_sgRNA02	0.0360394			RPS3_ENST00000278572_Intron5_Frame1_sgRNA03	0.0401516
AP2A1_ENST00000359032_Intron6_Frame0_sgRNA01	0.0358425			TTC1_ENST00000522793_Intron5_Frame1_sgRNA01	0.0401516
NUP205_ENST00000285968_Intron39_Frame0_sgRNA01	0.0358425			POP4_ENST00000585603_Intron1_Frame1_sgRNA01	0.0401516
GOLT1B_ENST00000229314_Intron4_Frame0_sgRNA01	0.0356456			NME4_ENST00000219479_Intron1_Frame1_sgRNA03	0.0401516
SIRT7_ENST00000328666_Intron2_Frame0_sgRNA01	0.0354486			KLC1_ENST00000452929_Intron4_Frame1_sgRNA02	0.0399403
PES1_ENST00000354694_Intron14_Frame0_sgRNA01	0.0354486			DARS2_ENST00000649689_Intron6_Frame1_sgRNA02	0.0399403
PPP1R7_ENST00000407025_Intron4_Frame0_sgRNA01	0.0354486			ANXA11_ENST00000372231_Intron5_Frame1_sgRNA01	0.0399403
SNRNP27_ENST00000244227_Intron4_Frame0_sgRNA02	0.0354486			PPHLN1_ENST00000395568_Intron5_Frame1_sgRNA02	0.039729
CTBP1_ENST00000290921_Intron2_Frame0_sgRNA01	0.0354486			MXD3_ENST00000439742_Intron1_Frame1_sgRNA01	0.039729
NCBP1_ENST00000375147_Intron2_Frame0_sgRNA01	0.0354486			FAM126A_ENST00000432176_Intron10_Frame1_sgRNA02	0.039729
GYG1_ENST00000345003_Intron6_Frame0_sgRNA02	0.0354486			ECPAS_ENST00000259335_Intron3_Frame1_sgRNA01	0.039729
CCAR1_ENST00000265872_Intron18_Frame0_sgRNA01	0.0352517			ZC3H14_ENST00000251038_Intron8_Frame1_sgRNA01	0.039729
RPL3_ENST00000216146_Intron4_Frame0_sgRNA01	0.0352517			CAD_ENST00000264705_Intron5_Frame1_sgRNA01	0.0395177
TRA2A_ENST00000297071_Intron1_Frame0_sgRNA02	0.0352517			C5orf15_ENST00000231512_Intron1_Frame1_sgRNA02	0.0395177
CDC37_ENST00000222005_Intron1_Frame0_sgRNA01	0.0350548			ATP5PF_ENST00000457143_Intron3_Frame1_sgRNA01	0.0395177
DOCK11_ENST00000276202_Intron9_Frame0_sgRNA01	0.0350548			GSTP1_ENST00000398606_Intron2_Frame1_sgRNA02	0.0395177
CCDC196_ENST00000636229_Intron7_Frame0_sgRNA01	0.0348578			COPS9_ENST00000307266_Intron2_Frame1_sgRNA02	0.0395177
LTV1_ENST00000367576_Intron6_Frame0_sgRNA01	0.0348578			RSRC2_ENST00000331738_Intron2_Frame1_sgRNA02	0.0395177
KIF1A_ENST00000498729_Intron24_Frame0_sgRNA01	0.0346609			PCNP_ENST00000265260_Intron1_Frame1_sgRNA01	0.0395177
YWHAH_ENST00000248975_Intron1_Frame0_sgRNA02	0.0346609			PLS3_ENST00000355899_Intron10_Frame1_sgRNA01	0.0393063
GLB1_ENST00000307363_Intron14_Frame0_sgRNA01	0.0346609			MNX1_ENST00000252971_Intron1_Frame1_sgRNA01	0.0393063
C1orf122_ENST00000373042_Intron2_Frame0_sgRNA03	0.0346609			DDX25_ENST00000263576_Intron7_Frame1_sgRNA01	0.039095
EPN1_ENST00000411543_Intron6_Frame0_sgRNA02	0.0346609			MTX2_ENST00000249442_Intron2_Frame1_sgRNA02	0.039095
UBQLN1_ENST00000376395_Intron8_Frame0_sgRNA01	0.0344639			MRTO4_ENST00000330263_Intron6_Frame1_sgRNA02	0.039095
KHSRP_ENST00000398148_Intron12_Frame0_sgRNA01	0.0344639			JPT2_ENST00000248098_Intron4_Frame1_sgRNA01	0.039095
GTF3C6_ENST00000329970_Intron2_Frame0_sgRNA02	0.0344639			LRPPRC_ENST00000260665_Intron13_Frame1_sgRNA01	0.0388837
ADAMTS13_ENST00000371929_Intron8_Frame0_sgRNA01	0.034267			LRRC59_ENST00000225972_Intron6_Frame1_sgRNA01	0.0388837
TMOD3_ENST00000308580_Intron2_Frame0_sgRNA01	0.034267			NFX1_ENST00000379540_Intron2_Frame1_sgRNA01	0.0388837
NME1_ENST00000336097_Intron3_Frame0|NME1-NME2_ENST00000393193_Intron2_Frame0_sgRNA01	0.034267			SERF2_ENST00000409960_Intron1_Frame1_sgRNA02	0.0388837
PNPT1_ENST00000447944_Intron27_Frame0_sgRNA01	0.034267			NDUFS2_ENST00000367993_Intron14_Frame1_sgRNA01	0.0388837
NOP56_ENST00000329276_Intron2_Frame0_sgRNA01	0.0340701			GNB2_ENST00000303210_Intron6_Frame1_sgRNA02	0.0386724
ACTB_ENST00000646664_Intron2_Frame0_sgRNA01	0.0340701			AMOT_ENST00000524145_Intron10_Frame1_sgRNA01	0.0386724
MYH9_ENST00000216181_Intron35_Frame0_sgRNA01	0.0340701			GTF2E2_ENST00000355904_Intron2_Frame1_sgRNA02	0.0386724
PKHD1L1_ENST00000378402_Intron23_Frame0_sgRNA01	0.0340701			C8orf33_ENST00000331434_Intron4_Frame1_sgRNA02	0.0386724
PACSIN2_ENST00000263246_Intron5_Frame0_sgRNA01	0.0340701			UBR4_ENST00000375254_Intron82_Frame1_sgRNA01	0.0384611
MPHOSPH8_ENST00000361479_Intron1_Frame0_sgRNA01	0.0340701			TYW1_ENST00000359626_Intron1_Frame1_sgRNA02	0.0384611
AP3D1_ENST00000643116_Intron28_Frame0_sgRNA01	0.0340701			HDGFL2_ENST00000616600_Intron14_Frame1_sgRNA02	0.0382497
BOLL_ENST00000321801_Intron1_Frame0_sgRNA01	0.0338731			DR1_ENST00000370272_Intron1_Frame1_sgRNA01	0.0382497
PDCD11_ENST00000369797_Intron31_Frame0_sgRNA01	0.0338731			PHIP_ENST00000275034_Intron29_Frame1_sgRNA01	0.0382497
SNX2_ENST00000379516_Intron8_Frame0_sgRNA01	0.0336762			MAP4_ENST00000360240_Intron5_Frame1_sgRNA01	0.0382497
DDX1_ENST00000381341_Intron12_Frame0_sgRNA01	0.0336762			SF3B2_ENST00000322535_Intron1_Frame1_sgRNA02	0.0382497
CCDC58_ENST00000291458_Intron2_Frame0_sgRNA01	0.0336762			HSCB_ENST00000216027_Intron4_Frame1_sgRNA01	0.0382497
PDLIM1_ENST00000329399_Intron3_Frame0_sgRNA01	0.0334793			SF3B1_ENST00000335508_Intron1_Frame1_sgRNA01	0.0380384
NARS2_ENST00000281038_Intron1_Frame0_sgRNA01	0.0334793			DCAF13_ENST00000297579_Intron1_Frame1_sgRNA03	0.0380384
TRMT6_ENST00000203001_Intron3_Frame0_sgRNA01	0.0332823			U2AF2_ENST00000308924_Intron4_Frame1_sgRNA01	0.0380384
MRPL1_ENST00000315567_Intron4_Frame0_sgRNA01	0.0332823			PPP6R3_ENST00000393801_Intron19_Frame1_sgRNA01	0.0380384
NDUFAB1_ENST00000007516_Intron2_Frame0_sgRNA01	0.0332823			STOML2_ENST00000356493_Intron7_Frame1_sgRNA02	0.0380384
NIN_ENST00000382041_Intron13_Frame0_sgRNA01	0.0330854			CTNNA1_ENST00000302763_Intron11_Frame1_sgRNA02	0.0380384
LIMS1_ENST00000338045_Intron6_Frame0_sgRNA02	0.0330854			CKB_ENST00000348956_Intron7_Frame1_sgRNA02	0.0378271
EFTUD2_ENST00000426333_Intron13_Frame0_sgRNA01	0.0330854			TCP1_ENST00000321394_Intron8_Frame1_sgRNA01	0.0378271
MRPL39_ENST00000307301_Intron8_Frame0_sgRNA01	0.0330854			NDUFA10_ENST00000252711_Intron3_Frame1_sgRNA01	0.0378271
KIRREL3_ENST00000525144_Intron11_Frame0_sgRNA01	0.0328885			PHGDH_ENST00000641597_Intron12_Frame1_sgRNA02	0.0376158
LYAR_ENST00000343470_Intron6_Frame0_sgRNA01	0.0328885			HSD17B4_ENST00000414835_Intron19_Frame1_sgRNA01	0.0376158
NSFL1C_ENST00000476071_Intron6_Frame0_sgRNA01	0.0328885			ACO2_ENST00000216254_Intron7_Frame1_sgRNA01	0.0376158
GNB5_ENST00000261837_Intron8_Frame0_sgRNA01	0.0326915			SDHA_ENST00000264932_Intron10_Frame1_sgRNA01	0.0374044
MAGED1_ENST00000375695_Intron4_Frame0_sgRNA01	0.0326915			PRKCSH_ENST00000592741_Intron7_Frame1_sgRNA01	0.0374044
HNRNPR_ENST00000374616_Intron9_Frame0_sgRNA01	0.0324946			RBM14-RBM4_ENST00000412278_Intron1_Frame1|RBM4_ENST00000310092_Intron2_Frame1_sgRNA02	0.0374044
NAP1L1_ENST00000618691_Intron13_Frame0_sgRNA01	0.0322976			HNRNPA1_ENST00000340913_Intron8_Frame1_sgRNA01	0.0374044
THUMPD2_ENST00000505747_Intron1_Frame0_sgRNA01	0.0322976			HELLS_ENST00000394036_Intron20_Frame1_sgRNA01	0.0371931
GAPDH_ENST00000229239_Intron7_Frame0_sgRNA01	0.0322976			PIN1_ENST00000247970_Intron1_Frame1_sgRNA02	0.0369818
SMARCA4_ENST00000344626_Intron21_Frame0_sgRNA01	0.0322976			HOXB5_ENST00000239151_Intron1_Frame1_sgRNA03	0.0369818
ECD_ENST00000430082_Intron14_Frame0_sgRNA01	0.0322976			EIF2B1_ENST00000424014_Intron1_Frame1_sgRNA01	0.0367705
PDCD10_ENST00000470131_Intron7_Frame0_sgRNA02	0.0321007			CTSD_ENST00000236671_Intron3_Frame1_sgRNA01	0.0367705
SUB1_ENST00000506237_Intron2_Frame0_sgRNA02	0.0321007			CHMP4B_ENST00000217402_Intron1_Frame1_sgRNA01	0.0367705
SMARCD2_ENST00000448276_Intron1_Frame0_sgRNA01	0.0321007			UGGT1_ENST00000259253_Intron21_Frame1_sgRNA01	0.0365591
PDAP1_ENST00000350498_Intron2_Frame0_sgRNA01	0.0319038			LRRC59_ENST00000225972_Intron6_Frame1_sgRNA02	0.0365591
POLR3D_ENST00000306433_Intron7_Frame0_sgRNA01	0.0319038			TOM1L1_ENST00000575882_Intron10_Frame1_sgRNA01	0.0365591
FOXN4_ENST00000299162_Intron7_Frame0_sgRNA01	0.0319038			TUBA1C_ENST00000541364_Intron2_Frame1_sgRNA03	0.0363478
MRPL42_ENST00000549982_Intron4_Frame0_sgRNA01	0.0319038			MTDH_ENST00000336273_Intron4_Frame1_sgRNA01	0.0363478
ARL6IP1_ENST00000304414_Intron1_Frame0_sgRNA02	0.0319038			GIPC1_ENST00000393033_Intron8_Frame1_sgRNA01	0.0363478
EIF3M_ENST00000531120_Intron1_Frame0_sgRNA01	0.0319038			MPC2_ENST00000367846_Intron1_Frame1_sgRNA01	0.0361365
SMARCA4_ENST00000344626_Intron25_Frame0_sgRNA01	0.0319038			CD3EAP_ENST00000589804_Intron1_Frame1_sgRNA02	0.0361365
AP1G1_ENST00000393512_Intron6_Frame0_sgRNA01	0.0319038			SSRP1_ENST00000278412_Intron4_Frame1_sgRNA02	0.0361365
SMC4_ENST00000357388_Intron11_Frame0_sgRNA01	0.0317068			DAZAP1_ENST00000233078_Intron6_Frame1_sgRNA01	0.0361365
MRPL12_ENST00000333676_Intron3_Frame0_sgRNA02	0.0317068			DAZAP1_ENST00000233078_Intron9_Frame1_sgRNA01	0.0361365
GLA_ENST00000218516_Intron5_Frame0_sgRNA01	0.0317068			TWF1_ENST00000548315_Intron2_Frame1_sgRNA02	0.0359252
CARMIL2_ENST00000334583_Intron3_Frame0_sgRNA01	0.0315099			MAGI3_ENST00000307546_Intron6_Frame1_sgRNA01	0.0359252
TRIM55_ENST00000315962_Intron3_Frame0_sgRNA01	0.0315099			YY1_ENST00000262238_Intron1_Frame1_sgRNA01	0.0359252
BOP1_ENST00000569669_Intron1_Frame0_sgRNA01	0.0315099			SSB_ENST00000260956_Intron11_Frame1_sgRNA01	0.0357138
RAD23A_ENST00000586534_Intron2_Frame0_sgRNA01	0.0315099			SFR1_ENST00000369727_Intron1_Frame1_sgRNA01	0.0357138
ANKHD1_ENST00000360839_Intron23_Frame0|ANKHD1-EIF4EBP3_ENST00000532219_Intron23_Frame0_sgRNA01	0.031313			GMIP_ENST00000203556_Intron13_Frame1_sgRNA01	0.0357138
CDK11B_ENST00000407249_Intron2_Frame0_sgRNA01	0.031313			PRKAA1_ENST00000354209_Intron1_Frame1_sgRNA01	0.0357138
PSMD3_ENST00000264639_Intron11_Frame0_sgRNA01	0.031116			TPI1_ENST00000229270_Intron4_Frame1_sgRNA02	0.0357138
PDS5A_ENST00000303538_Intron28_Frame0_sgRNA01	0.031116			HNRNPH1_ENST00000393432_Intron4_Frame1_sgRNA01	0.0357138
SUMO2_ENST00000420826_Intron3_Frame0_sgRNA01	0.031116			FUNDC1_ENST00000378045_Intron1_Frame1_sgRNA03	0.0357138
CALM2_ENST00000272298_Intron1_Frame0_sgRNA02	0.031116			EIF2A_ENST00000460851_Intron4_Frame1_sgRNA01	0.0355025
MDN1_ENST00000369393_Intron90_Frame0_sgRNA01	0.0309191			LDHA_ENST00000540430_Intron3_Frame1_sgRNA01	0.0355025
CAPN12_ENST00000328867_Intron10_Frame0_sgRNA01	0.0309191			TPD52L2_ENST00000217121_Intron1_Frame1_sgRNA01	0.0355025
EEF1G_ENST00000329251_Intron1_Frame0_sgRNA01	0.0309191			OXA1L_ENST00000285848_Intron3_Frame1_sgRNA01	0.0352912
FAM32A_ENST00000263384_Intron2_Frame0_sgRNA01	0.0307221			RNF6_ENST00000346166_Intron3_Frame1_sgRNA01	0.0350799
GOLPH3_ENST00000265070_Intron1_Frame0_sgRNA02	0.0307221			CXorf56_ENST00000536133_Intron1_Frame1_sgRNA03	0.0348685
GARS1_ENST00000389266_Intron6_Frame0_sgRNA01	0.0307221			SOD1_ENST00000270142_Intron2_Frame1_sgRNA01	0.0348685
PLRG1_ENST00000499023_Intron7_Frame0_sgRNA01	0.0307221			DRG1_ENST00000331457_Intron2_Frame1_sgRNA01	0.0348685
SNRNP200_ENST00000323853_Intron43_Frame0_sgRNA01	0.0305252			ATP2A2_ENST00000539276_Intron6_Frame1_sgRNA01	0.0348685
CXCR5_ENST00000292174_Intron1_Frame0_sgRNA01	0.0305252			HBS1L_ENST00000367837_Intron1_Frame1_sgRNA01	0.0348685
AHCYL1_ENST00000369799_Intron1_Frame0_sgRNA01	0.0305252			ATP5PB_ENST00000369722_Intron3_Frame1_sgRNA02	0.0346572
SRRM1_ENST00000323848_Intron1_Frame0_sgRNA01	0.0305252			HNRNPM_ENST00000325495_Intron2_Frame1_sgRNA01	0.0346572
ATAD3A_ENST00000378755_Intron12_Frame0_sgRNA01	0.0305252			FUNDC2_ENST00000369498_Intron1_Frame1_sgRNA01	0.0344459
GLRX_ENST00000508780_Intron1_Frame0_sgRNA03	0.0303283			CDC5L_ENST00000371477_Intron4_Frame1_sgRNA02	0.0344459
PDS5B_ENST00000315596_Intron34_Frame0_sgRNA01	0.0303283			TCF7_ENST00000342854_Intron2_Frame1_sgRNA02	0.0344459
MATR3_ENST00000394805_Intron2_Frame0_sgRNA01	0.0303283			PIP4P1_ENST00000398020_Intron1_Frame1_sgRNA02	0.0342346
SPTAN1_ENST00000630866_Intron8_Frame0_sgRNA01	0.0301313			UBASH3A_ENST00000319294_Intron9_Frame1_sgRNA01	0.0342346
SH3BGRL3_ENST00000270792_Intron2_Frame0_sgRNA02	0.0301313			ATP6V1G1_ENST00000374050_Intron1_Frame1_sgRNA02	0.0340232
HMGB3_ENST00000325307_Intron2_Frame0_sgRNA02	0.0301313			SSNA1_ENST00000322310_Intron1_Frame1_sgRNA03	0.0340232
OXSR1_ENST00000311806_Intron17_Frame0_sgRNA01	0.0301313			CPSF7_ENST00000340437_Intron5_Frame1_sgRNA01	0.0338119
WDR43_ENST00000407426_Intron6_Frame0_sgRNA01	0.0299344			FLNB_ENST00000490882_Intron39_Frame1_sgRNA01	0.0338119
HSPA8_ENST00000532636_Intron3_Frame0_sgRNA01	0.0299344			MRPL53_ENST00000258105_Intron2_Frame1_sgRNA02	0.0336006
GMFB_ENST00000358056_Intron1_Frame0_sgRNA01	0.0297375			PPM1F_ENST00000263212_Intron3_Frame1_sgRNA02	0.0336006
YWHAB_ENST00000353703_Intron4_Frame0_sgRNA01	0.0297375			NCAPD2_ENST00000315579_Intron30_Frame1_sgRNA01	0.0336006
RPS24_ENST00000440692_Intron3_Frame0_sgRNA01	0.0295405			THOC2_ENST00000245838_Intron2_Frame1_sgRNA01	0.0333893
AFDN_ENST00000366806_Intron27_Frame0_sgRNA01	0.0295405			TLE3_ENST00000558939_Intron7_Frame1_sgRNA02	0.0333893
COX8A_ENST00000314133_Intron1_Frame0_sgRNA03	0.0295405			RANBP2_ENST00000283195_Intron25_Frame1_sgRNA01	0.0333893
SPHK1_ENST00000323374_Intron4_Frame0_sgRNA01	0.0295405			RBM8A_ENST00000583313_Intron1_Frame1_sgRNA02	0.0333893
NDUFA9_ENST00000266544_Intron5_Frame0_sgRNA01	0.0295405			TALDO1_ENST00000319006_Intron5_Frame1_sgRNA01	0.0331779
GPT2_ENST00000340124_Intron2_Frame0_sgRNA01	0.0295405			PRKDC_ENST00000314191_Intron67_Frame1_sgRNA01	0.0331779
RRP12_ENST00000370992_Intron30_Frame0_sgRNA01	0.0293436			BCL6_ENST00000406870_Intron6_Frame1_sgRNA01	0.0331779
FNDC3A_ENST00000492622_Intron7_Frame0_sgRNA01	0.0293436			CCDC6_ENST00000263102_Intron7_Frame1_sgRNA02	0.0331779
AIMP2_ENST00000223029_Intron2_Frame0_sgRNA01	0.0293436			TAF10_ENST00000299424_Intron1_Frame1_sgRNA02	0.0329666
SPTAN1_ENST00000630866_Intron20_Frame0_sgRNA01	0.0291467			VDAC1_ENST00000395044_Intron2_Frame1_sgRNA01	0.0329666
HNRNPH3_ENST00000265866_Intron6_Frame0_sgRNA02	0.0291467			EXOSC10_ENST00000376936_Intron22_Frame1_sgRNA01	0.0329666
PRMT5_ENST00000324366_Intron13_Frame0_sgRNA01	0.0291467			VPS26A_ENST00000373382_Intron4_Frame1_sgRNA01	0.0329666
PRKDC_ENST00000314191_Intron57_Frame0_sgRNA01	0.0291467			PTPA_ENST00000358994_Intron2_Frame1_sgRNA01	0.0329666
HAT1_ENST00000264108_Intron10_Frame0_sgRNA01	0.0291467			HUWE1_ENST00000342160_Intron67_Frame1_sgRNA01	0.0329666
RAB3GAP1_ENST00000442034_Intron23_Frame0_sgRNA01	0.0289497			APMAP_ENST00000217456_Intron4_Frame1_sgRNA02	0.0327553
SAFB2_ENST00000252542_Intron3_Frame0_sgRNA01	0.0287528			EXO1_ENST00000366548_Intron11_Frame1_sgRNA01	0.032544
MTMR1_ENST00000445323_Intron11_Frame0_sgRNA01	0.0287528			IPO7_ENST00000379719_Intron2_Frame1_sgRNA01	0.032544
MPHOSPH6_ENST00000258169_Intron1_Frame0_sgRNA02	0.0287528			MKI67_ENST00000368654_Intron7_Frame1_sgRNA01	0.0323326
PHF6_ENST00000370803_Intron7_Frame0_sgRNA01	0.0285558			CDKN2A_ENST00000498124_Intron2_Frame1_sgRNA01	0.0323326
PACSIN2_ENST00000263246_Intron2_Frame0_sgRNA01	0.0285558			PRIM1_ENST00000338193_Intron11_Frame1_sgRNA01	0.0323326
NUP50_ENST00000347635_Intron3_Frame0_sgRNA02	0.0285558			SERF2_ENST00000409960_Intron1_Frame1_sgRNA01	0.0323326
PSMG1_ENST00000331573_Intron6_Frame0_sgRNA01	0.0285558			RPL12_ENST00000361436_Intron5_Frame1_sgRNA02	0.0323326
VPS35_ENST00000299138_Intron15_Frame0_sgRNA01	0.0283589			FBL_ENST00000221801_Intron1_Frame1_sgRNA01	0.0323326
SCD_ENST00000370355_Intron1_Frame0_sgRNA01	0.0283589			TMEM123_ENST00000398136_Intron1_Frame1_sgRNA02	0.0323326
ANXA2_ENST00000332680_Intron4_Frame0_sgRNA01	0.0283589			IGF2BP1_ENST00000290341_Intron4_Frame1_sgRNA01	0.0321213
RANBP17_ENST00000523189_Intron4_Frame0_sgRNA01	0.028162			PBX3_ENST00000373489_Intron2_Frame1_sgRNA01	0.0321213
DIAPH1_ENST00000389054_Intron21_Frame0_sgRNA01	0.028162			PSAT1_ENST00000376588_Intron4_Frame1_sgRNA01	0.0321213
TCOF1_ENST00000504761_Intron11_Frame0_sgRNA01	0.028162			CENPX_ENST00000584347_Intron2_Frame1_sgRNA02	0.0321213
EYS_ENST00000370621_Intron14_Frame0_sgRNA01	0.028162			BRIX1_ENST00000336767_Intron2_Frame1_sgRNA02	0.03191
MDN1_ENST00000369393_Intron26_Frame0_sgRNA01	0.027965			SSBP1_ENST00000265304_Intron6_Frame1_sgRNA02	0.03191
YWHAQ_ENST00000381844_Intron1_Frame0_sgRNA01	0.027965			CTNNB1_ENST00000643541_Intron8_Frame1_sgRNA01	0.03191
DTL_ENST00000366991_Intron14_Frame0_sgRNA01	0.027965			HNRNPUL2_ENST00000301785_Intron11_Frame1_sgRNA01	0.03191
UBAP2_ENST00000379238_Intron12_Frame0_sgRNA01	0.027965			ZNF655_ENST00000493277_Intron2_Frame1_sgRNA01	0.03191
IVD_ENST00000651168_Intron9_Frame0_sgRNA01	0.027965			LTA4H_ENST00000228740_Intron12_Frame1_sgRNA01	0.03191
CSNK1A1_ENST00000261798_Intron5_Frame0_sgRNA01	0.027965			SLC7A6OS_ENST00000263997_Intron4_Frame1_sgRNA01	0.0316987
EIF1AX_ENST00000379607_Intron6_Frame0_sgRNA01	0.0277681			SSR1_ENST00000244763_Intron1_Frame1_sgRNA02	0.0316987
ABCD1_ENST00000218104_Intron3_Frame0_sgRNA01	0.0277681			RBM5_ENST00000347869_Intron8_Frame1_sgRNA01	0.0316987
TCERG1_ENST00000296702_Intron20_Frame0_sgRNA01	0.0277681			ZC3H14_ENST00000251038_Intron9_Frame1_sgRNA01	0.0316987
PRKCSH_ENST00000592741_Intron9_Frame0_sgRNA01	0.0277681			MAP7D3_ENST00000316077_Intron1_Frame1_sgRNA01	0.0314873
OTUD5_ENST00000156084_Intron1_Frame0_sgRNA01	0.0277681			FASN_ENST00000306749_Intron3_Frame1_sgRNA01	0.0314873
LZTFL1_ENST00000296135_Intron1_Frame0_sgRNA01	0.0275712			EIF3A_ENST00000369144_Intron21_Frame1_sgRNA01	0.0314873
MFN2_ENST00000235329_Intron12_Frame0_sgRNA01	0.0275712			CSNK2A1_ENST00000646561_Intron11_Frame1_sgRNA02	0.0314873
CBX1_ENST00000393408_Intron3_Frame0_sgRNA02	0.0275712			CARM1_ENST00000327064_Intron13_Frame1_sgRNA01	0.0314873
AIRE_ENST00000291582_Intron12_Frame0_sgRNA01	0.0275712			TUBA1C_ENST00000541364_Intron2_Frame1_sgRNA01	0.0314873
TWF1_ENST00000548315_Intron6_Frame0_sgRNA01	0.0273742			TIPIN_ENST00000261881_Intron6_Frame1_sgRNA02	0.031276
SRRT_ENST00000611405_Intron12_Frame0_sgRNA01	0.0273742			FASN_ENST00000306749_Intron16_Frame1_sgRNA01	0.031276
LAP3_ENST00000226299_Intron11_Frame0_sgRNA01	0.0273742			TGIF1_ENST00000330513_Intron1_Frame1_sgRNA02	0.0310647
EIF2B1_ENST00000424014_Intron4_Frame0_sgRNA01	0.0273742			SLC25A3_ENST00000551917_Intron2_Frame1_sgRNA01	0.0310647
SCN5A_ENST00000413689_Intron22_Frame0_sgRNA01	0.0271773			POMP_ENST00000380842_Intron5_Frame1_sgRNA02	0.0310647
H3-3A_ENST00000366816_Intron4_Frame0_sgRNA02	0.0269803			PEX19_ENST00000368072_Intron3_Frame1_sgRNA01	0.0310647
NUDCD2_ENST00000302764_Intron3_Frame0_sgRNA01	0.0269803			DDX1_ENST00000381341_Intron26_Frame1_sgRNA01	0.0310647
PIP5K1A_ENST00000368888_Intron4_Frame0_sgRNA01	0.0269803			ATAD3A_ENST00000378755_Intron1_Frame1_sgRNA01	0.0308534
MTERF3_ENST00000287025_Intron6_Frame0_sgRNA01	0.0269803			C6_ENST00000337836_Intron9_Frame1_sgRNA01	0.0308534
BCL2L2-PABPN1_ENST00000553781_Intron5_Frame0|PABPN1_ENST00000216727_Intron3_Frame0_sgRNA01	0.0269803			RBM28_ENST00000223073_Intron1_Frame1_sgRNA01	0.0308534
CCDC77_ENST00000239830_Intron6_Frame0_sgRNA01	0.0269803			COPG1_ENST00000314797_Intron1_Frame1_sgRNA01	0.0308534
DCTN4_ENST00000446090_Intron4_Frame0_sgRNA01	0.0267834			IWS1_ENST00000295321_Intron1_Frame1_sgRNA02	0.0308534
LMNB1_ENST00000261366_Intron8_Frame0_sgRNA01	0.0267834			YWHAB_ENST00000353703_Intron3_Frame1_sgRNA02	0.0308534
SNCA_ENST00000336904_Intron4_Frame0_sgRNA01	0.0267834			U2SURP_ENST00000473835_Intron22_Frame1_sgRNA01	0.0308534
ATAD3B_ENST00000673477_Intron12_Frame0_sgRNA01	0.0267834			FKBP3_ENST00000216330_Intron5_Frame1_sgRNA02	0.030642
NUP93_ENST00000308159_Intron9_Frame0_sgRNA01	0.0265865			RINT1_ENST00000257700_Intron2_Frame1_sgRNA01	0.030642
AP3D1_ENST00000643116_Intron1_Frame0_sgRNA01	0.0265865			FASN_ENST00000306749_Intron5_Frame1_sgRNA01	0.030642
DLD_ENST00000205402_Intron4_Frame0_sgRNA01	0.0265865			CELF1_ENST00000531165_Intron13_Frame1_sgRNA01	0.0302194
MRPL15_ENST00000260102_Intron3_Frame0_sgRNA02	0.0265865			STT3A_ENST00000392708_Intron9_Frame1_sgRNA01	0.0302194
PAICS_ENST00000399688_Intron6_Frame0_sgRNA01	0.0263895			TIAL1_ENST00000369093_Intron4_Frame1_sgRNA02	0.0302194
FMC1-LUC7L2_ENST00000541515_Intron4_Frame0|LUC7L2_ENST00000354926_Intron3_Frame0_sgRNA02	0.0263895			AIMP2_ENST00000223029_Intron3_Frame1_sgRNA02	0.0302194
RPL13_ENST00000311528_Intron3_Frame0_sgRNA01	0.0263895			FLNA_ENST00000369850_Intron38_Frame1_sgRNA01	0.0302194
PSMD14_ENST00000409682_Intron11_Frame0_sgRNA01	0.0263895			CHCHD2_ENST00000395422_Intron3_Frame1_sgRNA01	0.0300081
RNF20_ENST00000389120_Intron15_Frame0_sgRNA01	0.0263895			RPS13_ENST00000525634_Intron3_Frame1_sgRNA02	0.0300081
SMARCA5_ENST00000283131_Intron19_Frame0_sgRNA01	0.0261926			FEZ1_ENST00000648911_Intron11_Frame1_sgRNA01	0.0300081
RAVER1_ENST00000611074_Intron8_Frame0_sgRNA01	0.0261926			ING4_ENST00000396807_Intron2_Frame1_sgRNA01	0.0300081
TIAL1_ENST00000369093_Intron2_Frame0_sgRNA01	0.0259957			ANKRD17_ENST00000358602_Intron6_Frame1_sgRNA01	0.0300081
RBM26_ENST00000622611_Intron17_Frame0_sgRNA01	0.0259957			PRKDC_ENST00000314191_Intron9_Frame1_sgRNA01	0.0297967
CHD4_ENST00000544040_Intron39_Frame0_sgRNA01	0.0259957			APP_ENST00000346798_Intron13_Frame1_sgRNA01	0.0297967
SLC5A6_ENST00000310574_Intron16_Frame0_sgRNA01	0.0259957			CHERP_ENST00000546361_Intron1_Frame1_sgRNA01	0.0297967
COL14A1_ENST00000297848_Intron36_Frame0_sgRNA01	0.0259957			LARP1_ENST00000336314_Intron12_Frame1_sgRNA01	0.0297967
NDUFAB1_ENST00000007516_Intron1_Frame0_sgRNA02	0.0259957			PRKDC_ENST00000314191_Intron30_Frame1_sgRNA01	0.0297967
GIGYF2_ENST00000409451_Intron25_Frame0_sgRNA01	0.0259957			PTDSS1_ENST00000517309_Intron2_Frame1_sgRNA01	0.0295854
U2AF2_ENST00000308924_Intron11_Frame0_sgRNA01	0.0257987			DHX37_ENST00000308736_Intron1_Frame1_sgRNA01	0.0295854
HNRNPAB_ENST00000358344_Intron3_Frame0_sgRNA01	0.0257987			NTSR1_ENST00000370501_Intron2_Frame1_sgRNA03	0.0295854
DCTN5_ENST00000300087_Intron1_Frame0_sgRNA02	0.0257987			UBE2O_ENST00000319380_Intron10_Frame1_sgRNA02	0.0293741
SS18_ENST00000415083_Intron3_Frame0_sgRNA01	0.0256018			RPLP2_ENST00000321153_Intron3_Frame1_sgRNA01	0.0293741
NUP133_ENST00000261396_Intron4_Frame0_sgRNA01	0.0256018			CDK2AP2_ENST00000301488_Intron1_Frame1_sgRNA01	0.0293741
DMAP1_ENST00000361745_Intron2_Frame0_sgRNA01	0.0256018			SEC13_ENST00000383801_Intron5_Frame1_sgRNA01	0.0293741
DDA1_ENST00000593466_Intron1_Frame0_sgRNA01	0.0256018			OGA_ENST00000361464_Intron7_Frame1_sgRNA01	0.0293741
SLK_ENST00000369755_Intron18_Frame0_sgRNA01	0.0256018			GTF2A1_ENST00000553612_Intron3_Frame1_sgRNA02	0.0291628
CDC5L_ENST00000371477_Intron8_Frame0_sgRNA01	0.0256018			POR_ENST00000461988_Intron10_Frame1_sgRNA01	0.0291628
PGAM1_ENST00000334828_Intron2_Frame0_sgRNA02	0.0256018			RPLP2_ENST00000321153_Intron3_Frame1_sgRNA02	0.0291628
UQCRH_ENST00000311672_Intron3_Frame0_sgRNA01	0.0254049			USP9X_ENST00000324545_Intron14_Frame1_sgRNA01	0.0291628
ATPAF1_ENST00000576409_Intron3_Frame0_sgRNA01	0.0254049			MALT1_ENST00000649217_Intron2_Frame1_sgRNA01	0.0291628
UBR4_ENST00000375254_Intron76_Frame0_sgRNA01	0.0254049			PDCL_ENST00000259467_Intron2_Frame1_sgRNA01	0.0289515
UHRF1_ENST00000622802_Intron12_Frame0_sgRNA01	0.0254049			ATP5PO_ENST00000290299_Intron4_Frame1_sgRNA01	0.0289515
DEK_ENST00000652689_Intron4_Frame0_sgRNA01	0.0252079			LRPPRC_ENST00000260665_Intron24_Frame1_sgRNA01	0.0287401
H2AZ2_ENST00000308153_Intron1_Frame0_sgRNA01	0.0252079			PDF_ENST00000288022_Intron1_Frame1_sgRNA01	0.0287401
PDS5B_ENST00000315596_Intron21_Frame0_sgRNA01	0.0252079			XRCC5_ENST00000392133_Intron18_Frame1_sgRNA01	0.0287401
PFDN4_ENST00000371419_Intron1_Frame0_sgRNA02	0.0252079			POGZ_ENST00000271715_Intron3_Frame1_sgRNA01	0.0287401
PWP1_ENST00000412830_Intron1_Frame0_sgRNA01	0.0252079			NUP153_ENST00000537253_Intron19_Frame1_sgRNA01	0.0287401
LARP4B_ENST00000316157_Intron17_Frame0_sgRNA01	0.0252079			TGOLN2_ENST00000409232_Intron1_Frame1_sgRNA02	0.0287401
SH3GLB1_ENST00000616170_Intron4_Frame0_sgRNA01	0.0252079			PREPL_ENST00000425263_Intron3_Frame1_sgRNA02	0.0287401
CDC5L_ENST00000371477_Intron13_Frame0_sgRNA01	0.0252079			MANF_ENST00000663383_Intron3_Frame1_sgRNA02	0.0285288
STX8_GeckoV2_0311	0.025011			RELA_ENST00000406246_Intron10_Frame1_sgRNA01	0.0285288
YWHAB_ENST00000353703_Intron2_Frame0_sgRNA02	0.025011			RAB10_ENST00000264710_Intron1_Frame1_sgRNA02	0.0285288
CAPZA1_ENST00000263168_Intron1_Frame0_sgRNA01	0.025011			COPS6_ENST00000303904_Intron1_Frame1_sgRNA01	0.0285288
UTP11_ENST00000373014_Intron1_Frame0_sgRNA01	0.025011			SSRP1_ENST00000278412_Intron11_Frame1_sgRNA01	0.0285288
RBM28_ENST00000223073_Intron13_Frame0_sgRNA01	0.025011			PPP1R2_ENST00000618156_Intron5_Frame1_sgRNA02	0.0285288
SSNA1_ENST00000322310_Intron2_Frame0_sgRNA02	0.025011			PRICKLE1_ENST00000345127_Intron6_Frame1_sgRNA02	0.0285288
BTF3L4_ENST00000313334_Intron3_Frame0_sgRNA02	0.024814			TRMT5_ENST00000261249_Intron4_Frame1_sgRNA02	0.0285288
STXBP5_ENST00000321680_Intron15_Frame0_sgRNA01	0.024814			C12orf45_ENST00000552951_Intron1_Frame1_sgRNA02	0.0283175
KTN1_ENST00000395314_Intron40_Frame0_sgRNA01	0.024814			TNPO1_ENST00000337273_Intron11_Frame1_sgRNA01	0.0283175
ZPR1_ENST00000227322_Intron6_Frame0_sgRNA01	0.024814			USP10_ENST00000570191_Intron8_Frame1_sgRNA01	0.0283175
FUS_ENST00000254108_Intron9_Frame0_sgRNA03	0.024814			AASDH_ENST00000205214_Intron11_Frame1_sgRNA02	0.0283175
SLC25A5_ENST00000317881_Intron1_Frame0_sgRNA01	0.0246171			FAR1_ENST00000354817_Intron8_Frame1_sgRNA03	0.0283175
RRM1_ENST00000300738_Intron9_Frame0_sgRNA01	0.0246171			RRM1_ENST00000300738_Intron6_Frame1_sgRNA01	0.0281062
EIF5B_ENST00000289371_Intron23_Frame0_sgRNA01	0.0246171			ZRANB2_ENST00000370920_Intron4_Frame1_sgRNA02	0.0281062
KIF2A_ENST00000407818_Intron19_Frame0_sgRNA01	0.0246171			FMC1-LUC7L2_ENST00000541515_Intron2_Frame1|LUC7L2_ENST00000354926_Intron1_Frame1_sgRNA01	0.0281062
DNAJC1_ENST00000376980_Intron4_Frame0_sgRNA01	0.0244202			HOXB6_ENST00000484302_Intron2_Frame1_sgRNA03	0.0281062
RAB7A_ENST00000265062_Intron4_Frame0_sgRNA01	0.0244202			PSMC5_ENST00000310144_Intron7_Frame1_sgRNA01	0.0281062
EIF1_ENST00000469257_Intron2_Frame0_sgRNA01	0.0244202			ARFGAP2_ENST00000524782_Intron14_Frame1_sgRNA01	0.0281062
ANXA5_ENST00000296511_Intron5_Frame0_sgRNA01	0.0244202			FLNA_ENST00000369850_Intron2_Frame1_sgRNA01	0.0278948
KARS1_ENST00000319410_Intron14_Frame0_sgRNA01	0.0244202			TIMM50_ENST00000544017_Intron4_Frame1_sgRNA01	0.0278948
HDAC10_ENST00000216271_Intron17_Frame0_sgRNA01	0.0244202			ERCC3_ENST00000285398_Intron1_Frame1_sgRNA01	0.0278948
KTN1_ENST00000395314_Intron21_Frame0_sgRNA01	0.0242232			SNRPA1_ENST00000254193_Intron8_Frame1_sgRNA02	0.0278948
UBAP2L_ENST00000361546_Intron19_Frame0_sgRNA01	0.0242232			RAD23B_ENST00000358015_Intron5_Frame1_sgRNA02	0.0278948
HMGN3_ENST00000620514_Intron5_Frame0_sgRNA01	0.0242232			PSMC2_ENST00000435765_Intron2_Frame1_sgRNA01	0.0278948
STAU1_ENST00000371856_Intron12_Frame0_sgRNA01	0.0240263			CSDE1_ENST00000438362_Intron3_Frame1_sgRNA02	0.0278948
GCSH_ENST00000315467_Intron2_Frame0_sgRNA02	0.0240263			EIF2B1_ENST00000424014_Intron1_Frame1_sgRNA02	0.0276835
TFIP11_ENST00000407690_Intron9_Frame0_sgRNA01	0.0240263			TXNDC5_ENST00000379757_Intron4_Frame1_sgRNA02	0.0276835
IGF2BP1_ENST00000290341_Intron13_Frame0_sgRNA01	0.0240263			HNRNPM_ENST00000325495_Intron12_Frame1_sgRNA01	0.0276835
DHX57_ENST00000457308_Intron6_Frame0_sgRNA01	0.0240263			RELA_ENST00000406246_Intron8_Frame1_sgRNA01	0.0276835
ST13_ENST00000216218_Intron11_Frame0_sgRNA01	0.0240263			CEP85_ENST00000252992_Intron13_Frame1_sgRNA02	0.0276835
MAVS_ENST00000428216_Intron4_Frame0_sgRNA02	0.0240263			TRUB2_ENST00000372890_Intron3_Frame1_sgRNA01	0.0274722
EIF5A_ENST00000336452_Intron2_Frame0_sgRNA01	0.0238294			TNPO1_ENST00000337273_Intron4_Frame1_sgRNA01	0.0274722
FMR1_ENST00000370475_Intron12_Frame0_sgRNA01	0.0238294			NCBP3_ENST00000389005_Intron12_Frame1_sgRNA01	0.0274722
DAP3_ENST00000368336_Intron3_Frame0_sgRNA01	0.0238294			MSH2_ENST00000233146_Intron9_Frame1_sgRNA01	0.0274722
KCNK5_ENST00000359534_Intron3_Frame0_sgRNA01	0.0238294			EAPP_ENST00000250454_Intron2_Frame1_sgRNA02	0.0274722
TCEA1_ENST00000521604_Intron9_Frame0_sgRNA01	0.0238294			RPL12_ENST00000361436_Intron1_Frame1_sgRNA01	0.0274722
ECPAS_ENST00000259335_Intron4_Frame0_sgRNA01	0.0238294			EBF3_ENST00000368648_Intron3_Frame1_sgRNA01	0.0274722
SMARCAD1_ENST00000359052_Intron7_Frame0_sgRNA01	0.0236324			MOB1A_ENST00000396049_Intron4_Frame1_sgRNA01	0.0274722
CPNE3_ENST00000517490_Intron10_Frame0_sgRNA01	0.0236324			FABP5_ENST00000297258_Intron1_Frame1_sgRNA01	0.0272609
RPS10_ENST00000464218_Intron5_Frame0_sgRNA01	0.0236324			ICAM3_ENST00000160262_Intron5_Frame1_sgRNA01	0.0272609
SRSF11_ENST00000370950_Intron5_Frame0_sgRNA01	0.0236324			NDRG1_ENST00000323851_Intron15_Frame1_sgRNA02	0.0272609
DHX36_ENST00000496811_Intron1_Frame0_sgRNA01	0.0236324			NUP98_ENST00000324932_Intron10_Frame1_sgRNA01	0.0270495
PSIP1_ENST00000380738_Intron5_Frame0_sgRNA01	0.0236324			CHCHD4_ENST00000295767_Intron2_Frame1_sgRNA02	0.0270495
ARID4B_ENST00000366603_Intron2_Frame0_sgRNA01	0.0234355			HNRNPAB_ENST00000358344_Intron7_Frame1_sgRNA02	0.0270495
SF3B3_ENST00000302516_Intron14_Frame0_sgRNA01	0.0234355			MTA2_ENST00000278823_Intron1_Frame1_sgRNA01	0.0270495
SUMO2_ENST00000420826_Intron2_Frame0_sgRNA02	0.0234355			GRSF1_ENST00000254799_Intron4_Frame1_sgRNA01	0.0270495
BRD2_ENST00000395287_Intron2_Frame0_sgRNA02	0.0234355			SNRNP70_ENST00000598441_Intron8_Frame1_sgRNA02	0.0270495
SRRT_ENST00000611405_Intron16_Frame0_sgRNA01	0.0234355			PSMB7_ENST00000259457_Intron5_Frame1_sgRNA01	0.0270495
LRRC59_ENST00000225972_Intron1_Frame0_sgRNA01	0.0232385			MAP2K2_ENST00000262948_Intron7_Frame1_sgRNA02	0.0270495
RPL6_ENST00000202773_Intron6_Frame0_sgRNA01	0.0232385			CPSF6_ENST00000266679_Intron6_Frame1_sgRNA01	0.0270495
NDUFB5_ENST00000259037_Intron2_Frame0_sgRNA02	0.0232385			PPDPF_ENST00000370179_Intron3_Frame1_sgRNA01	0.0268382
TOP1_ENST00000361337_Intron10_Frame0_sgRNA01	0.0232385			MKI67_ENST00000368654_Intron11_Frame1_sgRNA01	0.0268382
XRCC6_ENST00000360079_Intron3_Frame0_sgRNA01	0.0232385			IDH2_ENST00000330062_Intron7_Frame1_sgRNA01	0.0268382
RFX1_ENST00000254325_Intron7_Frame0_sgRNA01	0.0232385			VDAC2_ENST00000313132_Intron4_Frame1_sgRNA01	0.0268382
RRBP1_ENST00000360807_Intron19_Frame0_sgRNA01	0.0232385			MRPL51_ENST00000229238_Intron2_Frame1_sgRNA01	0.0268382
LETM1_ENST00000302787_Intron5_Frame0_sgRNA01	0.0232385			CANX_ENST00000504734_Intron4_Frame1_sgRNA01	0.0268382
B9D1_ENST00000261499_Intron1_Frame0_sgRNA02	0.0230416			CCDC137_ENST00000329214_Intron2_Frame1_sgRNA01	0.0268382
DNMT1_ENST00000359526_Intron24_Frame0_sgRNA01	0.0230416			SAFB_ENST00000588852_Intron2_Frame1_sgRNA01	0.0268382
NOP16_ENST00000618911_Intron2_Frame0_sgRNA02	0.0230416			LARS1_ENST00000394434_Intron18_Frame1_sgRNA01	0.0268382
TNPO1_ENST00000337273_Intron14_Frame0_sgRNA01	0.0230416			STXBP3_ENST00000370008_Intron1_Frame1_sgRNA01	0.0268382
RBBP4_ENST00000373493_Intron11_Frame0_sgRNA01	0.0228447			MAGOHB_ENST00000320756_Intron1_Frame1_sgRNA03	0.0266269
COPS7A_ENST00000543155_Intron4_Frame0_sgRNA01	0.0228447			IARS2_ENST00000366922_Intron14_Frame1_sgRNA01	0.0266269
PIP4K2C_ENST00000540759_Intron1_Frame0_sgRNA01	0.0228447			SRSF9_ENST00000229390_Intron2_Frame1_sgRNA01	0.0266269
DIS3_ENST00000377767_Intron1_Frame0_sgRNA01	0.0228447			ATP1B3_ENST00000286371_Intron2_Frame1_sgRNA01	0.0266269
CSNK1D_ENST00000398519_Intron6_Frame0_sgRNA02	0.0228447			RAB5C_ENST00000547517_Intron6_Frame1_sgRNA02	0.0266269
FLNB_ENST00000490882_Intron18_Frame0_sgRNA01	0.0228447			ATP5F1B_ENST00000262030_Intron1_Frame1_sgRNA01	0.0266269
STRBP_ENST00000348403_Intron3_Frame0_sgRNA01	0.0228447			TRPM5_ENST00000155858_Intron4_Frame1_sgRNA01	0.0264156
SUGP2_ENST00000600377_Intron8_Frame0_sgRNA01	0.0226477			EIF3J_ENST00000261868_Intron1_Frame1_sgRNA01	0.0264156
LARP4B_ENST00000316157_Intron15_Frame0_sgRNA01	0.0226477			POLR2K_ENST00000353107_Intron2_Frame1_sgRNA02	0.0262042
ARPC2_ENST00000315717_Intron9_Frame0_sgRNA02	0.0226477			UBFD1_ENST00000395878_Intron5_Frame1_sgRNA02	0.0262042
SLC25A37_ENST00000519973_Intron1_Frame0_sgRNA02	0.0224508			MSH2_ENST00000233146_Intron14_Frame1_sgRNA01	0.0262042
EXOSC9_ENST00000379663_Intron1_Frame0_sgRNA01	0.0224508			PDIA6_ENST00000404371_Intron6_Frame1_sgRNA01	0.0262042
EXOC3_ENST00000512944_Intron2_Frame0_sgRNA01	0.0224508			CNTN3_ENST00000263665_Intron9_Frame1_sgRNA01	0.0262042
PPAN_ENST00000253107_Intron2_Frame0_sgRNA01	0.0224508			PCMT1_ENST00000649032_Intron2_Frame1_sgRNA01	0.0262042
TPR_ENST00000367478_Intron38_Frame0_sgRNA01	0.0222539			EIF2B4_ENST00000493344_Intron3_Frame1_sgRNA02	0.0262042
CTTN_ENST00000376561_Intron11_Frame0_sgRNA01	0.0222539			TMEM189-UBE2V1_ENST00000341698_Intron5_Frame1|UBE2V1_ENST00000340309_Intron1_Frame1_sgRNA02	0.0259929
SNRPF_ENST00000266735_Intron1_Frame0_sgRNA01	0.0222539			MCM6_ENST00000264156_Intron15_Frame1_sgRNA01	0.0259929
GLOD4_ENST00000301329_Intron1_Frame0_sgRNA01	0.0222539			RER1_ENST00000605895_Intron4_Frame1_sgRNA03	0.0259929
SUN3_ENST00000297325_Intron3_Frame0_sgRNA01	0.02186			RPS19BP1_ENST00000334678_Intron1_Frame1_sgRNA02	0.0259929
POLR3K_ENST00000293860_Intron1_Frame0_sgRNA02	0.02186			TMED10_ENST00000303575_Intron2_Frame1_sgRNA02	0.0259929
GMDS_ENST00000380815_Intron2_Frame0_sgRNA01	0.02186			SLIRP_ENST00000557342_Intron1_Frame1_sgRNA01	0.0259929
RAB10_ENST00000264710_Intron5_Frame0_sgRNA02	0.02186			SOD1_ENST00000270142_Intron2_Frame1_sgRNA02	0.0259929
C9orf40_ENST00000376854_Intron1_Frame0_sgRNA01	0.0216631			VTA1_ENST00000367630_Intron7_Frame1_sgRNA01	0.0259929
PRKDC_ENST00000314191_Intron18_Frame0_sgRNA01	0.0216631			DDIT4_ENST00000307365_Intron2_Frame1_sgRNA02	0.0259929
AK1_ENST00000223836_Intron3_Frame0_sgRNA01	0.0216631			NUDCD2_ENST00000302764_Intron2_Frame1_sgRNA02	0.0259929
DRG1_ENST00000331457_Intron5_Frame0_sgRNA02	0.0216631			CELF1_ENST00000531165_Intron12_Frame1_sgRNA01	0.0257816
BCL7A_ENST00000538010_Intron2_Frame0_sgRNA02	0.0216631			DLG1_ENST00000346964_Intron21_Frame1_sgRNA01	0.0257816
EXOSC3_ENST00000327304_Intron1_Frame0_sgRNA02	0.0214661			KLRC4_ENST00000309384_Intron2_Frame1_sgRNA02	0.0257816
TNPO1_ENST00000337273_Intron23_Frame0_sgRNA01	0.0214661			SPRYD4_ENST00000338146_Intron1_Frame1_sgRNA02	0.0257816
NUP107_ENST00000229179_Intron8_Frame0_sgRNA01	0.0214661			SMARCC1_ENST00000254480_Intron26_Frame1_sgRNA01	0.0257816
PSMD2_ENST00000310118_Intron3_Frame0_sgRNA01	0.0214661			CD320_ENST00000301458_Intron1_Frame1_sgRNA01	0.0257816
MYH10_ENST00000360416_Intron13_Frame0_sgRNA01	0.0212692			MRPL10_ENST00000290208_Intron4_Frame1_sgRNA02	0.0257816
TOMM34_ENST00000372813_Intron6_Frame0_sgRNA02	0.0212692			ALDH18A1_ENST00000371224_Intron14_Frame1_sgRNA01	0.0257816
GCN1_ENST00000300648_Intron48_Frame0_sgRNA01	0.0212692			API5_ENST00000531273_Intron4_Frame1_sgRNA01	0.0257816
MRPL16_ENST00000300151_Intron3_Frame0_sgRNA02	0.0210722			DYNC1H1_ENST00000360184_Intron29_Frame1_sgRNA01	0.0255703
NUP93_ENST00000308159_Intron15_Frame0_sgRNA01	0.0210722			SRSF7_ENST00000313117_Intron1_Frame1_sgRNA02	0.0255703
BRD4_ENST00000263377_Intron19_Frame0_sgRNA01	0.0210722			POLD3_ENST00000263681_Intron7_Frame1_sgRNA01	0.0255703
UBA2_ENST00000246548_Intron12_Frame0_sgRNA01	0.0210722			CAND1_ENST00000545606_Intron10_Frame1_sgRNA01	0.0255703
AMOT_ENST00000524145_Intron7_Frame0_sgRNA02	0.0210722			SMARCA5_ENST00000283131_Intron14_Frame1_sgRNA01	0.0255703
SGTA_ENST00000221566_Intron7_Frame0_sgRNA01	0.0210722			PPWD1_ENST00000261308_Intron1_Frame1_sgRNA02	0.0255703
TRIR_ENST00000242784_Intron1_Frame0_sgRNA01	0.0210722			RNF7_ENST00000273480_Intron1_Frame1_sgRNA02	0.0255703
PELP1_ENST00000301396_Intron16_Frame0_sgRNA01	0.0210722			SRI_ENST00000265729_Intron6_Frame1_sgRNA01	0.0255703
BAIAP2L1_ENST00000005260_Intron1_Frame0_sgRNA01	0.0210722			CKB_ENST00000348956_Intron4_Frame1_sgRNA01	0.0255703
GABPA_ENST00000354828_Intron3_Frame0_sgRNA01	0.0208753			LSM14B_ENST00000279068_Intron5_Frame1_sgRNA01	0.0253589
HSPA4L_ENST00000508776_Intron16_Frame0_sgRNA01	0.0208753			DAZAP1_ENST00000233078_Intron11_Frame1_sgRNA01	0.0253589
HSP90AA1_ENST00000334701_Intron10_Frame0_sgRNA01	0.0208753			TXNDC11_ENST00000356957_Intron9_Frame1_sgRNA02	0.0253589
COPRS_ENST00000302362_Intron1_Frame0_sgRNA02	0.0208753			PHF23_ENST00000320316_Intron1_Frame1_sgRNA01	0.0253589
SNAPC2_ENST00000221573_Intron2_Frame0_sgRNA02	0.0208753			CTTN_ENST00000376561_Intron15_Frame1_sgRNA01	0.0253589
TCOF1_ENST00000504761_Intron12_Frame0_sgRNA01	0.0208753			SSR4_ENST00000370087_Intron2_Frame1_sgRNA02	0.0253589
ADD3_ENST00000356080_Intron12_Frame0_sgRNA01	0.0206784			CSNK1A1_ENST00000261798_Intron10_Frame1_sgRNA01	0.0253589
RPL5_ENST00000370321_Intron6_Frame0_sgRNA01	0.0206784			DEK_ENST00000652689_Intron8_Frame1_sgRNA02	0.0251476
SF3A3_ENST00000373019_Intron6_Frame0_sgRNA01	0.0206784			CNTNAP4_ENST00000611870_Intron11_Frame1_sgRNA01	0.0251476
STMP1_ENST00000507606_Intron1_Frame0_sgRNA02	0.0206784			HLX_ENST00000366903_Intron1_Frame1_sgRNA02	0.0251476
DDX1_ENST00000381341_Intron24_Frame0_sgRNA01	0.0206784			FMC1-LUC7L2_ENST00000541515_Intron2_Frame1|LUC7L2_ENST00000354926_Intron1_Frame1_sgRNA02	0.0251476
SRSF11_ENST00000370950_Intron5_Frame0_sgRNA02	0.0206784			DDX3X_ENST00000644876_Intron12_Frame1_sgRNA01	0.0251476
FASN_ENST00000306749_Intron14_Frame0_sgRNA01	0.0206784			RBM39_ENST00000253363_Intron12_Frame1_sgRNA01	0.0249363
RBM26_ENST00000622611_Intron3_Frame0_sgRNA01	0.0206784			SH3GL1_ENST00000269886_Intron9_Frame1_sgRNA01	0.0249363
DLD_ENST00000205402_Intron11_Frame0_sgRNA01	0.0206784			NUP88_ENST00000573584_Intron8_Frame1_sgRNA02	0.0249363
CHRDL1_ENST00000372042_Intron7_Frame0_sgRNA02	0.0206784			LBR_ENST00000272163_Intron5_Frame1_sgRNA01	0.0249363
POLR1A_ENST00000263857_Intron15_Frame0_sgRNA01	0.0204814			CCT3_ENST00000295688_Intron9_Frame1_sgRNA02	0.0249363
YWHAQ_ENST00000381844_Intron4_Frame0_sgRNA01	0.0204814			YJU2_ENST00000262962_Intron7_Frame1_sgRNA02	0.024725
FAM204A_ENST00000369183_Intron3_Frame0_sgRNA01	0.0204814			UBAP2L_ENST00000361546_Intron23_Frame1_sgRNA01	0.024725
OGT_ENST00000373719_Intron8_Frame0_sgRNA01	0.0204814			UBFD1_ENST00000395878_Intron2_Frame1_sgRNA01	0.024725
IFT43_ENST00000238628_Intron1_Frame0_sgRNA01	0.0204814			HIRIP3_ENST00000279392_Intron3_Frame1_sgRNA01	0.024725
GDI1_ENST00000447750_Intron1_Frame0_sgRNA01	0.0204814			DNAJB6_ENST00000262177_Intron4_Frame1_sgRNA01	0.024725
EIF2B5_ENST00000648915_Intron1_Frame0_sgRNA01	0.0204814			MMADHC_ENST00000303319_Intron5_Frame1_sgRNA02	0.0245136
TIAM2_ENST00000461783_Intron18_Frame0_sgRNA01	0.0204814			FLNA_ENST00000369850_Intron12_Frame1_sgRNA01	0.0245136
SOD1_ENST00000270142_Intron1_Frame0_sgRNA02	0.0202845			SEPTIN7_ENST00000435235_Intron7_Frame1_sgRNA01	0.0245136
TK2_ENST00000544898_Intron2_Frame0_sgRNA01	0.0202845			NUP155_ENST00000231498_Intron4_Frame1_sgRNA01	0.0245136
NACA_ENST00000550952_Intron8_Frame0_sgRNA01	0.0202845			HCN1_ENST00000303230_Intron7_Frame1_sgRNA02	0.0245136
MPLKIP_ENST00000306984_Intron1_Frame0_sgRNA01	0.0202845			COX5A_ENST00000322347_Intron2_Frame1_sgRNA01	0.0245136
TUT4_ENST00000257177_Intron9_Frame0_sgRNA01	0.0202845			RAD23B_ENST00000358015_Intron7_Frame1_sgRNA01	0.0245136
DDX27_ENST00000371764_Intron6_Frame0_sgRNA01	0.0202845			MARK4_ENST00000262891_Intron4_Frame1_sgRNA01	0.0245136
SH3GLB2_ENST00000372554_Intron5_Frame0_sgRNA01	0.0202845			CHMP2B_ENST00000263780_Intron1_Frame1_sgRNA01	0.0245136
SCAF4_ENST00000286835_Intron16_Frame0_sgRNA01	0.0202845			CHD4_ENST00000544040_Intron26_Frame1_sgRNA01	0.0245136
CCT4_ENST00000394440_Intron2_Frame0_sgRNA01	0.0202845			VPREB3_ENST00000248948_Intron1_Frame1_sgRNA01	0.0245136
IMPDH2_ENST00000326739_Intron5_Frame0_sgRNA01	0.0202845			NOP16_ENST00000618911_Intron3_Frame1_sgRNA01	0.0243023
ZNF460_ENST00000360338_Intron1_Frame0_sgRNA02	0.0202845			PPAT_ENST00000264220_Intron10_Frame1_sgRNA01	0.0243023
FOXJ3_ENST00000372572_Intron7_Frame0_sgRNA01	0.0200876			USP39_ENST00000409470_Intron1_Frame1_sgRNA01	0.0243023
EIF1_ENST00000469257_Intron3_Frame0_sgRNA01	0.0200876			FDX1_ENST00000260270_Intron2_Frame1_sgRNA02	0.0243023
CLPX_ENST00000300107_Intron11_Frame0_sgRNA01	0.0200876			FUBP3_ENST00000319725_Intron2_Frame1_sgRNA01	0.0243023
HNRNPK_ENST00000376281_Intron4_Frame0_sgRNA01	0.0198906			BRD4_ENST00000263377_Intron11_Frame1_sgRNA01	0.0243023
LSM3_ENST00000306024_Intron3_Frame0_sgRNA01	0.0198906			PPA1_ENST00000373232_Intron1_Frame1_sgRNA01	0.0243023
MTA2_ENST00000278823_Intron2_Frame0_sgRNA01	0.0198906			MED11_ENST00000293777_Intron1_Frame1_sgRNA03	0.0243023
RPH3A_ENST00000543106_Intron17_Frame0_sgRNA01	0.0198906			SNRNP70_ENST00000598441_Intron7_Frame1_sgRNA01	0.024091
UBA1_ENST00000377351_Intron7_Frame0_sgRNA01	0.0198906			HEATR6_ENST00000184956_Intron11_Frame1_sgRNA01	0.024091
DPM2_ENST00000314392_Intron1_Frame0_sgRNA02	0.0198906			GNB1_ENST00000378609_Intron7_Frame1_sgRNA02	0.024091
MORF4L1_ENST00000331268_Intron2_Frame0_sgRNA02	0.0198906			YOD1_ENST00000315927_Intron1_Frame1_sgRNA02	0.024091
TARS1_ENST00000455217_Intron10_Frame0_sgRNA01	0.0198906			KIF3A_ENST00000403231_Intron10_Frame1_sgRNA01	0.0238797
MICOS10_ENST00000322753_Intron3_Frame0_sgRNA02	0.0196937			TIMM23_ENST00000580018_Intron1_Frame1_sgRNA01	0.0238797
NDUFV2_ENST00000318388_Intron4_Frame0_sgRNA01	0.0196937			PSMB7_ENST00000259457_Intron5_Frame1_sgRNA02	0.0238797
PPP1R12A_ENST00000450142_Intron19_Frame0_sgRNA01	0.0196937			NCBP1_ENST00000375147_Intron16_Frame1_sgRNA02	0.0238797
KNOP1_ENST00000219837_Intron3_Frame0_sgRNA02	0.0196937			CA2_ENST00000285379_Intron2_Frame1_sgRNA02	0.0238797
ZC3HAV1_ENST00000242351_Intron7_Frame0_sgRNA01	0.0196937			ZC3H4_ENST00000253048_Intron5_Frame1_sgRNA01	0.0238797
CHMP2B_ENST00000263780_Intron5_Frame0_sgRNA01	0.0196937			WDR4_ENST00000330317_Intron10_Frame1_sgRNA03	0.0238797
CCDC124_ENST00000445755_Intron2_Frame0_sgRNA03	0.0196937			RPL7A_ENST00000323345_Intron2_Frame1_sgRNA01	0.0236683
EPB41L2_ENST00000337057_Intron14_Frame0_sgRNA01	0.0194967			SNRNP70_ENST00000598441_Intron7_Frame1_sgRNA02	0.0236683
IARS2_ENST00000366922_Intron1_Frame0_sgRNA01	0.0194967			LIG3_ENST00000378526_Intron18_Frame1_sgRNA01	0.0236683
DNAAF5_ENST00000297440_Intron6_Frame0_sgRNA01	0.0194967			DNAJC5_ENST00000360864_Intron4_Frame1_sgRNA02	0.0236683
ATP1A1_ENST00000295598_Intron1_Frame0_sgRNA01	0.0194967			HUWE1_ENST00000342160_Intron59_Frame1_sgRNA01	0.0236683
DSG2_ENST00000261590_Intron14_Frame0_sgRNA01	0.0194967			KCNT2_ENST00000294725_Intron2_Frame1_sgRNA01	0.0236683
EIF3J_ENST00000261868_Intron2_Frame0_sgRNA02	0.0192998			FH_ENST00000366560_Intron9_Frame1_sgRNA02	0.023457
C1orf122_ENST00000373042_Intron2_Frame0_sgRNA02	0.0192998			PDF_ENST00000288022_Intron1_Frame1_sgRNA02	0.023457
SEC61A1_ENST00000243253_Intron10_Frame0_sgRNA01	0.0192998			PRIM1_ENST00000338193_Intron1_Frame1_sgRNA01	0.023457
MCM3_ENST00000616552_Intron4_Frame0_sgRNA01	0.0192998			RBM15_ENST00000369784_Intron1_Frame1_sgRNA01	0.023457
PAAF1_ENST00000544909_Intron9_Frame0_sgRNA01	0.0191029			ZNF768_ENST00000380412_Intron1_Frame1_sgRNA03	0.023457
PLS3_ENST00000355899_Intron9_Frame0_sgRNA01	0.0191029			XAB2_ENST00000358368_Intron18_Frame1_sgRNA01	0.023457
DMXL2_ENST00000543779_Intron33_Frame0_sgRNA01	0.0191029			PELP1_ENST00000301396_Intron7_Frame1_sgRNA01	0.0232457
NAP1L1_ENST00000618691_Intron5_Frame0_sgRNA01	0.0191029			NDUFA10_ENST00000252711_Intron3_Frame1_sgRNA02	0.0232457
ZNF662_ENST00000328199_Intron1_Frame0_sgRNA03	0.0191029			GSTP1_ENST00000398606_Intron2_Frame1_sgRNA01	0.0232457
NUP155_ENST00000231498_Intron19_Frame0_sgRNA01	0.0189059			MSH2_ENST00000233146_Intron7_Frame1_sgRNA01	0.0232457
YARS1_ENST00000373477_Intron1_Frame0_sgRNA01	0.0189059			MZT2B_ENST00000409255_Intron2_Frame1_sgRNA02	0.0232457
COQ8A_ENST00000366779_Intron13_Frame0_sgRNA01	0.0189059			SEC16A_ENST00000313050_Intron6_Frame1_sgRNA01	0.0232457
SORD_ENST00000267814_Intron1_Frame0_sgRNA02	0.0189059			SIVA1_ENST00000329967_Intron1_Frame1_sgRNA01	0.0232457
RBM26_ENST00000622611_Intron16_Frame0_sgRNA01	0.0189059			DTYMK_ENST00000305784_Intron1_Frame1_sgRNA02	0.0230344
MAT2B_ENST00000321757_Intron1_Frame0_sgRNA01	0.0189059			TRMT1L_ENST00000367506_Intron13_Frame1_sgRNA01	0.0230344
MUC5AC_ENST00000621226_Intron25_Frame0_sgRNA01	0.0189059			HADHA_ENST00000380649_Intron17_Frame1_sgRNA01	0.0230344
DEPDC1B_ENST00000265036_Intron1_Frame0_sgRNA01	0.0189059			PNPT1_ENST00000447944_Intron7_Frame1_sgRNA01	0.0230344
RPSA_ENST00000443003_Intron5_Frame0_sgRNA02	0.018709			EPB41L3_ENST00000341928_Intron5_Frame1_sgRNA01	0.0230344
MARS1_ENST00000262027_Intron12_Frame0_sgRNA01	0.018709			LEMD3_ENST00000308330_Intron9_Frame1_sgRNA01	0.022823
COPS6_ENST00000303904_Intron5_Frame0_sgRNA01	0.018709			PGAM5_ENST00000498926_Intron3_Frame1_sgRNA01	0.022823
FXR2_ENST00000250113_Intron6_Frame0_sgRNA01	0.0185121			U2SURP_ENST00000473835_Intron11_Frame1_sgRNA01	0.022823
AP3D1_ENST00000643116_Intron17_Frame0_sgRNA01	0.0185121			NAF1_ENST00000274054_Intron7_Frame1_sgRNA01	0.022823
LSM12_ENST00000293406_Intron2_Frame0_sgRNA02	0.0185121			CHAF1A_ENST00000301280_Intron14_Frame1_sgRNA01	0.022823
YTHDF3_ENST00000621413_Intron4_Frame0_sgRNA01	0.0185121			PRDX4_ENST00000379341_Intron1_Frame1_sgRNA01	0.022823
PSMA4_ENST00000044462_Intron2_Frame0_sgRNA01	0.0185121			ZNF169_ENST00000395395_Intron4_Frame1_sgRNA02	0.022823
PSMC2_ENST00000435765_Intron8_Frame0_sgRNA01	0.0185121			PRPF19_ENST00000227524_Intron4_Frame1_sgRNA01	0.022823
PUM1_ENST00000426105_Intron5_Frame0_sgRNA01	0.0183151			AC087632.2_ENST00000635511_Intron2_Frame1|PCLAF_ENST00000300035_Intron2_Frame1_sgRNA01	0.0226117
ORC2_ENST00000234296_Intron9_Frame0_sgRNA01	0.0183151			TLN1_ENST00000314888_Intron5_Frame1_sgRNA01	0.0226117
ATIC_ENST00000236959_Intron12_Frame0_sgRNA01	0.0183151			DCTN4_ENST00000446090_Intron3_Frame1_sgRNA02	0.0226117
UBE2D2_ENST00000398733_Intron1_Frame0_sgRNA03	0.0183151			DDX42_ENST00000578681_Intron15_Frame1_sgRNA02	0.0226117
PTPRT_ENST00000373198_Intron29_Frame0_sgRNA01	0.0183151			FERMT1_ENST00000217289_Intron3_Frame1_sgRNA01	0.0226117
XRCC5_ENST00000392133_Intron11_Frame0_sgRNA01	0.0183151			GTF3C5_ENST00000372108_Intron11_Frame1_sgRNA01	0.0226117
SF3B2_ENST00000322535_Intron11_Frame0_sgRNA01	0.0183151			APEX1_ENST00000555414_Intron4_Frame1_sgRNA01	0.0226117
CAPRIN1_ENST00000341394_Intron3_Frame0_sgRNA01	0.0183151			ESF1_ENST00000202816_Intron2_Frame1_sgRNA01	0.0226117
CAND1_ENST00000545606_Intron14_Frame0_sgRNA02	0.0183151			DFFA_ENST00000377038_Intron4_Frame1_sgRNA02	0.0226117
SPEN_ENST00000375759_Intron9_Frame0_sgRNA01	0.0181182			EIF1_ENST00000469257_Intron1_Frame1_sgRNA01	0.0226117
U2SURP_ENST00000473835_Intron4_Frame0_sgRNA01	0.0181182			ZNF346_ENST00000503039_Intron1_Frame1_sgRNA01	0.0226117
PAFAH1B2_ENST00000527958_Intron3_Frame0_sgRNA01	0.0181182			EN2_ENST00000297375_Intron1_Frame1_sgRNA03	0.0226117
PKNOX1_ENST00000291547_Intron5_Frame0_sgRNA01	0.0181182			ADAR_ENST00000368474_Intron12_Frame1_sgRNA02	0.0224004
EIF3I_ENST00000373586_Intron1_Frame0_sgRNA01	0.0181182			RBM25_ENST00000261973_Intron15_Frame1_sgRNA01	0.0224004
SMARCC1_ENST00000254480_Intron1_Frame0_sgRNA01	0.0179213			DHX30_ENST00000445061_Intron18_Frame1_sgRNA01	0.0224004
MIF4GD_ENST00000579297_Intron5_Frame0_sgRNA01	0.0179213			SRP54_ENST00000556994_Intron16_Frame1_sgRNA01	0.0221891
BMS1_ENST00000374518_Intron21_Frame0_sgRNA01	0.0179213			SET_ENST00000372692_Intron3_Frame1_sgRNA01	0.0221891
NDUFS6_ENST00000274137_Intron3_Frame0_sgRNA02	0.0179213			GRSF1_ENST00000254799_Intron8_Frame1_sgRNA01	0.0221891
ID2_ENST00000234091_Intron3_Frame0_sgRNA02	0.0179213			EIF3H_ENST00000521861_Intron2_Frame1_sgRNA02	0.0221891
CIAPIN1_ENST00000394391_Intron6_Frame0_sgRNA02	0.0179213			LRRC59_ENST00000225972_Intron5_Frame1_sgRNA02	0.0221891
SDCBP_ENST00000523483_Intron5_Frame0_sgRNA01	0.0179213			GEMIN5_ENST00000285873_Intron17_Frame1_sgRNA01	0.0221891
AGBL3_ENST00000436302_Intron2_Frame0_sgRNA01	0.0179213			TARDBP_ENST00000240185_Intron2_Frame1_sgRNA03	0.0221891
TMEM18_ENST00000405941_Intron1_Frame0_sgRNA01	0.0179213			POMP_ENST00000380842_Intron5_Frame1_sgRNA03	0.0221891
MRPS9_ENST00000258455_Intron2_Frame0_sgRNA01	0.0179213			LRPPRC_ENST00000260665_Intron27_Frame1_sgRNA01	0.0221891
VPS8_ENST00000625842_Intron31_Frame0_sgRNA01	0.0179213			SEC22A_ENST00000492595_Intron4_Frame1_sgRNA01	0.0221891
ATF2_ENST00000264110_Intron4_Frame0_sgRNA01	0.0177243			THOC1_ENST00000261600_Intron20_Frame1_sgRNA01	0.0219777
SGPL1_ENST00000373202_Intron7_Frame0_sgRNA01	0.0177243			EXOSC9_ENST00000379663_Intron10_Frame1_sgRNA02	0.0219777
CNDP2_ENST00000324262_Intron2_Frame0_sgRNA01	0.0177243			HCFC1_ENST00000310441_Intron1_Frame1_sgRNA01	0.0219777
MRPL48_ENST00000310614_Intron4_Frame0_sgRNA01	0.0177243			PDXK_ENST00000291565_Intron2_Frame1_sgRNA01	0.0219777
RAD50_ENST00000378823_Intron8_Frame0_sgRNA01	0.0175274			BID_ENST00000317361_Intron3_Frame1_sgRNA01	0.0219777
SLC9A3R1_ENST00000262613_Intron4_Frame0_sgRNA01	0.0175274			UBA6_ENST00000322244_Intron9_Frame1_sgRNA01	0.0219777
PSMA3_ENST00000216455_Intron7_Frame0_sgRNA01	0.0175274			CSTF2_ENST00000415585_Intron3_Frame1_sgRNA01	0.0219777
SDHA_ENST00000264932_Intron1_Frame0_sgRNA01	0.0175274			FHL1_ENST00000394155_Intron6_Frame1_sgRNA01	0.0219777
NUP214_ENST00000359428_Intron16_Frame0_sgRNA01	0.0175274			P4HB_ENST00000331483_Intron2_Frame1_sgRNA02	0.0219777
GOLPH3L_ENST00000271732_Intron2_Frame0_sgRNA02	0.0175274			POLDIP2_ENST00000540200_Intron5_Frame1_sgRNA01	0.0217664
CAPRIN2_ENST00000298892_Intron2_Frame0_sgRNA01	0.0175274			NUP35_ENST00000295119_Intron2_Frame1_sgRNA01	0.0217664
PITPNB_ENST00000634017_Intron2_Frame0_sgRNA01	0.0175274			CHAF1A_ENST00000301280_Intron2_Frame1_sgRNA01	0.0217664
CSE1L_ENST00000262982_Intron7_Frame0_sgRNA01	0.0175274			TGOLN2_ENST00000409232_Intron1_Frame1_sgRNA01	0.0217664
HNRNPAB_ENST00000358344_Intron4_Frame0_sgRNA01	0.0175274			CKB_ENST00000348956_Intron4_Frame1_sgRNA02	0.0217664
PLD1_ENST00000351298_Intron19_Frame0_sgRNA01	0.0175274			MRPS35_ENST00000081029_Intron4_Frame1_sgRNA02	0.0217664
SUPT5H_ENST00000599117_Intron3_Frame0_sgRNA01	0.0173304			GTF3C6_ENST00000329970_Intron3_Frame1_sgRNA01	0.0217664
GARS1_ENST00000389266_Intron10_Frame0_sgRNA01	0.0173304			HEATR1_ENST00000366582_Intron8_Frame1_sgRNA01	0.0217664
SPOUT1_ENST00000361256_Intron1_Frame0_sgRNA02	0.0173304			EAF1_ENST00000396842_Intron1_Frame1_sgRNA02	0.0217664
DNAJC7_ENST00000457167_Intron8_Frame0_sgRNA01	0.0173304			BAZ1A_ENST00000382422_Intron17_Frame1_sgRNA01	0.0215551
IL20RB_ENST00000329582_Intron4_Frame0_sgRNA01	0.0173304			PGM2_ENST00000381967_Intron10_Frame1_sgRNA02	0.0215551
PTCD3_ENST00000254630_Intron16_Frame0_sgRNA01	0.0173304			STAC3_ENST00000332782_Intron3_Frame1_sgRNA01	0.0215551
AP1B1_ENST00000405198_Intron11_Frame0_sgRNA01	0.0173304			DLD_ENST00000205402_Intron2_Frame1_sgRNA01	0.0215551
CDV3_ENST00000264993_Intron1_Frame0_sgRNA02	0.0173304			CAND1_ENST00000545606_Intron3_Frame1_sgRNA01	0.0215551
CLUH_ENST00000570628_Intron19_Frame0_sgRNA01	0.0173304			AAGAB_ENST00000261880_Intron7_Frame1_sgRNA01	0.0215551
PFDN4_ENST00000371419_Intron1_Frame0_sgRNA01	0.0171335			LRBA_ENST00000357115_Intron39_Frame1_sgRNA01	0.0215551
RRP15_ENST00000366932_Intron2_Frame0_sgRNA01	0.0171335			GTF3C5_ENST00000372108_Intron6_Frame1_sgRNA01	0.0215551
MDH2_ENST00000315758_Intron8_Frame0_sgRNA01	0.0171335			MTERF3_ENST00000287025_Intron3_Frame1_sgRNA02	0.0215551
PUS7_ENST00000356362_Intron4_Frame0_sgRNA02	0.0171335			NEU3_ENST00000294064_Intron1_Frame1_sgRNA01	0.0215551
RFC1_ENST00000381897_Intron7_Frame0_sgRNA01	0.0171335			UBE2S_ENST00000264552_Intron2_Frame1_sgRNA01	0.0213438
NFATC2IP_ENST00000320805_Intron1_Frame0_sgRNA01	0.0171335			RAC1_ENST00000356142_Intron6_Frame1_sgRNA01	0.0213438
HDHD5_ENST00000336737_Intron2_Frame0_sgRNA02	0.0169366			SDHB_ENST00000375499_Intron3_Frame1_sgRNA03	0.0213438
CCT8_ENST00000286788_Intron6_Frame0_sgRNA01	0.0169366			ZC3H18_ENST00000452588_Intron3_Frame1_sgRNA01	0.0213438
DYNLRB1_ENST00000357156_Intron1_Frame0_sgRNA02	0.0169366			NOL11_ENST00000253247_Intron7_Frame1_sgRNA02	0.0213438
TPM1_ENST00000288398_Intron1_Frame0_sgRNA01	0.0169366			RBM14-RBM4_ENST00000412278_Intron1_Frame1|RBM4_ENST00000310092_Intron2_Frame1_sgRNA03	0.0213438
STK26_ENST00000394334_Intron2_Frame0_sgRNA01	0.0169366			NACC1_ENST00000292431_Intron2_Frame1_sgRNA02	0.0211324
CDH26_ENST00000348616_Intron17_Frame0_sgRNA01	0.0169366			RNF40_ENST00000324685_Intron5_Frame1_sgRNA01	0.0211324
HYOU1_ENST00000617285_Intron16_Frame0_sgRNA01	0.0169366			PEX19_ENST00000368072_Intron1_Frame1_sgRNA02	0.0211324
DPYSL5_ENST00000288699_Intron11_Frame0_sgRNA01	0.0169366			TMEM109_ENST00000227525_Intron3_Frame1_sgRNA03	0.0211324
ATG3_ENST00000283290_Intron1_Frame0_sgRNA01	0.0167396			PRKAR1A_ENST00000358598_Intron8_Frame1_sgRNA01	0.0211324
CASK_ENST00000645566_Intron7_Frame0_sgRNA01	0.0167396			SDHA_ENST00000264932_Intron7_Frame1_sgRNA01	0.0211324
DDX21_ENST00000354185_Intron2_Frame0_sgRNA01	0.0167396			DDB1_ENST00000301764_Intron1_Frame1_sgRNA01	0.0211324
TRIP12_ENST00000389044_Intron37_Frame0_sgRNA01	0.0167396			ASPH_ENST00000379454_Intron10_Frame1_sgRNA01	0.0211324
CALD1_ENST00000361675_Intron13_Frame0_sgRNA01	0.0167396			SPRYD7_ENST00000361840_Intron1_Frame1_sgRNA02	0.0209211
XPO5_ENST00000265351_Intron5_Frame0_sgRNA01	0.0167396			NUP98_ENST00000324932_Intron11_Frame1_sgRNA01	0.0209211
OSBPL9_ENST00000447887_Intron2_Frame0_sgRNA01	0.0167396			HYOU1_ENST00000617285_Intron25_Frame1_sgRNA01	0.0207098
EPS15L1_ENST00000455140_Intron11_Frame0_sgRNA01	0.0165427			NCBP1_ENST00000375147_Intron15_Frame1_sgRNA02	0.0207098
SART3_ENST00000546815_Intron14_Frame0_sgRNA01	0.0165427			SRSF11_ENST00000370950_Intron3_Frame1_sgRNA02	0.0207098
YBX1_ENST00000321358_Intron4_Frame0_sgRNA02	0.0165427			SPAG9_ENST00000262013_Intron29_Frame1_sgRNA01	0.0207098
RBM39_ENST00000253363_Intron10_Frame0_sgRNA01	0.0165427			NLE1_ENST00000442241_Intron8_Frame1_sgRNA01	0.0207098
GFER_ENST00000248114_Intron1_Frame0_sgRNA02	0.0165427			GTSE1_ENST00000454366_Intron6_Frame1_sgRNA02	0.0207098
FLII_ENST00000327031_Intron12_Frame0_sgRNA01	0.0165427			ZNF512_ENST00000355467_Intron4_Frame1_sgRNA02	0.0207098
DNAL1_ENST00000553645_Intron1_Frame0_sgRNA01	0.0165427			UNC13A_ENST00000519716_Intron7_Frame1_sgRNA01	0.0207098
DOP1B_ENST00000399151_Intron21_Frame0_sgRNA01	0.0165427			ZBTB10_ENST00000430430_Intron3_Frame1_sgRNA02	0.0207098
SF3B3_ENST00000302516_Intron15_Frame0_sgRNA01	0.0163458			PDIA4_ENST00000652332_Intron5_Frame1_sgRNA01	0.0207098
NDUFA10_ENST00000252711_Intron1_Frame0_sgRNA01	0.0163458			SCAF4_ENST00000286835_Intron17_Frame1_sgRNA01	0.0207098
TRIP6_ENST00000200457_Intron2_Frame0_sgRNA01	0.0163458			NDUFV2_ENST00000318388_Intron5_Frame1_sgRNA02	0.0207098
OXA1L_ENST00000285848_Intron2_Frame0_sgRNA01	0.0163458			LDHB_ENST00000396076_Intron3_Frame1_sgRNA01	0.0207098
DHX30_ENST00000445061_Intron8_Frame0_sgRNA01	0.0163458			ZNF330_ENST00000262990_Intron9_Frame1_sgRNA01	0.0207098
MAGED1_ENST00000375695_Intron5_Frame0_sgRNA01	0.0163458			ADAR_ENST00000368474_Intron8_Frame1_sgRNA01	0.0207098
NUMA1_ENST00000393695_Intron16_Frame0_sgRNA01	0.0163458			LIN37_ENST00000301159_Intron5_Frame1_sgRNA02	0.0207098
KTN1_ENST00000395314_Intron20_Frame0_sgRNA01	0.0161488			C16orf72_ENST00000327827_Intron1_Frame1_sgRNA01	0.0204985
DARS2_ENST00000649689_Intron9_Frame0_sgRNA01	0.0161488			ATXN2L_ENST00000395547_Intron10_Frame1_sgRNA01	0.0204985
HSPA14_ENST00000378372_Intron11_Frame0_sgRNA01	0.0161488			NDUFS2_ENST00000367993_Intron5_Frame1_sgRNA02	0.0204985
OSBPL3_ENST00000313367_Intron2_Frame0_sgRNA01	0.0161488			EIF3A_ENST00000369144_Intron19_Frame1_sgRNA01	0.0204985
CAST_ENST00000510756_Intron14_Frame0_sgRNA01	0.0161488			EIF3G_ENST00000253108_Intron2_Frame1_sgRNA01	0.0204985
DHX9_ENST00000367549_Intron12_Frame0_sgRNA01	0.0161488			PA2G4_ENST00000303305_Intron1_Frame1_sgRNA01	0.0204985
WAPL_ENST00000618527_Intron10_Frame0_sgRNA01	0.0161488			KIAA0753_ENST00000361413_Intron7_Frame1_sgRNA01	0.0204985
PFDN2_ENST00000368010_Intron1_Frame0_sgRNA01	0.0161488			DROSHA_ENST00000344624_Intron32_Frame1_sgRNA01	0.0202871
PSMC6_ENST00000612399_Intron4_Frame0_sgRNA01	0.0161488			ELP1_ENST00000374647_Intron18_Frame1_sgRNA01	0.0202871
HEATR3_ENST00000299192_Intron7_Frame0_sgRNA01	0.0161488			TACO1_ENST00000258975_Intron1_Frame1_sgRNA03	0.0202871
EEF2_ENST00000309311_Intron12_Frame0_sgRNA01	0.0161488			KPNA6_ENST00000373625_Intron4_Frame1_sgRNA02	0.0202871
NonTargetingControlGuideForHuman_0646	0.0161488			LRPPRC_ENST00000260665_Intron11_Frame1_sgRNA01	0.0202871
ZNF720_ENST00000316491_Intron1_Frame0_sgRNA02	0.0159519			SSBP4_ENST00000270061_Intron8_Frame1_sgRNA02	0.0202871
ISY1_ENST00000273541_Intron11_Frame0|ISY1-RAB43_ENST00000418265_Intron10_Frame0_sgRNA01	0.0159519			WWC2_ENST00000403733_Intron3_Frame1_sgRNA02	0.0200758
GNG10_ENST00000374293_Intron1_Frame0_sgRNA03	0.0159519			LACTB2_ENST00000522447_Intron4_Frame1_sgRNA01	0.0200758
NEK7_ENST00000367385_Intron2_Frame0_sgRNA01	0.0159519			C1orf35_ENST00000272139_Intron1_Frame1_sgRNA01	0.0200758
NOC3L_ENST00000371361_Intron20_Frame0_sgRNA01	0.0159519			EIF3F_ENST00000533626_Intron7_Frame1_sgRNA02	0.0200758
STK24_ENST00000376547_Intron9_Frame0_sgRNA01	0.0159519			NUP133_ENST00000261396_Intron25_Frame1_sgRNA01	0.0200758
TLN1_ENST00000314888_Intron48_Frame0_sgRNA01	0.0159519			EIF1_ENST00000469257_Intron1_Frame1_sgRNA03	0.0200758
CHD4_ENST00000544040_Intron17_Frame0_sgRNA01	0.0159519			DNM1L_ENST00000553257_Intron2_Frame1_sgRNA01	0.0200758
DDX46_ENST00000452510_Intron6_Frame0_sgRNA01	0.0159519			MED4_ENST00000258648_Intron4_Frame1_sgRNA02	0.0200758
STIMATE_ENST00000355083_Intron6_Frame0_sgRNA02	0.0159519			TUFM_ENST00000313511_Intron7_Frame1_sgRNA01	0.0200758
POLR2G_ENST00000301788_Intron1_Frame0_sgRNA01	0.0159519			DDOST_ENST00000375048_Intron2_Frame1_sgRNA01	0.0200758
BICD2_ENST00000356884_Intron1_Frame0_sgRNA01	0.0159519			HOXD11_ENST00000249504_Intron1_Frame1_sgRNA03	0.0200758
PDHA1_ENST00000379806_Intron1_Frame0_sgRNA01	0.0157549			POLA2_ENST00000265465_Intron10_Frame1_sgRNA02	0.0198645
C11orf58_ENST00000228136_Intron1_Frame0_sgRNA01	0.0157549			CA2_ENST00000285379_Intron1_Frame1_sgRNA01	0.0198645
TRIM72_ENST00000322122_Intron4_Frame0_sgRNA01	0.0157549			SOD1_ENST00000270142_Intron2_Frame1_sgRNA03	0.0198645
CALM3_ENST00000291295_Intron1_Frame0_sgRNA01	0.0157549			PMAIP1_ENST00000316660_Intron1_Frame1_sgRNA02	0.0198645
MRPL49_ENST00000526319_Intron1_Frame0_sgRNA02	0.0157549			SMIM26_ENST00000411646_Intron1_Frame1_sgRNA01	0.0198645
HMGN3_ENST00000620514_Intron2_Frame0_sgRNA01	0.0157549			ARF4_ENST00000303436_Intron1_Frame1_sgRNA02	0.0198645
PARP8_ENST00000505697_Intron15_Frame0_sgRNA01	0.0157549			SERINC1_ENST00000339697_Intron5_Frame1_sgRNA01	0.0198645
TUBB2B_ENST00000259818_Intron1_Frame0_sgRNA03	0.0157549			PA2G4_ENST00000303305_Intron6_Frame1_sgRNA01	0.0198645
RPL22_ENST00000234875_Intron1_Frame0_sgRNA01	0.0157549			KAT7_ENST00000259021_Intron2_Frame1_sgRNA01	0.0198645
THOC1_ENST00000261600_Intron1_Frame0_sgRNA01	0.0157549			NCAPD2_ENST00000315579_Intron14_Frame1_sgRNA01	0.0198645
DPM2_ENST00000314392_Intron1_Frame0_sgRNA01	0.0157549			RDX_ENST00000530749_Intron10_Frame1_sgRNA03	0.0196532
PDS5A_ENST00000303538_Intron29_Frame0_sgRNA01	0.0157549			PSMA4_ENST00000044462_Intron3_Frame1_sgRNA01	0.0196532
RFC1_ENST00000381897_Intron6_Frame0_sgRNA01	0.015558			PAPSS1_ENST00000265174_Intron4_Frame1_sgRNA01	0.0196532
RRP8_ENST00000254605_Intron1_Frame0_sgRNA02	0.015558			ABT1_ENST00000274849_Intron1_Frame1_sgRNA01	0.0196532
TRIP13_ENST00000166345_Intron2_Frame0_sgRNA01	0.015558			EFTUD2_ENST00000426333_Intron14_Frame1_sgRNA01	0.0196532
ARL8A_ENST00000272217_Intron1_Frame0_sgRNA02	0.015558			GEMIN5_ENST00000285873_Intron4_Frame1_sgRNA01	0.0196532
SMC3_ENST00000361804_Intron9_Frame0_sgRNA01	0.015558			C19orf25_ENST00000436106_Intron1_Frame1_sgRNA01	0.0196532
RBM28_ENST00000223073_Intron18_Frame0_sgRNA01	0.015558			ETF1_ENST00000360541_Intron8_Frame1_sgRNA01	0.0196532
TCERG1_ENST00000296702_Intron19_Frame0_sgRNA01	0.015558			CALR_ENST00000316448_Intron3_Frame1_sgRNA02	0.0194418
GINS3_ENST00000426538_Intron1_Frame0_sgRNA02	0.015558			POLR3F_ENST00000377603_Intron4_Frame1_sgRNA01	0.0194418
GSPT1_ENST00000434724_Intron7_Frame0_sgRNA01	0.015558			PARP2_ENST00000250416_Intron2_Frame1_sgRNA01	0.0194418
ELAVL1_ENST00000407627_Intron3_Frame0_sgRNA03	0.015558			DIDO1_ENST00000395343_Intron11_Frame1_sgRNA02	0.0194418
GINM1_ENST00000367419_Intron4_Frame0_sgRNA01	0.015558			FHL1_ENST00000394155_Intron6_Frame1_sgRNA02	0.0194418
KPNA3_ENST00000261667_Intron2_Frame0_sgRNA01	0.0153611			TPGS2_ENST00000590842_Intron1_Frame1_sgRNA01	0.0194418
CAPN1_ENST00000533820_Intron6_Frame0_sgRNA01	0.0153611			ACSL6_ENST00000651356_Intron1_Frame1_sgRNA01	0.0194418
TMEM94_ENST00000375248_Intron7_Frame0_sgRNA01	0.0153611			HUWE1_ENST00000342160_Intron69_Frame1_sgRNA01	0.0194418
ZNF366_ENST00000318442_Intron2_Frame0_sgRNA02	0.0153611			PIH1D1_ENST00000262265_Intron2_Frame1_sgRNA01	0.0192305
KTN1_ENST00000395314_Intron39_Frame0_sgRNA01	0.0153611			FMR1_ENST00000370475_Intron14_Frame1_sgRNA02	0.0192305
EZR_ENST00000337147_Intron1_Frame0_sgRNA01	0.0153611			ZFP64_ENST00000216923_Intron4_Frame1_sgRNA01	0.0192305
COX7A2_ENST00000370081_Intron2_Frame0_sgRNA01	0.0153611			SRPK1_ENST00000373825_Intron15_Frame1_sgRNA01	0.0192305
TCP1_ENST00000321394_Intron2_Frame0_sgRNA02	0.0153611			STRN3_ENST00000357479_Intron7_Frame1_sgRNA01	0.0192305
PDCD6IP_ENST00000457054_Intron6_Frame0_sgRNA01	0.0151641			MKNK2_ENST00000591601_Intron6_Frame1_sgRNA01	0.0192305
DGKD_ENST00000264057_Intron23_Frame0_sgRNA01	0.0151641			TBX20_ENST00000408931_Intron1_Frame1_sgRNA02	0.0192305
CCDC93_ENST00000376300_Intron1_Frame0_sgRNA01	0.0151641			UQCRC2_ENST00000268379_Intron6_Frame1_sgRNA02	0.0192305
H2AZ1_ENST00000296417_Intron2_Frame0_sgRNA01	0.0151641			TFG_ENST00000490574_Intron6_Frame1_sgRNA01	0.0192305
UBTF_ENST00000302904_Intron17_Frame0_sgRNA01	0.0151641			BTF3L4_ENST00000313334_Intron5_Frame1_sgRNA01	0.0192305
UNC13A_ENST00000519716_Intron15_Frame0_sgRNA01	0.0151641			TRMU_ENST00000645190_Intron7_Frame1_sgRNA01	0.0190192
AP3D1_ENST00000643116_Intron20_Frame0_sgRNA01	0.0151641			EIF4G1_ENST00000382330_Intron23_Frame1_sgRNA01	0.0190192
NDUFS6_ENST00000274137_Intron2_Frame0_sgRNA01	0.0151641			INPP4B_ENST00000509777_Intron18_Frame1_sgRNA01	0.0190192
EXOC6B_ENST00000634650_Intron6_Frame0_sgRNA01	0.0151641			PTGES3_ENST00000614328_Intron8_Frame1_sgRNA01	0.0190192
PAIP1_ENST00000306846_Intron2_Frame0_sgRNA01	0.0151641			SPINK14_ENST00000356972_Intron1_Frame1_sgRNA03	0.0188079
POMGNT1_ENST00000371992_Intron13_Frame0_sgRNA01	0.0149672			YTHDF3_ENST00000621413_Intron3_Frame1_sgRNA02	0.0188079
DNAJC11_ENST00000377577_Intron4_Frame0_sgRNA01	0.0149672			CALR_ENST00000316448_Intron1_Frame1_sgRNA01	0.0188079
EIF3A_ENST00000369144_Intron17_Frame0_sgRNA01	0.0149672			RAD51AP1_ENST00000228843_Intron5_Frame1_sgRNA01	0.0188079
DNAJB11_ENST00000439351_Intron3_Frame0_sgRNA02	0.0149672			LGI3_ENST00000306317_Intron6_Frame1_sgRNA01	0.0188079
RFXAP_ENST00000255476_Intron1_Frame0_sgRNA01	0.0147703			ARFIP2_ENST00000614314_Intron3_Frame1_sgRNA02	0.0188079
MARK3_ENST00000429436_Intron1_Frame0_sgRNA01	0.0147703			TMED9_ENST00000332598_Intron1_Frame1_sgRNA03	0.0188079
NOL7_ENST00000451315_Intron2_Frame0_sgRNA02	0.0147703			KTN1_ENST00000395314_Intron43_Frame1_sgRNA01	0.0188079
HDGFL2_ENST00000616600_Intron4_Frame0_sgRNA01	0.0147703			IL37_ENST00000263326_Intron3_Frame1_sgRNA01	0.0188079
TOP2A_ENST00000423485_Intron1_Frame0_sgRNA01	0.0147703			MAPRE1_ENST00000375571_Intron2_Frame1_sgRNA02	0.0188079
POGK_ENST00000367876_Intron2_Frame0_sgRNA02	0.0147703			LONP2_ENST00000285737_Intron13_Frame1_sgRNA01	0.0188079
NOA1_ENST00000264230_Intron4_Frame0_sgRNA02	0.0147703			VTI1A_ENST00000393077_Intron1_Frame1_sgRNA01	0.0188079
SAFB2_ENST00000252542_Intron17_Frame0_sgRNA01	0.0147703			LTN1_ENST00000614971_Intron16_Frame1_sgRNA01	0.0185966
BCL2L2-PABPN1_ENST00000553781_Intron5_Frame0|PABPN1_ENST00000216727_Intron3_Frame0_sgRNA03	0.0147703			IPO8_ENST00000256079_Intron22_Frame1_sgRNA01	0.0185966
ATP11B_ENST00000323116_Intron11_Frame0_sgRNA01	0.0147703			NACA_ENST00000550952_Intron3_Frame1_sgRNA01	0.0185966
RPS28_ENST00000600659_Intron1_Frame0_sgRNA01	0.0145733			RAB41_ENST00000374473_Intron4_Frame1_sgRNA02	0.0185966
DDX47_ENST00000358007_Intron1_Frame0_sgRNA01	0.0145733			SEC24B_ENST00000504968_Intron1_Frame1_sgRNA01	0.0185966
LIMS1_ENST00000338045_Intron2_Frame0_sgRNA01	0.0145733			FAM98A_ENST00000238823_Intron2_Frame1_sgRNA01	0.0185966
HIBADH_ENST00000265395_Intron5_Frame0_sgRNA01	0.0145733			LBHD1_ENST00000354588_Intron4_Frame1|CSKMT_ENST00000532971_Intron2_Frame1_sgRNA01	0.0185966
NAT10_ENST00000257829_Intron15_Frame0_sgRNA01	0.0145733			INO80B_ENST00000233331_Intron1_Frame1_sgRNA01	0.0185966
MESD_ENST00000619987_Intron1_Frame0_sgRNA02	0.0145733			CATSPER2_ENST00000381761_Intron4_Frame1_sgRNA01	0.0185966
BCKDHA_ENST00000269980_Intron2_Frame0_sgRNA01	0.0145733			EIF3K_ENST00000248342_Intron6_Frame1_sgRNA01	0.0185966
DHX9_ENST00000367549_Intron2_Frame0_sgRNA01	0.0143764			CREB3L3_ENST00000078445_Intron9_Frame1_sgRNA02	0.0185966
URB1_ENST00000382751_Intron16_Frame0_sgRNA01	0.0143764			NOP14_ENST00000416614_Intron13_Frame1_sgRNA02	0.0183852
RRP7A_ENST00000323013_Intron5_Frame0_sgRNA01	0.0143764			FKBP4_ENST00000001008_Intron2_Frame1_sgRNA02	0.0183852
PIN4_ENST00000664196_Intron2_Frame0_sgRNA02	0.0143764			SURF6_ENST00000372022_Intron2_Frame1_sgRNA01	0.0183852
RPS20_ENST00000618656_Intron1_Frame0_sgRNA01	0.0143764			XRCC6_ENST00000360079_Intron4_Frame1_sgRNA01	0.0183852
RIF1_ENST00000444746_Intron26_Frame0_sgRNA01	0.0143764			LEPROTL1_ENST00000523116_Intron1_Frame1_sgRNA02	0.0183852
NFYA_ENST00000341376_Intron3_Frame0_sgRNA01	0.0143764			RSRC2_ENST00000331738_Intron7_Frame1_sgRNA01	0.0183852
SNX5_ENST00000377759_Intron6_Frame0_sgRNA01	0.0143764			SLMAP_ENST00000659705_Intron12_Frame1_sgRNA01	0.0183852
POU2F1_ENST00000367866_Intron5_Frame0_sgRNA01	0.0143764			RCN1_ENST00000054950_Intron4_Frame1_sgRNA01	0.0183852
NUP153_ENST00000537253_Intron13_Frame0_sgRNA01	0.0143764			SDF2L1_ENST00000248958_Intron1_Frame1_sgRNA02	0.0183852
PALLD_ENST00000505667_Intron17_Frame0_sgRNA01	0.0143764			ABHD10_ENST00000273359_Intron1_Frame1_sgRNA02	0.0183852
SRSF1_ENST00000258962_Intron3_Frame0_sgRNA01	0.0141795			PTTG1IP_ENST00000330938_Intron3_Frame1_sgRNA02	0.0181739
TCERG1_ENST00000296702_Intron3_Frame0_sgRNA01	0.0141795			HACD3_ENST00000261875_Intron5_Frame1_sgRNA01	0.0181739
WDR3_ENST00000349139_Intron21_Frame0_sgRNA01	0.0141795			ZNF850_ENST00000591344_Intron3_Frame1_sgRNA02	0.0181739
RPA1_ENST00000254719_Intron16_Frame0_sgRNA01	0.0141795			MYL12B_ENST00000648965_Intron2_Frame1_sgRNA02	0.0179626
PRKDC_ENST00000314191_Intron12_Frame0_sgRNA01	0.0141795			EAF1_ENST00000396842_Intron1_Frame1_sgRNA01	0.0179626
CCDC47_ENST00000225726_Intron12_Frame0_sgRNA01	0.0141795			IK_ENST00000417647_Intron10_Frame1_sgRNA01	0.0179626
VBP1_ENST00000286428_Intron3_Frame0_sgRNA02	0.0141795			CSNK1E_ENST00000396832_Intron3_Frame1|TPTEP2-CSNK1E_ENST00000400206_Intron7_Frame1_sgRNA01	0.0179626
CPSF3_ENST00000238112_Intron17_Frame0_sgRNA01	0.0141795			GH1_ENST00000323322_Intron1_Frame1_sgRNA01	0.0179626
SCAF4_ENST00000286835_Intron9_Frame0_sgRNA01	0.0141795			DDX3X_ENST00000644876_Intron2_Frame1_sgRNA01	0.0179626
SPTAN1_ENST00000630866_Intron52_Frame0_sgRNA01	0.0141795			MCM7_ENST00000303887_Intron1_Frame1_sgRNA01	0.0179626
DNM2_ENST00000389253_Intron14_Frame0_sgRNA01	0.0141795			CSE1L_ENST00000262982_Intron13_Frame1_sgRNA01	0.0179626
CLTC_ENST00000621829_Intron3_Frame0_sgRNA01	0.0139825			OVCA2_ENST00000572195_Intron1_Frame1_sgRNA01	0.0179626
CPSF6_ENST00000266679_Intron1_Frame0_sgRNA01	0.0139825			MED11_ENST00000293777_Intron1_Frame1_sgRNA02	0.0179626
PDHB_ENST00000302746_Intron5_Frame0_sgRNA01	0.0139825			SCO1_ENST00000255390_Intron2_Frame1_sgRNA01	0.0179626
PPIL4_ENST00000253329_Intron9_Frame0_sgRNA01	0.0139825			SCML2_ENST00000251900_Intron5_Frame1_sgRNA01	0.0179626
HSP90B1_ENST00000299767_Intron3_Frame0_sgRNA01	0.0139825			NONO_ENST00000276079_Intron7_Frame1_sgRNA01	0.0179626
GNL3_ENST00000418458_Intron13_Frame0_sgRNA01	0.0139825			FUBP1_ENST00000370768_Intron18_Frame1_sgRNA01	0.0179626
CTR9_ENST00000361367_Intron1_Frame0_sgRNA01	0.0139825			MRRF_ENST00000344641_Intron3_Frame1_sgRNA01	0.0179626
MEAF6_ENST00000373075_Intron1_Frame0_sgRNA02	0.0139825			ADAMTS4_ENST00000367996_Intron3_Frame1_sgRNA02	0.0177513
SUPT16H_ENST00000216297_Intron1_Frame0_sgRNA01	0.0139825			FUS_ENST00000254108_Intron1_Frame1_sgRNA01	0.0177513
EIF3L_ENST00000652021_Intron9_Frame0_sgRNA01	0.0139825			SDAD1_ENST00000356260_Intron17_Frame1_sgRNA01	0.0177513
NOP14_ENST00000416614_Intron6_Frame0_sgRNA01	0.0139825			ZNF207_ENST00000394670_Intron3_Frame1_sgRNA02	0.0177513
GTF2I_ENST00000573035_Intron2_Frame0_sgRNA02	0.0139825			SS18_ENST00000415083_Intron9_Frame1_sgRNA01	0.0177513
NASP_ENST00000350030_Intron13_Frame0_sgRNA01	0.0139825			WBP11_ENST00000261167_Intron10_Frame1_sgRNA01	0.0177513
CDC26_ENST00000374206_Intron3_Frame0_sgRNA02	0.0139825			DNAJA2_ENST00000317089_Intron5_Frame1_sgRNA02	0.0177513
RPL10A_ENST00000322203_Intron5_Frame0_sgRNA01	0.0137856			FAM168B_ENST00000409185_Intron3_Frame1_sgRNA01	0.0175399
MRPL2_ENST00000388752_Intron1_Frame0_sgRNA01	0.0137856			TGS1_ENST00000260129_Intron8_Frame1_sgRNA01	0.0175399
CHMP5_ENST00000223500_Intron2_Frame0_sgRNA01	0.0137856			SPEF2_ENST00000356031_Intron1_Frame1_sgRNA01	0.0175399
MAPK1IP1L_ENST00000395468_Intron3_Frame0_sgRNA01	0.0137856			CARS2_ENST00000257347_Intron5_Frame1_sgRNA01	0.0175399
ARCN1_ENST00000264028_Intron1_Frame0_sgRNA01	0.0137856			CRK_ENST00000300574_Intron1_Frame1_sgRNA02	0.0175399
XPO4_ENST00000255305_Intron19_Frame0_sgRNA01	0.0137856			PPP1R7_ENST00000407025_Intron2_Frame1_sgRNA02	0.0175399
TCERG1_ENST00000296702_Intron18_Frame0_sgRNA01	0.0137856			SDHA_ENST00000264932_Intron7_Frame1_sgRNA02	0.0175399
IARS1_ENST00000375643_Intron6_Frame0_sgRNA01	0.0137856			GLUL_ENST00000331872_Intron4_Frame1_sgRNA01	0.0175399
SPATA19_ENST00000299140_Intron3_Frame0_sgRNA01	0.0137856			THOC2_ENST00000245838_Intron24_Frame1_sgRNA01	0.0175399
NONO_ENST00000276079_Intron9_Frame0_sgRNA01	0.0137856			LRCH3_ENST00000438796_Intron17_Frame1_sgRNA01	0.0175399
COL21A1_ENST00000244728_Intron10_Frame0_sgRNA01	0.0135886			PSMD9_ENST00000541212_Intron2_Frame1_sgRNA03	0.0175399
UBFD1_ENST00000395878_Intron3_Frame0_sgRNA01	0.0135886			SUCLG2_ENST00000493112_Intron2_Frame1_sgRNA01	0.0175399
ATPAF1_ENST00000576409_Intron6_Frame0_sgRNA01	0.0135886			GABRP_ENST00000518525_Intron7_Frame1_sgRNA01	0.0175399
CSTB_ENST00000291568_Intron1_Frame0_sgRNA01	0.0135886			SLC5A11_ENST00000347898_Intron10_Frame1_sgRNA01	0.0175399
LARP4B_ENST00000316157_Intron3_Frame0_sgRNA01	0.0135886			ABL2_ENST00000502732_Intron3_Frame1_sgRNA01	0.0175399
PPP1R14B_ENST00000309318_Intron1_Frame0_sgRNA02	0.0135886			CD47_ENST00000361309_Intron7_Frame1_sgRNA01	0.0173286
MEIS1_ENST00000272369_Intron1_Frame0_sgRNA01	0.0135886			DNAJB11_ENST00000439351_Intron7_Frame1_sgRNA02	0.0173286
MTREX_ENST00000230640_Intron19_Frame0_sgRNA01	0.0135886			XRCC3_ENST00000554913_Intron4_Frame1_sgRNA01	0.0173286
FUBP1_ENST00000370768_Intron9_Frame0_sgRNA01	0.0135886			MFAP1_ENST00000267812_Intron1_Frame1_sgRNA01	0.0173286
CTNNA1_ENST00000302763_Intron16_Frame0_sgRNA01	0.0135886			NINL_ENST00000278886_Intron3_Frame1_sgRNA01	0.0173286
COX6A1_ENST00000229379_Intron2_Frame0_sgRNA02	0.0133917			NXF1_ENST00000532297_Intron8_Frame1_sgRNA01	0.0173286
ALYREF_ENST00000505490_Intron5_Frame0_sgRNA01	0.0133917			MAPKAPK2_ENST00000367103_Intron3_Frame1_sgRNA01	0.0173286
CCAR1_ENST00000265872_Intron24_Frame0_sgRNA01	0.0133917			CALM1_ENST00000661807_Intron3_Frame1_sgRNA01	0.0173286
IARS2_ENST00000366922_Intron16_Frame0_sgRNA01	0.0133917			NonTargetingControlGuideForHuman_0646	0.0173286
PABPC4_ENST00000372858_Intron8_Frame0_sgRNA01	0.0133917			NUP42_ENST00000258742_Intron3_Frame1_sgRNA02	0.0173286
EPB41L3_ENST00000341928_Intron21_Frame0_sgRNA01	0.0133917			TTC21B_ENST00000243344_Intron22_Frame1_sgRNA01	0.0171173
CLPP_ENST00000245816_Intron2_Frame0_sgRNA01	0.0133917			PAGR1_ENST00000320330_Intron2_Frame1_sgRNA01	0.0171173
TXN_ENST00000374517_Intron1_Frame0_sgRNA01	0.0133917			HFE_ENST00000357618_Intron4_Frame1_sgRNA01	0.0171173
KPNB1_ENST00000290158_Intron11_Frame0_sgRNA01	0.0133917			NUP160_ENST00000378460_Intron1_Frame1_sgRNA01	0.0171173
SPTAN1_ENST00000630866_Intron11_Frame0_sgRNA01	0.0133917			RPL12_ENST00000361436_Intron4_Frame1_sgRNA01	0.0171173
CAPRIN1_ENST00000341394_Intron4_Frame0_sgRNA01	0.0133917			FAF1_ENST00000396153_Intron14_Frame1_sgRNA01	0.0171173
MRPL44_ENST00000258383_Intron2_Frame0_sgRNA02	0.0131948			DAP_ENST00000432074_Intron1_Frame1_sgRNA03	0.0171173
PPP1R15A_ENST00000200453_Intron2_Frame0_sgRNA03	0.0131948			PPP1CC_ENST00000340766_Intron7_Frame1_sgRNA01	0.0171173
RPL39_ENST00000361575_Intron1_Frame0_sgRNA01	0.0131948			MVD_ENST00000301012_Intron1_Frame1_sgRNA01	0.0171173
KIF6_ENST00000287152_Intron9_Frame0_sgRNA01	0.0131948			ZFR_ENST00000265069_Intron8_Frame1_sgRNA01	0.016906
GTF3C6_ENST00000329970_Intron2_Frame0_sgRNA01	0.0131948			DYNC1LI2_ENST00000258198_Intron4_Frame1_sgRNA01	0.016906
DBI_ENST00000627305_Intron1_Frame0_sgRNA01	0.0131948			FUS_ENST00000254108_Intron7_Frame1_sgRNA01	0.016906
CSDE1_ENST00000438362_Intron13_Frame0_sgRNA01	0.0131948			AGTRAP_ENST00000314340_Intron4_Frame1_sgRNA01	0.016906
RPL18A_ENST00000222247_Intron4_Frame0_sgRNA01	0.0131948			MNAT1_ENST00000261245_Intron3_Frame1_sgRNA01	0.016906
ZNF503_ENST00000372524_Intron1_Frame0_sgRNA01	0.0131948			NUP42_ENST00000258742_Intron1_Frame1_sgRNA02	0.016906
LARS1_ENST00000394434_Intron21_Frame0_sgRNA01	0.0131948			SRSF11_ENST00000370950_Intron3_Frame1_sgRNA01	0.016906
DNAJC8_ENST00000263697_Intron1_Frame0_sgRNA01	0.0131948			APP_ENST00000346798_Intron8_Frame1_sgRNA01	0.016906
CLEC4D_ENST00000299665_Intron4_Frame0_sgRNA02	0.0131948			DBI_ENST00000627305_Intron2_Frame1_sgRNA02	0.016906
BBS7_ENST00000264499_Intron1_Frame0_sgRNA01	0.0131948			ME2_ENST00000321341_Intron13_Frame1_sgRNA01	0.016906
DBN1_ENST00000393565_Intron8_Frame0_sgRNA01	0.0131948			AP3D1_ENST00000643116_Intron19_Frame1_sgRNA01	0.016906
VCP_ENST00000358901_Intron5_Frame0_sgRNA01	0.0129978			PHGDH_ENST00000641597_Intron12_Frame1_sgRNA01	0.016906
TBC1D15_ENST00000550746_Intron8_Frame0_sgRNA01	0.0129978			ZC3HAV1_ENST00000242351_Intron3_Frame1_sgRNA01	0.016906
HGS_ENST00000329138_Intron20_Frame0_sgRNA01	0.0129978			SSR4_ENST00000370087_Intron2_Frame1_sgRNA01	0.016906
SCAF11_ENST00000369367_Intron12_Frame0_sgRNA01	0.0129978			PRKAR1B_ENST00000406797_Intron5_Frame1_sgRNA02	0.0166946
SNRPA_ENST00000243563_Intron3_Frame0_sgRNA02	0.0129978			CLSTN1_ENST00000377298_Intron1_Frame1_sgRNA01	0.0166946
SUMO3_ENST00000411651_Intron2_Frame0_sgRNA02	0.0129978			AC005747.1_ENST00000432992_Intron3_Frame1_sgRNA01	0.0166946
PDCD6IP_ENST00000457054_Intron2_Frame0_sgRNA01	0.0129978			FH_ENST00000366560_Intron7_Frame1_sgRNA01	0.0166946
CCDC9_ENST00000221922_Intron7_Frame0_sgRNA01	0.0129978			C8orf33_ENST00000331434_Intron4_Frame1_sgRNA01	0.0166946
EXOC7_ENST00000335146_Intron2_Frame0_sgRNA01	0.0129978			TNPO1_ENST00000337273_Intron19_Frame1_sgRNA01	0.0166946
GABPA_ENST00000354828_Intron3_Frame0_sgRNA03	0.0129978			PTBP1_ENST00000356948_Intron9_Frame1_sgRNA01	0.0166946
TPR_ENST00000367478_Intron43_Frame0_sgRNA01	0.0129978			RDX_ENST00000530749_Intron10_Frame1_sgRNA02	0.0166946
PYGB_ENST00000216962_Intron4_Frame0_sgRNA01	0.0129978			GARS1_ENST00000389266_Intron5_Frame1_sgRNA01	0.0166946
BTAF1_ENST00000265990_Intron21_Frame0_sgRNA01	0.0128009			TXLNA_ENST00000373610_Intron3_Frame1_sgRNA02	0.0166946
NIPAL3_ENST00000374399_Intron3_Frame0_sgRNA02	0.0128009			HFM1_ENST00000370425_Intron25_Frame1_sgRNA01	0.0166946
LARS1_ENST00000394434_Intron15_Frame0_sgRNA01	0.0128009			GDI1_ENST00000447750_Intron4_Frame1_sgRNA02	0.0166946
DHX30_ENST00000445061_Intron5_Frame0_sgRNA01	0.0128009			GUCY2C_ENST00000261170_Intron5_Frame1_sgRNA01	0.0166946
NCBP2_ENST00000321256_Intron3_Frame0_sgRNA02	0.0128009			DDX19A_ENST00000302243_Intron2_Frame1_sgRNA01	0.0164833
POLR1A_ENST00000263857_Intron9_Frame0_sgRNA01	0.0128009			LUC7L3_ENST00000393227_Intron9_Frame1_sgRNA02	0.0164833
CAST_ENST00000510756_Intron23_Frame0_sgRNA01	0.0128009			C12orf49_ENST00000261318_Intron2_Frame1_sgRNA03	0.0164833
NENF_ENST00000366988_Intron1_Frame0_sgRNA01	0.0128009			POLR1E_ENST00000377798_Intron4_Frame1_sgRNA01	0.0164833
PFDN4_ENST00000371419_Intron3_Frame0_sgRNA01	0.0128009			NOC2L_ENST00000327044_Intron17_Frame1_sgRNA02	0.0164833
CLPTM1_ENST00000337392_Intron10_Frame0_sgRNA01	0.012604			GNPTAB_ENST00000299314_Intron11_Frame1_sgRNA01	0.0164833
KCTD19_ENST00000304372_Intron14_Frame0_sgRNA01	0.012604			PRPSAP2_ENST00000268835_Intron9_Frame1_sgRNA01	0.0164833
CD109_ENST00000287097_Intron25_Frame0_sgRNA01	0.012604			ZNHIT1_ENST00000305105_Intron1_Frame1_sgRNA02	0.0164833
ZC3H18_ENST00000452588_Intron5_Frame0_sgRNA01	0.012604			DYNC1H1_ENST00000360184_Intron1_Frame1_sgRNA01	0.0164833
SNX6_ENST00000652385_Intron7_Frame0_sgRNA01	0.012604			RAD23B_ENST00000358015_Intron2_Frame1_sgRNA01	0.0164833
ARID5B_ENST00000279873_Intron7_Frame0_sgRNA01	0.012604			GTF3C1_ENST00000356183_Intron6_Frame1_sgRNA01	0.0164833
KPNB1_ENST00000290158_Intron10_Frame0_sgRNA01	0.012604			CAPZA2_ENST00000361183_Intron2_Frame1_sgRNA01	0.0164833
ALAS2_ENST00000650242_Intron9_Frame0_sgRNA01	0.012604			POR_ENST00000461988_Intron10_Frame1_sgRNA03	0.0164833
SUMO3_ENST00000411651_Intron1_Frame0_sgRNA01	0.012604			EIF4G1_ENST00000382330_Intron11_Frame1_sgRNA01	0.0164833
NonTargetingControlGuideForHuman_0378	0.012604			RAB8A_ENST00000300935_Intron1_Frame1_sgRNA01	0.0164833
RBFOX1_ENST00000422070_Intron2_Frame0_sgRNA01	0.012604			ARHGDIA_ENST00000584461_Intron5_Frame1_sgRNA01	0.0164833
MCM2_ENST00000265056_Intron13_Frame0_sgRNA01	0.012604			PKM_ENST00000565184_Intron10_Frame1_sgRNA01	0.016272
CPNE3_ENST00000517490_Intron7_Frame0_sgRNA01	0.012604			COX19_ENST00000344111_Intron1_Frame1_sgRNA01	0.016272
BUD31_ENST00000403633_Intron5_Frame0_sgRNA02	0.012407			FRA10AC1_ENST00000359204_Intron11_Frame1_sgRNA01	0.016272
FXR1_ENST00000357559_Intron6_Frame0_sgRNA01	0.012407			PRKDC_ENST00000314191_Intron28_Frame1_sgRNA01	0.016272
MNAT1_ENST00000261245_Intron4_Frame0_sgRNA01	0.012407			MXRA7_ENST00000592148_Intron1_Frame1_sgRNA03	0.016272
PITHD1_ENST00000246151_Intron5_Frame0_sgRNA01	0.012407			FAF1_ENST00000396153_Intron4_Frame1_sgRNA02	0.016272
FLII_ENST00000327031_Intron1_Frame0_sgRNA01	0.012407			NDUFB10_ENST00000268668_Intron3_Frame1_sgRNA02	0.016272
NRBP1_ENST00000379863_Intron15_Frame0_sgRNA01	0.012407			RANBP3_ENST00000340578_Intron6_Frame1_sgRNA01	0.016272
HSD17B4_ENST00000414835_Intron14_Frame0_sgRNA01	0.012407			POLE3_ENST00000374169_Intron3_Frame1_sgRNA03	0.016272
DEK_ENST00000652689_Intron9_Frame0_sgRNA01	0.012407			RAD21_ENST00000297338_Intron5_Frame1_sgRNA01	0.016272
OIT3_ENST00000334011_Intron8_Frame0_sgRNA02	0.012407			EPS15L1_ENST00000455140_Intron20_Frame1_sgRNA01	0.016272
DNMT1_ENST00000359526_Intron7_Frame0_sgRNA01	0.012407			EXOSC10_ENST00000376936_Intron5_Frame1_sgRNA01	0.0160607
UBXN1_ENST00000294119_Intron6_Frame0_sgRNA02	0.012407			ZNF207_ENST00000394670_Intron4_Frame1_sgRNA02	0.0160607
RRM1_ENST00000300738_Intron5_Frame0_sgRNA01	0.0122101			DFFA_ENST00000377038_Intron4_Frame1_sgRNA01	0.0160607
KSR2_ENST00000425217_Intron18_Frame0_sgRNA01	0.0122101			CHCHD1_ENST00000372833_Intron1_Frame1_sgRNA02	0.0160607
TYMS_ENST00000323274_Intron6_Frame0_sgRNA02	0.0122101			ENAH_ENST00000366844_Intron3_Frame1_sgRNA01	0.0160607
PRKAB1_ENST00000229328_Intron5_Frame0_sgRNA01	0.0122101			NUP98_ENST00000324932_Intron25_Frame1_sgRNA01	0.0160607
ZRANB2_ENST00000370920_Intron6_Frame0_sgRNA02	0.0122101			TCERG1_ENST00000296702_Intron6_Frame1_sgRNA01	0.0160607
MTPN_ENST00000393085_Intron1_Frame0_sgRNA01	0.0122101			GFRA3_ENST00000274721_Intron6_Frame1_sgRNA01	0.0160607
ABHD11_ENST00000222800_Intron2_Frame0_sgRNA01	0.0122101			MCEE_ENST00000244217_Intron1_Frame1_sgRNA01	0.0160607
ZNF649_ENST00000354957_Intron2_Frame0_sgRNA02	0.0122101			HBS1L_ENST00000367837_Intron2_Frame1_sgRNA01	0.0160607
DBNL_ENST00000468694_Intron6_Frame0_sgRNA01	0.0122101			TBC1D20_ENST00000461304_Intron1_Frame1_sgRNA01	0.0160607
PTTG1IP_ENST00000330938_Intron2_Frame0_sgRNA01	0.0122101			TCOF1_ENST00000504761_Intron3_Frame1_sgRNA01	0.0160607
RABGGTA_ENST00000399409_Intron1_Frame0_sgRNA01	0.0122101			NOSIP_ENST00000339093_Intron2_Frame1_sgRNA02	0.0160607
TIMM50_ENST00000544017_Intron1_Frame0_sgRNA01	0.0120131			GON4L_ENST00000615926_Intron12_Frame1_sgRNA01	0.0160607
CSTB_ENST00000291568_Intron2_Frame0_sgRNA01	0.0120131			CSTF3_ENST00000323959_Intron20_Frame1_sgRNA01	0.0160607
YEATS4_ENST00000247843_Intron1_Frame0_sgRNA01	0.0120131			LDHB_ENST00000396076_Intron5_Frame1_sgRNA01	0.0160607
ESF1_ENST00000202816_Intron13_Frame0_sgRNA01	0.0120131			SLTM_ENST00000380516_Intron8_Frame1_sgRNA01	0.0160607
LASP1_ENST00000318008_Intron4_Frame0_sgRNA01	0.0120131			PRPSAP2_ENST00000268835_Intron4_Frame1_sgRNA01	0.0160607
NFYC_ENST00000308733_Intron7_Frame0_sgRNA01	0.0120131			QRICH1_ENST00000395443_Intron4_Frame1_sgRNA01	0.0160607
IL23A_ENST00000228534_Intron3_Frame0_sgRNA01	0.0120131			LRRC27_ENST00000368614_Intron5_Frame1_sgRNA01	0.0158493
SLC38A11_ENST00000409149_Intron10_Frame0_sgRNA02	0.0120131			NDUFV2_ENST00000318388_Intron5_Frame1_sgRNA01	0.0158493
DNAH9_ENST00000262442_Intron5_Frame0_sgRNA01	0.0118162			SACM1L_ENST00000389061_Intron2_Frame1_sgRNA01	0.0158493
STAG2_ENST00000218089_Intron15_Frame0_sgRNA01	0.0118162			MINDY2_ENST00000559228_Intron2_Frame1_sgRNA01	0.0158493
PLS3_ENST00000355899_Intron12_Frame0_sgRNA01	0.0118162			TOR1B_ENST00000259339_Intron1_Frame1_sgRNA01	0.0158493
PPAT_ENST00000264220_Intron2_Frame0_sgRNA01	0.0118162			P4HA1_ENST00000394890_Intron14_Frame1_sgRNA01	0.0158493
ANKRD17_ENST00000358602_Intron20_Frame0_sgRNA01	0.0118162			CLTC_ENST00000621829_Intron21_Frame1_sgRNA01	0.0158493
SRSF9_ENST00000229390_Intron3_Frame0_sgRNA03	0.0118162			RAD23B_ENST00000358015_Intron7_Frame1_sgRNA02	0.0158493
ANKRD17_ENST00000358602_Intron10_Frame0_sgRNA01	0.0118162			ERH_ENST00000557016_Intron2_Frame1_sgRNA03	0.0158493
NDUFB6_ENST00000379847_Intron1_Frame0_sgRNA02	0.0118162			PDCD10_ENST00000470131_Intron5_Frame1_sgRNA01	0.0158493
MATR3_ENST00000394805_Intron8_Frame0_sgRNA01	0.0118162			OTUD6B_ENST00000285420_Intron1_Frame1_sgRNA02	0.0158493
ZER1_ENST00000291900_Intron10_Frame0_sgRNA01	0.0116193			BAZ1B_ENST00000339594_Intron14_Frame1_sgRNA01	0.015638
COP1_ENST00000367669_Intron18_Frame0_sgRNA01	0.0116193			MRPL2_ENST00000388752_Intron5_Frame1_sgRNA01	0.015638
CAST_ENST00000510756_Intron19_Frame0_sgRNA01	0.0116193			NCAPH_ENST00000240423_Intron5_Frame1_sgRNA01	0.015638
PDIA6_ENST00000404371_Intron10_Frame0_sgRNA01	0.0116193			GYG1_ENST00000345003_Intron1_Frame1_sgRNA02	0.015638
CDK5RAP3_ENST00000536708_Intron9_Frame0_sgRNA01	0.0116193			SPTAN1_ENST00000630866_Intron16_Frame1_sgRNA01	0.015638
HDGF_ENST00000368206_Intron1_Frame0_sgRNA02	0.0116193			SMC2_ENST00000374793_Intron15_Frame1_sgRNA02	0.015638
ACOT7_ENST00000377855_Intron4_Frame0_sgRNA01	0.0116193			RPRD1B_ENST00000373433_Intron3_Frame1_sgRNA01	0.015638
IDH3B_ENST00000474315_Intron1_Frame0_sgRNA01	0.0116193			AMOT_ENST00000524145_Intron4_Frame1_sgRNA01	0.0154267
RPL13_ENST00000311528_Intron3_Frame0_sgRNA02	0.0116193			USH1C_ENST00000005226_Intron14_Frame1_sgRNA01	0.0154267
TNPO3_ENST00000265388_Intron20_Frame0_sgRNA01	0.0116193			WAC_ENST00000354911_Intron7_Frame1_sgRNA01	0.0154267
ODC1_ENST00000234111_Intron4_Frame0_sgRNA01	0.0116193			DEK_ENST00000652689_Intron3_Frame1_sgRNA01	0.0154267
SS18_ENST00000415083_Intron1_Frame0_sgRNA01	0.0116193			HNRNPH1_ENST00000393432_Intron2_Frame1_sgRNA01	0.0154267
VPS35_ENST00000299138_Intron16_Frame0_sgRNA01	0.0116193			UQCRC1_ENST00000203407_Intron12_Frame1_sgRNA01	0.0154267
CCND3_ENST00000372991_Intron1_Frame0_sgRNA01	0.0116193			FBN3_ENST00000600128_Intron59_Frame1_sgRNA01	0.0154267
ANXA11_ENST00000372231_Intron3_Frame0_sgRNA01	0.0114223			DDRGK1_ENST00000354488_Intron1_Frame1_sgRNA02	0.0154267
DLD_ENST00000205402_Intron3_Frame0_sgRNA01	0.0114223			ABCF2_ENST00000222388_Intron2_Frame1_sgRNA02	0.0154267
PRPF4B_ENST00000480058_Intron5_Frame0_sgRNA01	0.0114223			RBM39_ENST00000253363_Intron11_Frame1_sgRNA01	0.0154267
CCDC43_ENST00000315286_Intron1_Frame0_sgRNA01	0.0114223			LEPR_ENST00000349533_Intron8_Frame1_sgRNA01	0.0154267
LSM12_ENST00000293406_Intron4_Frame0_sgRNA02	0.0114223			MICOS10_ENST00000322753_Intron2_Frame1_sgRNA02	0.0152154
ANXA11_ENST00000372231_Intron9_Frame0_sgRNA01	0.0114223			TWF2_ENST00000305533_Intron2_Frame1_sgRNA01	0.0152154
EFHD2_ENST00000375980_Intron3_Frame0_sgRNA02	0.0114223			SNX2_ENST00000379516_Intron6_Frame1_sgRNA01	0.0152154
CCDC86_ENST00000227520_Intron3_Frame0_sgRNA01	0.0114223			SDC2_ENST00000302190_Intron2_Frame1_sgRNA02	0.0152154
IPO5_ENST00000261574_Intron18_Frame0_sgRNA01	0.0114223			CD163L1_ENST00000416109_Intron3_Frame1_sgRNA01	0.0152154
PAPOLA_ENST00000216277_Intron19_Frame0_sgRNA01	0.0114223			UBAP2L_ENST00000361546_Intron4_Frame1_sgRNA01	0.0152154
SPTBN1_ENST00000356805_Intron12_Frame0_sgRNA01	0.0114223			ILF2_ENST00000361891_Intron6_Frame1_sgRNA01	0.015004
PRCC_ENST00000271526_Intron4_Frame0_sgRNA01	0.0114223			EIF2S3_ENST00000253039_Intron5_Frame1_sgRNA01	0.015004
DSCAML1_ENST00000321322_Intron16_Frame0_sgRNA01	0.0114223			TMX3_ENST00000299608_Intron4_Frame1_sgRNA01	0.015004
ANAPC7_ENST00000455511_Intron2_Frame0_sgRNA02	0.0112254			EML4_ENST00000318522_Intron21_Frame1_sgRNA01	0.015004
TDRD9_ENST00000409874_Intron26_Frame0_sgRNA01	0.0112254			LASP1_ENST00000318008_Intron5_Frame1_sgRNA02	0.015004
CDC73_ENST00000367435_Intron10_Frame0_sgRNA01	0.0112254			SPINT2_ENST00000301244_Intron1_Frame1_sgRNA01	0.015004
FMC1-LUC7L2_ENST00000541515_Intron5_Frame0|LUC7L2_ENST00000354926_Intron4_Frame0_sgRNA02	0.0112254			DCTN6_ENST00000221114_Intron2_Frame1_sgRNA02	0.015004
FH_ENST00000366560_Intron3_Frame0_sgRNA01	0.0112254			MRPL38_ENST00000309352_Intron5_Frame1_sgRNA01	0.015004
WDR36_ENST00000506538_Intron19_Frame0_sgRNA01	0.0112254			G3BP2_ENST00000395719_Intron9_Frame1_sgRNA01	0.015004
SLBP_ENST00000489418_Intron7_Frame0_sgRNA03	0.0112254			COX4I2_ENST00000376075_Intron3_Frame1_sgRNA02	0.015004
FTSJ3_ENST00000427159_Intron8_Frame0_sgRNA01	0.0112254			RAB11A_ENST00000261890_Intron4_Frame1_sgRNA02	0.0147927
MMGT1_ENST00000305963_Intron2_Frame0_sgRNA01	0.0112254			NUP50_ENST00000347635_Intron4_Frame1_sgRNA01	0.0147927
CDKN2C_ENST00000262662_Intron3_Frame0_sgRNA03	0.0112254			HNRNPM_ENST00000325495_Intron11_Frame1_sgRNA01	0.0147927
PPP2R2A_ENST00000315985_Intron3_Frame0_sgRNA01	0.0112254			LARP4_ENST00000429001_Intron3_Frame1_sgRNA02	0.0147927
IARS2_ENST00000366922_Intron11_Frame0_sgRNA01	0.0110285			GPR162_ENST00000311268_Intron3_Frame1_sgRNA01	0.0147927
RPL11_ENST00000643754_Intron1_Frame0_sgRNA01	0.0110285			ABHD10_ENST00000273359_Intron1_Frame1_sgRNA01	0.0147927
BLOC1S1_ENST00000548925_Intron3_Frame0_sgRNA01	0.0110285			AFAP1L2_ENST00000304129_Intron5_Frame1_sgRNA01	0.0145814
SMC2_ENST00000374793_Intron21_Frame0_sgRNA01	0.0110285			FIP1L1_ENST00000337488_Intron13_Frame1_sgRNA01	0.0145814
PIBF1_ENST00000326291_Intron5_Frame0_sgRNA01	0.0110285			TRMT1L_ENST00000367506_Intron1_Frame1_sgRNA01	0.0145814
PEX14_ENST00000356607_Intron1_Frame0_sgRNA01	0.0110285			MCMBP_ENST00000360003_Intron6_Frame1_sgRNA01	0.0145814
HNRNPR_ENST00000374616_Intron4_Frame0_sgRNA01	0.0110285			WDR36_ENST00000506538_Intron18_Frame1_sgRNA01	0.0145814
BABAM2_ENST00000344773_Intron6_Frame0_sgRNA01	0.0110285			MAPK1_ENST00000215832_Intron5_Frame1_sgRNA02	0.0145814
HMGB3_ENST00000325307_Intron4_Frame0_sgRNA02	0.0110285			TLN1_ENST00000314888_Intron19_Frame1_sgRNA01	0.0145814
STAT3_ENST00000264657_Intron4_Frame0_sgRNA01	0.0110285			EIF2S2_ENST00000374980_Intron2_Frame1_sgRNA01	0.0145814
CALD1_ENST00000361675_Intron5_Frame0_sgRNA01	0.0110285			TMED9_ENST00000332598_Intron1_Frame1_sgRNA02	0.0145814
SMARCE1_ENST00000348513_Intron3_Frame0_sgRNA01	0.0110285			REEP4_ENST00000306306_Intron6_Frame1_sgRNA03	0.0145814
NUMA1_ENST00000393695_Intron12_Frame0_sgRNA01	0.0110285			BRD3_ENST00000303407_Intron10_Frame1_sgRNA01	0.0145814
GSPT1_ENST00000434724_Intron11_Frame0_sgRNA01	0.0110285			CDC20_ENST00000310955_Intron2_Frame1_sgRNA01	0.0145814
ANKHD1_ENST00000360839_Intron10_Frame0|ANKHD1-EIF4EBP3_ENST00000532219_Intron10_Frame0_sgRNA01	0.0108315			BCAP31_ENST00000458587_Intron3_Frame1_sgRNA01	0.0145814
DNAJC2_ENST00000379263_Intron12_Frame0_sgRNA01	0.0108315			EIF2B2_ENST00000266126_Intron1_Frame1_sgRNA01	0.0145814
RIF1_ENST00000444746_Intron31_Frame0_sgRNA01	0.0108315			SRP72_ENST00000642900_Intron17_Frame1_sgRNA01	0.0145814
UBA2_ENST00000246548_Intron2_Frame0_sgRNA01	0.0108315			GCN1_ENST00000300648_Intron14_Frame1_sgRNA01	0.0145814
HUWE1_ENST00000342160_Intron81_Frame0_sgRNA01	0.0108315			AP1G1_ENST00000393512_Intron5_Frame1_sgRNA01	0.0143701
U2AF2_ENST00000308924_Intron5_Frame0_sgRNA01	0.0106346			C4orf48_ENST00000409248_Intron2_Frame1_sgRNA03	0.0143701
LSM4_ENST00000593829_Intron3_Frame0_sgRNA01	0.0106346			USP10_ENST00000570191_Intron5_Frame1_sgRNA01	0.0143701
YIPF3_ENST00000372422_Intron1_Frame0_sgRNA01	0.0106346			EIF3K_ENST00000248342_Intron6_Frame1_sgRNA02	0.0143701
PTMA_ENST00000341369_Intron4_Frame0_sgRNA02	0.0106346			NFYB_ENST00000240055_Intron6_Frame1_sgRNA01	0.0143701
NOL7_ENST00000451315_Intron2_Frame0_sgRNA03	0.0106346			KIF13B_ENST00000524189_Intron5_Frame1_sgRNA01	0.0143701
LRRFIP1_ENST00000392000_Intron2_Frame0_sgRNA01	0.0106346			ALDOB_ENST00000647789_Intron4_Frame1_sgRNA01	0.0143701
YBX1_ENST00000321358_Intron3_Frame0_sgRNA01	0.0106346			HCFC1_ENST00000310441_Intron6_Frame1_sgRNA01	0.0143701
VBP1_ENST00000286428_Intron3_Frame0_sgRNA01	0.0106346			ZNF354B_ENST00000322434_Intron4_Frame1_sgRNA02	0.0141587
ZC3H14_ENST00000251038_Intron1_Frame0_sgRNA01	0.0106346			MRPS9_ENST00000258455_Intron10_Frame1_sgRNA01	0.0141587
CTR9_ENST00000361367_Intron6_Frame0_sgRNA01	0.0106346			RLIM_ENST00000332687_Intron2_Frame1_sgRNA02	0.0141587
LONP1_ENST00000360614_Intron1_Frame0_sgRNA01	0.0106346			EXOSC10_ENST00000376936_Intron16_Frame1_sgRNA01	0.0141587
MFN1_ENST00000471841_Intron9_Frame0_sgRNA01	0.0106346			COQ8A_ENST00000366779_Intron9_Frame1_sgRNA01	0.0141587
PDCD5_ENST00000590247_Intron5_Frame0_sgRNA02	0.0106346			PEMT_ENST00000255389_Intron4_Frame1_sgRNA03	0.0141587
CSTF3_ENST00000323959_Intron3_Frame0_sgRNA01	0.0104377			PRPF40A_ENST00000410080_Intron8_Frame1_sgRNA01	0.0141587
RALA_ENST00000005257_Intron2_Frame0_sgRNA02	0.0104377			DDX20_ENST00000369702_Intron7_Frame1_sgRNA01	0.0141587
MON2_ENST00000393630_Intron27_Frame0_sgRNA01	0.0104377			ARCN1_ENST00000264028_Intron7_Frame1_sgRNA03	0.0141587
AQR_ENST00000156471_Intron34_Frame0_sgRNA01	0.0104377			DVL2_ENST00000005340_Intron7_Frame1_sgRNA01	0.0141587
EYA3_ENST00000373871_Intron10_Frame0_sgRNA01	0.0104377			REEP4_ENST00000306306_Intron6_Frame1_sgRNA02	0.0141587
MTDH_ENST00000336273_Intron9_Frame0_sgRNA01	0.0104377			CD8A_ENST00000283635_Intron1_Frame1_sgRNA01	0.0141587
PRR14_ENST00000300835_Intron5_Frame0_sgRNA01	0.0104377			WDR18_ENST00000585809_Intron7_Frame1_sgRNA03	0.0141587
GCSH_ENST00000315467_Intron2_Frame0_sgRNA03	0.0104377			TLE1_ENST00000376499_Intron12_Frame1_sgRNA01	0.0141587
EFHD1_ENST00000264059_Intron3_Frame0_sgRNA01	0.0104377			HCFC1_ENST00000310441_Intron20_Frame1_sgRNA01	0.0141587
ZPR1_ENST00000227322_Intron9_Frame0_sgRNA01	0.0104377			PLRG1_ENST00000499023_Intron4_Frame1_sgRNA01	0.0139474
ARHGAP20_ENST00000260283_Intron2_Frame0_sgRNA01	0.0104377			EPB41L3_ENST00000341928_Intron5_Frame1_sgRNA02	0.0139474
SCN3A_ENST00000283254_Intron15_Frame0_sgRNA01	0.0104377			FBXO28_ENST00000366862_Intron4_Frame1_sgRNA03	0.0139474
RPAP3_ENST00000005386_Intron12_Frame0_sgRNA01	0.0102407			SSBP1_ENST00000265304_Intron6_Frame1_sgRNA01	0.0139474
ACTB_ENST00000646664_Intron3_Frame0_sgRNA02	0.0102407			WDFY3_ENST00000295888_Intron59_Frame1_sgRNA01	0.0139474
CHCHD2_ENST00000395422_Intron2_Frame0_sgRNA01	0.0102407			TSPEAR_ENST00000323084_Intron5_Frame1_sgRNA01	0.0139474
EIF2B2_ENST00000266126_Intron4_Frame0_sgRNA01	0.0102407			GORASP2_ENST00000234160_Intron7_Frame1_sgRNA02	0.0139474
CTPS1_ENST00000650070_Intron5_Frame0_sgRNA01	0.0102407			G3BP1_ENST00000394123_Intron10_Frame1_sgRNA01	0.0139474
UBR4_ENST00000375254_Intron81_Frame0_sgRNA01	0.0102407			NUP210_ENST00000254508_Intron37_Frame1_sgRNA01	0.0139474
CRBN_ENST00000231948_Intron2_Frame0_sgRNA01	0.0102407			ANXA2_ENST00000332680_Intron6_Frame1_sgRNA01	0.0137361
ADGRB3_ENST00000370598_Intron12_Frame0_sgRNA01	0.0102407			DDX1_ENST00000381341_Intron19_Frame1_sgRNA01	0.0137361
PPARGC1A_ENST00000264867_Intron1_Frame0_sgRNA01	0.0102407			RPL29_ENST00000294189_Intron2_Frame1_sgRNA01	0.0137361
UTP18_ENST00000225298_Intron1_Frame0_sgRNA01	0.0102407			FSCN1_ENST00000382361_Intron1_Frame1_sgRNA02	0.0137361
TMEM97_ENST00000226230_Intron1_Frame0_sgRNA01	0.0102407			CCT7_ENST00000258091_Intron2_Frame1_sgRNA02	0.0137361
STOML2_ENST00000356493_Intron6_Frame0_sgRNA01	0.0102407			RBMS1_ENST00000348849_Intron6_Frame1_sgRNA02	0.0137361
TIMM44_ENST00000270538_Intron2_Frame0_sgRNA01	0.0102407			PRRC2C_ENST00000338920_Intron12_Frame1_sgRNA01	0.0137361
RTRAF_ENST00000261700_Intron5_Frame0_sgRNA01	0.0102407			TTC4_ENST00000371281_Intron2_Frame1_sgRNA02	0.0137361
PRPF40A_ENST00000410080_Intron2_Frame0_sgRNA01	0.0102407			TLN2_ENST00000561311_Intron16_Frame1_sgRNA01	0.0137361
PSMD12_ENST00000356126_Intron7_Frame0_sgRNA01	0.0102407			EPB41_ENST00000373798_Intron11_Frame1_sgRNA02	0.0135248
NT5DC2_ENST00000422318_Intron10_Frame0_sgRNA01	0.0102407			STXBP1_ENST00000373302_Intron1_Frame1_sgRNA01	0.0135248
ACOT11_ENST00000371316_Intron5_Frame0_sgRNA01	0.0102407			NDUFV3_ENST00000354250_Intron3_Frame1_sgRNA01	0.0135248
VPS35_ENST00000299138_Intron11_Frame0_sgRNA01	0.0102407			MALSU1_ENST00000466681_Intron1_Frame1_sgRNA02	0.0135248
MCM3_ENST00000616552_Intron13_Frame0_sgRNA01	0.0100438			PHGDH_ENST00000641597_Intron14_Frame1_sgRNA01	0.0135248
DDRGK1_ENST00000354488_Intron4_Frame0_sgRNA01	0.0100438			NELFA_ENST00000542778_Intron8_Frame1_sgRNA01	0.0135248
IPO11_ENST00000409296_Intron26_Frame0_sgRNA01	0.0100438			DRG1_ENST00000331457_Intron4_Frame1_sgRNA01	0.0135248
GCN1_ENST00000300648_Intron39_Frame0_sgRNA01	0.0100438			NonTargetingControlGuideForHuman_0378	0.0135248
TRIP12_ENST00000389044_Intron9_Frame0_sgRNA01	0.0100438			PMPCB_ENST00000249269_Intron6_Frame1_sgRNA01	0.0135248
CCT3_ENST00000295688_Intron3_Frame0_sgRNA01	0.0100438			NFYB_ENST00000240055_Intron3_Frame1_sgRNA02	0.0135248
MRPS7_ENST00000245539_Intron3_Frame0_sgRNA01	0.0100438			LMAN1_ENST00000251047_Intron1_Frame1_sgRNA02	0.0135248
RBMX_ENST00000320676_Intron3_Frame0_sgRNA02	0.0100438			RPS19BP1_ENST00000334678_Intron2_Frame1_sgRNA02	0.0135248
DNMT1_ENST00000359526_Intron26_Frame0_sgRNA01	0.0100438			MSX2_ENST00000239243_Intron1_Frame1_sgRNA02	0.0133134
ZYX_ENST00000322764_Intron7_Frame0_sgRNA01	0.0100438			ECI1_ENST00000301729_Intron1_Frame1_sgRNA02	0.0133134
ARHGEF12_ENST00000397843_Intron13_Frame0_sgRNA01	0.0100438			PTPA_ENST00000358994_Intron2_Frame1_sgRNA02	0.0133134
GCLC_ENST00000650454_Intron8_Frame0_sgRNA01	0.0100438			ANKRD17_ENST00000358602_Intron25_Frame1_sgRNA01	0.0133134
TDRD6_ENST00000316081_Intron2_Frame0_sgRNA02	0.0100438			KDELR1_ENST00000330720_Intron1_Frame1_sgRNA02	0.0133134
SMARCC1_ENST00000254480_Intron25_Frame0_sgRNA01	0.0100438			MTHFD2_ENST00000394053_Intron2_Frame1_sgRNA01	0.0133134
MED4_ENST00000258648_Intron3_Frame0_sgRNA02	0.0100438			CRB2_ENST00000373631_Intron5_Frame1_sgRNA01	0.0133134
XRCC5_ENST00000392133_Intron12_Frame0_sgRNA01	0.00984684			TMA7_ENST00000438607_Intron3_Frame1_sgRNA02	0.0133134
NDUFA5_ENST00000471770_Intron3_Frame0_sgRNA01	0.00984684			CDCA2_ENST00000330560_Intron5_Frame1_sgRNA01	0.0133134
USP9X_ENST00000324545_Intron10_Frame0_sgRNA01	0.00984684			PSMC1_ENST00000261303_Intron7_Frame1_sgRNA01	0.0131021
STAT1_ENST00000415035_Intron19_Frame0_sgRNA01	0.00984684			RCN2_ENST00000320963_Intron2_Frame1_sgRNA01	0.0131021
CLCN7_ENST00000382745_Intron22_Frame0_sgRNA01	0.00984684			MRPL16_ENST00000300151_Intron2_Frame1_sgRNA02	0.0131021
RAB5IF_ENST00000342422_Intron1_Frame0_sgRNA02	0.00984684			RPL30_ENST00000521291_Intron3_Frame1_sgRNA03	0.0131021
DPPA3_ENST00000345088_Intron2_Frame0_sgRNA01	0.00984684			EPHA5_ENST00000622150_Intron10_Frame1_sgRNA01	0.0131021
SRP14_ENST00000267884_Intron1_Frame0_sgRNA02	0.00984684			PPFIA1_ENST00000253925_Intron26_Frame1_sgRNA01	0.0131021
PRPF38A_ENST00000257181_Intron5_Frame0_sgRNA02	0.00984684			CEP97_ENST00000341893_Intron1_Frame1_sgRNA01	0.0131021
MRPL17_ENST00000288937_Intron2_Frame0_sgRNA01	0.00984684			PPP2R2A_ENST00000315985_Intron1_Frame1_sgRNA01	0.0131021
FMC1-LUC7L2_ENST00000541515_Intron7_Frame0|LUC7L2_ENST00000354926_Intron6_Frame0_sgRNA01	0.00984684			VDAC2_ENST00000313132_Intron3_Frame1_sgRNA02	0.0131021
CALM2_ENST00000272298_Intron1_Frame0_sgRNA01	0.00984684			RELA_ENST00000406246_Intron1_Frame1_sgRNA01	0.0131021
MTHFD1_ENST00000652337_Intron26_Frame0_sgRNA01	0.00984684			HINT2_ENST00000259667_Intron4_Frame1_sgRNA01	0.0131021
NPDC1_ENST00000371601_Intron6_Frame0_sgRNA02	0.00984684			SLC17A5_ENST00000355773_Intron1_Frame1_sgRNA01	0.0131021
AP3D1_ENST00000643116_Intron26_Frame0_sgRNA01	0.00984684			ATF7IP_ENST00000544627_Intron13_Frame1_sgRNA01	0.0131021
BOP1_ENST00000569669_Intron2_Frame0_sgRNA01	0.00984684			FMR1_ENST00000370475_Intron9_Frame1_sgRNA01	0.0131021
SAMM50_ENST00000350028_Intron1_Frame0_sgRNA01	0.00984684			PRKAR2A_ENST00000265563_Intron1_Frame1_sgRNA02	0.0131021
SLC11A1_ENST00000233202_Intron11_Frame0_sgRNA01	0.00964991			FAM107A_ENST00000474531_Intron2_Frame1_sgRNA02	0.0131021
ACIN1_ENST00000262710_Intron1_Frame0_sgRNA01	0.00964991			CSNK2A2_ENST00000262506_Intron10_Frame1_sgRNA02	0.0131021
PKM_ENST00000565184_Intron3_Frame0_sgRNA01	0.00964991			SLC9A3R1_ENST00000262613_Intron3_Frame1_sgRNA03	0.0128908
YBX3_ENST00000228251_Intron6_Frame0_sgRNA01	0.00964991			CAMLG_ENST00000297156_Intron1_Frame1_sgRNA02	0.0128908
MANF_ENST00000663383_Intron2_Frame0_sgRNA02	0.00964991			TP73_ENST00000378295_Intron11_Frame1_sgRNA02	0.0128908
HK1_ENST00000436817_Intron4_Frame0_sgRNA01	0.00964991			MGARP_ENST00000398955_Intron1_Frame1_sgRNA01	0.0128908
CTCF_ENST00000264010_Intron5_Frame0_sgRNA02	0.00964991			SMARCA4_ENST00000344626_Intron33_Frame1_sgRNA01	0.0128908
USP9X_ENST00000324545_Intron31_Frame0_sgRNA01	0.00964991			SLC25A29_ENST00000359232_Intron1_Frame1_sgRNA02	0.0128908
DAP3_ENST00000368336_Intron4_Frame0_sgRNA01	0.00964991			RHOBTB1_ENST00000337910_Intron10_Frame1_sgRNA01	0.0128908
DENND5A_ENST00000328194_Intron3_Frame0_sgRNA01	0.00964991			RRP1_ENST00000497547_Intron1_Frame1_sgRNA01	0.0128908
GSTP1_ENST00000398606_Intron5_Frame0_sgRNA02	0.00945297			PSMA7_ENST00000370873_Intron2_Frame1_sgRNA03	0.0128908
CSE1L_ENST00000262982_Intron8_Frame0_sgRNA01	0.00945297			MEAF6_ENST00000373075_Intron4_Frame1_sgRNA03	0.0128908
TPM4_ENST00000646974_Intron6_Frame0_sgRNA01	0.00945297			RANBP1_ENST00000430524_Intron3_Frame1_sgRNA02	0.0128908
TRMT6_ENST00000203001_Intron7_Frame0_sgRNA01	0.00945297			ACTL6A_ENST00000429709_Intron1_Frame1_sgRNA02	0.0128908
CTNNB1_ENST00000643541_Intron14_Frame0_sgRNA01	0.00945297			DBT_ENST00000370132_Intron2_Frame1_sgRNA01	0.0128908
KDM5D_ENST00000541639_Intron11_Frame0_sgRNA01	0.00945297			RAB14_ENST00000373840_Intron3_Frame1_sgRNA01	0.0126795
KRT75_ENST00000252245_Intron6_Frame0_sgRNA01	0.00945297			ZSCAN1_ENST00000282326_Intron3_Frame1_sgRNA02	0.0126795
TXLNA_ENST00000373610_Intron9_Frame0_sgRNA01	0.00945297			RBM27_ENST00000265271_Intron6_Frame1_sgRNA01	0.0126795
SNRNP48_ENST00000342415_Intron1_Frame0_sgRNA02	0.00945297			RPS27A_ENST00000402285_Intron3_Frame1_sgRNA02	0.0126795
EIF1AX_ENST00000379607_Intron6_Frame0_sgRNA02	0.00945297			FUBP1_ENST00000370768_Intron16_Frame1_sgRNA01	0.0126795
STRN4_ENST00000391910_Intron6_Frame0_sgRNA02	0.00945297			SND1_ENST00000354725_Intron3_Frame1_sgRNA01	0.0126795
TENT4A_ENST00000631941_Intron2_Frame0_sgRNA01	0.00945297			PIH1D1_ENST00000262265_Intron3_Frame1_sgRNA01	0.0126795
WTAP_ENST00000358372_Intron2_Frame0_sgRNA01	0.00945297			GLYATL1_ENST00000300079_Intron5_Frame1_sgRNA01	0.0126795
SPTAN1_ENST00000630866_Intron10_Frame0_sgRNA01	0.00945297			CINP_ENST00000559514_Intron1_Frame1_sgRNA01	0.0126795
CNOT3_ENST00000221232_Intron10_Frame0_sgRNA01	0.00945297			PYCR2_ENST00000343818_Intron1_Frame1_sgRNA01	0.0126795
CCT4_ENST00000394440_Intron7_Frame0_sgRNA01	0.00945297			MRPL51_ENST00000229238_Intron1_Frame1_sgRNA02	0.0126795
PTOV1_ENST00000599732_Intron1_Frame0_sgRNA01	0.00925603			KHSRP_ENST00000398148_Intron3_Frame1_sgRNA01	0.0126795
DNTTIP2_ENST00000436063_Intron4_Frame0_sgRNA01	0.00925603			GATAD2A_ENST00000404158_Intron10_Frame1_sgRNA02	0.0126795
IPO7_ENST00000379719_Intron8_Frame0_sgRNA01	0.00925603			DNAJC7_ENST00000457167_Intron12_Frame1_sgRNA01	0.0126795
SNRNP27_ENST00000244227_Intron4_Frame0_sgRNA01	0.00925603			UBQLN1_ENST00000376395_Intron6_Frame1_sgRNA01	0.0126795
EIF2S1_ENST00000256383_Intron7_Frame0_sgRNA01	0.00925603			DDB1_ENST00000301764_Intron20_Frame1_sgRNA01	0.0124681
PREX1_ENST00000371941_Intron22_Frame0_sgRNA01	0.00925603			CLPB_ENST00000294053_Intron6_Frame1_sgRNA01	0.0124681
NAF1_ENST00000274054_Intron6_Frame0_sgRNA01	0.00925603			TAF4_ENST00000252996_Intron1_Frame1_sgRNA02	0.0124681
GPALPP1_ENST00000379151_Intron6_Frame0_sgRNA01	0.00925603			TUBB4B_ENST00000340384_Intron2_Frame1_sgRNA02	0.0124681
MYOM1_ENST00000356443_Intron19_Frame0_sgRNA01	0.00925603			ACLY_ENST00000352035_Intron14_Frame1_sgRNA01	0.0124681
ARIH1_ENST00000379887_Intron3_Frame0_sgRNA01	0.00925603			HNRNPC_ENST00000554455_Intron7_Frame1_sgRNA01	0.0124681
FAM133B_ENST00000445716_Intron3_Frame0_sgRNA01	0.00925603			PRPF4_ENST00000374198_Intron2_Frame1_sgRNA02	0.0124681
MSH2_ENST00000233146_Intron15_Frame0_sgRNA01	0.00925603			RPL10A_ENST00000322203_Intron4_Frame1_sgRNA02	0.0124681
ETFA_ENST00000557943_Intron1_Frame0_sgRNA01	0.00905909			RANBP1_ENST00000430524_Intron3_Frame1_sgRNA01	0.0124681
SEC11C_ENST00000587834_Intron5_Frame0_sgRNA02	0.00905909			EIF4G2_ENST00000526148_Intron18_Frame1_sgRNA01	0.0124681
RAC1_ENST00000356142_Intron3_Frame0_sgRNA01	0.00905909			ATRIP_ENST00000320211_Intron12_Frame1_sgRNA01	0.0124681
EIF3J_ENST00000261868_Intron7_Frame0_sgRNA02	0.00905909			PPP4R2_ENST00000356692_Intron1_Frame1_sgRNA02	0.0124681
DCTN2_ENST00000434715_Intron7_Frame0_sgRNA01	0.00905909			HNRNPC_ENST00000554455_Intron3_Frame1_sgRNA02	0.0124681
SMCHD1_ENST00000320876_Intron1_Frame0_sgRNA01	0.00905909			GPI_ENST00000415930_Intron14_Frame1_sgRNA02	0.0124681
KPNA6_ENST00000373625_Intron2_Frame0_sgRNA01	0.00905909			TRIM65_ENST00000269383_Intron4_Frame1_sgRNA01	0.0124681
NDUFV3_ENST00000354250_Intron1_Frame0_sgRNA01	0.00905909			ASPH_ENST00000379454_Intron13_Frame1_sgRNA01	0.0124681
TRPC4AP_ENST00000252015_Intron1_Frame0_sgRNA01	0.00905909			KNTC1_ENST00000333479_Intron48_Frame1_sgRNA01	0.0124681
ATP5MG_ENST00000300688_Intron2_Frame0_sgRNA03	0.00905909			MTA1_ENST00000331320_Intron17_Frame1_sgRNA01	0.0122568
RPRD1A_ENST00000399022_Intron4_Frame0_sgRNA02	0.00905909			SRSF11_ENST00000370950_Intron7_Frame1_sgRNA01	0.0122568
AKR1A1_ENST00000372070_Intron9_Frame0_sgRNA01	0.00905909			PSMA4_ENST00000044462_Intron8_Frame1_sgRNA02	0.0122568
GTF2I_ENST00000573035_Intron2_Frame0_sgRNA03	0.00905909			GPN1_ENST00000264718_Intron2_Frame1_sgRNA01	0.0122568
TXLNG_ENST00000380122_Intron7_Frame0_sgRNA01	0.00905909			SRSF6_ENST00000244020_Intron2_Frame1_sgRNA01	0.0122568
SPTA1_ENST00000643759_Intron24_Frame0_sgRNA01	0.00905909			SPNS3_ENST00000355530_Intron1_Frame1_sgRNA02	0.0122568
PARP1_ENST00000366794_Intron13_Frame0_sgRNA01	0.00905909			AP001453.5_ENST00000651560_Intron5_Frame1|FKBP2_ENST00000309366_Intron5_Frame1_sgRNA01	0.0122568
TAX1BP3_ENST00000225525_Intron1_Frame0_sgRNA02	0.00905909			TIPIN_ENST00000261881_Intron2_Frame1_sgRNA02	0.0122568
ZC3H18_ENST00000452588_Intron16_Frame0_sgRNA01	0.00905909			TMEM171_ENST00000454765_Intron2_Frame1_sgRNA02	0.0122568
UBE2Q1_ENST00000292211_Intron11_Frame0_sgRNA01	0.00905909			PEF1_ENST00000373703_Intron2_Frame1_sgRNA01	0.0122568
LAMTOR2_ENST00000368305_Intron3_Frame0_sgRNA01	0.00905909			RBM22_ENST00000199814_Intron4_Frame1_sgRNA02	0.0122568
DNTTIP2_ENST00000436063_Intron1_Frame0_sgRNA01	0.00905909			DRG2_ENST00000225729_Intron1_Frame1_sgRNA01	0.0122568
UBLCP1_ENST00000296786_Intron3_Frame0_sgRNA01	0.00905909			TXNDC12_ENST00000371626_Intron1_Frame1_sgRNA01	0.0122568
RBM34_ENST00000408888_Intron8_Frame0_sgRNA01	0.00905909			FASN_ENST00000306749_Intron18_Frame1_sgRNA01	0.0122568
NUP155_ENST00000231498_Intron6_Frame0_sgRNA01	0.00905909			MYL12A_ENST00000580887_Intron3_Frame1_sgRNA01	0.0122568
SPAG9_ENST00000262013_Intron17_Frame0_sgRNA01	0.00886216			LSM7_ENST00000252622_Intron3_Frame1_sgRNA01	0.0122568
HMGN1_ENST00000380749_Intron4_Frame0_sgRNA01	0.00886216			PHF23_ENST00000320316_Intron1_Frame1_sgRNA02	0.0120455
COPZ1_ENST00000549043_Intron4_Frame0_sgRNA01	0.00886216			SAE1_ENST00000270225_Intron6_Frame1_sgRNA01	0.0120455
SYAP1_ENST00000380155_Intron4_Frame0_sgRNA01	0.00886216			CD164_ENST00000310786_Intron2_Frame1_sgRNA01	0.0120455
RANBP2_ENST00000283195_Intron17_Frame0_sgRNA01	0.00886216			MYCBP_ENST00000397572_Intron2_Frame1_sgRNA03	0.0120455
POLR2B_ENST00000381227_Intron23_Frame0_sgRNA01	0.00886216			MCEE_ENST00000244217_Intron1_Frame1_sgRNA03	0.0120455
KPNA4_ENST00000334256_Intron11_Frame0_sgRNA01	0.00886216			RNASEH2C_ENST00000534482_Intron1_Frame1_sgRNA02	0.0120455
PUF60_ENST00000526683_Intron1_Frame0_sgRNA01	0.00886216			TRIM25_ENST00000316881_Intron4_Frame1_sgRNA01	0.0120455
PSMC5_ENST00000310144_Intron2_Frame0_sgRNA01	0.00886216			SSR1_ENST00000244763_Intron7_Frame1_sgRNA01	0.0120455
TXLNG_ENST00000380122_Intron1_Frame0_sgRNA01	0.00886216			MED20_ENST00000265350_Intron2_Frame1_sgRNA01	0.0120455
UNG_ENST00000242576_Intron1_Frame0_sgRNA01	0.00886216			CDC42_ENST00000648594_Intron3_Frame1_sgRNA01	0.0120455
MED4_ENST00000258648_Intron3_Frame0_sgRNA01	0.00886216			MIB2_ENST00000505820_Intron5_Frame1_sgRNA01	0.0120455
EPB41L3_ENST00000341928_Intron4_Frame0_sgRNA01	0.00886216			CTTN_ENST00000376561_Intron12_Frame1_sgRNA01	0.0120455
CD2BP2_ENST00000305596_Intron2_Frame0_sgRNA01	0.00886216			PRDX2_ENST00000301522_Intron5_Frame1_sgRNA01	0.0120455
RPL35_ENST00000348462_Intron1_Frame0_sgRNA01	0.00886216			EEF1G_ENST00000329251_Intron6_Frame1_sgRNA02	0.0120455
TTC4_ENST00000371281_Intron6_Frame0_sgRNA01	0.00866522			USP10_ENST00000570191_Intron4_Frame1_sgRNA01	0.0120455
COPG1_ENST00000314797_Intron12_Frame0_sgRNA01	0.00866522			PGM1_ENST00000371083_Intron7_Frame1_sgRNA01	0.0118342
DRAP1_ENST00000312515_Intron5_Frame0_sgRNA01	0.00866522			ABCF3_ENST00000429586_Intron3_Frame1_sgRNA01	0.0118342
NOC3L_ENST00000371361_Intron11_Frame0_sgRNA01	0.00866522			STX5_ENST00000294179_Intron8_Frame1_sgRNA02	0.0118342
NASP_ENST00000350030_Intron11_Frame0_sgRNA01	0.00866522			GRN_ENST00000053867_Intron4_Frame1_sgRNA01	0.0118342
EPB41L2_ENST00000337057_Intron15_Frame0_sgRNA01	0.00866522			UHRF1_ENST00000622802_Intron5_Frame1_sgRNA01	0.0118342
GOLPH3_ENST00000265070_Intron1_Frame0_sgRNA01	0.00866522			GAPVD1_ENST00000394105_Intron13_Frame1_sgRNA01	0.0118342
ARHGEF7_ENST00000646102_Intron16_Frame0_sgRNA01	0.00866522			EIF1AX_ENST00000379607_Intron2_Frame1_sgRNA01	0.0118342
NUP85_ENST00000245544_Intron18_Frame0_sgRNA01	0.00866522			DDX19A_ENST00000302243_Intron3_Frame1_sgRNA01	0.0118342
VPS53_ENST00000437048_Intron11_Frame0_sgRNA01	0.00866522			COX5B_ENST00000258424_Intron1_Frame1_sgRNA02	0.0118342
DDX50_ENST00000373585_Intron1_Frame0_sgRNA01	0.00866522			FAM49B_ENST00000519824_Intron3_Frame1_sgRNA02	0.0118342
TLE3_ENST00000558939_Intron10_Frame0_sgRNA01	0.00866522			COX4I1_ENST00000253452_Intron3_Frame1_sgRNA02	0.0118342
TEX13B_ENST00000302917_Intron2_Frame0_sgRNA03	0.00866522			YEATS4_ENST00000247843_Intron6_Frame1_sgRNA01	0.0118342
METTL26_ENST00000397666_Intron2_Frame0_sgRNA02	0.00866522			GSK3A_ENST00000222330_Intron10_Frame1_sgRNA01	0.0118342
GFM1_ENST00000264263_Intron18_Frame0_sgRNA01	0.00866522			ZYX_ENST00000322764_Intron6_Frame1_sgRNA01	0.0118342
DNMT1_ENST00000359526_Intron9_Frame0_sgRNA01	0.00866522			TMED10_ENST00000303575_Intron2_Frame1_sgRNA01	0.0118342
DPP7_ENST00000371579_Intron7_Frame0_sgRNA01	0.00866522			DTYMK_ENST00000305784_Intron1_Frame1_sgRNA01	0.0118342
EPB41_ENST00000373798_Intron16_Frame0_sgRNA01	0.00846828			IMMT_ENST00000410111_Intron5_Frame1_sgRNA01	0.0118342
CRLF3_ENST00000324238_Intron1_Frame0_sgRNA02	0.00846828			RANBP1_ENST00000430524_Intron5_Frame1_sgRNA01	0.0118342
RGPD3_ENST00000409886_Intron7_Frame0_sgRNA01	0.00846828			PDPN_ENST00000294489_Intron3_Frame1_sgRNA02	0.0118342
MARCKS_ENST00000612661_Intron1_Frame0_sgRNA03	0.00846828			NIN_ENST00000382041_Intron4_Frame1_sgRNA02	0.0118342
MAX_ENST00000358664_Intron3_Frame0_sgRNA02	0.00846828			VMA21_ENST00000370361_Intron3_Frame1_sgRNA02	0.0116228
CFAP54_ENST00000524981_Intron36_Frame0_sgRNA01	0.00846828			GSR_ENST00000221130_Intron10_Frame1_sgRNA02	0.0116228
CBX5_ENST00000209875_Intron3_Frame0_sgRNA03	0.00846828			TUFM_ENST00000313511_Intron2_Frame1_sgRNA01	0.0116228
TXLNG_ENST00000380122_Intron4_Frame0_sgRNA01	0.00846828			TMEM41A_ENST00000421852_Intron4_Frame1_sgRNA01	0.0116228
EXOSC4_ENST00000316052_Intron1_Frame0_sgRNA01	0.00846828			NCL_ENST00000322723_Intron3_Frame1_sgRNA01	0.0116228
IMMT_ENST00000410111_Intron13_Frame0_sgRNA01	0.00846828			ATP6V0B_ENST00000532642_Intron1_Frame1_sgRNA01	0.0116228
NPEPPS_ENST00000322157_Intron21_Frame0_sgRNA01	0.00846828			UNC119B_ENST00000344651_Intron1_Frame1_sgRNA01	0.0116228
CCAR1_ENST00000265872_Intron5_Frame0_sgRNA01	0.00846828			PPP4R2_ENST00000356692_Intron1_Frame1_sgRNA01	0.0116228
MRPL12_ENST00000333676_Intron3_Frame0_sgRNA01	0.00846828			MRPS2_ENST00000371785_Intron2_Frame1_sgRNA01	0.0116228
KPNA1_ENST00000344337_Intron2_Frame0_sgRNA01	0.00846828			DDX21_ENST00000354185_Intron6_Frame1_sgRNA02	0.0116228
DARS2_ENST00000649689_Intron7_Frame0_sgRNA01	0.00846828			LTV1_ENST00000367576_Intron4_Frame1_sgRNA02	0.0116228
RPAIN_ENST00000405578_Intron1_Frame0_sgRNA01	0.00846828			COX4I1_ENST00000253452_Intron4_Frame1_sgRNA02	0.0116228
ACADS_ENST00000242592_Intron3_Frame0_sgRNA01	0.00846828			CKAP2_ENST00000378037_Intron1_Frame1_sgRNA02	0.0116228
TMA7_ENST00000438607_Intron2_Frame0_sgRNA02	0.00846828			CUL1_ENST00000409469_Intron8_Frame1_sgRNA02	0.0116228
CACNB2_ENST00000324631_Intron8_Frame0_sgRNA01	0.00846828			TPM3_ENST00000651641_Intron8_Frame1_sgRNA01	0.0116228
BCAP31_ENST00000458587_Intron5_Frame0_sgRNA02	0.00846828			TBL1XR1_ENST00000430069_Intron3_Frame1_sgRNA02	0.0114115
VPS35_ENST00000299138_Intron1_Frame0_sgRNA01	0.00827135			COQ4_ENST00000300452_Intron2_Frame1_sgRNA02	0.0114115
UBE2W_ENST00000419880_Intron1_Frame0_sgRNA01	0.00827135			KDM5B_ENST00000367264_Intron25_Frame1_sgRNA01	0.0114115
TMEM184C_ENST00000296582_Intron1_Frame0_sgRNA01	0.00827135			RAB2A_ENST00000262646_Intron1_Frame1_sgRNA01	0.0114115
SEC31A_ENST00000395310_Intron19_Frame0_sgRNA01	0.00827135			DENR_ENST00000280557_Intron4_Frame1_sgRNA01	0.0114115
REEP4_ENST00000306306_Intron4_Frame0_sgRNA01	0.00827135			NOA1_ENST00000264230_Intron1_Frame1_sgRNA02	0.0114115
SMARCA4_ENST00000344626_Intron11_Frame0_sgRNA01	0.00827135			MIOS_ENST00000340080_Intron5_Frame1_sgRNA01	0.0114115
RPL4_ENST00000307961_Intron1_Frame0_sgRNA01	0.00827135			MAP11_ENST00000316937_Intron4_Frame1_sgRNA01	0.0114115
DOCK11_ENST00000276202_Intron18_Frame0_sgRNA01	0.00827135			ST13_ENST00000216218_Intron5_Frame1_sgRNA01	0.0114115
DKC1_ENST00000369550_Intron2_Frame0_sgRNA01	0.00827135			HAT1_ENST00000264108_Intron8_Frame1_sgRNA02	0.0114115
UFD1_ENST00000263202_Intron11_Frame0_sgRNA01	0.00827135			AKT1S1_ENST00000391835_Intron2_Frame1_sgRNA01	0.0112002
AKR1B10_ENST00000359579_Intron7_Frame0_sgRNA01	0.00827135			HDAC2_ENST00000519065_Intron1_Frame1_sgRNA01	0.0112002
ANP32B_ENST00000339399_Intron5_Frame0_sgRNA01	0.00827135			DEK_ENST00000652689_Intron2_Frame1_sgRNA01	0.0112002
IQGAP1_ENST00000268182_Intron15_Frame0_sgRNA01	0.00827135			PLEKHN1_ENST00000379410_Intron15_Frame1_sgRNA02	0.0112002
RABGGTB_ENST00000319942_Intron8_Frame0_sgRNA01	0.00827135			STAT4_ENST00000358470_Intron20_Frame1_sgRNA01	0.0112002
TMEM176A_ENST00000484928_Intron6_Frame0_sgRNA01	0.00827135			ATP5PO_ENST00000290299_Intron4_Frame1_sgRNA02	0.0112002
ZPLD1_ENST00000306176_Intron3_Frame0_sgRNA01	0.00827135			TRMT6_ENST00000203001_Intron2_Frame1_sgRNA02	0.0112002
KDM8_ENST00000441782_Intron4_Frame0_sgRNA01	0.00827135			SCD_ENST00000370355_Intron5_Frame1_sgRNA01	0.0112002
FARSA_ENST00000314606_Intron1_Frame0_sgRNA01	0.00807441			HSPA4_ENST00000304858_Intron8_Frame1_sgRNA01	0.0112002
FER1L5_ENST00000624922_Intron23_Frame0_sgRNA01	0.00807441			AP2M1_ENST00000411763_Intron8_Frame1_sgRNA01	0.0112002
SARS2_ENST00000600042_Intron1_Frame0_sgRNA01	0.00807441			EIF3D_ENST00000216190_Intron9_Frame1_sgRNA02	0.0112002
BCORL1_ENST00000218147_Intron4_Frame0_sgRNA01	0.00807441			PHF23_ENST00000320316_Intron4_Frame1_sgRNA01	0.0112002
UBE2K_ENST00000261427_Intron1_Frame0_sgRNA01	0.00807441			ERO1A_ENST00000395686_Intron9_Frame1_sgRNA01	0.0112002
WDPCP_ENST00000272321_Intron6_Frame0_sgRNA01	0.00807441			DIAPH2_ENST00000324765_Intron25_Frame1_sgRNA01	0.0112002
XPO1_ENST00000401558_Intron2_Frame0_sgRNA01	0.00807441			TRA2B_ENST00000453386_Intron8_Frame1_sgRNA01	0.0109889
HSPD1_ENST00000388968_Intron11_Frame0_sgRNA01	0.00807441			MYEF2_ENST00000324324_Intron14_Frame1_sgRNA01	0.0109889
DDX21_ENST00000354185_Intron1_Frame0_sgRNA01	0.00807441			PPAT_ENST00000264220_Intron10_Frame1_sgRNA02	0.0109889
TARS1_ENST00000455217_Intron14_Frame0_sgRNA01	0.00807441			BRIX1_ENST00000336767_Intron2_Frame1_sgRNA03	0.0109889
CKB_ENST00000348956_Intron6_Frame0_sgRNA02	0.00807441			C5orf15_ENST00000231512_Intron1_Frame1_sgRNA01	0.0109889
CFAP298_ENST00000290155_Intron6_Frame0_sgRNA01	0.00807441			EIF2S3_ENST00000253039_Intron6_Frame1_sgRNA01	0.0109889
SON_ENST00000356577_Intron8_Frame0_sgRNA01	0.00807441			VAPB_ENST00000475243_Intron2_Frame1_sgRNA02	0.0109889
BCL2L2-PABPN1_ENST00000553781_Intron5_Frame0|PABPN1_ENST00000216727_Intron3_Frame0_sgRNA02	0.00807441			NUP153_ENST00000537253_Intron18_Frame1_sgRNA01	0.0109889
RPL14_ENST00000338970_Intron1_Frame0_sgRNA01	0.00807441			IVD_ENST00000651168_Intron11_Frame1_sgRNA01	0.0109889
HNRNPAB_ENST00000358344_Intron5_Frame0_sgRNA02	0.00807441			GCFC2_ENST00000321027_Intron2_Frame1_sgRNA01	0.0109889
RACK1_ENST00000512805_Intron3_Frame0_sgRNA01	0.00807441			RPS25_ENST00000527673_Intron3_Frame1_sgRNA01	0.0109889
MCU_ENST00000373053_Intron7_Frame0_sgRNA01	0.00807441			CCDC152_ENST00000361970_Intron3_Frame1_sgRNA01	0.0109889
RBM25_ENST00000261973_Intron3_Frame0_sgRNA01	0.00807441			CCDC124_ENST00000445755_Intron3_Frame1_sgRNA01	0.0109889
CBX6_ENST00000407418_Intron4_Frame0_sgRNA01	0.00807441			POGZ_ENST00000271715_Intron6_Frame1_sgRNA01	0.0109889
PDIA6_ENST00000404371_Intron9_Frame0_sgRNA01	0.00807441			GCSH_ENST00000315467_Intron3_Frame1_sgRNA02	0.0109889
RPL38_ENST00000439590_Intron2_Frame0_sgRNA02	0.00787747			HECTD1_ENST00000553700_Intron29_Frame1_sgRNA01	0.0107775
BLVRA_ENST00000265523_Intron2_Frame0_sgRNA01	0.00787747			HNRNPAB_ENST00000358344_Intron7_Frame1_sgRNA01	0.0107775
RANBP3_ENST00000340578_Intron13_Frame0_sgRNA01	0.00787747			ATXN2_ENST00000550104_Intron11_Frame1_sgRNA01	0.0107775
CLC_ENST00000221804_Intron1_Frame0_sgRNA02	0.00787747			MRPL19_ENST00000393909_Intron3_Frame1_sgRNA01	0.0107775
ACTG1_ENST00000573283_Intron5_Frame0_sgRNA02	0.00787747			DIAPH1_ENST00000389054_Intron18_Frame1_sgRNA01	0.0107775
COL6A1_ENST00000361866_Intron11_Frame0_sgRNA01	0.00787747			FKBP1A_ENST00000400137_Intron1_Frame1_sgRNA01	0.0107775
KNOP1_ENST00000219837_Intron2_Frame0_sgRNA02	0.00787747			RPL15_ENST00000307839_Intron2_Frame1_sgRNA03	0.0107775
NRBP1_ENST00000379863_Intron2_Frame0_sgRNA01	0.00787747			ACTN1_ENST00000394419_Intron3_Frame1_sgRNA01	0.0107775
NUP188_ENST00000372577_Intron14_Frame0_sgRNA01	0.00787747			ABCA10_ENST00000269081_Intron5_Frame1_sgRNA01	0.0107775
ZPR1_ENST00000227322_Intron1_Frame0_sgRNA01	0.00787747			ERP44_ENST00000262455_Intron4_Frame1_sgRNA02	0.0107775
SNRPA_ENST00000243563_Intron3_Frame0_sgRNA01	0.00787747			MAP2K1_ENST00000307102_Intron5_Frame1_sgRNA01	0.0107775
ASB18_ENST00000409749_Intron4_Frame0_sgRNA02	0.00787747			LTV1_ENST00000367576_Intron4_Frame1_sgRNA01	0.0107775
RFC1_ENST00000381897_Intron2_Frame0_sgRNA01	0.00787747			CBR1_ENST00000290349_Intron1_Frame1_sgRNA01	0.0107775
CFL1_ENST00000525451_Intron2_Frame0_sgRNA03	0.00787747			EIF4A3_ENST00000649764_Intron6_Frame1_sgRNA01	0.0107775
NUP58_ENST00000381736_Intron12_Frame0_sgRNA01	0.00787747			MTHFD1L_ENST00000611279_Intron16_Frame1_sgRNA01	0.0107775
EXOSC4_ENST00000316052_Intron1_Frame0_sgRNA02	0.00787747			PSMA4_ENST00000044462_Intron6_Frame1_sgRNA02	0.0105662
PSMD13_ENST00000431206_Intron7_Frame0_sgRNA01	0.00787747			CNOT10_ENST00000454516_Intron1_Frame1_sgRNA01	0.0105662
HNRNPM_ENST00000325495_Intron3_Frame0_sgRNA01	0.00787747			NUP98_ENST00000324932_Intron30_Frame1_sgRNA01	0.0105662
PRKDC_ENST00000314191_Intron73_Frame0_sgRNA01	0.00787747			PFN1_ENST00000225655_Intron2_Frame1_sgRNA01	0.0105662
CAD_ENST00000264705_Intron22_Frame0_sgRNA01	0.00787747			EEF2_ENST00000309311_Intron14_Frame1_sgRNA01	0.0105662
SRSF4_ENST00000373795_Intron3_Frame0_sgRNA01	0.00768054			DFFA_ENST00000377038_Intron1_Frame1_sgRNA01	0.0105662
FEZ2_ENST00000379245_Intron2_Frame0_sgRNA01	0.00768054			TMA7_ENST00000438607_Intron1_Frame1_sgRNA01	0.0105662
KAT7_ENST00000259021_Intron5_Frame0_sgRNA01	0.00768054			PPME1_ENST00000398427_Intron11_Frame1_sgRNA01	0.0105662
RBM10_ENST00000329236_Intron14_Frame0_sgRNA01	0.00768054			OLA1_ENST00000284719_Intron4_Frame1_sgRNA03	0.0105662
ADD1_ENST00000264758_Intron9_Frame0_sgRNA01	0.00768054			NUP35_ENST00000295119_Intron2_Frame1_sgRNA02	0.0105662
PSMD11_ENST00000261712_Intron3_Frame0_sgRNA01	0.00768054			FAT2_ENST00000261800_Intron18_Frame1_sgRNA01	0.0105662
ARPP19_ENST00000564163_Intron2_Frame0_sgRNA02	0.00768054			BLK_ENST00000259089_Intron8_Frame1_sgRNA01	0.0105662
EIF1AX_ENST00000379607_Intron4_Frame0_sgRNA01	0.00768054			CCDC27_ENST00000294600_Intron7_Frame1_sgRNA02	0.0105662
CSE1L_ENST00000262982_Intron14_Frame0_sgRNA01	0.00768054			SHMT2_ENST00000328923_Intron11_Frame1_sgRNA02	0.0105662
CRELD2_ENST00000404488_Intron1_Frame0_sgRNA03	0.00768054			KLKB1_ENST00000264690_Intron10_Frame1_sgRNA01	0.0105662
TXNDC5_ENST00000379757_Intron5_Frame0_sgRNA01	0.00768054			GCN1_ENST00000300648_Intron40_Frame1_sgRNA01	0.0105662
MTMR1_ENST00000445323_Intron7_Frame0_sgRNA01	0.00768054			FBH1_ENST00000379999_Intron12_Frame1_sgRNA01	0.0105662
NCBP3_ENST00000389005_Intron1_Frame0_sgRNA02	0.00768054			MCM3AP_ENST00000397708_Intron2_Frame1_sgRNA01	0.0105662
DYNC1H1_ENST00000360184_Intron38_Frame0_sgRNA01	0.00768054			LRFN5_ENST00000298119_Intron4_Frame1_sgRNA01	0.0105662
ATP5MG_ENST00000300688_Intron2_Frame0_sgRNA02	0.00768054			RTCB_ENST00000216038_Intron2_Frame1_sgRNA01	0.0105662
TXNDC5_ENST00000379757_Intron7_Frame0_sgRNA01	0.00768054			GTF2IRD1_ENST00000455841_Intron14_Frame1_sgRNA01	0.0105662
RRP8_ENST00000254605_Intron4_Frame0_sgRNA02	0.00768054			ARL5B_ENST00000377275_Intron1_Frame1_sgRNA01	0.0105662
NUP98_ENST00000324932_Intron19_Frame0_sgRNA01	0.0074836			EIF3G_ENST00000253108_Intron7_Frame1_sgRNA01	0.0105662
FBXO9_ENST00000244426_Intron10_Frame0_sgRNA02	0.0074836			NPM1_ENST00000517671_Intron2_Frame1_sgRNA01	0.0103549
KNOP1_ENST00000219837_Intron2_Frame0_sgRNA01	0.0074836			NAA38_ENST00000333775_Intron1_Frame1_sgRNA02	0.0103549
ANP32B_ENST00000339399_Intron1_Frame0_sgRNA01	0.0074836			KPNA2_ENST00000330459_Intron5_Frame1_sgRNA01	0.0103549
RNF138_ENST00000261593_Intron3_Frame0_sgRNA02	0.0074836			ZFR_ENST00000265069_Intron15_Frame1_sgRNA01	0.0103549
PABPC4_ENST00000372858_Intron2_Frame0_sgRNA01	0.0074836			POLR2K_ENST00000353107_Intron3_Frame1_sgRNA01	0.0103549
EEF2_ENST00000309311_Intron6_Frame0_sgRNA01	0.0074836			MRPL1_ENST00000315567_Intron6_Frame1_sgRNA01	0.0103549
SRRT_ENST00000611405_Intron10_Frame0_sgRNA01	0.0074836			ATOX1_ENST00000524142_Intron3_Frame1_sgRNA02	0.0103549
EMC3_ENST00000245046_Intron2_Frame0_sgRNA02	0.0074836			SERF2_ENST00000409960_Intron1_Frame1_sgRNA03	0.0103549
MYEF2_ENST00000324324_Intron5_Frame0_sgRNA01	0.0074836			POLD1_ENST00000595904_Intron3_Frame1_sgRNA01	0.0103549
HSPA8_ENST00000532636_Intron8_Frame0_sgRNA02	0.0074836			SMARCC1_ENST00000254480_Intron21_Frame1_sgRNA01	0.0103549
HMGN2_ENST00000361427_Intron1_Frame0_sgRNA01	0.0074836			TBL1XR1_ENST00000430069_Intron5_Frame1_sgRNA02	0.0103549
PPA1_ENST00000373232_Intron2_Frame0_sgRNA01	0.0074836			EIF4A1_ENST00000293831_Intron3_Frame1_sgRNA02	0.0103549
VAPB_ENST00000475243_Intron4_Frame0_sgRNA01	0.0074836			GLO1_ENST00000373365_Intron4_Frame1_sgRNA01	0.0103549
UBAP2L_ENST00000361546_Intron12_Frame0_sgRNA01	0.0074836			DBNL_ENST00000468694_Intron9_Frame1_sgRNA01	0.0103549
CKAP4_ENST00000378026_Intron1_Frame0_sgRNA03	0.0074836			LAP3_ENST00000226299_Intron10_Frame1_sgRNA01	0.0103549
AL133352.1_ENST00000557395_Intron3_Frame0|NDUFB8_ENST00000299166_Intron3_Frame0_sgRNA02	0.0074836			DIP2B_ENST00000301180_Intron2_Frame1_sgRNA01	0.0103549
SLC9A3R1_ENST00000262613_Intron1_Frame0_sgRNA01	0.0074836			MAP1B_ENST00000296755_Intron5_Frame1_sgRNA02	0.0103549
PLXNB2_ENST00000449103_Intron11_Frame0_sgRNA01	0.00728666			DENND4C_ENST00000434457_Intron32_Frame1_sgRNA01	0.0103549
ACADM_ENST00000370834_Intron1_Frame0_sgRNA01	0.00728666			AKAP1_ENST00000337714_Intron2_Frame1_sgRNA01	0.0103549
RPL8_ENST00000394920_Intron5_Frame0_sgRNA02	0.00728666			ZMAT2_ENST00000274712_Intron2_Frame1_sgRNA01	0.0101436
SNAP23_ENST00000249647_Intron7_Frame0_sgRNA01	0.00728666			PPP2R1A_ENST00000322088_Intron7_Frame1_sgRNA01	0.0101436
BOD1_ENST00000311086_Intron1_Frame0_sgRNA01	0.00728666			DOT1L_ENST00000398665_Intron10_Frame1_sgRNA01	0.0101436
PDCD6IP_ENST00000457054_Intron12_Frame0_sgRNA01	0.00728666			KDM5C_ENST00000375401_Intron16_Frame1_sgRNA02	0.0101436
ZMAT3_ENST00000311417_Intron2_Frame0_sgRNA01	0.00728666			IGF2BP1_ENST00000290341_Intron4_Frame1_sgRNA02	0.0101436
FAM207A_ENST00000291634_Intron1_Frame0_sgRNA01	0.00728666			CTPS2_ENST00000359276_Intron2_Frame1_sgRNA01	0.0101436
FMR1_ENST00000370475_Intron4_Frame0_sgRNA01	0.00728666			SMIM26_ENST00000411646_Intron1_Frame1_sgRNA03	0.0101436
MYBBP1A_ENST00000381556_Intron17_Frame0_sgRNA01	0.00728666			SYNJ2_ENST00000355585_Intron11_Frame1_sgRNA01	0.0101436
XPO1_ENST00000401558_Intron3_Frame0_sgRNA01	0.00728666			RPL12_ENST00000361436_Intron1_Frame1_sgRNA02	0.0101436
PPP4C_ENST00000279387_Intron4_Frame0_sgRNA01	0.00728666			BRICD5_ENST00000328540_Intron5_Frame1_sgRNA01	0.0101436
BCAS1_ENST00000395961_Intron9_Frame0_sgRNA01	0.00728666			COX7B_ENST00000650309_Intron1_Frame1_sgRNA02	0.0101436
TUBB2A_ENST00000333628_Intron1_Frame0_sgRNA01	0.00728666			EXOSC1_ENST00000370902_Intron1_Frame1_sgRNA01	0.0101436
KMT5A_ENST00000402868_Intron2_Frame0_sgRNA01	0.00728666			GAB3_ENST00000424127_Intron6_Frame1_sgRNA01	0.0101436
SCNM1_ENST00000368905_Intron1_Frame0_sgRNA01	0.00728666			CDC40_ENST00000368932_Intron7_Frame1_sgRNA01	0.00993225
RPS8_ENST00000396651_Intron4_Frame0_sgRNA02	0.00728666			TAGLN2_ENST00000368096_Intron3_Frame1_sgRNA02	0.00993225
RUVBL2_ENST00000595090_Intron13_Frame0_sgRNA01	0.00728666			NUP205_ENST00000285968_Intron7_Frame1_sgRNA01	0.00993225
RPS6KA3_ENST00000379565_Intron18_Frame0_sgRNA01	0.00728666			AFAP1L2_ENST00000304129_Intron9_Frame1_sgRNA01	0.00993225
ATP5PB_ENST00000369722_Intron6_Frame0_sgRNA02	0.00728666			CUL5_ENST00000393094_Intron8_Frame1_sgRNA01	0.00993225
ATP5IF1_ENST00000335514_Intron1_Frame0_sgRNA02	0.00708973			TMEM70_ENST00000312184_Intron2_Frame1_sgRNA03	0.00993225
MTHFD1_ENST00000652337_Intron25_Frame0_sgRNA01	0.00708973			PMPCA_ENST00000371717_Intron2_Frame1_sgRNA01	0.00993225
HGS_ENST00000329138_Intron14_Frame0_sgRNA01	0.00708973			FAM117B_ENST00000392238_Intron6_Frame1_sgRNA01	0.00993225
HMGN1_ENST00000380749_Intron5_Frame0_sgRNA01	0.00708973			NAT10_ENST00000257829_Intron13_Frame1_sgRNA01	0.00993225
VWA5A_ENST00000456829_Intron8_Frame0_sgRNA01	0.00708973			COPG2_ENST00000425248_Intron1_Frame1_sgRNA01	0.00993225
HSP90B1_ENST00000299767_Intron17_Frame0_sgRNA01	0.00708973			TACO1_ENST00000258975_Intron1_Frame1_sgRNA01	0.00993225
STMP1_ENST00000507606_Intron2_Frame0_sgRNA02	0.00708973			DNTT_ENST00000371174_Intron6_Frame1_sgRNA03	0.00993225
GAPDH_ENST00000229239_Intron5_Frame0_sgRNA01	0.00708973			GHITM_ENST00000372134_Intron3_Frame1_sgRNA01	0.00993225
PRPS1_ENST00000372435_Intron3_Frame0_sgRNA01	0.00708973			NUP107_ENST00000229179_Intron23_Frame1_sgRNA01	0.00993225
HNRNPK_ENST00000376281_Intron10_Frame0_sgRNA01	0.00708973			DSN1_ENST00000373750_Intron10_Frame1_sgRNA01	0.00993225
PRDX4_ENST00000379341_Intron6_Frame0_sgRNA01	0.00708973			SLC9A1_ENST00000263980_Intron4_Frame1_sgRNA02	0.00993225
SERBP1_ENST00000370995_Intron6_Frame0_sgRNA01	0.00708973			DDX18_ENST00000263239_Intron1_Frame1_sgRNA01	0.00993225
NAMPT_ENST00000222553_Intron9_Frame0_sgRNA01	0.00708973			IPO7_ENST00000379719_Intron18_Frame1_sgRNA01	0.00993225
OXCT1_ENST00000196371_Intron8_Frame0_sgRNA01	0.00708973			FXR1_ENST00000357559_Intron13_Frame1_sgRNA01	0.00972092
FMC1-LUC7L2_ENST00000541515_Intron4_Frame0|LUC7L2_ENST00000354926_Intron3_Frame0_sgRNA01	0.00708973			ARL6IP6_ENST00000326446_Intron1_Frame1_sgRNA01	0.00972092
PEBP1_ENST00000261313_Intron1_Frame0_sgRNA03	0.00708973			ALDH1L2_ENST00000258494_Intron22_Frame1_sgRNA01	0.00972092
RPS6KA3_ENST00000379565_Intron1_Frame0_sgRNA01	0.00708973			MDN1_ENST00000369393_Intron93_Frame1_sgRNA01	0.00972092
COPB2_ENST00000333188_Intron21_Frame0_sgRNA01	0.00708973			E2F6_ENST00000381525_Intron2_Frame1_sgRNA01	0.00972092
TPR_ENST00000367478_Intron11_Frame0_sgRNA01	0.00689279			BCAT2_ENST00000316273_Intron7_Frame1_sgRNA02	0.00972092
PAPOLA_ENST00000216277_Intron10_Frame0_sgRNA01	0.00689279			FLNA_ENST00000369850_Intron10_Frame1_sgRNA01	0.00972092
KPNA4_ENST00000334256_Intron1_Frame0_sgRNA01	0.00689279			FSD1_ENST00000221856_Intron6_Frame1_sgRNA01	0.00972092
ZIC3_ENST00000287538_Intron2_Frame0_sgRNA03	0.00689279			GSTO1_ENST00000369713_Intron1_Frame1_sgRNA03	0.00972092
SMARCA5_ENST00000283131_Intron2_Frame0_sgRNA01	0.00689279			FAM162A_ENST00000477892_Intron1_Frame1_sgRNA01	0.00972092
LMNB1_ENST00000261366_Intron7_Frame0_sgRNA01	0.00689279			PCGF6_ENST00000369847_Intron5_Frame1_sgRNA03	0.00972092
TRA2A_ENST00000297071_Intron3_Frame0_sgRNA01	0.00689279			CHAF1B_ENST00000314103_Intron13_Frame1_sgRNA01	0.00972092
AP1G1_ENST00000393512_Intron7_Frame0_sgRNA01	0.00689279			AGTRAP_ENST00000314340_Intron4_Frame1_sgRNA03	0.00972092
MBNL1_ENST00000463374_Intron7_Frame0_sgRNA01	0.00689279			EEF1A2_ENST00000217182_Intron7_Frame1_sgRNA02	0.00972092
MARCKSL1_ENST00000329421_Intron1_Frame0_sgRNA01	0.00689279			TBX20_ENST00000408931_Intron1_Frame1_sgRNA01	0.00972092
MYBBP1A_ENST00000381556_Intron8_Frame0_sgRNA01	0.00689279			TRAFD1_ENST00000412615_Intron9_Frame1_sgRNA02	0.00972092
UQCRH_ENST00000311672_Intron1_Frame0_sgRNA02	0.00689279			SART3_ENST00000546815_Intron9_Frame1_sgRNA01	0.00972092
AIFM3_ENST00000399167_Intron6_Frame0_sgRNA01	0.00689279			ATAD3A_ENST00000378755_Intron1_Frame1_sgRNA02	0.00972092
KCNQ1_ENST00000155840_Intron7_Frame0_sgRNA01	0.00689279			LBHD1_ENST00000354588_Intron4_Frame1|CSKMT_ENST00000532971_Intron2_Frame1_sgRNA02	0.00972092
SMNDC1_ENST00000369603_Intron5_Frame0_sgRNA01	0.00689279			FLNB_ENST00000490882_Intron26_Frame1_sgRNA01	0.0095096
TXLNA_ENST00000373610_Intron4_Frame0_sgRNA01	0.00689279			TARBP1_ENST00000040877_Intron27_Frame1_sgRNA01	0.0095096
SIPA1L3_ENST00000222345_Intron5_Frame0_sgRNA01	0.00689279			FBRS_ENST00000356166_Intron5_Frame1_sgRNA01	0.0095096
JAK3_ENST00000527670_Intron10_Frame0_sgRNA01	0.00689279			AMOT_ENST00000524145_Intron5_Frame1_sgRNA01	0.0095096
ACBD3_ENST00000366812_Intron5_Frame0_sgRNA03	0.00689279			MYH10_ENST00000360416_Intron26_Frame1_sgRNA01	0.0095096
RRBP1_ENST00000360807_Intron6_Frame0_sgRNA01	0.00669585			CACNA1A_ENST00000638029_Intron40_Frame1_sgRNA01	0.0095096
HAUS3_ENST00000672739_Intron2_Frame0_sgRNA02	0.00669585			UBL4A_ENST00000369660_Intron2_Frame1_sgRNA01	0.0095096
PHF6_ENST00000370803_Intron3_Frame0_sgRNA01	0.00669585			SAR1A_ENST00000373242_Intron4_Frame1_sgRNA02	0.0095096
RAB6A_ENST00000310653_Intron3_Frame0_sgRNA02	0.00669585			SNX2_ENST00000379516_Intron2_Frame1_sgRNA01	0.0095096
XRCC6_ENST00000360079_Intron3_Frame0_sgRNA02	0.00669585			UTP18_ENST00000225298_Intron4_Frame1_sgRNA02	0.0095096
SNRPB2_ENST00000377943_Intron4_Frame0_sgRNA01	0.00669585			UBA52_ENST00000596304_Intron2_Frame1_sgRNA02	0.0095096
DCUN1D1_ENST00000292782_Intron1_Frame0_sgRNA01	0.00669585			NUCKS1_ENST00000367142_Intron5_Frame1_sgRNA01	0.0095096
CACYBP_ENST00000367679_Intron1_Frame0_sgRNA02	0.00669585			SCML2_ENST00000251900_Intron11_Frame1_sgRNA01	0.0095096
ATXN2L_ENST00000395547_Intron16_Frame0_sgRNA01	0.00669585			JUP_ENST00000393930_Intron2_Frame1_sgRNA01	0.0095096
AFG3L2_ENST00000269143_Intron6_Frame0_sgRNA01	0.00669585			RPS26_ENST00000356464_Intron3_Frame1_sgRNA03	0.0095096
SEH1L_ENST00000399892_Intron2_Frame0_sgRNA01	0.00669585			SERBP1_ENST00000370995_Intron1_Frame1_sgRNA02	0.00929828
NDRG3_ENST00000349004_Intron8_Frame0_sgRNA01	0.00669585			GABRA2_ENST00000507069_Intron7_Frame1_sgRNA01	0.00929828
GNB1_ENST00000378609_Intron3_Frame0_sgRNA01	0.00669585			UQCRFS1_ENST00000304863_Intron1_Frame1_sgRNA03	0.00929828
ATP5PO_ENST00000290299_Intron5_Frame0_sgRNA01	0.00669585			HNRNPH3_ENST00000265866_Intron7_Frame1_sgRNA01	0.00929828
GFM1_ENST00000264263_Intron15_Frame0_sgRNA01	0.00669585			LRPPRC_ENST00000260665_Intron22_Frame1_sgRNA01	0.00929828
ATP5PO_ENST00000290299_Intron2_Frame0_sgRNA01	0.00669585			CKB_ENST00000348956_Intron7_Frame1_sgRNA01	0.00929828
NRAP_ENST00000369358_Intron39_Frame0_sgRNA01	0.00669585			NPM3_ENST00000370110_Intron4_Frame1_sgRNA02	0.00929828
HYOU1_ENST00000617285_Intron19_Frame0_sgRNA01	0.00669585			AGTRAP_ENST00000314340_Intron4_Frame1_sgRNA02	0.00929828
FAF1_ENST00000396153_Intron5_Frame0_sgRNA01	0.00669585			FLNB_ENST00000490882_Intron40_Frame1_sgRNA01	0.00929828
RPS26_ENST00000356464_Intron4_Frame0_sgRNA01	0.00669585			PAPOLA_ENST00000216277_Intron4_Frame1_sgRNA01	0.00929828
FAM49B_ENST00000519824_Intron6_Frame0_sgRNA01	0.00649892			DAZAP1_ENST00000233078_Intron8_Frame1_sgRNA01	0.00929828
DKC1_ENST00000369550_Intron13_Frame0_sgRNA01	0.00649892			ASS1_ENST00000352480_Intron11_Frame1_sgRNA01	0.00929828
AFDN_ENST00000366806_Intron30_Frame0_sgRNA01	0.00649892			DYNC1LI2_ENST00000258198_Intron12_Frame1_sgRNA01	0.00929828
ASB11_ENST00000480796_Intron3_Frame0_sgRNA02	0.00649892			TCOF1_ENST00000504761_Intron5_Frame1_sgRNA01	0.00929828
TRIB1_ENST00000311922_Intron1_Frame0_sgRNA03	0.00649892			EFCAB7_ENST00000371088_Intron5_Frame1_sgRNA01	0.00929828
NCDN_ENST00000356090_Intron4_Frame0_sgRNA02	0.00649892			PGD_ENST00000270776_Intron8_Frame1_sgRNA01	0.00929828
NCKAP5_ENST00000409261_Intron8_Frame0_sgRNA01	0.00649892			DDX46_ENST00000452510_Intron12_Frame1_sgRNA01	0.00929828
VAPB_ENST00000475243_Intron5_Frame0_sgRNA01	0.00649892			YME1L1_ENST00000326799_Intron15_Frame1_sgRNA01	0.00929828
DNTTIP1_ENST00000372622_Intron1_Frame0_sgRNA01	0.00649892			KHSRP_ENST00000398148_Intron11_Frame1_sgRNA01	0.00929828
ATAD3B_ENST00000673477_Intron10_Frame0_sgRNA01	0.00649892			PIP5K1A_ENST00000368888_Intron1_Frame1_sgRNA01	0.00929828
COPRS_ENST00000302362_Intron1_Frame0_sgRNA01	0.00649892			MYCBP_ENST00000397572_Intron2_Frame1_sgRNA02	0.00908695
LZIC_ENST00000377223_Intron4_Frame0_sgRNA02	0.00649892			TSG101_ENST00000251968_Intron2_Frame1_sgRNA01	0.00908695
SVIL_ENST00000355867_Intron36_Frame0_sgRNA01	0.00649892			RBBP5_ENST00000264515_Intron1_Frame1_sgRNA01	0.00908695
TSN_ENST00000389682_Intron1_Frame0_sgRNA01	0.00649892			CPSF7_ENST00000340437_Intron7_Frame1_sgRNA02	0.00908695
WAC_ENST00000354911_Intron2_Frame0_sgRNA01	0.00649892			ATP5ME_ENST00000304312_Intron2_Frame1_sgRNA01	0.00908695
SIN3B_ENST00000379803_Intron3_Frame0_sgRNA01	0.00649892			BZW1_ENST00000452790_Intron10_Frame1_sgRNA01	0.00908695
METTL1_ENST00000324871_Intron4_Frame0_sgRNA01	0.00649892			KMT5A_ENST00000402868_Intron1_Frame1_sgRNA02	0.00908695
JUP_ENST00000393930_Intron9_Frame0_sgRNA01	0.00649892			PRSS33_ENST00000293851_Intron1_Frame1_sgRNA01	0.00908695
MED25_ENST00000312865_Intron16_Frame0_sgRNA01	0.00649892			TOGARAM2_ENST00000379558_Intron2_Frame1_sgRNA01	0.00908695
FERMT2_ENST00000553373_Intron7_Frame0_sgRNA01	0.00649892			REPS1_ENST00000450536_Intron12_Frame1_sgRNA01	0.00908695
EIF4ENIF1_ENST00000397525_Intron2_Frame0_sgRNA01	0.00649892			CRX_ENST00000221996_Intron2_Frame1_sgRNA03	0.00908695
PTMS_ENST00000389462_Intron2_Frame0_sgRNA02	0.00649892			SCRN1_ENST00000434476_Intron5_Frame1_sgRNA01	0.00908695
CETN2_ENST00000370277_Intron4_Frame0_sgRNA01	0.00649892			TOM1L1_ENST00000575882_Intron1_Frame1_sgRNA01	0.00908695
PPP2R2A_ENST00000315985_Intron5_Frame0_sgRNA01	0.00649892			NUP205_ENST00000285968_Intron3_Frame1_sgRNA01	0.00908695
TRMT10A_ENST00000394877_Intron5_Frame0_sgRNA01	0.00630198			TKT_ENST00000423516_Intron7_Frame1_sgRNA01	0.00908695
PRRC2C_ENST00000338920_Intron30_Frame0_sgRNA01	0.00630198			FBN3_ENST00000600128_Intron16_Frame1_sgRNA01	0.00908695
NUBPL_ENST00000281081_Intron1_Frame0_sgRNA01	0.00630198			DDX46_ENST00000452510_Intron5_Frame1_sgRNA01	0.00908695
STAU1_ENST00000371856_Intron7_Frame0_sgRNA01	0.00630198			PSME4_ENST00000404125_Intron44_Frame1_sgRNA01	0.00908695
USO1_ENST00000264904_Intron24_Frame0_sgRNA01	0.00630198			IPO11_ENST00000409296_Intron10_Frame1_sgRNA01	0.00908695
GPX4_ENST00000354171_Intron1_Frame0_sgRNA01	0.00630198			SLC7A5_ENST00000261622_Intron9_Frame1_sgRNA02	0.00908695
HNRNPR_ENST00000374616_Intron8_Frame0_sgRNA01	0.00630198			HNRNPUL1_ENST00000392006_Intron4_Frame1_sgRNA01	0.00908695
H3-3A_ENST00000366816_Intron4_Frame0_sgRNA03	0.00630198			HOXD13_ENST00000392539_Intron1_Frame1_sgRNA01	0.00887563
HMG20A_ENST00000336216_Intron6_Frame0_sgRNA02	0.00630198			CDCA3_ENST00000538862_Intron4_Frame1_sgRNA01	0.00887563
ACLY_ENST00000352035_Intron4_Frame0_sgRNA01	0.00630198			NUP214_ENST00000359428_Intron31_Frame1_sgRNA01	0.00887563
RFC2_ENST00000055077_Intron8_Frame0_sgRNA01	0.00630198			EPN1_ENST00000411543_Intron8_Frame1_sgRNA01	0.00887563
UBA6_ENST00000322244_Intron20_Frame0_sgRNA01	0.00630198			YEATS4_ENST00000247843_Intron6_Frame1_sgRNA02	0.00887563
LARS1_ENST00000394434_Intron28_Frame0_sgRNA01	0.00630198			HIVEP1_ENST00000379388_Intron6_Frame1_sgRNA01	0.00887563
KMT5B_ENST00000304363_Intron5_Frame0_sgRNA01	0.00630198			KDELR1_ENST00000330720_Intron4_Frame1_sgRNA01	0.00887563
COQ8A_ENST00000366779_Intron19_Frame0_sgRNA01	0.00630198			LDHB_ENST00000396076_Intron5_Frame1_sgRNA02	0.00887563
DDX1_ENST00000381341_Intron16_Frame0_sgRNA01	0.00630198			ENAH_ENST00000366844_Intron5_Frame1_sgRNA01	0.00887563
CENPO_ENST00000380834_Intron5_Frame0_sgRNA02	0.00630198			PLSCR1_ENST00000342435_Intron5_Frame1_sgRNA01	0.00887563
XPO5_ENST00000265351_Intron11_Frame0_sgRNA01	0.00630198			ABCD1_ENST00000218104_Intron2_Frame1_sgRNA02	0.00887563
POLA1_ENST00000379068_Intron25_Frame0_sgRNA01	0.00630198			ATP6AP2_ENST00000636580_Intron1_Frame1_sgRNA01	0.00887563
FMC1-LUC7L2_ENST00000541515_Intron6_Frame0|LUC7L2_ENST00000354926_Intron5_Frame0_sgRNA01	0.00630198			ILKAP_ENST00000254654_Intron4_Frame1_sgRNA01	0.00887563
MACF1_ENST00000361689_Intron57_Frame0_sgRNA01	0.00630198			TMOD3_ENST00000308580_Intron9_Frame1_sgRNA01	0.00887563
PLXNB2_ENST00000449103_Intron27_Frame0_sgRNA01	0.00630198			DNAL1_ENST00000553645_Intron7_Frame1_sgRNA02	0.00887563
LCMT1_ENST00000399069_Intron3_Frame0_sgRNA01	0.00630198			DDX20_ENST00000369702_Intron5_Frame1_sgRNA01	0.00887563
CUL3_ENST00000264414_Intron2_Frame0_sgRNA01	0.00630198			PSMA5_ENST00000271308_Intron3_Frame1_sgRNA01	0.00887563
SENP6_ENST00000447266_Intron3_Frame0_sgRNA01	0.00630198			MACROH2A2_ENST00000373255_Intron6_Frame1_sgRNA02	0.00887563
HNRNPAB_ENST00000358344_Intron4_Frame0_sgRNA02	0.00630198			ACTN4_ENST00000252699_Intron11_Frame1_sgRNA01	0.00887563
EEF1G_ENST00000329251_Intron9_Frame0_sgRNA01	0.00630198			FKBP5_ENST00000357266_Intron5_Frame1_sgRNA02	0.00887563
CTNNB1_ENST00000643541_Intron10_Frame0_sgRNA01	0.00630198			CCAR1_ENST00000265872_Intron2_Frame1_sgRNA01	0.00887563
HACE1_ENST00000262903_Intron16_Frame0_sgRNA01	0.00630198			NCOA5_ENST00000290231_Intron6_Frame1_sgRNA02	0.00887563
NUP107_ENST00000229179_Intron19_Frame0_sgRNA01	0.00630198			FAU_ENST00000529639_Intron3_Frame1_sgRNA01	0.0086643
ACTR1A_ENST00000369905_Intron4_Frame0_sgRNA01	0.00630198			LRPAP1_ENST00000650182_Intron2_Frame1_sgRNA02	0.0086643
ATP2A3_ENST00000359983_Intron21_Frame0_sgRNA01	0.00610504			NOP14_ENST00000416614_Intron3_Frame1_sgRNA01	0.0086643
ADNP_ENST00000371602_Intron2_Frame0_sgRNA02	0.00610504			RBM39_ENST00000253363_Intron12_Frame1_sgRNA02	0.0086643
ATP6V0B_ENST00000532642_Intron5_Frame0_sgRNA03	0.00610504			ESRRB_ENST00000380887_Intron5_Frame1_sgRNA01	0.0086643
FN3KRP_ENST00000269373_Intron1_Frame0_sgRNA02	0.00610504			CDK2AP1_ENST00000261692_Intron1_Frame1_sgRNA02	0.0086643
IDE_ENST00000265986_Intron6_Frame0_sgRNA01	0.00610504			TBCB_ENST00000221855_Intron3_Frame1_sgRNA02	0.0086643
HMGA2_ENST00000536545_Intron3_Frame0_sgRNA01	0.00610504			UBR4_ENST00000375254_Intron68_Frame1_sgRNA01	0.0086643
EXOSC10_ENST00000376936_Intron8_Frame0_sgRNA01	0.00610504			MRPL47_ENST00000476781_Intron2_Frame1_sgRNA03	0.0086643
RANBP3_ENST00000340578_Intron8_Frame0_sgRNA01	0.00610504			TIAL1_ENST00000369093_Intron4_Frame1_sgRNA01	0.0086643
ABCC11_ENST00000356608_Intron15_Frame0_sgRNA01	0.00610504			C9orf78_ENST00000372447_Intron7_Frame1_sgRNA02	0.0086643
HEBP2_ENST00000607197_Intron1_Frame0_sgRNA01	0.00610504			CLIC4_ENST00000374379_Intron4_Frame1_sgRNA02	0.0086643
TARS1_ENST00000455217_Intron1_Frame0_sgRNA01	0.00610504			ILKAP_ENST00000254654_Intron3_Frame1_sgRNA01	0.0086643
CCAR2_ENST00000308511_Intron14_Frame0_sgRNA01	0.00610504			DHX9_ENST00000367549_Intron21_Frame1_sgRNA01	0.0086643
C19orf53_ENST00000588234_Intron2_Frame0_sgRNA02	0.00610504			SCP2_ENST00000371514_Intron14_Frame1_sgRNA01	0.0086643
GGCT_ENST00000275428_Intron1_Frame0_sgRNA02	0.00610504			CDC42EP1_ENST00000249014_Intron2_Frame1_sgRNA02	0.0086643
MRPL46_ENST00000312475_Intron1_Frame0_sgRNA03	0.00610504			ELP1_ENST00000374647_Intron32_Frame1_sgRNA01	0.0086643
HNRNPL_ENST00000221419_Intron10_Frame0_sgRNA01	0.00610504			RPS19BP1_ENST00000334678_Intron2_Frame1_sgRNA01	0.0086643
SYN2_ENST00000621198_Intron5_Frame0_sgRNA01	0.00610504			GC_ENST00000504199_Intron2_Frame1_sgRNA03	0.0086643
RNF20_ENST00000389120_Intron7_Frame0_sgRNA01	0.00610504			GFM1_ENST00000264263_Intron16_Frame1_sgRNA01	0.0086643
PPHLN1_ENST00000395568_Intron7_Frame0_sgRNA01	0.00610504			LRPPRC_ENST00000260665_Intron31_Frame1_sgRNA01	0.0086643
SYNCRIP_ENST00000369622_Intron3_Frame0_sgRNA01	0.00610504			PYGL_ENST00000216392_Intron6_Frame1_sgRNA01	0.0086643
RAP1GDS1_ENST00000339360_Intron12_Frame0_sgRNA01	0.00610504			GOLGA3_ENST00000450791_Intron2_Frame1_sgRNA02	0.0086643
AARS1_ENST00000261772_Intron2_Frame0_sgRNA01	0.00610504			CHERP_ENST00000546361_Intron10_Frame1_sgRNA01	0.0086643
CCAR2_ENST00000308511_Intron12_Frame0_sgRNA01	0.00610504			SMS_ENST00000404933_Intron5_Frame1_sgRNA01	0.0086643
MRPS27_ENST00000513900_Intron8_Frame0_sgRNA01	0.00610504			GPALPP1_ENST00000379151_Intron1_Frame1_sgRNA02	0.0086643
CRKL_ENST00000354336_Intron2_Frame0_sgRNA01	0.00610504			MSL1_ENST00000579565_Intron4_Frame1_sgRNA02	0.0086643
ADSL_ENST00000623063_Intron10_Frame0_sgRNA01	0.00610504			TRIP6_ENST00000200457_Intron1_Frame1_sgRNA01	0.0086643
CSE1L_ENST00000262982_Intron19_Frame0_sgRNA01	0.00610504			AC087721.2_ENST00000661438_Intron9_Frame1|NUSAP1_ENST00000668273_Intron9_Frame1_sgRNA01	0.00845298
TTC1_ENST00000522793_Intron4_Frame0_sgRNA02	0.00610504			CCT3_ENST00000295688_Intron1_Frame1_sgRNA01	0.00845298
FKBP3_ENST00000216330_Intron3_Frame0_sgRNA01	0.00610504			ARF1_ENST00000272102_Intron3_Frame1_sgRNA01	0.00845298
VAMP3_ENST00000054666_Intron2_Frame0_sgRNA02	0.00610504			CAPRIN1_ENST00000341394_Intron16_Frame1_sgRNA01	0.00845298
NFYC_ENST00000308733_Intron2_Frame0_sgRNA01	0.00590811			METTL17_ENST00000382985_Intron2_Frame1_sgRNA01	0.00845298
VPS37B_ENST00000267202_Intron1_Frame0_sgRNA01	0.00590811			YBX1_ENST00000321358_Intron1_Frame1_sgRNA03	0.00845298
DENR_ENST00000280557_Intron7_Frame0_sgRNA01	0.00590811			MRPS27_ENST00000513900_Intron9_Frame1_sgRNA01	0.00845298
IARS1_ENST00000375643_Intron22_Frame0_sgRNA01	0.00590811			NFYA_ENST00000341376_Intron6_Frame1_sgRNA01	0.00845298
AIMP2_ENST00000223029_Intron1_Frame0_sgRNA02	0.00590811			TMEM39B_ENST00000336294_Intron1_Frame1_sgRNA01	0.00845298
ERC1_ENST00000360905_Intron3_Frame0_sgRNA01	0.00590811			NLE1_ENST00000442241_Intron4_Frame1_sgRNA02	0.00845298
PRRC2C_ENST00000338920_Intron10_Frame0_sgRNA01	0.00590811			NUFIP2_ENST00000225388_Intron1_Frame1_sgRNA01	0.00845298
WASHC5_ENST00000318410_Intron28_Frame0_sgRNA01	0.00590811			ATAD3A_ENST00000378755_Intron5_Frame1_sgRNA02	0.00845298
SENP7_ENST00000394095_Intron11_Frame0_sgRNA01	0.00590811			SCAF8_ENST00000417268_Intron16_Frame1_sgRNA01	0.00845298
CHCHD3_ENST00000448878_Intron1_Frame0_sgRNA01	0.00590811			VPS51_ENST00000279281_Intron3_Frame1_sgRNA01	0.00845298
LARS1_ENST00000394434_Intron27_Frame0_sgRNA01	0.00590811			NUP160_ENST00000378460_Intron29_Frame1_sgRNA01	0.00845298
SPAG9_ENST00000262013_Intron1_Frame0_sgRNA01	0.00590811			MRPL27_ENST00000225969_Intron2_Frame1_sgRNA01	0.00845298
CTTN_ENST00000376561_Intron5_Frame0_sgRNA01	0.00590811			UBA2_ENST00000246548_Intron7_Frame1_sgRNA01	0.00845298
GANAB_ENST00000346178_Intron14_Frame0_sgRNA01	0.00590811			GTF3C3_ENST00000263956_Intron2_Frame1_sgRNA01	0.00845298
PGR_ENST00000325455_Intron7_Frame0_sgRNA03	0.00590811			FNBP4_ENST00000263773_Intron1_Frame1_sgRNA01	0.00845298
EIF2S2_ENST00000374980_Intron5_Frame0_sgRNA01	0.00590811			DENR_ENST00000280557_Intron6_Frame1_sgRNA01	0.00845298
HDHD5_ENST00000336737_Intron1_Frame0_sgRNA01	0.00590811			HNRNPDL_ENST00000295470_Intron5_Frame1_sgRNA02	0.00845298
RPL36A_ENST00000427805_Intron4_Frame0_sgRNA02	0.00590811			RBBP5_ENST00000264515_Intron10_Frame1_sgRNA01	0.00845298
CS_ENST00000351328_Intron9_Frame0_sgRNA01	0.00590811			SF1_ENST00000377387_Intron11_Frame1_sgRNA01	0.00845298
KPNB1_ENST00000290158_Intron13_Frame0_sgRNA01	0.00590811			TGFBR1_ENST00000552516_Intron1_Frame1_sgRNA01	0.00845298
UQCRC1_ENST00000203407_Intron3_Frame0_sgRNA01	0.00590811			SLC16A10_ENST00000368851_Intron5_Frame1_sgRNA02	0.00845298
SURF6_ENST00000372022_Intron3_Frame0_sgRNA02	0.00590811			STOML2_ENST00000356493_Intron7_Frame1_sgRNA01	0.00824165
CEP95_ENST00000556440_Intron17_Frame0_sgRNA01	0.00590811			PSMD7_ENST00000219313_Intron3_Frame1_sgRNA01	0.00824165
PFDN1_ENST00000261813_Intron3_Frame0_sgRNA01	0.00590811			XIRP2_ENST00000409195_Intron9_Frame1_sgRNA01	0.00824165
SMARCA5_ENST00000283131_Intron6_Frame0_sgRNA01	0.00590811			ATXN2_ENST00000550104_Intron9_Frame1_sgRNA01	0.00824165
MAPRE1_ENST00000375571_Intron5_Frame0_sgRNA02	0.00590811			CD2AP_ENST00000359314_Intron13_Frame1_sgRNA01	0.00824165
NDRG3_ENST00000349004_Intron9_Frame0_sgRNA01	0.00590811			THYN1_ENST00000392595_Intron2_Frame1_sgRNA01	0.00824165
PPA1_ENST00000373232_Intron4_Frame0_sgRNA01	0.00590811			SRI_ENST00000265729_Intron3_Frame1_sgRNA01	0.00824165
FAM98B_ENST00000397609_Intron7_Frame0_sgRNA01	0.00590811			PPP5C_ENST00000012443_Intron1_Frame1_sgRNA01	0.00824165
EEF2_ENST00000309311_Intron7_Frame0_sgRNA01	0.00590811			SOAT1_ENST00000367619_Intron2_Frame1_sgRNA01	0.00824165
FKBP4_ENST00000001008_Intron7_Frame0_sgRNA01	0.00590811			CIAO1_ENST00000488633_Intron5_Frame1_sgRNA02	0.00824165
C11orf1_ENST00000260276_Intron1_Frame0_sgRNA02	0.00590811			RAB10_ENST00000264710_Intron1_Frame1_sgRNA03	0.00824165
GANAB_ENST00000346178_Intron15_Frame0_sgRNA01	0.00590811			ILF3_ENST00000588657_Intron4_Frame1_sgRNA01	0.00824165
ARL14EP_ENST00000282032_Intron2_Frame0_sgRNA03	0.00571117			UBE2J1_ENST00000435041_Intron1_Frame1_sgRNA02	0.00824165
SPINK13_ENST00000512953_Intron4_Frame0_sgRNA02	0.00571117			NASP_ENST00000350030_Intron6_Frame1_sgRNA01	0.00824165
BYSL_ENST00000230340_Intron3_Frame0_sgRNA01	0.00571117			MGME1_ENST00000377710_Intron2_Frame1_sgRNA03	0.00824165
NUDT5_ENST00000491614_Intron2_Frame0_sgRNA03	0.00571117			ALDH18A1_ENST00000371224_Intron11_Frame1_sgRNA01	0.00824165
TDP2_ENST00000378198_Intron1_Frame0_sgRNA02	0.00571117			MYO6_ENST00000369977_Intron32_Frame1_sgRNA01	0.00824165
DLG1_ENST00000346964_Intron5_Frame0_sgRNA01	0.00571117			CCDC50_ENST00000392455_Intron1_Frame1_sgRNA01	0.00824165
SZRD1_ENST00000401088_Intron1_Frame0_sgRNA02	0.00571117			STAM_ENST00000377524_Intron6_Frame1_sgRNA01	0.00824165
GPI_ENST00000415930_Intron8_Frame0_sgRNA01	0.00571117			TRMT1L_ENST00000367506_Intron2_Frame1_sgRNA01	0.00824165
PRRC2C_ENST00000338920_Intron18_Frame0_sgRNA01	0.00571117			PPIB_ENST00000300026_Intron3_Frame1_sgRNA02	0.00803033
SH3BP5_ENST00000383791_Intron1_Frame0_sgRNA01	0.00571117			CSNK2A1_ENST00000646561_Intron12_Frame1_sgRNA02	0.00803033
PUM1_ENST00000426105_Intron2_Frame0_sgRNA01	0.00571117			APPL1_ENST00000650354_Intron16_Frame1_sgRNA01	0.00803033
THUMPD1_ENST00000636554_Intron1_Frame0_sgRNA02	0.00571117			BAZ1B_ENST00000339594_Intron4_Frame1_sgRNA01	0.00803033
ALDOA_ENST00000642816_Intron7_Frame0_sgRNA01	0.00571117			PIH1D1_ENST00000262265_Intron5_Frame1_sgRNA02	0.00803033
C11orf58_ENST00000228136_Intron1_Frame0_sgRNA02	0.00571117			TTK_ENST00000369798_Intron2_Frame1_sgRNA01	0.00803033
ZNF207_ENST00000394670_Intron2_Frame0_sgRNA01	0.00571117			TAX1BP1_ENST00000396319_Intron3_Frame1_sgRNA01	0.00803033
RPL18A_ENST00000222247_Intron1_Frame0_sgRNA02	0.00571117			CCT5_ENST00000280326_Intron10_Frame1_sgRNA02	0.00803033
MESD_ENST00000619987_Intron1_Frame0_sgRNA03	0.00571117			HCRTR1_ENST00000373706_Intron6_Frame1_sgRNA01	0.00803033
CTTN_ENST00000376561_Intron13_Frame0_sgRNA01	0.00571117			DDX41_ENST00000330503_Intron4_Frame1_sgRNA01	0.00803033
UBA2_ENST00000246548_Intron5_Frame0_sgRNA01	0.00571117			CANX_ENST00000504734_Intron4_Frame1_sgRNA02	0.00803033
JUP_ENST00000393930_Intron8_Frame0_sgRNA01	0.00571117			TOR1AIP1_ENST00000528443_Intron8_Frame1_sgRNA01	0.00803033
VIM_ENST00000544301_Intron3_Frame0_sgRNA01	0.00571117			RECQL_ENST00000444129_Intron2_Frame1_sgRNA01	0.00803033
CARS1_ENST00000380525_Intron7_Frame0_sgRNA02	0.00571117			SPEG_ENST00000312358_Intron20_Frame1_sgRNA01	0.00803033
HNRNPK_ENST00000376281_Intron8_Frame0_sgRNA01	0.00571117			PARK7_ENST00000338639_Intron5_Frame1_sgRNA02	0.00803033
RAVER1_ENST00000611074_Intron1_Frame0_sgRNA01	0.00551423			MRPL37_ENST00000605337_Intron1_Frame1_sgRNA01	0.00803033
NonTargetingControlGuideForHuman_0899	0.00551423			HADHA_ENST00000380649_Intron7_Frame1_sgRNA01	0.00803033
PFDN5_ENST00000551018_Intron4_Frame0_sgRNA01	0.00551423			NOP53_ENST00000246802_Intron4_Frame1_sgRNA02	0.00803033
EIF3J_ENST00000261868_Intron2_Frame0_sgRNA01	0.00551423			ACLY_ENST00000352035_Intron28_Frame1_sgRNA01	0.007819
MSN_ENST00000360270_Intron7_Frame0_sgRNA01	0.00551423			HAP1_ENST00000347901_Intron1_Frame1_sgRNA01	0.007819
RRP15_ENST00000366932_Intron4_Frame0_sgRNA02	0.00551423			ISM1_ENST00000262487_Intron3_Frame1_sgRNA02	0.007819
SELENOV_ENST00000335426_Intron4_Frame0_sgRNA02	0.00551423			TRAFD1_ENST00000412615_Intron9_Frame1_sgRNA01	0.007819
NSFL1C_ENST00000476071_Intron1_Frame0_sgRNA02	0.00551423			TRMT1L_ENST00000367506_Intron5_Frame1_sgRNA01	0.007819
ATPAF1_ENST00000576409_Intron7_Frame0_sgRNA01	0.00551423			SPARC_ENST00000231061_Intron4_Frame1_sgRNA01	0.007819
MYH9_ENST00000216181_Intron27_Frame0_sgRNA01	0.00551423			REEP5_ENST00000379638_Intron4_Frame1_sgRNA01	0.007819
WDR82_ENST00000296490_Intron6_Frame0_sgRNA01	0.00551423			ABRAXAS2_ENST00000298492_Intron2_Frame1_sgRNA02	0.007819
DUSP16_ENST00000298573_Intron4_Frame0_sgRNA02	0.00551423			CD33_ENST00000262262_Intron4_Frame1_sgRNA02	0.007819
CDC5L_ENST00000371477_Intron12_Frame0_sgRNA01	0.00551423			UBA52_ENST00000596304_Intron2_Frame1_sgRNA01	0.007819
CDKN2A_ENST00000498124_Intron1_Frame0_sgRNA03	0.00551423			SCARB1_ENST00000261693_Intron7_Frame1_sgRNA02	0.007819
MTR_ENST00000366577_Intron19_Frame0_sgRNA01	0.00551423			DLST_ENST00000334220_Intron5_Frame1_sgRNA01	0.007819
LRRFIP2_ENST00000336686_Intron21_Frame0_sgRNA01	0.00551423			PCNX3_ENST00000355703_Intron6_Frame1_sgRNA01	0.007819
PRKDC_ENST00000314191_Intron52_Frame0_sgRNA01	0.00551423			TXNRD1_ENST00000525566_Intron6_Frame1_sgRNA01	0.007819
NDUFB11_ENST00000276062_Intron1_Frame0_sgRNA01	0.00551423			SKA3_ENST00000314759_Intron5_Frame1_sgRNA01	0.007819
COPRS_ENST00000302362_Intron1_Frame0_sgRNA03	0.00551423			SAPCD2_ENST00000409687_Intron1_Frame1_sgRNA03	0.007819
AARS1_ENST00000261772_Intron10_Frame0_sgRNA01	0.00551423			FLNB_ENST00000490882_Intron9_Frame1_sgRNA01	0.007819
CELF1_ENST00000531165_Intron9_Frame0_sgRNA02	0.00551423			NUP155_ENST00000231498_Intron16_Frame1_sgRNA01	0.007819
NUDCD2_ENST00000302764_Intron3_Frame0_sgRNA02	0.00551423			ARF5_ENST00000000233_Intron1_Frame1_sgRNA01	0.007819
CHD3_ENST00000380358_Intron15_Frame0_sgRNA01	0.00551423			AAK1_ENST00000409085_Intron15_Frame1_sgRNA01	0.007819
GOT2_ENST00000245206_Intron5_Frame0_sgRNA01	0.00551423			VPS51_ENST00000279281_Intron3_Frame1_sgRNA02	0.007819
IWS1_ENST00000295321_Intron13_Frame0_sgRNA01	0.00551423			CHD4_ENST00000544040_Intron8_Frame1_sgRNA01	0.007819
CLPP_ENST00000245816_Intron1_Frame0_sgRNA01	0.00551423			GNAS_ENST00000371100_Intron9_Frame1_sgRNA01	0.007819
SEC23A_ENST00000307712_Intron4_Frame0_sgRNA01	0.00551423			FLNA_ENST00000369850_Intron20_Frame1_sgRNA01	0.007819
NUDCD1_ENST00000239690_Intron2_Frame0_sgRNA01	0.00551423			TFAM_ENST00000487519_Intron2_Frame1_sgRNA03	0.007819
SNX27_ENST00000458013_Intron4_Frame0_sgRNA01	0.00531729			KDELR1_ENST00000330720_Intron1_Frame1_sgRNA01	0.00760768
ACTN4_ENST00000252699_Intron18_Frame0_sgRNA01	0.00531729			MPI_ENST00000352410_Intron1_Frame1_sgRNA01	0.00760768
NOL10_ENST00000381685_Intron18_Frame0_sgRNA01	0.00531729			LRRC72_ENST00000401542_Intron7_Frame1_sgRNA01	0.00760768
COX7C_ENST00000247655_Intron1_Frame0_sgRNA01	0.00531729			LARS2_ENST00000650792_Intron16_Frame1_sgRNA01	0.00760768
AK2_ENST00000672715_Intron1_Frame0_sgRNA01	0.00531729			APLP2_ENST00000650012_Intron13_Frame1_sgRNA01	0.00760768
PRKCA_ENST00000413366_Intron3_Frame0_sgRNA01	0.00531729			AAMP_ENST00000444053_Intron1_Frame1_sgRNA01	0.00760768
PPP2R1A_ENST00000322088_Intron3_Frame0_sgRNA01	0.00531729			RPSA_ENST00000443003_Intron6_Frame1_sgRNA01	0.00760768
PDIA6_ENST00000404371_Intron5_Frame0_sgRNA01	0.00531729			KIF2C_ENST00000372224_Intron4_Frame1_sgRNA01	0.00760768
TUBB4A_ENST00000264071_Intron1_Frame0_sgRNA01	0.00531729			RPS6_ENST00000380394_Intron4_Frame1_sgRNA01	0.00760768
AARS1_ENST00000261772_Intron12_Frame0_sgRNA01	0.00531729			HUNK_ENST00000270112_Intron3_Frame1_sgRNA01	0.00760768
DIAPH1_ENST00000389054_Intron1_Frame0_sgRNA01	0.00531729			RPP40_ENST00000380051_Intron5_Frame1_sgRNA01	0.00760768
GLT1D1_ENST00000281703_Intron4_Frame0_sgRNA02	0.00531729			DDX51_ENST00000397333_Intron1_Frame1_sgRNA01	0.00760768
PTK2_ENST00000340930_Intron26_Frame0_sgRNA01	0.00531729			AC015813.2_ENST00000578794_Intron2_Frame1|SRSF1_ENST00000258962_Intron2_Frame1_sgRNA02	0.00760768
GABPA_ENST00000354828_Intron3_Frame0_sgRNA02	0.00531729			CCDC43_ENST00000315286_Intron2_Frame1_sgRNA01	0.00760768
GCA_ENST00000437150_Intron1_Frame0_sgRNA01	0.00531729			TOM1_ENST00000411850_Intron10_Frame1_sgRNA02	0.00760768
NXF1_ENST00000532297_Intron9_Frame0_sgRNA01	0.00531729			VPS18_ENST00000220509_Intron1_Frame1_sgRNA02	0.00760768
HSPA5_ENST00000324460_Intron2_Frame0_sgRNA01	0.00531729			EEF2_ENST00000309311_Intron8_Frame1_sgRNA02	0.00760768
CUL3_ENST00000264414_Intron12_Frame0_sgRNA01	0.00531729			EIF2B1_ENST00000424014_Intron2_Frame1_sgRNA02	0.00760768
PRRC1_ENST00000512635_Intron4_Frame0_sgRNA02	0.00531729			SMC4_ENST00000357388_Intron17_Frame1_sgRNA02	0.00760768
ARID5B_ENST00000279873_Intron1_Frame0_sgRNA01	0.00531729			DDX6_ENST00000534980_Intron12_Frame1_sgRNA01	0.00760768
TXN_ENST00000374517_Intron2_Frame0_sgRNA01	0.00531729			HUWE1_ENST00000342160_Intron43_Frame1_sgRNA01	0.00760768
CAP1_ENST00000372797_Intron4_Frame0_sgRNA01	0.00531729			HAT1_ENST00000264108_Intron1_Frame1_sgRNA01	0.00760768
BAZ1A_ENST00000382422_Intron6_Frame0_sgRNA01	0.00531729			DDX1_ENST00000381341_Intron6_Frame1_sgRNA01	0.00760768
COPS2_ENST00000299259_Intron6_Frame0_sgRNA01	0.00531729			HADHA_ENST00000380649_Intron8_Frame1_sgRNA01	0.00760768
KIF19_ENST00000389916_Intron1_Frame0_sgRNA01	0.00531729			SART1_ENST00000312397_Intron15_Frame1_sgRNA01	0.00760768
COL2A1_ENST00000380518_Intron38_Frame0_sgRNA01	0.00531729			RSL24D1_ENST00000260443_Intron5_Frame1_sgRNA02	0.00760768
RBM10_ENST00000329236_Intron23_Frame0_sgRNA01	0.00512036			LMAN1_ENST00000251047_Intron1_Frame1_sgRNA01	0.00760768
CAP1_ENST00000372797_Intron12_Frame0_sgRNA01	0.00512036			NIPSNAP2_ENST00000322090_Intron8_Frame1_sgRNA01	0.00760768
CRCP_ENST00000395326_Intron2_Frame0_sgRNA01	0.00512036			WTAP_ENST00000358372_Intron4_Frame1_sgRNA02	0.00760768
RPS27L_ENST00000330964_Intron1_Frame0_sgRNA03	0.00512036			MRE11_ENST00000323929_Intron6_Frame1_sgRNA01	0.00760768
MYO6_ENST00000369977_Intron17_Frame0_sgRNA01	0.00512036			PUDP_ENST00000424830_Intron1_Frame1_sgRNA01	0.00739636
TUBG1_ENST00000251413_Intron8_Frame0_sgRNA01	0.00512036			ILDR2_ENST00000271417_Intron3_Frame1_sgRNA01	0.00739636
TCERG1_ENST00000296702_Intron16_Frame0_sgRNA01	0.00512036			HSPA8_ENST00000532636_Intron5_Frame1_sgRNA01	0.00739636
RBM42_ENST00000262633_Intron2_Frame0_sgRNA02	0.00512036			EMC1_ENST00000477853_Intron12_Frame1_sgRNA01	0.00739636
GABARAPL1_ENST00000421801_Intron1_Frame0_sgRNA02	0.00512036			EPB41_ENST00000373798_Intron11_Frame1_sgRNA01	0.00739636
SMARCA4_ENST00000344626_Intron9_Frame0_sgRNA01	0.00512036			CLTC_ENST00000621829_Intron31_Frame1_sgRNA01	0.00739636
DNAH9_ENST00000262442_Intron20_Frame0_sgRNA01	0.00512036			SRSF6_ENST00000244020_Intron2_Frame1_sgRNA02	0.00739636
ZSCAN26_ENST00000623276_Intron2_Frame0_sgRNA02	0.00512036			PSMD6_ENST00000492933_Intron6_Frame1_sgRNA01	0.00739636
ADGRV1_ENST00000405460_Intron43_Frame0_sgRNA01	0.00512036			GLS_ENST00000320717_Intron6_Frame1_sgRNA02	0.00739636
COPB1_ENST00000249923_Intron21_Frame0_sgRNA01	0.00512036			SLC22A25_ENST00000306494_Intron7_Frame1_sgRNA02	0.00739636
SET_ENST00000372692_Intron7_Frame0_sgRNA01	0.00512036			DKC1_ENST00000369550_Intron1_Frame1_sgRNA01	0.00739636
ANKHD1_ENST00000360839_Intron1_Frame0|ANKHD1-EIF4EBP3_ENST00000532219_Intron1_Frame0_sgRNA01	0.00512036			CALM3_ENST00000291295_Intron3_Frame1_sgRNA02	0.00739636
CD9_ENST00000382518_Intron2_Frame0_sgRNA01	0.00512036			ZFAND5_ENST00000376962_Intron6_Frame1_sgRNA02	0.00739636
PRKAG1_ENST00000316299_Intron1_Frame0_sgRNA01	0.00512036			ANXA7_ENST00000372919_Intron7_Frame1_sgRNA01	0.00739636
TALDO1_ENST00000319006_Intron7_Frame0_sgRNA02	0.00512036			CNOT11_ENST00000289382_Intron1_Frame1_sgRNA02	0.00739636
NDUFV3_ENST00000354250_Intron1_Frame0_sgRNA02	0.00512036			HBS1L_ENST00000367837_Intron3_Frame1_sgRNA01	0.00739636
C1orf131_ENST00000366649_Intron3_Frame0_sgRNA01	0.00512036			TCOF1_ENST00000504761_Intron23_Frame1_sgRNA01	0.00739636
UQCRC1_ENST00000203407_Intron11_Frame0_sgRNA01	0.00512036			EIF5_ENST00000216554_Intron6_Frame1_sgRNA02	0.00739636
CSTF2_ENST00000415585_Intron4_Frame0_sgRNA01	0.00512036			LIN28B_ENST00000345080_Intron1_Frame1_sgRNA03	0.00739636
BCLAF3_ENST00000379687_Intron6_Frame0_sgRNA01	0.00512036			UCK1_ENST00000372211_Intron6_Frame1_sgRNA01	0.00739636
MRPL58_ENST00000301585_Intron1_Frame0_sgRNA02	0.00512036			MICAL3_ENST00000441493_Intron11_Frame1_sgRNA01	0.00739636
VDAC1_ENST00000395044_Intron3_Frame0_sgRNA01	0.00512036			MYH14_ENST00000642316_Intron10_Frame1_sgRNA01	0.00739636
KIF1A_ENST00000498729_Intron17_Frame0_sgRNA01	0.00512036			SMARCC1_ENST00000254480_Intron11_Frame1_sgRNA01	0.00739636
ZNF267_ENST00000300870_Intron1_Frame0_sgRNA01	0.00512036			EPN1_ENST00000411543_Intron7_Frame1_sgRNA01	0.00739636
COPE_ENST00000600932_Intron1_Frame0_sgRNA01	0.00512036			TMEM65_ENST00000297632_Intron1_Frame1_sgRNA02	0.00739636
[truncated: 88,658 more rows]

## Sheet: HAP1, genomwide double tag
sgRNA name	frame 0 sgRNA abundance (% of mapped reads)			sgRNA name	frame 1 sgRNA abundance (% of mapped reads)
SET_ENST00000372692_Intron7_Frame0_sgRNA01	7.90586			PDHA1_ENST00000379806_Intron5_Frame1_sgRNA01	1.80695
TAF1_ENST00000423759_Intron1_Frame0_sgRNA01	6.68674			CDV3_ENST00000264993_Intron3_Frame1_sgRNA03	1.36566
CHD1_ENST00000614616_Intron29_Frame0_sgRNA01	6.64335			JPT1_ENST00000356033_Intron2_Frame1_sgRNA01	1.34393
ZNF148_ENST00000360647_Intron4_Frame0_sgRNA01	3.59686			EIF3L_ENST00000652021_Intron4_Frame1_sgRNA01	1.24865
INF2_ENST00000392634_Intron14_Frame0_sgRNA01	3.08922			COPS3_ENST00000268717_Intron1_Frame1_sgRNA01	1.24364
COPS2_ENST00000299259_Intron3_Frame0_sgRNA01	3.04254			METAP1_ENST00000296411_Intron2_Frame1_sgRNA01	1.20603
SYNE2_ENST00000358025_Intron25_Frame0_sgRNA01	3.03267			BTF3_ENST00000380591_Intron4_Frame1_sgRNA02	1.06729
CSNK2A1_ENST00000646561_Intron5_Frame0_sgRNA01	1.50779			GSTP1_ENST00000398606_Intron2_Frame1_sgRNA02	1.01798
ATL3_ENST00000398868_Intron9_Frame0_sgRNA01	1.31381			MORF4L1_ENST00000331268_Intron1_Frame1_sgRNA01	0.981203
KAT5_ENST00000341318_Intron5_Frame0_sgRNA01	1.30131			NUCKS1_ENST00000367142_Intron2_Frame1_sgRNA01	0.97201
SMC4_ENST00000357388_Intron10_Frame0_sgRNA01	1.204			COX6A1_ENST00000229379_Intron1_Frame1_sgRNA01	0.941922
CDC5L_ENST00000371477_Intron14_Frame0_sgRNA01	1.18493			MED6_ENST00000615788_Intron1_Frame1_sgRNA01	0.913505
NCBP3_ENST00000389005_Intron2_Frame0_sgRNA01	1.10339			FBL_ENST00000221801_Intron2_Frame1_sgRNA01	0.910998
TPR_ENST00000367478_Intron44_Frame0_sgRNA01	1.05867			VDAC1_ENST00000395044_Intron2_Frame1_sgRNA02	0.890104
PCDHA1_ENST00000504120_Intron1_Frame0|PCDHA2_ENST00000526136_Intron1_Frame0_sgRNA01	0.969246			P4HB_ENST00000331483_Intron2_Frame1_sgRNA02	0.838285
OXA1L_ENST00000285848_Intron1_Frame0_sgRNA01	0.958725			HNRNPA2B1_ENST00000354667_Intron9_Frame1_sgRNA01	0.819062
FAM204A_ENST00000369183_Intron3_Frame0_sgRNA02	0.886393			SRSF7_ENST00000313117_Intron1_Frame1_sgRNA02	0.806526
ANK1_ENST00000265709_Intron4_Frame0_sgRNA01	0.826555			DBI_ENST00000627305_Intron2_Frame1_sgRNA02	0.802347
IPO7_ENST00000379719_Intron12_Frame0_sgRNA01	0.810116			RAB10_ENST00000264710_Intron1_Frame1_sgRNA01	0.781452
ATP5F1B_ENST00000262030_Intron7_Frame0_sgRNA01	0.731866			SERBP1_ENST00000370995_Intron1_Frame1_sgRNA01	0.779781
EEF2_ENST00000309311_Intron4_Frame0_sgRNA01	0.692412			SOD2_ENST00000538183_Intron4_Frame1_sgRNA02	0.758051
POLR1A_ENST00000263857_Intron9_Frame0_sgRNA01	0.674001			TACC3_ENST00000651472_Intron12_Frame1_sgRNA01	0.753036
WDFY4_ENST00000325239_Intron58_Frame0_sgRNA01	0.660849			HNRNPAB_ENST00000358344_Intron6_Frame1_sgRNA02	0.702889
SF3B2_ENST00000322535_Intron7_Frame0_sgRNA01	0.654274			BAG1_ENST00000634734_Intron2_Frame1_sgRNA02	0.697875
PPP1R3E_ENST00000452015_Intron1_Frame0_sgRNA01	0.643753			FUS_ENST00000254108_Intron3_Frame1_sgRNA01	0.692024
BOD1_ENST00000311086_Intron1_Frame0_sgRNA03	0.643095			CAPRIN1_ENST00000341394_Intron11_Frame1_sgRNA01	0.680323
S100A13_ENST00000339556_Intron2_Frame0_sgRNA01	0.630602			GLOD4_ENST00000301329_Intron4_Frame1_sgRNA02	0.660265
ARPC4_ENST00000433034_Intron3_Frame0_sgRNA01	0.591148			LUC7L_ENST00000293872_Intron1_Frame1_sgRNA01	0.658593
MYEF2_ENST00000324324_Intron5_Frame0_sgRNA01	0.524734			UQCRB_ENST00000518406_Intron1_Frame1_sgRNA01	0.619311
SRM_ENST00000376957_Intron3_Frame0_sgRNA01	0.520789			THYN1_ENST00000392595_Intron2_Frame1_sgRNA01	0.603432
HSPH1_ENST00000630972_Intron17_Frame0_sgRNA01	0.472129			SSNA1_ENST00000322310_Intron1_Frame1_sgRNA03	0.599253
COL2A1_ENST00000380518_Intron39_Frame0_sgRNA01	0.457663			DTYMK_ENST00000305784_Intron1_Frame1_sgRNA03	0.590895
CAND1_ENST00000545606_Intron14_Frame0_sgRNA02	0.452402			JPT1_ENST00000356033_Intron2_Frame1_sgRNA02	0.582537
MYH9_ENST00000216181_Intron18_Frame0_sgRNA01	0.451087			MYL6_ENST00000550697_Intron5_Frame1_sgRNA01	0.581701
RTF1_ENST00000389629_Intron12_Frame0_sgRNA01	0.449115			HSPG2_ENST00000374695_Intron30_Frame1_sgRNA01	0.571672
DYNC1H1_ENST00000360184_Intron10_Frame0_sgRNA01	0.443197			LBR_ENST00000272163_Intron5_Frame1_sgRNA01	0.570836
MED23_ENST00000368068_Intron1_Frame0_sgRNA01	0.443197			HSP90B1_ENST00000299767_Intron1_Frame1_sgRNA01	0.561643
PSMC2_ENST00000435765_Intron8_Frame0_sgRNA01	0.442539			REL_ENST00000295025_Intron4_Frame1_sgRNA01	0.559971
TCF12_ENST00000438423_Intron6_Frame0_sgRNA01	0.441881			CCT5_ENST00000280326_Intron10_Frame1_sgRNA02	0.553285
TARBP1_ENST00000040877_Intron14_Frame0_sgRNA01	0.381386			RALY_ENST00000246194_Intron7_Frame1_sgRNA02	0.549942
ITGB1_ENST00000302278_Intron15_Frame0_sgRNA01	0.376783			FOXK1_ENST00000328914_Intron6_Frame1_sgRNA02	0.538241
NOM1_ENST00000275820_Intron8_Frame0_sgRNA01	0.364947			E2F4_ENST00000379378_Intron4_Frame1_sgRNA01	0.538241
C11orf58_ENST00000228136_Intron1_Frame0_sgRNA01	0.362316			APP_ENST00000346798_Intron8_Frame1_sgRNA01	0.501467
STAM_ENST00000377524_Intron4_Frame0_sgRNA01	0.355741			RAD23B_ENST00000358015_Intron7_Frame1_sgRNA01	0.490602
EEF1B2_ENST00000236957_Intron4_Frame0_sgRNA03	0.355083			SOAT1_ENST00000367619_Intron2_Frame1_sgRNA01	0.488094
MBNL1_ENST00000463374_Intron3_Frame0_sgRNA01	0.345877			XRCC6_ENST00000360079_Intron5_Frame1_sgRNA01	0.487259
PEF1_ENST00000373703_Intron1_Frame0_sgRNA02	0.337329			DNAJA2_ENST00000317089_Intron5_Frame1_sgRNA02	0.486423
POGZ_ENST00000271715_Intron12_Frame0_sgRNA01	0.328123			PSMC2_ENST00000435765_Intron10_Frame1_sgRNA01	0.484751
DCUN1D1_ENST00000292782_Intron1_Frame0_sgRNA02	0.326808			TALDO1_ENST00000319006_Intron6_Frame1_sgRNA02	0.47305
CAT_ENST00000241052_Intron1_Frame0_sgRNA01	0.326808			ADD1_ENST00000264758_Intron14_Frame1_sgRNA01	0.470543
RPL13A_ENST00000391857_Intron6_Frame0_sgRNA01	0.31563			ARHGDIA_ENST00000584461_Intron3_Frame1_sgRNA01	0.455499
TFCP2_ENST00000257915_Intron7_Frame0_sgRNA01	0.314314			GPC4_ENST00000370828_Intron2_Frame1_sgRNA01	0.444634
NDUFS3_ENST00000263774_Intron3_Frame0_sgRNA01	0.312342			CHMP4B_ENST00000217402_Intron1_Frame1_sgRNA02	0.441291
NDC1_ENST00000371429_Intron14_Frame0_sgRNA01	0.309054			VWDE_ENST00000275358_Intron3_Frame1_sgRNA01	0.439619
E2F3_ENST00000346618_Intron5_Frame0_sgRNA01	0.309054			ANP32E_ENST00000583931_Intron6_Frame1_sgRNA01	0.43544
HNRNPA1_ENST00000340913_Intron2_Frame0_sgRNA01	0.309054			PSPC1_ENST00000338910_Intron4_Frame1_sgRNA01	0.428754
IPO7_ENST00000379719_Intron19_Frame0_sgRNA01	0.302478			SEPTIN2_ENST00000616972_Intron5_Frame1_sgRNA01	0.417053
SDHAF2_ENST00000301761_Intron1_Frame0_sgRNA01	0.301821			RAD23B_ENST00000358015_Intron7_Frame1_sgRNA02	0.410367
AQR_ENST00000156471_Intron7_Frame0_sgRNA01	0.301821			TMX1_ENST00000457354_Intron2_Frame1_sgRNA01	0.40786
NUMA1_ENST00000393695_Intron12_Frame0_sgRNA01	0.300506			HMHB1_ENST00000289448_Intron1_Frame1_sgRNA03	0.40786
PIK3AP1_ENST00000339364_Intron3_Frame0_sgRNA01	0.295245			WDR5_ENST00000358625_Intron9_Frame1_sgRNA01	0.40786
PDK3_ENST00000568479_Intron10_Frame0_sgRNA01	0.29393			TNRC6A_ENST00000395799_Intron4_Frame1_sgRNA01	0.400338
RELCH_ENST00000256858_Intron23_Frame0_sgRNA01	0.289985			DDX1_ENST00000381341_Intron13_Frame1_sgRNA01	0.375264
KIF20B_ENST00000371728_Intron32_Frame0_sgRNA01	0.289985			TRIP6_ENST00000200457_Intron1_Frame1_sgRNA01	0.375264
OTUB1_ENST00000428192_Intron3_Frame0_sgRNA01	0.28867			HNRNPM_ENST00000325495_Intron9_Frame1_sgRNA01	0.368578
MNAT1_ENST00000261245_Intron6_Frame0_sgRNA02	0.286039			BCAP31_ENST00000458587_Intron3_Frame1_sgRNA02	0.362728
HMGN5_ENST00000358130_Intron2_Frame0_sgRNA01	0.276176			PTPA_ENST00000358994_Intron2_Frame1_sgRNA01	0.36022
UPF1_ENST00000599848_Intron13_Frame0_sgRNA01	0.271573			MKI67_ENST00000368654_Intron7_Frame1_sgRNA01	0.356877
PSMD4_ENST00000368881_Intron6_Frame0_sgRNA01	0.270915			MAZ_ENST00000219782_Intron4_Frame1_sgRNA01	0.351863
NXT2_ENST00000218004_Intron2_Frame0_sgRNA02	0.270915			SF1_ENST00000377387_Intron1_Frame1_sgRNA01	0.348519
MED25_ENST00000312865_Intron7_Frame0_sgRNA01	0.26434			TMA7_ENST00000438607_Intron3_Frame1_sgRNA01	0.341833
NonTargetingControlGuideForHuman_0262	0.262367			EIF4B_ENST00000420463_Intron10_Frame1_sgRNA01	0.340997
TMEM86A_ENST00000280734_Intron1_Frame0_sgRNA02	0.245928			ATP5F1B_ENST00000262030_Intron1_Frame1_sgRNA01	0.340162
TRMT1L_ENST00000367506_Intron4_Frame0_sgRNA01	0.24527			SEC24C_ENST00000345254_Intron2_Frame1_sgRNA01	0.339326
PDCL3_ENST00000264254_Intron1_Frame0_sgRNA01	0.225544			NonTargetingControlGuideForHuman_0262	0.333475
MYO10_ENST00000513610_Intron29_Frame0_sgRNA01	0.224229			EIF4EBP1_ENST00000338825_Intron1_Frame1_sgRNA01	0.329297
GIGYF2_ENST00000409451_Intron5_Frame0_sgRNA01	0.216995			EIF3L_ENST00000652021_Intron2_Frame1_sgRNA01	0.326789
RASGEF1B_ENST00000264400_Intron4_Frame0_sgRNA01	0.213708			VAMP3_ENST00000054666_Intron4_Frame1_sgRNA01	0.317596
FAF1_ENST00000396153_Intron1_Frame0_sgRNA01	0.213708			LRPPRC_ENST00000260665_Intron27_Frame1_sgRNA01	0.317596
ANAPC7_ENST00000455511_Intron2_Frame0_sgRNA02	0.211077			GDI1_ENST00000447750_Intron4_Frame1_sgRNA01	0.31676
NUP107_ENST00000229179_Intron4_Frame0_sgRNA01	0.209105			SCO1_ENST00000255390_Intron2_Frame1_sgRNA02	0.309238
ZMYM4_ENST00000314607_Intron5_Frame0_sgRNA01	0.207132			HAT1_ENST00000264108_Intron1_Frame1_sgRNA01	0.306731
SRP54_ENST00000556994_Intron3_Frame0_sgRNA01	0.207132			PBK_ENST00000522944_Intron2_Frame1_sgRNA01	0.305059
LRRC57_ENST00000323443_Intron1_Frame0_sgRNA02	0.205159			TMEM95_ENST00000389982_Intron4_Frame1_sgRNA01	0.303387
SLC3A2_ENST00000377891_Intron11_Frame0_sgRNA01	0.199899			LAMP1_ENST00000332556_Intron8_Frame1_sgRNA01	0.301716
ADNP_ENST00000371602_Intron1_Frame0_sgRNA02	0.198584			PDAP1_ENST00000350498_Intron5_Frame1_sgRNA01	0.301716
ENAH_ENST00000366844_Intron13_Frame0_sgRNA01	0.197268			MAZ_ENST00000219782_Intron4_Frame1_sgRNA03	0.29503
SPATS2L_ENST00000619961_Intron5_Frame0_sgRNA01	0.195296			U2AF2_ENST00000308924_Intron1_Frame1_sgRNA02	0.29503
RAB8A_ENST00000300935_Intron3_Frame0_sgRNA01	0.192008			GGH_ENST00000260118_Intron1_Frame1_sgRNA01	0.293358
SOD1_ENST00000270142_Intron1_Frame0_sgRNA02	0.190035			MAP4_ENST00000360240_Intron5_Frame1_sgRNA01	0.291687
EPS15L1_ENST00000455140_Intron7_Frame0_sgRNA01	0.18872			PDIA6_ENST00000404371_Intron11_Frame1_sgRNA01	0.285836
PWP1_ENST00000412830_Intron11_Frame0_sgRNA01	0.182145			MAT2A_ENST00000306434_Intron1_Frame1_sgRNA02	0.27915
GMNC_ENST00000442080_Intron1_Frame0_sgRNA01	0.182145			MAP1B_ENST00000296755_Intron1_Frame1_sgRNA01	0.278314
B4GALT4_ENST00000483209_Intron4_Frame0_sgRNA02	0.182145			TALDO1_ENST00000319006_Intron5_Frame1_sgRNA01	0.277478
GPR108_ENST00000264080_Intron7_Frame0_sgRNA01	0.177542			UBA52_ENST00000596304_Intron2_Frame1_sgRNA02	0.274971
ATXN2L_ENST00000395547_Intron18_Frame0_sgRNA01	0.177542			PEX19_ENST00000368072_Intron1_Frame1_sgRNA02	0.271628
ARHGEF1_ENST00000337665_Intron5_Frame0_sgRNA01	0.176884			MSH2_ENST00000233146_Intron9_Frame1_sgRNA01	0.270792
SEC23A_ENST00000307712_Intron12_Frame0_sgRNA01	0.168336			ATXN2L_ENST00000395547_Intron19_Frame1_sgRNA01	0.269956
ZNF280C_ENST00000370978_Intron12_Frame0_sgRNA01	0.166363			PICALM_ENST00000393346_Intron13_Frame1_sgRNA01	0.269121
ARPC1B_ENST00000645391_Intron10_Frame0_sgRNA01	0.166363			LYAR_ENST00000343470_Intron7_Frame1_sgRNA02	0.269121
ARHGEF7_ENST00000646102_Intron12_Frame0_sgRNA01	0.163075			NUP98_ENST00000324932_Intron16_Frame1_sgRNA01	0.267449
SERP1_ENST00000479209_Intron2_Frame0_sgRNA01	0.162418			PPDPF_ENST00000370179_Intron3_Frame1_sgRNA01	0.266613
HAUS3_ENST00000672739_Intron2_Frame0_sgRNA01	0.15913			DNAJB6_ENST00000262177_Intron5_Frame1_sgRNA01	0.254912
SMC4_ENST00000357388_Intron5_Frame0_sgRNA01	0.157157			ALDH18A1_ENST00000371224_Intron11_Frame1_sgRNA01	0.253241
MRPL42_ENST00000549982_Intron4_Frame0_sgRNA03	0.157157			CDC20_ENST00000310955_Intron10_Frame1_sgRNA01	0.252405
HCFC2_ENST00000229330_Intron12_Frame0_sgRNA01	0.154527			RPL38_ENST00000439590_Intron3_Frame1_sgRNA02	0.250733
BET1L_ENST00000382762_Intron3_Frame0_sgRNA02	0.153212			PPP4R2_ENST00000356692_Intron1_Frame1_sgRNA01	0.249898
WASF1_ENST00000392587_Intron5_Frame0_sgRNA01	0.153212			ZNF777_ENST00000247930_Intron5_Frame1_sgRNA01	0.249062
DDX21_ENST00000354185_Intron2_Frame0_sgRNA01	0.147294			ST13_ENST00000216218_Intron5_Frame1_sgRNA01	0.246555
HNRNPA3_ENST00000392524_Intron1_Frame0_sgRNA02	0.147294			RBBP7_ENST00000380084_Intron1_Frame1_sgRNA01	0.242376
SEC63_ENST00000369002_Intron14_Frame0_sgRNA01	0.146636			MIS18A_ENST00000290130_Intron1_Frame1_sgRNA01	0.239033
NPM1_ENST00000517671_Intron3_Frame0_sgRNA01	0.145979			SMARCA4_ENST00000344626_Intron4_Frame1_sgRNA01	0.234854
ZNRD2_ENST00000309328_Intron2_Frame0_sgRNA02	0.145321			TNPO1_ENST00000337273_Intron3_Frame1_sgRNA01	0.229003
IDH3B_ENST00000474315_Intron2_Frame0_sgRNA01	0.145321			PDLIM2_ENST00000308354_Intron8_Frame1_sgRNA02	0.228167
H2AZ2_ENST00000308153_Intron3_Frame0_sgRNA01	0.145321			SARNP_ENST00000546604_Intron2_Frame1_sgRNA02	0.22566
RB1_ENST00000267163_Intron22_Frame0_sgRNA01	0.145321			ACP1_ENST00000272067_Intron1_Frame1_sgRNA03	0.223988
ABCA10_ENST00000269081_Intron14_Frame0_sgRNA01	0.144006			GART_ENST00000381815_Intron2_Frame1_sgRNA01	0.223988
SRRM1_ENST00000323848_Intron16_Frame0_sgRNA01	0.142691			DEK_ENST00000652689_Intron2_Frame1_sgRNA01	0.222317
NDUFAB1_ENST00000007516_Intron1_Frame0_sgRNA01	0.141376			NACA_ENST00000550952_Intron5_Frame1_sgRNA01	0.221481
PABPC4_ENST00000372858_Intron12_Frame0_sgRNA01	0.141376			RBM3_ENST00000376759_Intron4_Frame1_sgRNA02	0.221481
KATNA1_ENST00000335647_Intron5_Frame0_sgRNA01	0.140718			DLAT_ENST00000280346_Intron5_Frame1_sgRNA02	0.221481
UBE4B_ENST00000343090_Intron8_Frame0_sgRNA01	0.140718			LSM4_ENST00000593829_Intron4_Frame1_sgRNA03	0.220645
MARK2_ENST00000402010_Intron1_Frame0_sgRNA01	0.138746			RPL29_ENST00000294189_Intron2_Frame1_sgRNA02	0.217302
UBTF_ENST00000302904_Intron5_Frame0_sgRNA01	0.138746			SRP14_ENST00000267884_Intron2_Frame1_sgRNA03	0.217302
SGCB_ENST00000381431_Intron1_Frame0_sgRNA01	0.136773			SKP1_ENST00000353411_Intron2_Frame1_sgRNA03	0.216466
NAF1_ENST00000274054_Intron2_Frame0_sgRNA02	0.13217			BRWD3_ENST00000373275_Intron18_Frame1_sgRNA01	0.214795
EIF5_ENST00000216554_Intron7_Frame0_sgRNA01	0.13217			RPL36A_ENST00000427805_Intron2_Frame1_sgRNA02	0.213959
PRKRIP1_ENST00000496391_Intron5_Frame0_sgRNA02	0.131512			SSR4_ENST00000370087_Intron2_Frame1_sgRNA01	0.213123
USP47_ENST00000399455_Intron20_Frame0_sgRNA01	0.130197			GCSH_ENST00000315467_Intron1_Frame1_sgRNA02	0.210616
IPO11_ENST00000409296_Intron7_Frame0_sgRNA01	0.130197			FLNA_ENST00000369850_Intron37_Frame1_sgRNA01	0.207273
WDR1_ENST00000499869_Intron5_Frame0_sgRNA01	0.12954			FSCN1_ENST00000382361_Intron1_Frame1_sgRNA01	0.205601
HSPA14_ENST00000378372_Intron11_Frame0_sgRNA01	0.12954			RPS10_ENST00000464218_Intron4_Frame1_sgRNA01	0.203094
GCN1_ENST00000300648_Intron55_Frame0_sgRNA01	0.128882			NKAP_ENST00000371410_Intron4_Frame1_sgRNA01	0.201422
CAPZA1_ENST00000263168_Intron8_Frame0_sgRNA01	0.128225			COX5A_ENST00000322347_Intron1_Frame1_sgRNA01	0.201422
PHF6_ENST00000370803_Intron3_Frame0_sgRNA01	0.128225			KRT80_ENST00000394815_Intron8_Frame1_sgRNA03	0.200587
DCTN1_ENST00000361874_Intron30_Frame0_sgRNA01	0.127567			NONO_ENST00000276079_Intron10_Frame1_sgRNA02	0.199751
SSX1_ENST00000376919_Intron5_Frame0_sgRNA01	0.126909			ETFA_ENST00000557943_Intron6_Frame1_sgRNA01	0.198079
NUB1_ENST00000568733_Intron11_Frame0_sgRNA01	0.123622			HNRNPH3_ENST00000265866_Intron7_Frame1_sgRNA01	0.196408
TRAPPC12_ENST00000382110_Intron2_Frame0_sgRNA01	0.123622			ANXA6_ENST00000354546_Intron15_Frame1_sgRNA01	0.195572
RIOK3_ENST00000339486_Intron1_Frame0_sgRNA01	0.122964			SPART_ENST00000438666_Intron6_Frame1_sgRNA02	0.194736
PDSS1_ENST00000376215_Intron10_Frame0_sgRNA01	0.120991			RPS25_ENST00000527673_Intron3_Frame1_sgRNA03	0.1939
HIF1AN_ENST00000299163_Intron6_Frame0_sgRNA01	0.120991			UMPS_ENST00000232607_Intron5_Frame1_sgRNA01	0.1939
DRG1_ENST00000331457_Intron1_Frame0_sgRNA02	0.120334			UQCRC1_ENST00000203407_Intron12_Frame1_sgRNA01	0.1939
COL27A1_ENST00000356083_Intron15_Frame0_sgRNA01	0.120334			POLE3_ENST00000374169_Intron3_Frame1_sgRNA01	0.193065
NUP93_ENST00000308159_Intron7_Frame0_sgRNA01	0.119676			HNRNPUL1_ENST00000392006_Intron12_Frame1_sgRNA01	0.192229
L3MBTL2_ENST00000216237_Intron3_Frame0_sgRNA01	0.118361			COX7B_ENST00000650309_Intron1_Frame1_sgRNA02	0.190557
COMMD8_ENST00000381571_Intron1_Frame0_sgRNA01	0.115073			CACYBP_ENST00000367679_Intron2_Frame1_sgRNA03	0.189722
SLC4A3_ENST00000273063_Intron7_Frame0_sgRNA01	0.115073			TCEA1_ENST00000521604_Intron3_Frame1_sgRNA02	0.185543
KLC2_ENST00000394067_Intron3_Frame0_sgRNA01	0.113758			DNAJC8_ENST00000263697_Intron4_Frame1_sgRNA01	0.184707
SCAMP2_ENST00000268099_Intron1_Frame0_sgRNA01	0.113758			SET_ENST00000372692_Intron1_Frame1_sgRNA02	0.178856
SMARCA1_ENST00000371121_Intron24_Frame0_sgRNA01	0.113101			TIMM21_ENST00000169551_Intron1_Frame1_sgRNA02	0.176349
DDX19A_ENST00000302243_Intron1_Frame0_sgRNA01	0.111785			ELOC_ENST00000518127_Intron3_Frame1_sgRNA02	0.170499
METTL14_ENST00000388822_Intron8_Frame0_sgRNA01	0.11047			TSR2_ENST00000375151_Intron2_Frame1_sgRNA01	0.170499
TBCD_ENST00000355528_Intron38_Frame0_sgRNA01	0.109813			HEXA_ENST00000566304_Intron1_Frame1_sgRNA01	0.169663
ATP5MG_ENST00000300688_Intron2_Frame0_sgRNA03	0.109813			MMADHC_ENST00000303319_Intron3_Frame1_sgRNA02	0.167156
AKT2_ENST00000392038_Intron5_Frame0_sgRNA01	0.109155			CCT8_ENST00000286788_Intron2_Frame1_sgRNA02	0.165484
RAD18_ENST00000264926_Intron1_Frame0_sgRNA01	0.109155			BRI3_ENST00000297290_Intron1_Frame1_sgRNA02	0.164648
ATP6V1B2_ENST00000276390_Intron11_Frame0_sgRNA01	0.108498			SRSF10_ENST00000492112_Intron3_Frame1_sgRNA01	0.162977
PRKRA_ENST00000325748_Intron6_Frame0_sgRNA02	0.10784			NOP16_ENST00000618911_Intron3_Frame1_sgRNA02	0.162977
SYNE2_ENST00000358025_Intron74_Frame0_sgRNA01	0.10784			CCT3_ENST00000295688_Intron1_Frame1_sgRNA02	0.160469
PRSS36_ENST00000268281_Intron10_Frame0_sgRNA02	0.10784			CAPZA2_ENST00000361183_Intron2_Frame1_sgRNA01	0.159634
TLE4_ENST00000376537_Intron20_Frame0_sgRNA01	0.107183			RBM14_ENST00000310137_Intron1_Frame1|RBM14-RBM4_ENST00000412278_Intron1_Frame1_sgRNA03	0.158798
TXLNG_ENST00000380122_Intron7_Frame0_sgRNA01	0.106525			STMN1_ENST00000426559_Intron2_Frame1_sgRNA01	0.158798
BCAS2_ENST00000369541_Intron1_Frame0_sgRNA02	0.106525			RB1_ENST00000267163_Intron6_Frame1_sgRNA01	0.157962
CHTOP_ENST00000368690_Intron3_Frame0_sgRNA01	0.105867			EIF4B_ENST00000420463_Intron6_Frame1_sgRNA01	0.157126
ANKRD62_ENST00000587848_Intron12_Frame0_sgRNA01	0.104552			PIN4_ENST00000664196_Intron1_Frame1_sgRNA01	0.157126
RNF168_ENST00000318037_Intron5_Frame0_sgRNA01	0.104552			MTHFD1L_ENST00000611279_Intron8_Frame1_sgRNA01	0.154619
ATP6V1H_ENST00000359530_Intron6_Frame0_sgRNA01	0.103237			CBR1_ENST00000290349_Intron1_Frame1_sgRNA01	0.154619
ARPC5L_ENST00000353214_Intron4_Frame0_sgRNA02	0.10258			USP14_ENST00000261601_Intron1_Frame1_sgRNA01	0.152112
MAD2L2_ENST00000235310_Intron9_Frame0_sgRNA01	0.101264			DMD_ENST00000357033_Intron19_Frame1_sgRNA01	0.15044
CUL4A_ENST00000375440_Intron14_Frame0_sgRNA01	0.100607			BUD31_ENST00000403633_Intron3_Frame1_sgRNA01	0.148768
ZC3HAV1L_ENST00000275766_Intron2_Frame0_sgRNA02	0.0999494			ERH_ENST00000557016_Intron2_Frame1_sgRNA02	0.148768
GNG12_ENST00000370982_Intron3_Frame0_sgRNA02	0.0992918			FLNA_ENST00000369850_Intron35_Frame1_sgRNA01	0.147933
EMD_ENST00000369842_Intron4_Frame0_sgRNA01	0.0992918			ATP5ME_ENST00000304312_Intron2_Frame1_sgRNA01	0.147097
PAPPA_ENST00000328252_Intron19_Frame0_sgRNA01	0.0986342			TPR_ENST00000367478_Intron1_Frame1_sgRNA01	0.146261
LIG3_ENST00000378526_Intron15_Frame0_sgRNA01	0.0986342			DHX9_ENST00000367549_Intron7_Frame1_sgRNA01	0.145425
HNRNPUL1_ENST00000392006_Intron13_Frame0_sgRNA01	0.0986342			CAND1_ENST00000545606_Intron3_Frame1_sgRNA01	0.14459
PUS10_ENST00000316752_Intron3_Frame0_sgRNA01	0.0966616			SYNCRIP_ENST00000369622_Intron2_Frame1_sgRNA01	0.14459
CHCHD3_ENST00000448878_Intron6_Frame0_sgRNA01	0.0966616			YBX1_ENST00000321358_Intron1_Frame1_sgRNA02	0.14459
ZNF347_ENST00000601469_Intron2_Frame0_sgRNA02	0.0966616			COPB2_ENST00000333188_Intron4_Frame1_sgRNA01	0.143754
CSNK1E_ENST00000396832_Intron9_Frame0|TPTEP2-CSNK1E_ENST00000400206_Intron13_Frame0_sgRNA01	0.0966616			ACIN1_ENST00000262710_Intron4_Frame1_sgRNA01	0.143754
CDC73_ENST00000367435_Intron8_Frame0_sgRNA01	0.0966616			CUL4A_ENST00000375440_Intron12_Frame1_sgRNA01	0.143754
MEP1B_ENST00000269202_Intron4_Frame0_sgRNA01	0.096004			KDELR2_ENST00000258739_Intron4_Frame1_sgRNA01	0.142082
TRAPPC12_ENST00000382110_Intron3_Frame0_sgRNA01	0.096004			TXNRD1_ENST00000525566_Intron6_Frame1_sgRNA01	0.142082
RCC1L_ENST00000610322_Intron1_Frame0_sgRNA01	0.0953464			TRABD_ENST00000395829_Intron2_Frame1_sgRNA02	0.141246
PA2G4_ENST00000303305_Intron5_Frame0_sgRNA01	0.0953464			NACA_ENST00000550952_Intron4_Frame1_sgRNA01	0.140411
AFDN_ENST00000366806_Intron30_Frame0_sgRNA01	0.0953464			NOSTRIN_ENST00000458381_Intron20_Frame1_sgRNA01	0.139575
TRIM65_ENST00000269383_Intron3_Frame0_sgRNA01	0.0940313			IQGAP1_ENST00000268182_Intron14_Frame1_sgRNA01	0.138739
CELF1_ENST00000531165_Intron9_Frame0_sgRNA01	0.0940313			HNRNPDL_ENST00000295470_Intron5_Frame1_sgRNA02	0.137068
KIF23_ENST00000260363_Intron15_Frame0_sgRNA01	0.0933738			CHD4_ENST00000544040_Intron2_Frame1_sgRNA01	0.137068
SMARCA4_ENST00000344626_Intron26_Frame0_sgRNA01	0.0933738			TMED9_ENST00000332598_Intron1_Frame1_sgRNA01	0.136232
MCCC2_ENST00000340941_Intron7_Frame0_sgRNA01	0.0920586			NASP_ENST00000350030_Intron5_Frame1_sgRNA01	0.135396
SIKE1_ENST00000369528_Intron1_Frame0_sgRNA01	0.0914011			ECEL1_ENST00000304546_Intron11_Frame1_sgRNA01	0.135396
IFI44_ENST00000370747_Intron7_Frame0_sgRNA01	0.0907435			BCL2L2-PABPN1_ENST00000553781_Intron4_Frame1|PABPN1_ENST00000216727_Intron2_Frame1_sgRNA02	0.13456
EEA1_ENST00000322349_Intron1_Frame0_sgRNA01	0.0907435			CKB_ENST00000348956_Intron7_Frame1_sgRNA02	0.133724
KHDRBS1_ENST00000327300_Intron2_Frame0_sgRNA01	0.0907435			YWHAB_ENST00000353703_Intron3_Frame1_sgRNA03	0.133724
PPFIA1_ENST00000253925_Intron2_Frame0_sgRNA01	0.0900859			MAP1LC3B_ENST00000650688_Intron2_Frame1_sgRNA03	0.133724
WFS1_ENST00000503569_Intron7_Frame0_sgRNA02	0.0887708			GARS1_ENST00000389266_Intron5_Frame1_sgRNA01	0.133724
NEK9_ENST00000238616_Intron14_Frame0_sgRNA01	0.0887708			SLC35B3_ENST00000379660_Intron5_Frame1_sgRNA01	0.132889
GLS_ENST00000320717_Intron13_Frame0_sgRNA01	0.0881133			ATIC_ENST00000236959_Intron1_Frame1_sgRNA01	0.132889
ZMYM2_ENST00000382874_Intron6_Frame0_sgRNA01	0.0881133			SNCA_ENST00000336904_Intron2_Frame1_sgRNA01	0.132053
ATL2_ENST00000378954_Intron10_Frame0_sgRNA01	0.0874557			NNT_ENST00000264663_Intron18_Frame1_sgRNA01	0.132053
PLOD2_ENST00000282903_Intron18_Frame0_sgRNA01	0.0861406			PPP1R7_ENST00000407025_Intron2_Frame1_sgRNA02	0.131217
MESD_ENST00000619987_Intron1_Frame0_sgRNA02	0.085483			TKT_ENST00000423516_Intron13_Frame1_sgRNA01	0.131217
HSPH1_ENST00000630972_Intron14_Frame0_sgRNA01	0.085483			DDRGK1_ENST00000354488_Intron1_Frame1_sgRNA01	0.131217
NDUFA4_ENST00000339600_Intron3_Frame0_sgRNA02	0.085483			ZFR_ENST00000265069_Intron1_Frame1_sgRNA01	0.131217
CYP2A13_ENST00000330436_Intron5_Frame0_sgRNA01	0.085483			GSTO1_ENST00000369713_Intron1_Frame1_sgRNA01	0.130381
SRRM1_ENST00000323848_Intron15_Frame0_sgRNA01	0.085483			PEBP1_ENST00000261313_Intron3_Frame1_sgRNA02	0.130381
TSC22D1_ENST00000458659_Intron2_Frame0_sgRNA01	0.085483			KPNB1_ENST00000290158_Intron19_Frame1_sgRNA02	0.129546
NFYB_ENST00000240055_Intron5_Frame0_sgRNA01	0.0848255			TMSB10_ENST00000233143_Intron2_Frame1_sgRNA02	0.12871
MACROH2A1_ENST00000511689_Intron5_Frame0_sgRNA02	0.0841679			NCL_ENST00000322723_Intron7_Frame1_sgRNA01	0.127874
CRTC1_ENST00000338797_Intron1_Frame0_sgRNA01	0.0841679			QKI_ENST00000361752_Intron7_Frame1_sgRNA01	0.127874
CENPS-CORT_ENST00000400900_Intron4_Frame0|CORT_ENST00000377049_Intron1_Frame0_sgRNA03	0.0828528			CNTN5_ENST00000528682_Intron11_Frame1_sgRNA01	0.127874
UPF3B_ENST00000276201_Intron6_Frame0_sgRNA01	0.0821952			XPO5_ENST00000265351_Intron13_Frame1_sgRNA01	0.127038
SMARCC1_ENST00000254480_Intron8_Frame0_sgRNA01	0.0815376			FLNC_ENST00000325888_Intron8_Frame1_sgRNA01	0.127038
INCENP_ENST00000394818_Intron17_Frame0_sgRNA01	0.0815376			TMEM189-UBE2V1_ENST00000341698_Intron5_Frame1|UBE2V1_ENST00000340309_Intron1_Frame1_sgRNA02	0.127038
PDCD10_ENST00000470131_Intron7_Frame0_sgRNA02	0.0815376			POLR2B_ENST00000381227_Intron2_Frame1_sgRNA02	0.127038
TFAP4_ENST00000204517_Intron6_Frame0_sgRNA01	0.0815376			COX7A2_ENST00000370081_Intron4_Frame1_sgRNA01	0.127038
TCF25_ENST00000640279_Intron11_Frame0_sgRNA01	0.0808801			PHB2_ENST00000535923_Intron5_Frame1_sgRNA02	0.126202
GATC_ENST00000551765_Intron1_Frame0_sgRNA02	0.0802225			MAT2A_ENST00000306434_Intron1_Frame1_sgRNA01	0.126202
RPL22_ENST00000234875_Intron1_Frame0_sgRNA02	0.0802225			ELAC2_ENST00000338034_Intron6_Frame1_sgRNA01	0.122859
XRCC6_ENST00000360079_Intron3_Frame0_sgRNA01	0.0802225			XPO5_ENST00000265351_Intron21_Frame1_sgRNA01	0.121188
RFC5_ENST00000454402_Intron7_Frame0_sgRNA01	0.079565			SF3B2_ENST00000322535_Intron6_Frame1_sgRNA01	0.120352
ATP5PB_ENST00000369722_Intron6_Frame0_sgRNA01	0.079565			TCOF1_ENST00000504761_Intron21_Frame1_sgRNA01	0.120352
PPP1R8_ENST00000311772_Intron4_Frame0_sgRNA02	0.0789074			KPNA4_ENST00000334256_Intron8_Frame1_sgRNA02	0.119516
DKC1_ENST00000369550_Intron11_Frame0_sgRNA01	0.0782498			DEK_ENST00000652689_Intron3_Frame1_sgRNA01	0.119516
PSRC1_ENST00000409267_Intron4_Frame0_sgRNA03	0.0782498			RPL12_ENST00000361436_Intron1_Frame1_sgRNA01	0.11868
GSR_ENST00000221130_Intron2_Frame0_sgRNA01	0.0769347			TMSB4X_ENST00000451311_Intron2_Frame1_sgRNA02	0.117845
UNC45A_ENST00000418476_Intron19_Frame0_sgRNA01	0.0756196			COX5A_ENST00000322347_Intron2_Frame1_sgRNA02	0.117845
PPTC7_ENST00000354300_Intron4_Frame0_sgRNA03	0.0743045			ENO1_ENST00000647408_Intron7_Frame1_sgRNA01	0.117845
MPRIP_ENST00000395811_Intron8_Frame0_sgRNA01	0.0743045			PTTG1IP_ENST00000330938_Intron3_Frame1_sgRNA02	0.117009
KAT2A_ENST00000225916_Intron1_Frame0_sgRNA01	0.0736469			FLNA_ENST00000369850_Intron10_Frame1_sgRNA01	0.117009
RGPD8_ENST00000302558_Intron1_Frame0_sgRNA01	0.0729893			PSMD4_ENST00000368881_Intron7_Frame1_sgRNA01	0.117009
ELF4_ENST00000335997_Intron2_Frame0_sgRNA02	0.0729893			STOM_ENST00000286713_Intron1_Frame1_sgRNA01	0.117009
ARL6IP4_ENST00000315580_Intron5_Frame0_sgRNA01	0.0723318			ACLY_ENST00000352035_Intron28_Frame1_sgRNA01	0.117009
HMGN1_ENST00000380749_Intron1_Frame0_sgRNA01	0.0703591			COPG1_ENST00000314797_Intron18_Frame1_sgRNA01	0.116173
CHD4_ENST00000544040_Intron21_Frame0_sgRNA01	0.0703591			PSME1_ENST00000382708_Intron5_Frame1_sgRNA01	0.116173
XPO6_ENST00000304658_Intron16_Frame0_sgRNA01	0.069044			SFPQ_ENST00000357214_Intron8_Frame1_sgRNA01	0.116173
RIOK1_ENST00000379834_Intron5_Frame0_sgRNA01	0.0683864			RAB11A_ENST00000261890_Intron1_Frame1_sgRNA02	0.115337
COPB1_ENST00000249923_Intron21_Frame0_sgRNA01	0.0683864			RNF14_ENST00000394520_Intron6_Frame1_sgRNA02	0.115337
ATP5MC1_ENST00000355938_Intron3_Frame0_sgRNA01	0.0683864			PEBP1_ENST00000261313_Intron3_Frame1_sgRNA03	0.114502
SEC62_ENST00000337002_Intron4_Frame0_sgRNA01	0.0683864			DDX5_ENST00000225792_Intron3_Frame1_sgRNA01	0.114502
UTP25_ENST00000491415_Intron2_Frame0_sgRNA01	0.0670713			PSMD6_ENST00000492933_Intron1_Frame1_sgRNA01	0.114502
ACO2_ENST00000216254_Intron10_Frame0_sgRNA01	0.0657562			YBX2_ENST00000007699_Intron1_Frame1_sgRNA02	0.114502
PDCD11_ENST00000369797_Intron2_Frame0_sgRNA01	0.0657562			SLC7A5_ENST00000261622_Intron2_Frame1_sgRNA01	0.114502
SYNC_ENST00000409190_Intron2_Frame0_sgRNA03	0.0650986			MRPS25_ENST00000253686_Intron2_Frame1_sgRNA02	0.113666
TFAP2C_ENST00000201031_Intron1_Frame0_sgRNA01	0.0650986			SRI_ENST00000265729_Intron3_Frame1_sgRNA01	0.113666
EEF1AKNMT_ENST00000361735_Intron3_Frame0_sgRNA02	0.0650986			HNRNPA2B1_ENST00000354667_Intron8_Frame1_sgRNA01	0.111994
MTERF3_ENST00000287025_Intron6_Frame0_sgRNA02	0.064441			PSME3_ENST00000293362_Intron5_Frame1_sgRNA01	0.111994
PLPBP_ENST00000328195_Intron7_Frame0_sgRNA01	0.064441			CNBP_ENST00000441626_Intron3_Frame1_sgRNA02	0.110323
ADIPOR2_ENST00000357103_Intron3_Frame0_sgRNA01	0.0637835			OAT_ENST00000368845_Intron4_Frame1_sgRNA01	0.110323
MCOLN2_ENST00000370608_Intron2_Frame0_sgRNA01	0.0631259			PCBP2_ENST00000359462_Intron11_Frame1_sgRNA02	0.109487
SCAF8_ENST00000417268_Intron2_Frame0_sgRNA01	0.0624684			EMD_ENST00000369842_Intron1_Frame1_sgRNA01	0.109487
INCENP_ENST00000394818_Intron9_Frame0_sgRNA01	0.0624684			SRSF7_ENST00000313117_Intron1_Frame1_sgRNA03	0.108651
EIF2S1_ENST00000256383_Intron6_Frame0_sgRNA02	0.0618108			SF3B4_ENST00000271628_Intron4_Frame1_sgRNA01	0.108651
GOLPH3L_ENST00000271732_Intron2_Frame0_sgRNA01	0.0618108			RPL3_ENST00000216146_Intron2_Frame1_sgRNA02	0.108651
EDC4_ENST00000358933_Intron21_Frame0_sgRNA01	0.0618108			MACROH2A1_ENST00000511689_Intron7_Frame1_sgRNA02	0.10698
POLQ_ENST00000264233_Intron25_Frame0_sgRNA01	0.0618108			SP1_ENST00000327443_Intron1_Frame1_sgRNA01	0.10698
AKAP1_ENST00000337714_Intron5_Frame0_sgRNA01	0.0611532			FUNDC2_ENST00000369498_Intron1_Frame1_sgRNA02	0.10698
ERO1A_ENST00000395686_Intron2_Frame0_sgRNA01	0.0611532			TAF6L_ENST00000294168_Intron4_Frame1_sgRNA01	0.106144
LSM4_ENST00000593829_Intron2_Frame0_sgRNA02	0.0604957			XRCC6_ENST00000360079_Intron2_Frame1_sgRNA01	0.106144
NUP107_ENST00000229179_Intron24_Frame0_sgRNA01	0.0604957			FLNC_ENST00000325888_Intron34_Frame1_sgRNA01	0.106144
DNTTIP1_ENST00000372622_Intron1_Frame0_sgRNA01	0.0604957			TCERG1_ENST00000296702_Intron4_Frame1_sgRNA01	0.105308
USP9X_ENST00000324545_Intron23_Frame0_sgRNA01	0.0598381			BAZ1B_ENST00000339594_Intron16_Frame1_sgRNA01	0.105308
RAVER1_ENST00000611074_Intron8_Frame0_sgRNA01	0.0591805			SF1_ENST00000377387_Intron2_Frame1_sgRNA01	0.103636
CCT5_ENST00000280326_Intron7_Frame0_sgRNA01	0.058523			XPO1_ENST00000401558_Intron21_Frame1_sgRNA01	0.103636
ANXA6_ENST00000354546_Intron4_Frame0_sgRNA01	0.0578654			NCL_ENST00000322723_Intron3_Frame1_sgRNA01	0.102801
FARSB_ENST00000281828_Intron4_Frame0_sgRNA01	0.0572079			KPNA1_ENST00000344337_Intron4_Frame1_sgRNA02	0.101129
HSP90B1_ENST00000299767_Intron7_Frame0_sgRNA01	0.0565503			NCLN_ENST00000246117_Intron7_Frame1_sgRNA02	0.101129
ATXN10_ENST00000252934_Intron11_Frame0_sgRNA01	0.0558927			ZNF267_ENST00000300870_Intron3_Frame1_sgRNA02	0.101129
TBL1XR1_ENST00000430069_Intron7_Frame0_sgRNA01	0.0552352			ACOT7_ENST00000377855_Intron5_Frame1_sgRNA01	0.100293
CAPZA2_ENST00000361183_Intron1_Frame0_sgRNA01	0.0552352			HYOU1_ENST00000617285_Intron6_Frame1_sgRNA01	0.100293
RHPN2_ENST00000254260_Intron1_Frame0_sgRNA01	0.0552352			CHORDC1_ENST00000320585_Intron1_Frame1_sgRNA02	0.100293
MAP3K9_ENST00000555993_Intron5_Frame0_sgRNA01	0.0545776			EIF4A1_ENST00000293831_Intron3_Frame1_sgRNA02	0.0986218
RBM28_ENST00000223073_Intron18_Frame0_sgRNA01	0.0545776			RER1_ENST00000605895_Intron4_Frame1_sgRNA03	0.0986218
NAPA_ENST00000263354_Intron10_Frame0_sgRNA01	0.0539201			SLC4A1AP_ENST00000326019_Intron7_Frame1_sgRNA01	0.0986218
PDIA6_ENST00000404371_Intron14_Frame0_sgRNA01	0.0539201			FAM207A_ENST00000291634_Intron3_Frame1_sgRNA02	0.0969502
USP54_ENST00000339859_Intron3_Frame0_sgRNA01	0.0539201			RPS23_ENST00000651545_Intron1_Frame1_sgRNA02	0.0969502
WDR75_ENST00000314761_Intron18_Frame0_sgRNA01	0.0532625			OLFML2A_ENST00000373580_Intron5_Frame1_sgRNA02	0.0969502
CDC45_ENST00000437685_Intron8_Frame0_sgRNA01	0.0532625			SMARCA5_ENST00000283131_Intron14_Frame1_sgRNA01	0.0961145
MYBBP1A_ENST00000381556_Intron26_Frame0_sgRNA01	0.0532625			EIF3A_ENST00000369144_Intron1_Frame1_sgRNA01	0.0952787
CSNK2A1_ENST00000646561_Intron3_Frame0_sgRNA01	0.0532625			SP1_ENST00000327443_Intron3_Frame1_sgRNA01	0.0944429
ZNF101_ENST00000318110_Intron1_Frame0_sgRNA02	0.0519474			NKIRAS1_ENST00000388759_Intron3_Frame1_sgRNA03	0.0944429
RSRC2_ENST00000331738_Intron9_Frame0_sgRNA01	0.0519474			KARS1_ENST00000319410_Intron10_Frame1_sgRNA02	0.0936071
CCDC124_ENST00000445755_Intron2_Frame0_sgRNA03	0.0519474			PTGES3_ENST00000614328_Intron8_Frame1_sgRNA03	0.0936071
HMGN2_ENST00000361427_Intron2_Frame0_sgRNA01	0.0512898			PNKD_ENST00000273077_Intron1_Frame1_sgRNA01	0.0936071
MOV10_ENST00000413052_Intron7_Frame0_sgRNA01	0.0506322			YTHDF2_ENST00000373812_Intron2_Frame1_sgRNA03	0.0919356
SAPCD2_ENST00000409687_Intron2_Frame0_sgRNA01	0.0506322			NUBP1_ENST00000283027_Intron1_Frame1_sgRNA01	0.0919356
TOP1_ENST00000361337_Intron18_Frame0_sgRNA01	0.0506322			TRA2A_ENST00000297071_Intron7_Frame1_sgRNA03	0.0910998
POR_ENST00000461988_Intron12_Frame0_sgRNA01	0.0499747			SNRPC_ENST00000244520_Intron3_Frame1_sgRNA01	0.090264
TMBIM6_ENST00000552699_Intron10_Frame0_sgRNA01	0.0499747			HOXA13_ENST00000649031_Intron1_Frame1_sgRNA01	0.090264
IPO5_ENST00000261574_Intron25_Frame0_sgRNA01	0.0499747			EWSR1_ENST00000414183_Intron5_Frame1_sgRNA01	0.0894282
ORC6_ENST00000219097_Intron2_Frame0_sgRNA02	0.0493171			SPART_ENST00000438666_Intron5_Frame1_sgRNA01	0.0894282
GTF2I_ENST00000573035_Intron2_Frame0_sgRNA03	0.0493171			HDLBP_ENST00000391975_Intron20_Frame1_sgRNA01	0.0885925
MTREX_ENST00000230640_Intron18_Frame0_sgRNA01	0.0486596			CLUH_ENST00000570628_Intron11_Frame1_sgRNA01	0.0885925
RBM39_ENST00000253363_Intron9_Frame0_sgRNA01	0.0486596			XPC_ENST00000285021_Intron3_Frame1_sgRNA01	0.0885925
SPATS2_ENST00000552918_Intron6_Frame0_sgRNA01	0.048002			FH_ENST00000366560_Intron9_Frame1_sgRNA01	0.0877567
CHCHD1_ENST00000372833_Intron2_Frame0_sgRNA03	0.048002			LSM4_ENST00000593829_Intron4_Frame1_sgRNA02	0.0877567
PHF13_ENST00000377648_Intron1_Frame0_sgRNA02	0.0473444			MT1E_ENST00000330439_Intron1_Frame1_sgRNA03	0.0877567
USP3_ENST00000380324_Intron5_Frame0_sgRNA01	0.0473444			PABPC4_ENST00000372858_Intron4_Frame1_sgRNA01	0.0869209
OSBPL3_ENST00000313367_Intron2_Frame0_sgRNA01	0.0473444			TXLNA_ENST00000373610_Intron2_Frame1_sgRNA02	0.0869209
UFL1_ENST00000369278_Intron15_Frame0_sgRNA01	0.0466869			RBM39_ENST00000253363_Intron13_Frame1_sgRNA01	0.0869209
HIBADH_ENST00000265395_Intron5_Frame0_sgRNA01	0.0466869			MAT2B_ENST00000321757_Intron4_Frame1_sgRNA02	0.0860851
CUL4B_ENST00000404115_Intron16_Frame0_sgRNA01	0.0460293			EEF2_ENST00000309311_Intron14_Frame1_sgRNA01	0.0852494
TMA16_ENST00000358572_Intron1_Frame0_sgRNA03	0.0460293			PSMD1_ENST00000308696_Intron13_Frame1_sgRNA01	0.0852494
ANXA11_ENST00000372231_Intron14_Frame0_sgRNA01	0.0460293			EZR_ENST00000337147_Intron9_Frame1_sgRNA02	0.0852494
IK_ENST00000417647_Intron16_Frame0_sgRNA01	0.0460293			FASN_ENST00000306749_Intron5_Frame1_sgRNA01	0.0844136
ZC3HAV1_ENST00000242351_Intron10_Frame0_sgRNA02	0.0460293			TUBA1C_ENST00000541364_Intron2_Frame1_sgRNA01	0.0844136
TPT1_ENST00000616577_Intron2_Frame0_sgRNA01	0.0453718			FKBP8_ENST00000597960_Intron2_Frame1_sgRNA01	0.0835778
MTA2_ENST00000278823_Intron8_Frame0_sgRNA01	0.0453718			ADRM1_ENST00000491935_Intron5_Frame1_sgRNA01	0.0835778
VPS4A_ENST00000254950_Intron9_Frame0_sgRNA01	0.0453718			CYCS_ENST00000305786_Intron2_Frame1_sgRNA02	0.082742
BPTF_ENST00000306378_Intron23_Frame0_sgRNA01	0.0447142			NPM1_ENST00000517671_Intron2_Frame1_sgRNA02	0.082742
HIP1_ENST00000336926_Intron15_Frame0_sgRNA01	0.0447142			YBX3_ENST00000228251_Intron1_Frame1_sgRNA03	0.082742
MTPAP_ENST00000263063_Intron8_Frame0_sgRNA01	0.0447142			ZNRD2_ENST00000309328_Intron1_Frame1_sgRNA01	0.0819062
CACNA2D2_ENST00000479441_Intron4_Frame0_sgRNA01	0.0447142			RPL18_ENST00000549920_Intron5_Frame1_sgRNA01	0.0819062
TBCD_ENST00000355528_Intron21_Frame0_sgRNA01	0.0447142			NUP98_ENST00000324932_Intron12_Frame1_sgRNA01	0.0819062
RBM6_ENST00000266022_Intron3_Frame0_sgRNA01	0.0440566			PDIA4_ENST00000652332_Intron6_Frame1_sgRNA01	0.0810705
PIP5K1A_ENST00000368888_Intron3_Frame0_sgRNA01	0.0440566			KPNA6_ENST00000373625_Intron4_Frame1_sgRNA01	0.0802347
OGDH_ENST00000447398_Intron20_Frame0_sgRNA01	0.0433991			PSMD7_ENST00000219313_Intron3_Frame1_sgRNA01	0.0793989
SLAMF7_ENST00000368043_Intron6_Frame0_sgRNA01	0.0433991			NARS1_ENST00000256854_Intron1_Frame1_sgRNA02	0.0785631
TRIM22_ENST00000379965_Intron4_Frame0_sgRNA02	0.0433991			TBL1XR1_ENST00000430069_Intron5_Frame1_sgRNA02	0.0785631
PET100_ENST00000594797_Intron2_Frame0_sgRNA01	0.0433991			HK1_ENST00000436817_Intron13_Frame1_sgRNA01	0.0785631
DIAPH2_ENST00000324765_Intron16_Frame0_sgRNA01	0.0433991			SLC16A12_ENST00000371790_Intron4_Frame1_sgRNA02	0.0777274
CRCP_ENST00000395326_Intron5_Frame0_sgRNA01	0.0427415			LGALS3BP_ENST00000262776_Intron2_Frame1_sgRNA01	0.0768916
CNOT10_ENST00000454516_Intron3_Frame0_sgRNA01	0.0427415			PINX1_ENST00000314787_Intron1_Frame1_sgRNA01	0.0768916
RAPH1_ENST00000319170_Intron4_Frame0_sgRNA01	0.0427415			ACTN4_ENST00000252699_Intron3_Frame1_sgRNA01	0.0760558
LRRFIP2_ENST00000336686_Intron18_Frame0_sgRNA01	0.0427415			MRPL51_ENST00000229238_Intron2_Frame1_sgRNA01	0.0760558
SNRNP200_ENST00000323853_Intron7_Frame0_sgRNA01	0.0427415			FAM13B_ENST00000033079_Intron4_Frame1_sgRNA01	0.0743842
DCTN1_ENST00000361874_Intron23_Frame0_sgRNA01	0.0427415			PRPF4B_ENST00000480058_Intron6_Frame1_sgRNA02	0.0735485
MMP12_ENST00000571244_Intron1_Frame0_sgRNA03	0.0420839			LIN7C_ENST00000278193_Intron1_Frame1_sgRNA03	0.0735485
TRIM33_ENST00000358465_Intron11_Frame0_sgRNA01	0.0420839			HADHA_ENST00000380649_Intron1_Frame1_sgRNA01	0.0735485
EHMT1_ENST00000460843_Intron6_Frame0_sgRNA01	0.0420839			DDX6_ENST00000534980_Intron12_Frame1_sgRNA01	0.0735485
EFTUD2_ENST00000426333_Intron22_Frame0_sgRNA01	0.0420839			PPP1CA_ENST00000312989_Intron1_Frame1_sgRNA01	0.0735485
PACSIN2_ENST00000263246_Intron5_Frame0_sgRNA01	0.0414264			TLN1_ENST00000314888_Intron51_Frame1_sgRNA01	0.0735485
CYP4F3_ENST00000586182_Intron2_Frame0_sgRNA01	0.0407688			HNRNPA2B1_ENST00000354667_Intron10_Frame1_sgRNA01	0.0727127
EIF1AX_ENST00000379607_Intron3_Frame0_sgRNA02	0.0407688			GLOD4_ENST00000301329_Intron4_Frame1_sgRNA01	0.0718769
ACTB_ENST00000646664_Intron2_Frame0_sgRNA01	0.0401113			NNT_ENST00000264663_Intron7_Frame1_sgRNA01	0.0710411
ECI2_ENST00000380118_Intron3_Frame0_sgRNA01	0.0401113			EMD_ENST00000369842_Intron3_Frame1_sgRNA02	0.0702054
CLTA_ENST00000242285_Intron2_Frame0_sgRNA03	0.0401113			PDLIM1_ENST00000329399_Intron5_Frame1_sgRNA03	0.0702054
FMC1-LUC7L2_ENST00000541515_Intron3_Frame0|LUC7L2_ENST00000354926_Intron2_Frame0_sgRNA02	0.0394537			GCSH_ENST00000315467_Intron1_Frame1_sgRNA01	0.0702054
OGA_ENST00000361464_Intron9_Frame0_sgRNA01	0.0394537			CCDC97_ENST00000269967_Intron3_Frame1_sgRNA01	0.0702054
HNRNPU_ENST00000640218_Intron6_Frame0_sgRNA01	0.0387961			EPRS1_ENST00000366923_Intron4_Frame1_sgRNA01	0.0702054
TUBB6_ENST00000317702_Intron1_Frame0_sgRNA02	0.0387961			FH_ENST00000366560_Intron6_Frame1_sgRNA02	0.0693696
DYNLT1_ENST00000367089_Intron1_Frame0_sgRNA02	0.0387961			SDHD_ENST00000375549_Intron2_Frame1_sgRNA02	0.0693696
ERGIC2_ENST00000360150_Intron13_Frame0_sgRNA02	0.0387961			UBR4_ENST00000375254_Intron82_Frame1_sgRNA01	0.0693696
DLG1_ENST00000346964_Intron11_Frame0_sgRNA01	0.0387961			HEATR1_ENST00000366582_Intron8_Frame1_sgRNA01	0.0685338
DHX36_ENST00000496811_Intron1_Frame0_sgRNA01	0.0381386			RPL10_ENST00000369817_Intron5_Frame1_sgRNA02	0.067698
HK2_ENST00000290573_Intron3_Frame0_sgRNA01	0.0381386			KLC1_ENST00000452929_Intron4_Frame1_sgRNA02	0.067698
COX6C_ENST00000522934_Intron2_Frame0_sgRNA03	0.0381386			ENO1_ENST00000647408_Intron5_Frame1_sgRNA01	0.0668622
PER2_ENST00000254657_Intron12_Frame0_sgRNA01	0.037481			BRK1_ENST00000530758_Intron1_Frame1_sgRNA01	0.0651907
SEPTIN8_ENST00000378719_Intron1_Frame0_sgRNA01	0.037481			ERP29_ENST00000261735_Intron2_Frame1_sgRNA03	0.0643549
FAM104A_ENST00000405159_Intron2_Frame0_sgRNA02	0.037481			LDHB_ENST00000396076_Intron3_Frame1_sgRNA01	0.0643549
GEMIN5_ENST00000285873_Intron23_Frame0_sgRNA01	0.037481			MYL12B_ENST00000648965_Intron2_Frame1_sgRNA02	0.0643549
GPAT4_ENST00000396987_Intron10_Frame0_sgRNA01	0.037481			HNRNPC_ENST00000554455_Intron7_Frame1_sgRNA01	0.0643549
POLR3K_ENST00000293860_Intron1_Frame0_sgRNA01	0.0368235			LARP1_ENST00000336314_Intron9_Frame1_sgRNA01	0.0635191
MYH9_ENST00000216181_Intron11_Frame0_sgRNA01	0.0368235			ZPBP2_ENST00000348931_Intron5_Frame1_sgRNA01	0.0626833
DYNC1H1_ENST00000360184_Intron50_Frame0_sgRNA01	0.0368235			ADSL_ENST00000623063_Intron8_Frame1_sgRNA02	0.0626833
KIF14_ENST00000367350_Intron28_Frame0_sgRNA01	0.0361659			THBS1_ENST00000260356_Intron7_Frame1_sgRNA01	0.0618476
ATP5ME_ENST00000304312_Intron1_Frame0_sgRNA01	0.0361659			TCOF1_ENST00000504761_Intron18_Frame1_sgRNA01	0.0618476
ZNF620_ENST00000314529_Intron2_Frame0_sgRNA03	0.0361659			GORASP2_ENST00000234160_Intron9_Frame1_sgRNA02	0.0618476
MAP4K3_ENST00000263881_Intron15_Frame0_sgRNA01	0.0361659			AKAP8L_ENST00000397410_Intron3_Frame1_sgRNA01	0.0610118
BAIAP2L2_ENST00000381669_Intron7_Frame0_sgRNA01	0.0361659			SIPA1L1_ENST00000555818_Intron18_Frame1_sgRNA01	0.0610118
NFKBID_ENST00000396901_Intron7_Frame0_sgRNA01	0.0361659			SPOCK2_ENST00000373109_Intron3_Frame1_sgRNA01	0.0610118
TMEM9_ENST00000367332_Intron2_Frame0_sgRNA01	0.0355083			TOP1_ENST00000361337_Intron2_Frame1_sgRNA02	0.060176
LRRFIP2_ENST00000336686_Intron17_Frame0_sgRNA01	0.0355083			DHTKD1_ENST00000263035_Intron11_Frame1_sgRNA01	0.060176
CTNNB1_ENST00000643541_Intron9_Frame0_sgRNA01	0.0355083			CYB5R3_ENST00000361740_Intron8_Frame1_sgRNA01	0.060176
HSPA4L_ENST00000508776_Intron18_Frame0_sgRNA01	0.0348508			STRAP_ENST00000419869_Intron9_Frame1_sgRNA01	0.0593402
DNAJC8_ENST00000263697_Intron8_Frame0_sgRNA01	0.0348508			EIF3B_ENST00000360876_Intron1_Frame1_sgRNA01	0.0593402
BLM_ENST00000355112_Intron16_Frame0_sgRNA01	0.0341932			RPS26_ENST00000356464_Intron3_Frame1_sgRNA03	0.0576687
WNK2_ENST00000297954_Intron8_Frame0_sgRNA01	0.0341932			SYAP1_ENST00000380155_Intron1_Frame1_sgRNA01	0.0576687
HUWE1_ENST00000342160_Intron19_Frame0_sgRNA01	0.0341932			PSMD11_ENST00000261712_Intron12_Frame1_sgRNA01	0.0568329
ARL8A_ENST00000272217_Intron1_Frame0_sgRNA02	0.0335356			HNRNPAB_ENST00000358344_Intron6_Frame1_sgRNA01	0.0568329
PSPC1_ENST00000338910_Intron6_Frame0_sgRNA02	0.0335356			SIGMAR1_ENST00000277010_Intron3_Frame1_sgRNA01	0.0559971
ATAD5_ENST00000321990_Intron1_Frame0_sgRNA01	0.0335356			MAP2K1_ENST00000307102_Intron7_Frame1_sgRNA02	0.0559971
SMARCA5_ENST00000283131_Intron13_Frame0_sgRNA01	0.0335356			PFDN5_ENST00000551018_Intron2_Frame1_sgRNA02	0.0559971
PRKDC_ENST00000314191_Intron71_Frame0_sgRNA01	0.0335356			RPS25_ENST00000527673_Intron3_Frame1_sgRNA01	0.0559971
SPTAN1_ENST00000630866_Intron20_Frame0_sgRNA01	0.0328781			SMC4_ENST00000357388_Intron2_Frame1_sgRNA01	0.0551613
YTHDF1_ENST00000370339_Intron3_Frame0_sgRNA01	0.0328781			GTPBP10_ENST00000222511_Intron5_Frame1_sgRNA01	0.0551613
KIF1B_ENST00000263934_Intron15_Frame0_sgRNA01	0.0328781			TTLL12_ENST00000216129_Intron13_Frame1_sgRNA02	0.0543256
CHCHD1_ENST00000372833_Intron2_Frame0_sgRNA02	0.0328781			CHAF1A_ENST00000301280_Intron14_Frame1_sgRNA01	0.0534898
NRGN_ENST00000284292_Intron1_Frame0_sgRNA03	0.0328781			KHSRP_ENST00000398148_Intron11_Frame1_sgRNA01	0.0534898
SEC23IP_ENST00000369075_Intron10_Frame0_sgRNA01	0.0328781			RPS27A_ENST00000402285_Intron3_Frame1_sgRNA02	0.0534898
ENOPH1_ENST00000273920_Intron1_Frame0_sgRNA01	0.0328781			ATAD3A_ENST00000378755_Intron1_Frame1_sgRNA01	0.052654
TERT_ENST00000310581_Intron1_Frame0_sgRNA01	0.0322205			SLC39A1_ENST00000356205_Intron2_Frame1_sgRNA02	0.052654
TMEM94_ENST00000375248_Intron11_Frame0_sgRNA01	0.0322205			RBM39_ENST00000253363_Intron12_Frame1_sgRNA01	0.0518182
RNF112_ENST00000461366_Intron1_Frame0_sgRNA01	0.0322205			CSTF1_ENST00000217109_Intron5_Frame1_sgRNA01	0.0518182
COL2A1_ENST00000380518_Intron26_Frame0_sgRNA01	0.0322205			JPT2_ENST00000248098_Intron4_Frame1_sgRNA02	0.0518182
VRK2_ENST00000435505_Intron14_Frame0_sgRNA01	0.031563			PTMA_ENST00000341369_Intron3_Frame1_sgRNA02	0.0518182
TRAPPC3_ENST00000616395_Intron4_Frame0_sgRNA01	0.031563			NUP153_ENST00000537253_Intron19_Frame1_sgRNA01	0.0518182
SYF2_ENST00000236273_Intron1_Frame0_sgRNA01	0.031563			BZW2_ENST00000258761_Intron11_Frame1_sgRNA01	0.0518182
FUBP3_ENST00000319725_Intron9_Frame0_sgRNA01	0.0309054			C9orf78_ENST00000372447_Intron8_Frame1_sgRNA01	0.0518182
STAG2_ENST00000218089_Intron7_Frame0_sgRNA01	0.0309054			CDC42_ENST00000648594_Intron3_Frame1_sgRNA02	0.0509825
COPB1_ENST00000249923_Intron19_Frame0_sgRNA01	0.0309054			MYH10_ENST00000360416_Intron16_Frame1_sgRNA01	0.0509825
DDX46_ENST00000452510_Intron19_Frame0_sgRNA01	0.0309054			PHF8_ENST00000357988_Intron5_Frame1_sgRNA01	0.0509825
TRAFD1_ENST00000412615_Intron7_Frame0_sgRNA01	0.0302478			COX6A1_ENST00000229379_Intron1_Frame1_sgRNA03	0.0509825
EEA1_ENST00000322349_Intron22_Frame0_sgRNA01	0.0302478			PARP1_ENST00000366794_Intron9_Frame1_sgRNA01	0.0501467
ISY1_ENST00000273541_Intron10_Frame0|ISY1-RAB43_ENST00000418265_Intron9_Frame0_sgRNA01	0.0302478			IPO5_ENST00000261574_Intron6_Frame1_sgRNA01	0.0501467
UGCG_ENST00000374279_Intron2_Frame0_sgRNA01	0.0302478			ZNF207_ENST00000394670_Intron7_Frame1_sgRNA01	0.0501467
HERC1_ENST00000443617_Intron14_Frame0_sgRNA01	0.0295903			GLOD4_ENST00000301329_Intron4_Frame1_sgRNA03	0.0501467
TXNDC5_ENST00000379757_Intron7_Frame0_sgRNA01	0.0295903			SEMA3B_ENST00000611067_Intron8_Frame1_sgRNA01	0.0501467
ORC6_ENST00000219097_Intron2_Frame0_sgRNA03	0.0289327			NASP_ENST00000350030_Intron6_Frame1_sgRNA01	0.0493109
PRPF40B_ENST00000548825_Intron3_Frame0_sgRNA01	0.0289327			ZC3H18_ENST00000452588_Intron3_Frame1_sgRNA01	0.0493109
TFIP11_ENST00000407690_Intron8_Frame0_sgRNA01	0.0282752			MTDH_ENST00000336273_Intron6_Frame1_sgRNA01	0.0493109
HEBP2_ENST00000607197_Intron1_Frame0_sgRNA02	0.0282752			PDAP1_ENST00000350498_Intron1_Frame1_sgRNA02	0.0493109
SPTAN1_ENST00000630866_Intron35_Frame0_sgRNA01	0.0282752			PPA1_ENST00000373232_Intron6_Frame1_sgRNA02	0.0493109
C1orf50_ENST00000372525_Intron3_Frame0_sgRNA01	0.0282752			PPP5C_ENST00000012443_Intron1_Frame1_sgRNA01	0.0484751
ZFYVE21_ENST00000216602_Intron1_Frame0_sgRNA01	0.0282752			RPL4_ENST00000307961_Intron2_Frame1_sgRNA02	0.0484751
PSMD1_ENST00000308696_Intron23_Frame0_sgRNA01	0.0282752			HNRNPAB_ENST00000358344_Intron7_Frame1_sgRNA02	0.0484751
PROK2_ENST00000295619_Intron2_Frame0_sgRNA02	0.0282752			PQBP1_ENST00000651767_Intron3_Frame1_sgRNA01	0.0484751
COL2A1_ENST00000380518_Intron46_Frame0_sgRNA01	0.0276176			PSMD11_ENST00000261712_Intron1_Frame1_sgRNA01	0.0476393
RPS7_ENST00000645674_Intron6_Frame0_sgRNA01	0.0276176			LAPTM4B_ENST00000445593_Intron2_Frame1_sgRNA01	0.0476393
PRC1_ENST00000394249_Intron8_Frame0_sgRNA01	0.0276176			HNRNPA3_ENST00000392524_Intron5_Frame1_sgRNA01	0.0468036
HDAC7_ENST00000080059_Intron3_Frame0_sgRNA01	0.0276176			DAZAP1_ENST00000233078_Intron9_Frame1_sgRNA01	0.0468036
PET100_ENST00000594797_Intron3_Frame0_sgRNA01	0.0263025			FH_ENST00000366560_Intron6_Frame1_sgRNA01	0.0468036
MORN3_ENST00000355329_Intron2_Frame0_sgRNA01	0.0263025			HNRNPH1_ENST00000393432_Intron11_Frame1_sgRNA01	0.0468036
KNTC1_ENST00000333479_Intron39_Frame0_sgRNA01	0.0256449			HMMR_ENST00000393915_Intron17_Frame1_sgRNA01	0.0468036
BCAP31_ENST00000458587_Intron5_Frame0_sgRNA01	0.0256449			TOMM20_ENST00000366607_Intron1_Frame1_sgRNA02	0.0459678
SNAP29_ENST00000215730_Intron1_Frame0_sgRNA03	0.0256449			TOR1A_ENST00000351698_Intron4_Frame1_sgRNA01	0.0459678
SEC23B_ENST00000336714_Intron3_Frame0_sgRNA01	0.0256449			RANBP1_ENST00000430524_Intron4_Frame1_sgRNA02	0.0459678
LYAR_ENST00000343470_Intron9_Frame0_sgRNA01	0.0249873			SRP72_ENST00000642900_Intron17_Frame1_sgRNA01	0.045132
SDC1_ENST00000254351_Intron3_Frame0_sgRNA02	0.0249873			TBL1XR1_ENST00000430069_Intron5_Frame1_sgRNA01	0.045132
TARS1_ENST00000455217_Intron1_Frame0_sgRNA01	0.0249873			SNRPD3_ENST00000215829_Intron3_Frame1_sgRNA03	0.045132
SYNCRIP_ENST00000369622_Intron8_Frame0_sgRNA01	0.0249873			IDE_ENST00000265986_Intron21_Frame1_sgRNA01	0.045132
SPTBN1_ENST00000356805_Intron8_Frame0_sgRNA01	0.0249873			MCM6_ENST00000264156_Intron15_Frame1_sgRNA01	0.045132
TRNT1_ENST00000251607_Intron3_Frame0_sgRNA02	0.0243298			ATP5F1C_ENST00000356708_Intron7_Frame1_sgRNA01	0.0442962
SPAG5_ENST00000321765_Intron2_Frame0_sgRNA01	0.0243298			ATP6V1G1_ENST00000374050_Intron1_Frame1_sgRNA01	0.0442962
PTPN1_ENST00000371621_Intron5_Frame0_sgRNA01	0.0243298			CALB1_ENST00000265431_Intron1_Frame1_sgRNA02	0.0442962
NUMA1_ENST00000393695_Intron26_Frame0_sgRNA01	0.0236722			SPRYD4_ENST00000338146_Intron1_Frame1_sgRNA02	0.0434605
TCOF1_ENST00000504761_Intron8_Frame0_sgRNA01	0.0236722			PMPCB_ENST00000249269_Intron6_Frame1_sgRNA01	0.0434605
TMEM256_ENST00000302422_Intron2_Frame0_sgRNA02	0.0236722			EEF2_ENST00000309311_Intron3_Frame1_sgRNA01	0.0434605
DYNC1I2_ENST00000397119_Intron13_Frame0_sgRNA01	0.0236722			RER1_ENST00000605895_Intron4_Frame1_sgRNA02	0.0434605
SNRNP200_ENST00000323853_Intron32_Frame0_sgRNA01	0.0230147			POLR2H_ENST00000429568_Intron1_Frame1_sgRNA03	0.0434605
PTMS_ENST00000389462_Intron2_Frame0_sgRNA01	0.0230147			CUL1_ENST00000409469_Intron6_Frame1_sgRNA01	0.0426247
ACP1_ENST00000272067_Intron3_Frame0_sgRNA01	0.0230147			HDGFL2_ENST00000616600_Intron11_Frame1_sgRNA02	0.0426247
SMARCA5_ENST00000283131_Intron1_Frame0_sgRNA01	0.0230147			UBXN1_ENST00000294119_Intron3_Frame1_sgRNA03	0.0426247
DYNLT1_ENST00000367089_Intron2_Frame0_sgRNA02	0.0230147			AQP11_ENST00000313578_Intron2_Frame1_sgRNA02	0.0426247
ARRB2_ENST00000412477_Intron6_Frame0_sgRNA01	0.0230147			FLNB_ENST00000490882_Intron39_Frame1_sgRNA01	0.0426247
HSPG2_ENST00000374695_Intron1_Frame0_sgRNA01	0.0230147			DLST_ENST00000334220_Intron5_Frame1_sgRNA01	0.0426247
ERP44_ENST00000262455_Intron7_Frame0_sgRNA01	0.0223571			ART5_ENST00000397068_Intron3_Frame1_sgRNA02	0.0417889
RPS6KA3_ENST00000379565_Intron3_Frame0_sgRNA01	0.0223571			LBHD1_ENST00000354588_Intron4_Frame1|CSKMT_ENST00000532971_Intron2_Frame1_sgRNA02	0.0417889
CAMK2D_ENST00000511664_Intron15_Frame0_sgRNA01	0.0223571			CIRBP_ENST00000589710_Intron2_Frame1_sgRNA02	0.0417889
CCT3_ENST00000295688_Intron7_Frame0_sgRNA01	0.0223571			GLG1_ENST00000205061_Intron20_Frame1_sgRNA01	0.0417889
TXLNG_ENST00000380122_Intron1_Frame0_sgRNA01	0.0223571			CTNNB1_ENST00000643541_Intron3_Frame1_sgRNA01	0.0417889
CSNK1A1_ENST00000261798_Intron1_Frame0_sgRNA01	0.0216995			RNPS1_ENST00000397086_Intron6_Frame1_sgRNA02	0.0417889
ATG9B_ENST00000605952_Intron7_Frame0_sgRNA01	0.0216995			PPIP5K1_ENST00000396923_Intron27_Frame1_sgRNA02	0.0409531
CNIH1_ENST00000216416_Intron2_Frame0_sgRNA01	0.0216995			VIM_ENST00000544301_Intron8_Frame1_sgRNA01	0.0409531
LTV1_ENST00000367576_Intron6_Frame0_sgRNA01	0.0216995			ATP6V1G1_ENST00000374050_Intron1_Frame1_sgRNA03	0.0401173
BECN1_ENST00000361523_Intron5_Frame0_sgRNA01	0.0216995			CCT3_ENST00000295688_Intron1_Frame1_sgRNA01	0.0401173
NDUFAB1_ENST00000007516_Intron1_Frame0_sgRNA02	0.021042			POLR2B_ENST00000381227_Intron19_Frame1_sgRNA02	0.0401173
PRMT1_GeckoV2_0252	0.0203844			PRPF19_ENST00000227524_Intron1_Frame1_sgRNA01	0.0401173
GCN1_ENST00000300648_Intron30_Frame0_sgRNA01	0.0203844			MAP1B_ENST00000296755_Intron1_Frame1_sgRNA02	0.0401173
STAT1_ENST00000415035_Intron19_Frame0_sgRNA01	0.0203844			RMDN3_ENST00000260385_Intron5_Frame1_sgRNA02	0.0392816
SWAP70_ENST00000318950_Intron1_Frame0_sgRNA01	0.0203844			PPA1_ENST00000373232_Intron1_Frame1_sgRNA01	0.0392816
USP24_ENST00000294383_Intron12_Frame0_sgRNA01	0.0203844			WWC2_ENST00000403733_Intron11_Frame1_sgRNA01	0.0392816
TRIP12_ENST00000389044_Intron34_Frame0_sgRNA01	0.0203844			DNPH1_ENST00000230431_Intron1_Frame1_sgRNA01	0.0392816
UTP14A_ENST00000394422_Intron6_Frame0_sgRNA01	0.0197268			SLC38A5_ENST00000595796_Intron5_Frame1_sgRNA01	0.0392816
VSTM2A_ENST00000302287_Intron2_Frame0_sgRNA01	0.0197268			ECH1_ENST00000221418_Intron1_Frame1_sgRNA02	0.0392816
CLSPN_ENST00000318121_Intron10_Frame0_sgRNA01	0.0197268			DDX21_ENST00000354185_Intron3_Frame1_sgRNA02	0.0392816
GBF1_ENST00000369983_Intron17_Frame0_sgRNA01	0.0197268			POLG2_ENST00000539111_Intron1_Frame1_sgRNA02	0.0392816
ARHGAP12_ENST00000344936_Intron9_Frame0_sgRNA01	0.0197268			WDHD1_ENST00000360586_Intron21_Frame1_sgRNA01	0.0384458
U2SURP_ENST00000473835_Intron12_Frame0_sgRNA01	0.0197268			EIF3M_ENST00000531120_Intron8_Frame1_sgRNA01	0.0384458
LARP4B_ENST00000316157_Intron2_Frame0_sgRNA01	0.0190693			PUM3_ENST00000397885_Intron16_Frame1_sgRNA01	0.0384458
HNRNPR_ENST00000374616_Intron9_Frame0_sgRNA01	0.0190693			GNAI3_ENST00000369851_Intron1_Frame1_sgRNA01	0.0384458
MMAB_ENST00000545712_Intron4_Frame0_sgRNA01	0.0190693			COPS6_ENST00000303904_Intron1_Frame1_sgRNA01	0.0384458
CHMP2A_ENST00000600118_Intron2_Frame0_sgRNA01	0.0190693			SSR1_ENST00000244763_Intron1_Frame1_sgRNA02	0.0384458
SET_ENST00000372692_Intron4_Frame0_sgRNA01	0.0190693			MANF_ENST00000663383_Intron1_Frame1_sgRNA01	0.0384458
PSME3_ENST00000293362_Intron6_Frame0_sgRNA01	0.0184117			EIF3D_ENST00000216190_Intron14_Frame1_sgRNA01	0.03761
RBM5_ENST00000347869_Intron7_Frame0_sgRNA01	0.0184117			RUVBL2_ENST00000595090_Intron2_Frame1_sgRNA01	0.03761
HDLBP_ENST00000391975_Intron27_Frame0_sgRNA01	0.0184117			TLN1_ENST00000314888_Intron15_Frame1_sgRNA01	0.03761
MEAF6_ENST00000373075_Intron3_Frame0_sgRNA02	0.0184117			EAF1_ENST00000396842_Intron1_Frame1_sgRNA02	0.03761
PRCC_ENST00000271526_Intron2_Frame0_sgRNA01	0.0184117			ABCF2_ENST00000222388_Intron3_Frame1_sgRNA01	0.03761
EIF5A2_ENST00000295822_Intron3_Frame0_sgRNA02	0.0184117			HSPA8_ENST00000532636_Intron5_Frame1_sgRNA02	0.03761
MVK_ENST00000228510_Intron2_Frame0_sgRNA01	0.0184117			ATP5ME_ENST00000304312_Intron3_Frame1_sgRNA02	0.0367742
BCL7B_ENST00000455335_Intron3_Frame0_sgRNA02	0.0177542			DENND2C_ENST00000393274_Intron19_Frame1_sgRNA01	0.0367742
ZNF680_ENST00000309683_Intron1_Frame0_sgRNA02	0.0177542			DAP3_ENST00000368336_Intron12_Frame1_sgRNA01	0.0367742
PCBP2_ENST00000359462_Intron10_Frame0_sgRNA01	0.0177542			HELLS_ENST00000394036_Intron22_Frame1_sgRNA01	0.0367742
EP300_ENST00000263253_Intron17_Frame0_sgRNA01	0.0177542			AL049629.2_ENST00000525763_Intron2_Frame1|CD59_ENST00000651785_Intron5_Frame1_sgRNA01	0.0359385
GLO1_ENST00000373365_Intron1_Frame0_sgRNA02	0.0177542			SEPTIN2_ENST00000616972_Intron4_Frame1_sgRNA01	0.0359385
USP15_ENST00000280377_Intron5_Frame0_sgRNA01	0.0177542			ARHGDIA_ENST00000584461_Intron5_Frame1_sgRNA01	0.0359385
AHNAK_ENST00000378024_Intron4_Frame0_sgRNA03	0.0170966			LSM1_ENST00000311351_Intron1_Frame1_sgRNA01	0.0359385
KPNB1_ENST00000290158_Intron16_Frame0_sgRNA01	0.0170966			PSMD7_ENST00000219313_Intron2_Frame1_sgRNA02	0.0351027
SNX5_ENST00000377759_Intron2_Frame0_sgRNA01	0.0170966			NUP42_ENST00000258742_Intron1_Frame1_sgRNA01	0.0351027
BHLHE40_ENST00000256495_Intron2_Frame0_sgRNA01	0.0170966			TRA2B_ENST00000453386_Intron8_Frame1_sgRNA01	0.0351027
GLG1_ENST00000205061_Intron3_Frame0_sgRNA01	0.0170966			MAX_ENST00000358664_Intron4_Frame1_sgRNA02	0.0351027
SUMO2_ENST00000420826_Intron2_Frame0_sgRNA02	0.016439			VDAC1_ENST00000395044_Intron2_Frame1_sgRNA01	0.0351027
APOB_ENST00000233242_Intron14_Frame0_sgRNA01	0.016439			USP14_ENST00000261601_Intron15_Frame1_sgRNA01	0.0351027
PSMC3_ENST00000298852_Intron6_Frame0_sgRNA01	0.016439			ARF1_ENST00000272102_Intron3_Frame1_sgRNA01	0.0342669
CA13_ENST00000321764_Intron6_Frame0_sgRNA01	0.016439			ADH5_ENST00000296412_Intron7_Frame1_sgRNA02	0.0342669
ELK1_ENST00000247161_Intron3_Frame0_sgRNA01	0.0157815			SSBP1_ENST00000265304_Intron6_Frame1_sgRNA02	0.0342669
ZNF512_ENST00000355467_Intron9_Frame0_sgRNA01	0.0157815			CNPY2_ENST00000273308_Intron2_Frame1_sgRNA01	0.0342669
TMA16_ENST00000358572_Intron1_Frame0_sgRNA02	0.0157815			IPO5_ENST00000261574_Intron26_Frame1_sgRNA01	0.0342669
PPA2_ENST00000341695_Intron3_Frame0_sgRNA01	0.0157815			CHERP_ENST00000546361_Intron8_Frame1_sgRNA01	0.0342669
OSBPL9_ENST00000447887_Intron7_Frame0_sgRNA01	0.0157815			UQCC1_ENST00000374385_Intron5_Frame1_sgRNA03	0.0342669
DLST_ENST00000334220_Intron1_Frame0_sgRNA01	0.0157815			PKM_ENST00000565184_Intron2_Frame1_sgRNA02	0.0342669
SURF2_ENST00000371964_Intron5_Frame0_sgRNA02	0.0157815			FLNA_ENST00000369850_Intron34_Frame1_sgRNA01	0.0342669
SAFB_ENST00000588852_Intron5_Frame0_sgRNA01	0.0157815			TMEM123_ENST00000398136_Intron3_Frame1_sgRNA01	0.0334311
TK1_ENST00000588734_Intron1_Frame0_sgRNA02	0.0157815			EIF3G_ENST00000253108_Intron3_Frame1_sgRNA01	0.0334311
NPM1_ENST00000517671_Intron10_Frame0_sgRNA01	0.0151239			SMAD4_ENST00000398417_Intron4_Frame1_sgRNA01	0.0334311
TAF10_ENST00000299424_Intron2_Frame0_sgRNA01	0.0151239			RANBP1_ENST00000430524_Intron5_Frame1_sgRNA01	0.0325953
ZNF326_ENST00000340281_Intron11_Frame0_sgRNA01	0.0151239			BTF3L4_ENST00000313334_Intron4_Frame1_sgRNA02	0.0325953
ACTN1_ENST00000394419_Intron1_Frame0_sgRNA01	0.0151239			LMAN2_ENST00000303127_Intron7_Frame1_sgRNA01	0.0325953
TMEM132E_ENST00000631683_Intron8_Frame0_sgRNA01	0.0151239			FUNDC1_ENST00000378045_Intron1_Frame1_sgRNA02	0.0317596
SUPV3L1_ENST00000359655_Intron5_Frame0_sgRNA01	0.0151239			HLTF_ENST00000310053_Intron4_Frame1_sgRNA01	0.0317596
NonTargetingControlGuideForHuman_0972	0.0144664			HACD3_ENST00000261875_Intron5_Frame1_sgRNA01	0.0317596
CBX3_ENST00000337620_Intron2_Frame0_sgRNA02	0.0144664			U2SURP_ENST00000473835_Intron22_Frame1_sgRNA01	0.0317596
RBBP9_ENST00000337227_Intron1_Frame0_sgRNA01	0.0144664			LAMA5_ENST00000252999_Intron76_Frame1_sgRNA01	0.0309238
LSM12_ENST00000293406_Intron2_Frame0_sgRNA01	0.0144664			COPS9_ENST00000307266_Intron2_Frame1_sgRNA02	0.0309238
UBQLN4_ENST00000368309_Intron7_Frame0_sgRNA01	0.0144664			TFRC_ENST00000360110_Intron10_Frame1_sgRNA01	0.0309238
GRIPAP1_ENST00000376423_Intron17_Frame0_sgRNA01	0.0138088			ROCK1_ENST00000399799_Intron27_Frame1_sgRNA01	0.030088
[truncated: 90,148 more rows]

## Sheet: HAP1, cancer biology double tag
sgRNA name	frame 0 sgRNA abundance (% of mapped reads)			sgRNA name	frame 1 sgRNA abundance (% of mapped reads)
[truncated: 2,511 more rows]

[truncated: 1 more sheets: HAP1, cancer biology double (2)]
