# Supplementary material for: Pooled multicolour tagging for visualizing subcellular protein dynamics
Source: Nat Cell Biol. 2024 Apr 19;26(5):745–56. doi: 10.1038/s41556-024-01407-w (PMC11098740; doi:10.1038/s41556-024-01407-w)
Supplement: Supplementary file 6 — Comparison of high-efficiency sgRNAs against the full library. [file 41556_2024_1407_MOESM6_ESM.xlsx]

## Sheet: Sheet1
sgRNA name	Gene name	Frame 0 sgRNA abundance (% of mapped reads)	High efficiency sgRNA	Protein expression (nmol/L)	Number of coding exons before the tag site	Number of coding exons after the tag site	Distance to N-terminus	Distance to C-terminus	CDS length	relative tag position	aa context at tag site	Hydrophobicity	UniProt	Alphafold prediction Score	sgRNA cutting efficiency score			High efficiency sgRNAs	full library
YBX3_ENST00000228251_Intron3_Frame0_sgRNA01	YBX3	0.138504	YES	2729.53	3	6	360	759	1119	0.321716	VHQTAI	0.516667	P16989	94.525	74		Number of sgRNAs	5113	90657
OGFR_ENST00000290291_Intron1_Frame0_sgRNA01	OGFR	0.093079	YES	211.945	1	6	171	1863	2034	0.0840708	SFQSRM	-0.816667	Q9NZT2	31.515	72		Number of nontargeting sgRNAs	5	1000
SPAG9_ENST00000262013_Intron1_Frame0_sgRNA01	SPAG9	0.0902922	YES	486.982	1	29	303	3663	3966	0.0763994	AEEKFI	-0.3	O60271	89.55	79		Fraction of nontargeting sgRNAs	0.000977899	0.0110306
FUBP1_ENST00000370768_Intron1_Frame0_sgRNA01	FUBP1	0.0894562	YES	2606.6	1	19	120	1815	1935	0.0620155	ARQIAA	0.316667	Q96AE4	71.2	78		Median protein expression (nmol/L)	752.812	57.6458
DHX9_ENST00000367549_Intron2_Frame0_sgRNA01	DHX9	0.086948	YES	3244	1	26	111	3702	3813	0.0291109	MCEVQV	0.966667	Q08211	92.18	59		Mean number of coding exons before the tag site	6.87562	9.89644
EPB41L2_ENST00000337057_Intron15_Frame0_sgRNA01	EPB41L2	0.0849973	YES	998.368	14	4	2607	411	3018	0.863817	CSEPPV	-0.133333	O43491	38.4	74		Mean number of coding exons after the tag site	7.98495	9.76873
MRPS9_ENST00000258455_Intron5_Frame0_sgRNA01	MRPS9	0.0841612	YES	582.065	5	6	489	702	1191	0.410579	LMHDVY	0.316667	P82933	95.66	76		Mean Distance to N-terminus	910.726	1427.13
CSTB_ENST00000291568_Intron1_Frame0_sgRNA02	CSTB	0.0802597	YES	7776.71	1	2	66	231	297	0.222222	ADQVRS	-1.05	P04080	98.215	68		Mean Distance to C-terminus	1099.58	1482.38
COX7C_ENST00000247655_Intron1_Frame0_sgRNA03	COX7C	0.0788663	YES	264.096	1	1	75	117	192	0.390625	PGKNLP	-1.2	P15954	92.65	71		Mean CDS length	2010.31	2909.51
CNOT3_ENST00000221232_Intron10_Frame0_sgRNA01	CNOT3	0.0766369	YES	253.68	9	8	894	1368	2262	0.395225	VSQSPA	-0.116667	O75175	40	37		Median Hydropathy (Kyte-Doolittle)	-0.733333	-0.5
ARCN1_ENST00000264028_Intron1_Frame0_sgRNA01	ARCN1	0.0760795	YES	1825.14	1	9	3	1533	1536	0.00195312	MVLL	3.425	P48444	69.03	78		Median Alphafold prediction score	86.635	89.285
MTPN_ENST00000393085_Intron1_Frame0_sgRNA01	MTPN	0.0724567	YES	3322.33	1	3	72	285	357	0.201681	VAKGED	-0.883333	P58546	88.06	83		Median sgRNA cutting score	70	70
SERP1_ENST00000479209_Intron2_Frame0_sgRNA03	SERP1	0.0702273	YES	#N/A	1	2	84	117	201	0.41791	KTSRNA	-1.93333	Q9Y6X1	58.075	56
MARCKS_ENST00000612661_Intron1_Frame0_sgRNA01	MARCKS	0.0696699	YES	2947.64	1	1	102	897	999	0.102102	NGQENG	-2.46667	P29966	63.7	67
CYP51A1_ENST00000003100_Intron1_Frame0_sgRNA01	CYP51A1	0.0691125	YES	434.179	1	9	192	1338	1530	0.12549	AGVKSP	-0.116667	Q16850	97.47	71
KPNB1_ENST00000290158_Intron16_Frame0_sgRNA01	KPNB1	0.0677191	YES	4509.51	16	6	1995	636	2631	0.758267	EYQVCL	0.366667	Q14974	94.965	75
PPP1R14B_ENST00000309318_Intron1_Frame0_sgRNA01	PPP1R14B	0.0668831	YES	1016.27	1	3	258	186	444	0.581081	DCQEEE	-2.5	Q96C90	58.92	71
CDV3_ENST00000264993_Intron1_Frame0_sgRNA01	CDV3	0.0660471	YES	2125.02	1	4	240	537	777	0.30888	VTKDED	-1.81667	Q9UKY7	61.04	65
GNG5_ENST00000370645_Intron2_Frame0_sgRNA03	GNG5	0.0654897	YES	848.234	1	1	81	126	207	0.391304	RVKVSQ	-0.716667	P63218	98.04	69
CLTC_ENST00000621829_Intron10_Frame0_sgRNA01	CLTC	0.065211	YES	2784.71	10	22	#N/A	#N/A	#N/A	#N/A	#N/A	#N/A	#N/A	#N/A	66
MPHOSPH6_ENST00000258169_Intron1_Frame0_sgRNA02	MPHOSPH6	0.065211	YES	305.421	1	4	51	432	483	0.10559	RMKFMQ	-0.883333	Q99547	80.43	70
SART3_ENST00000546815_Intron1_Frame0_sgRNA01	SART3	0.065211	YES	412.837	1	18	312	2580	2892	0.107884	EEQLSI	-0.5	Q15020	92.46	74
KPNB1_ENST00000290158_Intron6_Frame0_sgRNA01	KPNB1	0.0649324	YES	4509.51	6	16	696	1935	2631	0.264538	DTRVRV	-0.8	Q14974	98.265	76
POLA1_ENST00000379068_Intron6_Frame0_sgRNA01	POLA1	0.0646537	YES	237.992	6	31	525	3882	4407	0.119129	NTETPQ	-2.25	0		64
NOP14_ENST00000416614_Intron1_Frame0_sgRNA01	NOP14	0.064375	YES	469.567	1	17	195	2379	2574	0.0757576	LRKRTQ	-2.21667	P78316	95.02	74
ACVR2A_ENST00000241416_Intron6_Frame0_sgRNA01	ACVR2A	0.063539	YES	4.93339	6	5	816	726	1542	0.529183	HEKGSL	-1.33333	P27037	96.545	56
GNG5_ENST00000370645_Intron2_Frame0_sgRNA02	GNG5	0.063539	YES	848.234	1	1	81	126	207	0.391304	RVKVSQ	-0.716667	P63218	98.04	77
API5_ENST00000531273_Intron1_Frame0_sgRNA01	API5	0.0621456	YES	1418.64	1	13	69	1506	1575	0.0438095	VGQHKD	-1.71667	Q9BZZ5	93.315	73
FMC1-LUC7L2_ENST00000541515_Intron5_Frame0|LUC7L2_ENST00000354926_Intron4_Frame0_sgRNA01	FMC1-LUC7L2|LUC7L2	0.0601948	YES	#N/A	#N/A	#N/A	#N/A	#N/A	#N/A	#N/A	#N/A	#N/A	#N/A	#N/A	#N/A
FKBP4_ENST00000001008_Intron3_Frame0_sgRNA01	FKBP4	0.0588014	YES	4313.1	3	7	393	987	1380	0.284783	VFEVEL	1.33333	Q02790	98.25	71
NELFA_ENST00000542778_Intron7_Frame0_sgRNA01	NELFA	0.0588014	YES	262.385	7	4	957	663	1620	0.590741	STQKLG	-0.916667	0		66
PFDN4_ENST00000371419_Intron1_Frame0_sgRNA01	PFDN4	0.0585227	YES	1410.25	1	3	24	381	405	0.0592593	KKAAAE	-0.983333	Q9NQP4	47.915	76
AGBL3_ENST00000436302_Intron2_Frame0_sgRNA01	AGBL3	0.0579654	YES	#N/A	1	15	63	2700	2763	0.0228013	DESDED	-3.05	Q8NEM8	32.25	79
USP22_ENST00000261497_Intron1_Frame0_sgRNA01	USP22	0.0579654	YES	202.536	1	12	171	1407	1578	0.108365	KRKAKS	-2.53333	Q9UPT9	86.31	77
CTNNAL1_ENST00000325551_Intron1_Frame0_sgRNA01	CTNNAL1	0.0571293	YES	51.4064	1	18	141	2064	2205	0.0639456	VSQITT	0.5	Q9UBT7	72.695	74
SNX5_ENST00000377759_Intron6_Frame0_sgRNA01	SNX5	0.0560146	YES	629.223	6	7	609	606	1215	0.501235	GVKEVD	-0.483333	Q9Y5X3	80.08	66
EIF2B4_ENST00000493344_Intron1_Frame0_sgRNA01	EIF2B4	0.0554572	YES	264.333	1	11	138	1497	1635	0.0844037	GPGAVG	0.533333	0		77
NOC3L_ENST00000371361_Intron1_Frame0_sgRNA01	NOC3L	0.0548999	YES	508.933	1	20	9	2394	2403	0.00374532	MKARRN	-2.11667	Q8WTT2	40.77	68
NUMA1_ENST00000393695_Intron16_Frame0_sgRNA01	NUMA1	0.0546212	YES	815.552	14	11	4650	1698	6348	0.732514	TKQVEE	-1.81667	Q14980	74.26	68
C4orf46_ENST00000379205_Intron1_Frame0_sgRNA03	C4orf46	0.0543425	YES	52.1764	1	1	186	156	342	0.54386	IGDAAF	1.16667	Q504U0	98.24	64
TXN_ENST00000374517_Intron1_Frame0_sgRNA01	TXN	0.0543425	YES	10057.9	1	4	24	294	318	0.0754717	ESKTAF	-0.716667	P10599	97.25	71
MAP3K4_ENST00000392142_Intron4_Frame0_sgRNA01	MAP3K4	0.0540638	YES	25.0015	4	23	1950	2877	4827	0.403978	IKQLVR	0.1	Q9Y6R4	88.77	69
UTP18_ENST00000225298_Intron1_Frame0_sgRNA01	UTP18	0.0540638	YES	546.808	1	12	342	1329	1671	0.204668	GPRVQE	-1.55	Q9Y5J1	30.885	68
CAPZA1_ENST00000263168_Intron1_Frame0_sgRNA01	CAPZA1	0.0537852	YES	2643.78	1	9	39	822	861	0.0452962	EEKVRI	-1.11667	P52907	93.14	81
MARCKS_ENST00000612661_Intron1_Frame0_sgRNA03	MARCKS	0.0535065	YES	2947.64	1	1	102	897	999	0.102102	NGQENG	-2.46667	P29966	63.7	69
ANP32B_ENST00000339399_Intron5_Frame0_sgRNA01	ANP32B	0.0529491	YES	2254.68	5	2	636	120	756	0.84127	SEEEEE	-3.05	Q92688	52.8	78
DDX1_ENST00000381341_Intron15_Frame0_sgRNA01	DDX1	0.0526704	YES	1967.77	14	12	1017	1206	2223	0.45749	ENGVDI	-0.366667	Q92499	92.2	72
IPO11_ENST00000409296_Intron26_Frame0_sgRNA01	IPO11	0.0523918	YES	328.379	26	4	2580	468	3048	0.846457	NQEMDQ	-2.6	Q9UI26	92.395	69
MICOS13_ENST00000587950_Intron2_Frame0_sgRNA03	MICOS13	0.0523918	YES	999.791	2	2	273	150	423	0.64539	IPQLPA	0.566667	0		47
PMPCB_ENST00000249269_Intron1_Frame0_sgRNA01	PMPCB	0.0518344	YES	771.691	1	12	99	1371	1470	0.0673469	AGRSLY	-0.233333	O75439	29.165	65
RBFOX2_ENST00000438146_Intron1_Frame0_sgRNA01	RBFOX2	0.051277	YES	591.592	1	14	186	1170	1356	0.137168	GMQNEP	-1.76667	O43251	45.76	81
ENO1_ENST00000647408_Intron6_Frame0_sgRNA01	ENO1	0.0509984	YES	15924.9	5	6	444	861	1305	0.34023	PVPAFN	0.35	0		66
FMC1-LUC7L2_ENST00000541515_Intron5_Frame0|LUC7L2_ENST00000354926_Intron4_Frame0_sgRNA02	FMC1-LUC7L2|LUC7L2	0.0507197	YES	#N/A	#N/A	#N/A	#N/A	#N/A	#N/A	#N/A	#N/A	#N/A	#N/A	#N/A	#N/A
MYH9_ENST00000216181_Intron35_Frame0_sgRNA01	MYH9	0.0507197	YES	3080.67	34	6	5061	822	5883	0.860275	LQEELA	-0.183333	P35579	59.11	70
PDCD5_ENST00000590247_Intron4_Frame0_sgRNA01	PDCD5	0.0507197	YES	4121.7	4	2	258	120	378	0.68254	SEKVSE	-1.38333	O14737	83.07	72
RRM1_ENST00000300738_Intron14_Frame0_sgRNA01	RRM1	0.0507197	YES	1333.84	14	5	1692	687	2379	0.711223	SKGILQ	-0.05	P23921	98.225	64
SEC61B_ENST00000223641_Intron1_Frame0_sgRNA01	SEC61B	0.0507197	YES	1617.48	1	3	3	288	291	0.0103093	MPGP	-0.425	P60468	53.875	60
RPS10_ENST00000464218_Intron5_Frame0_sgRNA01	RPS10	0.050441	YES	4725.45	4	1	456	42	498	0.915663	FQFRGG	-0.533333	P46783	47.52	70
SAFB2_ENST00000252542_Intron1_Frame0_sgRNA01	SAFB2	0.050441	YES	878.905	1	20	186	2676	2862	0.0649895	LKKAVK	-0.316667	Q14151	92.185	75
CSTB_ENST00000291568_Intron1_Frame0_sgRNA01	CSTB	0.0501623	YES	7776.71	1	2	66	231	297	0.222222	ADQVRS	-1.05	P04080	98.215	80
FARSB_ENST00000281828_Intron2_Frame0_sgRNA01	FARSB	0.0498837	YES	1377.24	2	15	114	1656	1770	0.0644068	DEITSE	-1.25	Q9NSD9	92.775	73
HSPH1_ENST00000630972_Intron8_Frame0_sgRNA01	HSPH1	0.049605	YES	2374.02	8	10	1143	1440	2583	0.442509	ALQCAI	1.81667	Q92598	94.355	66
PSMA3_ENST00000216455_Intron1_Frame0_sgRNA01	PSMA3	0.049605	YES	2651.15	1	10	21	747	768	0.0273438	GTGYDL	-0.416667	P25788	87.67	78
TIMM8A_ENST00000372902_Intron1_Frame0_sgRNA03	TIMM8A	0.049605	YES	1203.38	1	1	132	162	294	0.44898	LCWEKC	0.0833333	O60220	97.995	69
SOD1_ENST00000270142_Intron1_Frame0_sgRNA01	SOD1	0.0493263	YES	8704.53	1	4	72	393	465	0.154839	EQKESN	-3.11667	P00441	95.73	78
EIF5_ENST00000216554_Intron10_Frame0_sgRNA01	EIF5	0.0490476	YES	1630.13	8	2	1071	225	1296	0.826389	SEKASK	-1.85	P55010	68.69	73
YWHAQ_ENST00000381844_Intron4_Frame0_sgRNA01	YWHAQ	0.0490476	YES	3903.01	4	1	678	60	738	0.918699	NLTLWT	0.3	P27348	95.205	70
C15orf40_ENST00000451195_Intron1_Frame0_sgRNA02	C15orf40	0.0484903	YES	109.352	1	4	111	393	504	0.220238	TTKGKS	-1.73333	Q8WUR7	34.075	70
HMGN1_ENST00000380749_Intron5_Frame0_sgRNA01	HMGN1	0.0484903	YES	4699.48	5	1	255	48	303	0.841584	TEESPA	-1.38333	P05114	61.21	69
RPS27L_ENST00000330964_Intron1_Frame0_sgRNA02	RPS27L	0.0484903	YES	529.86	1	3	6	249	255	0.0235294	MPLAR	0.28	Q71UM5	75.245	70
AP1G1_ENST00000393512_Intron2_Frame0_sgRNA01	AP1G1	0.0482116	YES	435.124	1	22	201	2277	2478	0.0811138	FGQLEC	0.283333	O43747	88.975	80
YBX1_ENST00000321358_Intron3_Frame0_sgRNA02	YBX1	0.0482116	YES	6160.22	3	4	264	711	975	0.270769	VHQTAI	0.516667	P67809	94.315	80
HADH_ENST00000603302_Intron1_Frame0_sgRNA01	HADH	0.0479329	YES	1690.4	1	8	132	864	996	0.13253	IAQVAA	1.76667	Q16836	98.655	77
NT5C3B_ENST00000435506_Intron1_Frame0_sgRNA01	NT5C3B	0.0479329	YES	327.146	1	8	12	891	903	0.013289	AEEVST	-0.416667	Q969T7	75.4	62
IARS1_ENST00000375643_Intron9_Frame0_sgRNA01	IARS1	0.0476542	YES	1500.18	8	25	894	2895	3789	0.235946	FLKCKE	-0.366667	P41252	89.24	76
PSMD7_ENST00000219313_Intron5_Frame0_sgRNA01	PSMD7	0.0476542	YES	1904.12	5	2	438	537	975	0.449231	VHDDGT	-1.18333	P51665	72.08	73
HUWE1_ENST00000342160_Intron12_Frame0_sgRNA01	HUWE1	0.0473755	YES	456.299	10	71	963	12162	13125	0.0733714	QLMEIK	-0.116667	Q7Z6Z7		64
LTV1_ENST00000367576_Intron3_Frame0_sgRNA01	LTV1	0.0470969	YES	542.597	3	8	309	1119	1428	0.216387	VIPSTG	0.866667	Q96GA3	53.74	70
NUP188_ENST00000372577_Intron11_Frame0_sgRNA01	NUP188	0.0468182	YES	160.351	11	33	1113	4137	5250	0.212	GNDCTT	-1.05	Q5SRE5	76.3	68
ATIC_ENST00000236959_Intron15_Frame0_sgRNA01	ATIC	0.0465395	YES	2815.05	15	1	1659	120	1779	0.932546	AKRSGV	-0.6	P31939	98.535	52
CFAP298_ENST00000290155_Intron6_Frame0_sgRNA01	CFAP298	0.0465395	YES	621.105	6	1	762	111	873	0.872852	ELKRLE	-1.3	P57076	89.245	63
GMPS_ENST00000496455_Intron1_Frame0_sgRNA01	GMPS	0.0465395	YES	1906.49	1	15	27	2055	2082	0.0129683	DSKLEN	-1.9	P49915	27.23	79
TSG101_ENST00000251968_Intron1_Frame0_sgRNA01	TSG101	0.0465395	YES	188.171	1	9	42	1131	1173	0.0358056	VSKYKY	-1.16667	Q99816	95.735	73
CCT5_ENST00000280326_Intron9_Frame0_sgRNA01	CCT5	0.0459821	YES	7030.42	9	2	1317	309	1626	0.809963	ADKCPT	-0.9	P48643	91.215	70
GLO1_ENST00000373365_Intron1_Frame0_sgRNA01	GLO1	0.0459821	YES	4408.51	1	5	84	471	555	0.151351	STKDFL	-0.383333	Q04760	98.155	79
POLR2I_ENST00000221859_Intron2_Frame0_sgRNA01	POLR2I	0.0459821	YES	556.457	2	4	114	264	378	0.301587	LYACRN	-0.2	P36954	96.775	76
PWP1_ENST00000412830_Intron1_Frame0_sgRNA01	PWP1	0.0457035	YES	544.805	1	14	72	1434	1506	0.0478088	PDKVEL	-0.75	Q13610	78.605	70
DYNLT1_ENST00000367089_Intron1_Frame0_sgRNA02	DYNLT1	0.0454248	YES	1320.37	1	4	27	315	342	0.0789474	AEETAF	-0.216667	P63172	85.81	71
GRSF1_ENST00000254799_Intron1_Frame0_sgRNA01	GRSF1	0.0454248	YES	935.622	1	8	357	1086	1443	0.247401	YSQESK	-2.3	Q12849	46.505	70
HMGN3_ENST00000620514_Intron2_Frame0_sgRNA01	HMGN3	0.0454248	YES	4804.92	2	5	66	327	393	0.167939	KQEPTR	-2.95	0		71
BUB3_ENST00000368865_Intron2_Frame0_sgRNA02	BUB3	0.0451461	YES	2156.65	1	6	195	792	987	0.197568	AFYDPT	-0.416667	O43684	95.315	65
CRELD2_ENST00000404488_Intron1_Frame0_sgRNA01	CRELD2	0.0448674	YES	277.722	1	10	129	1080	1209	0.1067	FNQGMV	0.25	Q6UXH1	96.19	75
NRGN_ENST00000284292_Intron1_Frame0_sgRNA01	NRGN	0.0448674	YES	166.982	1	1	15	222	237	0.0632911	CCTENA	-0.15	Q92686	51.735	74
C1orf52_ENST00000471115_Intron1_Frame0_sgRNA03	C1orf52	0.0445887	YES	152.975	1	2	276	273	549	0.502732	PEEPPK	-2.61667	Q8N6N3	66.605	71
HNRNPAB_ENST00000358344_Intron3_Frame0_sgRNA02	HNRNPAB	0.0445887	YES	2782.5	2	5	378	621	999	0.378378	VEKVLD	0.216667	Q99729	89.94	65
IARS1_ENST00000375643_Intron6_Frame0_sgRNA01	IARS1	0.0445887	YES	1500.18	5	28	597	3192	3789	0.157561	NYKDVQ	-1.91667	P41252	88.18	73
MED4_ENST00000258648_Intron3_Frame0_sgRNA01	MED4	0.0445887	YES	324.072	3	4	363	450	813	0.446494	QILATA	1.28333	Q9NPJ6	98.09	74
MTREX_ENST00000230640_Intron4_Frame0_sgRNA01	MTREX	0.0445887	YES	589.382	4	23	402	2727	3129	0.128476	AAKEYP	-1.11667	P42285	94.095	66
PDCL3_ENST00000264254_Intron1_Frame0_sgRNA01	PDCL3	0.0445887	YES	523.177	1	5	6	714	720	0.00833333	MQDPN	-2.04	Q9H2J4	50.875	75
COPRS_ENST00000302362_Intron1_Frame0_sgRNA03	COPRS	0.0443101	YES	193.926	1	3	99	456	555	0.178378	SPEAGF	-0.283333	Q9NQ92	45.42	71
NDUFS6_ENST00000274137_Intron3_Frame0_sgRNA01	NDUFS6	0.0443101	YES	575.197	3	1	309	66	375	0.824	INLDKE	-1.01667	O75380	91.425	75
HARS1_ENST00000504156_Intron1_Frame0_sgRNA01	HARS1	0.0440314	YES	1016.78	1	12	90	1440	1530	0.0588235	AELIEE	-0.0666667	P12081	91.105	66
MANF_ENST00000663383_Intron2_Frame0_sgRNA03	MANF	0.0440314	YES	#N/A	2	3	#N/A	#N/A	#N/A	#N/A	#N/A	#N/A	#N/A	#N/A	64
ZNF326_ENST00000340281_Intron11_Frame0_sgRNA01	ZNF326	0.0440314	YES	940.493	11	1	1401	348	1749	0.801029	FVKGEN	-0.716667	Q5BKZ1	72.295	75
EIF4G1_ENST00000382330_Intron4_Frame0_sgRNA01	EIF4G1	0.0437527	YES	1456.25	2	30	147	4674	4821	0.0304916	PRQGGF	-1.26667	Q04637	31.275	76
MACF1_ENST00000361689_Intron15_Frame0_sgRNA01	MACF1	0.043474	YES	69.2735	15	78	1800	14493	16293	0.110477	EMQMKL	-0.55	Q9UPN3		67
DHX9_ENST00000367549_Intron16_Frame0_sgRNA01	DHX9	0.0431953	YES	3244	15	12	1815	1998	3813	0.476003	DDDANC	-1.61667	Q08211	56.54	72
EMC10_ENST00000334976_Intron1_Frame0_sgRNA01	EMC10	0.0431953	YES	113.413	1	6	114	675	789	0.144487	ARGAGA	0.0166667	Q5UCC4	38.16	72
USP9X_ENST00000324545_Intron24_Frame0_sgRNA01	USP9X	0.0431953	YES	275.906	23	21	3684	4029	7713	0.477635	SDEASR	-1.88333	Q93008	80.81	77
H2AZ1_ENST00000296417_Intron3_Frame0_sgRNA01	H2AZ1	0.0429167	YES	#N/A	3	2	195	192	387	0.503876	TAEVLE	0.35	P0C0S5	98.52	65
POLE4_ENST00000483063_Intron1_Frame0_sgRNA01	POLE4	0.042638	YES	825.791	1	3	213	141	354	0.601695	RAAELF	0.366667	Q9NR33	97.51	75
PTDSS1_ENST00000517309_Intron4_Frame0_sgRNA01	PTDSS1	0.042638	YES	71.0165	4	9	441	981	1422	0.310127	DVMEYA	-0.0666667	P48651	79.84	72
RPL38_ENST00000439590_Intron2_Frame0_sgRNA03	RPL38	0.042638	YES	3618.44	1	3	3	210	213	0.0140845	MPRK	-2.025	P63173	91.935	47
FAM136A_ENST00000430566_Intron1_Frame0_sgRNA01	FAM136A	0.0423593	YES	784.569	1	2	408	330	738	0.552846	LPQGLM	0.666667	0		76
RPLP1_ENST00000260379_Intron1_Frame0_sgRNA02	RPLP1	0.0423593	YES	8151.97	1	3	72	273	345	0.208696	TVTEDK	-1.35	P05386	92.935	63
HNRNPA3_ENST00000392524_Intron2_Frame0_sgRNA02	HNRNPA3	0.0420806	YES	4077.91	2	8	195	942	1137	0.171504	DCVVMR	0.8	P51991	97.51	53
C4orf46_ENST00000379205_Intron1_Frame0_sgRNA01	C4orf46	0.0418019	YES	52.1764	1	1	186	156	342	0.54386	IGDAAF	1.16667	Q504U0	98.24	64
DNAJC2_ENST00000379263_Intron2_Frame0_sgRNA01	DNAJC2	0.0418019	YES	533.476	2	15	255	1611	1866	0.136656	DWKNQD	-3.13333	Q99543	89.975	72
MATR3_ENST00000394805_Intron2_Frame0_sgRNA01	MATR3	0.0418019	YES	4248.39	1	13	912	1632	2544	0.358491	SNKEWS	-2.23333	P43243	85.045	80
SF3A1_ENST00000215793_Intron1_Frame0_sgRNA01	SF3A1	0.0418019	YES	1702.74	1	15	63	2319	2382	0.0264484	PKQPTE	-2.46667	Q15459	38.755	74
SMARCD2_ENST00000448276_Intron1_Frame0_sgRNA01	SMARCD2	0.0418019	YES	151.612	1	12	216	1380	1596	0.135338	QYQRPG	-2.46667	Q92925	33.335	78
SRP9_ENST00000304786_Intron1_Frame0_sgRNA01	SRP9	0.0418019	YES	2120.57	1	2	72	189	261	0.275862	PMKARV	-0.35	P49458	97.255	75
FMR1_ENST00000370475_Intron12_Frame0_sgRNA01	FMR1	0.0415233	YES	403.41	12	5	1188	711	1899	0.625592	AWQGMV	0.516667	Q06787	64.545	67
CNN3_ENST00000370206_Intron1_Frame0_sgRNA01	CNN3	0.0412446	YES	1768.55	1	6	57	933	990	0.0575758	KNKIAS	-0.966667	Q15417	88.905	78
CSTB_ENST00000291568_Intron2_Frame0_sgRNA01	CSTB	0.0412446	YES	7776.71	2	1	168	129	297	0.565657	FIKVHV	1.43333	P04080	98.785	63
MSH2_ENST00000233146_Intron8_Frame0_sgRNA01	MSH2	0.0412446	YES	837.466	8	8	1386	1419	2805	0.494118	MDQVEN	-1.31667	P43246	80.81	76
S100A11_ENST00000271638_Intron1_Frame0_sgRNA01	S100A11	0.0412446	YES	1353.93	1	2	3	315	318	0.00943396	MAKI	1.075	P31949	58.48	69
BCCIP_ENST00000368759_Intron1_Frame0_sgRNA01	BCCIP	0.0409659	YES	1017.49	1	7	165	804	969	0.170279	IDEEVN	-0.883333	Q9P287	75.08	73
CLTC_ENST00000621829_Intron14_Frame0_sgRNA01	CLTC	0.0406872	YES	2784.71	14	18	#N/A	#N/A	#N/A	#N/A	#N/A	#N/A	#N/A	#N/A	78
EEF1G_ENST00000329251_Intron1_Frame0_sgRNA01	EEF1G	0.0406872	YES	5745.57	1	9	12	1302	1314	0.00913242	AAGTLY	0.833333	P26641	98.455	71
PRKDC_ENST00000314191_Intron57_Frame0_sgRNA01	PRKDC	0.0406872	YES	1183.09	57	29	7761	4626	12387	0.626544	EFQEYT	-1.61667	P78527		71
RAB7A_ENST00000265062_Intron5_Frame0_sgRNA01	RAB7A	0.0406872	YES	3127.45	4	1	528	96	624	0.846154	LKQETE	-1.88333	P51149	91.985	73
CPSF6_ENST00000266679_Intron1_Frame0_sgRNA02	CPSF6	0.0404085	YES	1613.91	1	9	60	1707	1767	0.0339559	FNQEAE	-1.56667	Q16630	47.935	72
FMC1-LUC7L2_ENST00000541515_Intron3_Frame0|LUC7L2_ENST00000354926_Intron2_Frame0_sgRNA02	FMC1-LUC7L2|LUC7L2	0.0404085	YES	#N/A	#N/A	#N/A	#N/A	#N/A	#N/A	#N/A	#N/A	#N/A	#N/A	#N/A	#N/A
GABPA_ENST00000354828_Intron3_Frame0_sgRNA03	GABPA	0.0404085	YES	370.445	2	7	222	1143	1365	0.162637	DIQLDP	-0.633333	Q06546	88.75	68
CLTB_ENST00000310418_Intron2_Frame0_sgRNA03	CLTB	0.0401299	YES	960.422	2	4	234	456	690	0.33913	VFQEAN	-0.283333	P09497	49.81	72
LMNB1_ENST00000261366_Intron7_Frame0_sgRNA01	LMNB1	0.0401299	YES	4373.35	7	4	1386	375	1761	0.787053	SEQDQP	-2.73333	P20700	95.285	72
MYH9_ENST00000216181_Intron5_Frame0_sgRNA01	MYH9	0.0401299	YES	3080.67	4	36	612	5271	5883	0.104029	KDQGEL	-1.83333	P35579	68.28	72
RSL1D1_ENST00000571133_Intron1_Frame0_sgRNA01	RSL1D1	0.0401299	YES	1886.94	1	8	105	1368	1473	0.0712831	KEQVRK	-2.51667	O76021	93.75	76
SDHA_ENST00000264932_Intron1_Frame0_sgRNA01	SDHA	0.0401299	YES	1271.22	1	14	63	1932	1995	0.0315789	AKAWPT	-0.583333	P31040	32.72	69
C1QBP_ENST00000225698_Intron3_Frame0_sgRNA02	C1QBP	0.0398512	YES	3415.43	3	3	477	372	849	0.561837	EQEPEL	-1.96667	Q07021	59.505	61
CCDC86_ENST00000227520_Intron2_Frame0_sgRNA02	CCDC86	0.0398512	YES	417.424	2	2	888	195	1083	0.819945	RRQEKK	-3.96667	Q9H6F5	95.765	75
FMC1-LUC7L2_ENST00000541515_Intron3_Frame0|LUC7L2_ENST00000354926_Intron2_Frame0_sgRNA01	FMC1-LUC7L2|LUC7L2	0.0398512	YES	#N/A	#N/A	#N/A	#N/A	#N/A	#N/A	#N/A	#N/A	#N/A	#N/A	#N/A	#N/A
TMPO_ENST00000266732_Intron1_Frame0_sgRNA01	TMPO	0.0398512	YES	2545.12	1	3	279	1806	2085	0.133813	VGRKAT	-0.583333	P42166	32.795	71
CDV3_ENST00000264993_Intron1_Frame0_sgRNA02	CDV3	0.0395725	YES	2125.02	1	4	240	537	777	0.30888	VTKDED	-1.81667	Q9UKY7	61.04	69
COX7A2_ENST00000370081_Intron2_Frame0_sgRNA02	COX7A2	0.0395725	YES	#N/A	1	3	114	234	348	0.327586	NLLALR	0.866667	0		66
DARS2_ENST00000649689_Intron15_Frame0_sgRNA01	DARS2	0.0395725	YES	570.17	15	2	1674	264	1938	0.863777	LLKEDV	0.15	Q6PI48	91.13	71
LBR_ENST00000272163_Intron2_Frame0_sgRNA01	LBR	0.0395725	YES	722.618	1	12	165	1683	1848	0.0892857	DIKPLT	-0.233333	Q14739	87.75	66
NUP155_ENST00000231498_Intron27_Frame0_sgRNA01	NUP155	0.0395725	YES	484.142	27	8	3162	1014	4176	0.757184	LLQVAS	1.55	O75694	83.995	66
UTP11_ENST00000373014_Intron1_Frame0_sgRNA01	UTP11	0.0395725	YES	399.111	1	7	63	699	762	0.0826772	RSQPGF	-1.33333	Q9Y3A2	95.685	76
CANX_ENST00000504734_Intron2_Frame0_sgRNA01	CANX	0.0392938	YES	3278.22	1	13	171	1608	1779	0.0961214	SPKVTY	-0.683333	P27824	60.2	63
MTREX_ENST00000230640_Intron19_Frame0_sgRNA01	MTREX	0.0392938	YES	589.382	19	8	2181	948	3129	0.697028	EMQVVP	0.283333	P42285	88.61	71
NOP16_ENST00000618911_Intron2_Frame0_sgRNA01	NOP16	0.0392938	YES	894.732	2	4	216	483	699	0.309013	KRKVKA	-1.7	Q9Y3C1	58.005	70
SRRM1_ENST00000323848_Intron1_Frame0_sgRNA01	SRRM1	0.0392938	YES	313.429	1	16	21	2694	2715	0.00773481	FFRGTS	-0.133333	Q8IYB3	65.71	71
YJU2_ENST00000262962_Intron1_Frame0_sgRNA01	YJU2	0.0392938	YES	219.508	1	7	24	948	972	0.0246914	VLNKYY	-0.333333	Q9BW85	93.525	74
HNRNPAB_ENST00000358344_Intron4_Frame0_sgRNA01	HNRNPAB	0.0390151	YES	2782.5	3	4	537	462	999	0.537538	FGEIEA	0.283333	Q99729	89.025	69
CDK2AP2_ENST00000301488_Intron2_Frame0_sgRNA03	CDK2AP2	0.0387365	YES	#N/A	2	2	180	201	381	0.472441	YVQAMK	-0.133333	O75956	45.815	40
EIF4A1_ENST00000293831_Intron9_Frame0_sgRNA01	EIF4A1	0.0387365	YES	10119.2	9	2	996	225	1221	0.815725	DLLARG	0.166667	P60842	73.005	68
MCM2_ENST00000265056_Intron12_Frame0_sgRNA01	MCM2	0.0387365	YES	1251.04	12	4	2013	702	2715	0.741436	PVQDEM	-1	P49736	82.625	82
PDHA1_ENST00000379806_Intron9_Frame0_sgRNA01	PDHA1	0.0387365	YES	1458.56	9	3	#N/A	#N/A	#N/A	#N/A	#N/A	#N/A	#N/A	#N/A	82
UNG_ENST00000242576_Intron1_Frame0_sgRNA01	UNG	0.0387365	YES	244.169	1	6	132	810	942	0.140127	DAAAIP	0.8	P13051	41.39	75
PRPF40A_ENST00000410080_Intron1_Frame0_sgRNA01	PRPF40A	0.0384578	YES	599.895	1	25	276	2709	2985	0.0924623	GLMMGH	0.6	0		74
PRRC2C_ENST00000338920_Intron18_Frame0_sgRNA01	PRRC2C	0.0384578	YES	522.11	17	16	5121	3333	8454	0.605749	VIQVWN	0.833333	Q9Y520		68
RHOA_ENST00000418115_Intron4_Frame0_sgRNA01	RHOA	0.0384578	YES	4749.3	3	1	408	174	582	0.701031	MKQEPV	-1.06667	P61586	98.18	69
SSR1_ENST00000244763_Intron6_Frame0_sgRNA01	SSR1	0.0384578	YES	1515.48	6	2	699	162	861	0.811847	SRKRKR	-3.68333	P43307	62.885	67
TIMM44_ENST00000270538_Intron2_Frame0_sgRNA01	TIMM44	0.0384578	YES	820.685	2	11	141	1218	1359	0.103753	LPLSKS	0.0833333	O43615	33.16	71
UBXN1_ENST00000294119_Intron6_Frame0_sgRNA02	UBXN1	0.0384578	YES	1337.29	6	2	534	405	939	0.56869	AKKYGG	-1.35	Q04323	79.56	61
ENY2_ENST00000521688_Intron1_Frame0_sgRNA02	ENY2	0.0381791	YES	864.918	1	4	6	300	306	0.0196078	MVVSK	1.12	Q9NPA8	73.64	62
LARP4B_ENST00000316157_Intron3_Frame0_sgRNA01	LARP4B	0.0381791	YES	295.912	2	15	141	2076	2217	0.0635995	LSQVPA	0.65	Q92615	39.815	81
MYDGF_ENST00000262947_Intron4_Frame0_sgRNA02	MYDGF	0.0381791	YES	1063.19	4	2	369	153	522	0.706897	MAYSKA	-0.0833333	Q969H8	98.185	57
OLA1_ENST00000284719_Intron5_Frame0_sgRNA01	OLA1	0.0381791	YES	2162.39	4	6	549	642	1191	0.460957	PEYDIM	-0.583333	Q9NTK5	96.92	77
RRP15_ENST00000366932_Intron4_Frame0_sgRNA02	RRP15	0.0381791	YES	535.926	4	1	705	144	849	0.830389	AKQTEV	-0.933333	Q9Y3B9	34.27	76
CUL3_ENST00000264414_Intron12_Frame0_sgRNA01	CUL3	0.0379004	YES	403.608	12	4	1707	600	2307	0.739922	VKKEDG	-1.83333	Q13618	52.885	76
PRCC_ENST00000271526_Intron3_Frame0_sgRNA01	PRCC	0.0379004	YES	373.077	3	4	1083	393	1476	0.73374	YYQDYY	-2.03333	Q92733	53.365	77
PSMD1_ENST00000308696_Intron9_Frame0_sgRNA01	PSMD1	0.0379004	YES	1601.98	9	15	1071	1791	2862	0.374214	NTKDAV	-0.933333	Q99460	84.425	66
RPL5_ENST00000370321_Intron6_Frame0_sgRNA01	RPL5	0.0379004	YES	10432.3	6	2	705	189	894	0.788591	PDMMEE	-1.38333	P46777	94.07	69
CDC5L_ENST00000371477_Intron14_Frame0_sgRNA01	CDC5L	0.0376217	YES	1013.76	14	2	2091	318	2409	0.867995	RLEINR	-1.28333	Q99459	90.36	80
NUDT5_ENST00000491614_Intron2_Frame0_sgRNA03	NUDT5	0.0376217	YES	2061.44	1	8	63	597	660	0.0954545	SEELIS	-0.05	Q9UKK9	98.54	68
TUBB2B_ENST00000259818_Intron1_Frame0_sgRNA01	TUBB2B	0.0376217	YES	1114.03	1	3	57	1281	1338	0.0426009	GAKFWE	-0.683333	Q9BVA1	96.405	69
UBE2S_ENST00000264552_Intron1_Frame0_sgRNA01	UBE2S	0.0376217	YES	675.326	1	3	3	666	669	0.0044843	MNSN	-1.475	Q16763	46.52	66
DNTTIP1_ENST00000372622_Intron1_Frame0_sgRNA01	DNTTIP1	0.0373431	YES	31.5432	1	12	105	885	990	0.106061	VLTNPW	0.216667	Q9H147	52.09	72
MESD_ENST00000619987_Intron1_Frame0_sgRNA01	MESD	0.0373431	YES	1129.32	1	2	213	492	705	0.302128	QWEKDD	-3.13333	Q14696	61.345	76
NOP16_ENST00000618911_Intron2_Frame0_sgRNA02	NOP16	0.0373431	YES	894.732	2	4	216	483	699	0.309013	KRKVKA	-1.7	Q9Y3C1	58.005	74
NUP153_ENST00000537253_Intron8_Frame0_sgRNA01	NUP153	0.0373431	YES	330.197	8	15	1068	3453	4521	0.236231	REKVDS	-2	P49790	36.085	67
SMARCA1_ENST00000371121_Intron16_Frame0_sgRNA01	SMARCA1	0.0373431	YES	161.327	16	9	2097	1116	3213	0.652661	EKKTAE	-2.28333	0		70
TFAM_ENST00000487519_Intron5_Frame0_sgRNA01	TFAM	0.0373431	YES	876.818	5	2	537	204	741	0.724696	SPQEKL	-1.58333	Q00059	96.795	69
TNPO3_ENST00000265388_Intron20_Frame0_sgRNA01	TNPO3	0.0373431	YES	374.363	20	2	2598	174	2772	0.937229	DRPTFC	-0.833333	Q9Y5L0	97.045	70
HSBP1_ENST00000433866_Intron1_Frame0_sgRNA02	HSBP1	0.0370644	YES	1950.67	1	2	45	186	231	0.194805	TSVVQT	0.45	O75506	97.295	71
TALDO1_ENST00000319006_Intron7_Frame0_sgRNA02	TALDO1	0.0370644	YES	3369.58	7	1	981	33	1014	0.967456	MLTERM	-0.183333	P37837	95.38	71
ACTG1_ENST00000573283_Intron5_Frame0_sgRNA02	ACTG1	0.0367857	YES	34258.2	4	1	984	144	1128	0.87234	KIKIIA	1.25	P63261	98.52	47
EDF1_ENST00000224073_Intron1_Frame0_sgRNA01	EDF1	0.0367857	YES	2006.16	1	4	78	369	447	0.174497	SKQAIL	0.316667	O60869	87.975	76
EIF3J_ENST00000261868_Intron7_Frame0_sgRNA02	EIF3J	0.0367857	YES	1474.87	7	1	645	132	777	0.830116	QEKQSK	-3.18333	O75822	90.17	63
ENSA_ENST00000339643_Intron1_Frame0_sgRNA01	ENSA	0.0367857	YES	2076.04	1	4	57	357	414	0.137681	EKQDTQ	-3.1	O43768	38.35	71
HMGN2_ENST00000361427_Intron4_Frame0_sgRNA01	HMGN2	0.0367857	YES	2161.93	4	2	141	132	273	0.516484	PAKKGE	-1.91667	P05204	60.455	72
MRPS9_ENST00000258455_Intron1_Frame0_sgRNA01	MRPS9	0.0367857	YES	582.065	1	10	135	1056	1191	0.11335	RSQILR	-0.833333	P82933	36.5	76
RPS27L_ENST00000330964_Intron1_Frame0_sgRNA03	RPS27L	0.0367857	YES	529.86	1	3	6	249	255	0.0235294	MPLAR	0.28	Q71UM5	75.245	66
G3BP1_ENST00000394123_Intron7_Frame0_sgRNA01	G3BP1	0.036507	YES	3062.52	6	5	741	660	1401	0.528908	DLRTFS	-0.483333	Q13283	42.54	76
HNRNPAB_ENST00000358344_Intron5_Frame0_sgRNA02	HNRNPAB	0.036507	YES	2782.5	4	3	669	330	999	0.66967	GSKCEI	-0.266667	Q99729	84.715	78
NDUFV3_ENST00000354250_Intron1_Frame0_sgRNA02	NDUFV3	0.036507	YES	257.402	1	3	48	1374	1422	0.0337553	ALKTML	1.11667	P56181	54.315	73
SLIRP_ENST00000557342_Intron3_Frame0_sgRNA01	SLIRP	0.036507	YES	2557.89	3	1	264	66	330	0.8	GVKVQV	0.8	Q9GZT3	93.99	75
SND1_ENST00000354725_Intron1_Frame0_sgRNA01	SND1	0.036507	YES	2012.83	1	23	78	2655	2733	0.0285401	IKMVLS	1.61667	Q7KZF4	96.99	78
UQCRB_ENST00000518406_Intron3_Frame0_sgRNA02	UQCRB	0.036507	YES	1575.34	3	2	258	165	423	0.609929	YEEVFA	0.0833333	P14927	79.995	62
CANX_ENST00000504734_Intron12_Frame0_sgRNA01	CANX	0.0362284	YES	3278.22	11	3	1518	261	1779	0.853288	SGKKQT	-2.2	P27824	48.335	71
PKM_ENST00000565184_Intron8_Frame0_sgRNA01	PKM	0.0362284	YES	12144.3	7	3	1245	456	1701	0.731922	QHLIAR	-0.183333	0		73
PRPF4_ENST00000374198_Intron1_Frame0_sgRNA02	PRPF4	0.0362284	YES	669.101	1	13	27	1539	1566	0.0172414	SSTATK	-0.85	O43172	39.67	68
RPLP1_ENST00000260379_Intron2_Frame0_sgRNA01	RPLP1	0.0362284	YES	8151.97	2	2	147	198	345	0.426087	FAKALA	1.35	P05386	90.605	72
CDC73_ENST00000367435_Intron7_Frame0_sgRNA01	CDC73	0.0359497	YES	550.081	7	10	729	867	1596	0.456767	TGKNFS	-1.08333	Q6P1J9	61	72
ECPAS_ENST00000259335_Intron22_Frame0_sgRNA01	ECPAS	0.0359497	YES	307.492	22	29	2748	3306	6054	0.453915	DNHSPE	-2.68333	0		64
EIF2S2_ENST00000374980_Intron1_Frame0_sgRNA02	EIF2S2	0.0359497	YES	1571.85	1	8	15	987	1002	0.0149701	GDEMIF	0.3	P20042	52.76	76
MRPS35_ENST00000081029_Intron5_Frame0_sgRNA01	MRPS35	0.0359497	YES	764.658	5	3	522	450	972	0.537037	VLRVKL	1.26667	P82673	97.33	72
NDUFB2_ENST00000476279_Intron2_Frame0_sgRNA03	NDUFB2	0.0359497	YES	33.7833	2	1	243	75	318	0.764151	EVLGHF	0.616667	O95178	72.925	66
PDHA1_ENST00000379806_Intron1_Frame0_sgRNA01	PDHA1	0.0359497	YES	1458.56	1	11	#N/A	#N/A	#N/A	#N/A	#N/A	#N/A	#N/A	#N/A	68
PTOV1_ENST00000599732_Intron1_Frame0_sgRNA01	PTOV1	0.0359497	YES	78.0209	1	11	171	1080	1251	0.136691	PPMEGA	-0.566667	Q86YD1	36.925	74
UBE2Q1_ENST00000292211_Intron3_Frame0_sgRNA01	UBE2Q1	0.0359497	YES	173.323	3	10	537	732	1269	0.423168	AEQCTQ	-1.15	Q7Z7E8	31.08	72
YBX3_ENST00000228251_Intron5_Frame0_sgRNA01	YBX3	0.0359497	YES	2729.53	5	4	573	546	1119	0.512064	PRNYAG	-1.58333	P16989	49.225	72
CHMP2B_ENST00000263780_Intron2_Frame0_sgRNA02	CHMP2B	0.035671	YES	875.84	2	4	126	516	642	0.196262	KQLELE	-1.13333	Q9UQN3	95.64	70
GAPDH_ENST00000229239_Intron5_Frame0_sgRNA01	GAPDH	0.035671	YES	18152.1	4	4	327	681	1008	0.324405	KAGAHL	-0.0166667	P04406	98.535	55
LRPPRC_ENST00000260665_Intron15_Frame0_sgRNA01	LRPPRC	0.035671	YES	1758.1	15	23	1677	2508	4185	0.400717	WSEITE	-0.816667	P42704	84.095	55
TLE3_ENST00000558939_Intron13_Frame0_sgRNA01	TLE3	0.035671	YES	358.275	13	7	1260	1059	2319	0.543338	FGAVGF	1.8	Q04726	35.285	70
NME1-NME2_ENST00000393193_Intron5_Frame0|NME2_ENST00000514264_Intron2_Frame0_sgRNA01	NME1-NME2|NME2	0.0353923	YES	#N/A	#N/A	#N/A	#N/A	#N/A	#N/A	#N/A	#N/A	#N/A	#N/A	#N/A	#N/A
DCPS_ENST00000263579_Intron1_Frame0_sgRNA01	DCPS	0.0351136	YES	395.004	1	5	201	813	1014	0.198225	HGKVNE	-1.71667	Q96C86	96.305	74
NAP1L1_ENST00000618691_Intron5_Frame0_sgRNA01	NAP1L1	0.0351136	YES	4141.18	4	10	348	828	1176	0.295918	FDKRFE	-1.63333	P55209	98.085	67
NME1_ENST00000336097_Intron3_Frame0|NME1-NME2_ENST00000393193_Intron2_Frame0_sgRNA01	NME1|NME1-NME2	0.0351136	YES	#N/A	#N/A	#N/A	#N/A	#N/A	#N/A	#N/A	#N/A	#N/A	#N/A	#N/A	#N/A
UBE2N_ENST00000318066_Intron1_Frame0_sgRNA03	UBE2N	0.0351136	YES	#N/A	1	3	30	429	459	0.0653595	IIKETQ	-0.433333	P61088	96.265	78
HSPA8_ENST00000532636_Intron3_Frame0_sgRNA02	HSPA8	0.034835	YES	13045.9	2	6	411	1530	1941	0.211747	LGKTVT	0.383333	P11142	94.095	57
ISOC1_ENST00000173527_Intron1_Frame0_sgRNA02	ISOC1	0.034835	YES	672.233	1	4	309	588	897	0.344482	QIQLTT	-0.0166667	Q96CN7	51.565	72
NFYC_ENST00000308733_Intron7_Frame0_sgRNA01	NFYC	0.034835	YES	214.369	7	3	828	549	1377	0.601307	AQQGQR	-2.26667	Q13952	31.12	66
SCO1_ENST00000255390_Intron1_Frame0_sgRNA01	SCO1	0.034835	YES	285.063	1	5	273	633	906	0.301325	KPGPVS	-0.683333	O75880	73.27	70
HMGB2_ENST00000296503_Intron4_Frame0_sgRNA01	HMGB2	0.0345563	YES	6797.68	3	1	471	159	630	0.747619	YEKDIA	-0.983333	P26583	93.215	64
NUP85_ENST00000245544_Intron1_Frame0_sgRNA01	NUP85	0.0345563	YES	386.599	1	18	33	1938	1971	0.0167428	TVTLIP	1.58333	Q9BW27	40.825	73
RBM10_ENST00000329236_Intron20_Frame0_sgRNA01	RBM10	0.0345563	YES	398.039	20	4	2550	438	2988	0.853414	LHKQNL	-1.08333	P98175	52.6	62
AP1G1_ENST00000393512_Intron6_Frame0_sgRNA01	AP1G1	0.0342776	YES	435.124	5	18	642	1836	2478	0.25908	FRKNEK	-2.75	O43747	91.335	61
HMGN3_ENST00000620514_Intron4_Frame0_sgRNA01	HMGN3	0.0342776	YES	4804.92	4	3	147	246	393	0.374046	SAKKEP	-1.98333	0		75
PRRC2C_ENST00000338920_Intron33_Frame0_sgRNA01	PRRC2C	0.0342776	YES	522.11	32	1	8193	261	8454	0.969127	APQAKQ	-1.48333	Q9Y520		73
SFPQ_ENST00000357214_Intron7_Frame0_sgRNA01	SFPQ	0.0342776	YES	6054.96	7	3	1815	309	2124	0.85452	MDPRER	-2.61667	P23246	48.27	58
TPR_ENST00000367478_Intron43_Frame0_sgRNA01	TPR	0.0342776	YES	1138.56	43	8	6297	795	7092	0.887902	PVQRIQ	-0.733333	P12270	32.12	67
DPH3_ENST00000488423_Intron1_Frame0_sgRNA01	DPH3	0.0339989	YES	192.579	1	2	108	141	249	0.433735	ITKEDL	-0.55	Q96FX2	93.4	66
MYH10_ENST00000360416_Intron35_Frame0_sgRNA01	MYH10	0.0339989	YES	1213	34	8	4884	1140	6024	0.810757	IKQVRE	-1.11667	P35580	77.8	68
VIM_ENST00000544301_Intron9_Frame0_sgRNA01	VIM	0.0339989	YES	5612.93	8	1	1359	42	1401	0.970021	DGQVIN	-0.366667	P08670	75.925	65
APC_ENST00000257430_Intron9_Frame0_sgRNA01	APC	0.0337202	YES	25.6196	8	7	933	7599	8532	0.109353	GTKVEM	-0.4	P25054		69
DCTN5_ENST00000300087_Intron1_Frame0_sgRNA01	DCTN5	0.0337202	YES	374.161	1	5	48	501	549	0.0874317	IETASG	0.15	Q9BTE1	78.905	66
EIF3E_ENST00000220849_Intron5_Frame0_sgRNA01	EIF3E	0.0337202	YES	1668.37	5	8	471	867	1338	0.352018	RVLVPA	1.31667	P60228	55.05	69
HMGN1_ENST00000380749_Intron1_Frame0_sgRNA01	HMGN1	0.0337202	YES	4699.48	1	5	15	288	303	0.049505	KRKVSS	-1.61667	P05114	74.85	61
HNRNPLL_ENST00000449105_Intron1_Frame0_sgRNA01	HNRNPLL	0.0337202	YES	377.658	1	12	189	1440	1629	0.116022	SQPEAG	-1.33333	Q8WVV9	32.42	85
MARCKS_ENST00000612661_Intron1_Frame0_sgRNA02	MARCKS	0.0337202	YES	2947.64	1	1	102	897	999	0.102102	NGQENG	-2.46667	P29966	63.7	68
PDCD5_ENST00000590247_Intron4_Frame0_sgRNA02	PDCD5	0.0337202	YES	4121.7	4	2	258	120	378	0.68254	SEKVSE	-1.38333	O14737	83.07	68
KNOP1_ENST00000219837_Intron3_Frame0_sgRNA01	KNOP1	0.0334416	YES	397.437	2	2	987	390	1377	0.716776	IDQVRR	-1.21667	Q1ED39	82.27	67
MORF4L1_ENST00000331268_Intron2_Frame0_sgRNA02	MORF4L1	0.0334416	YES	511.329	2	11	87	1002	1089	0.0798898	EAKCVK	-0.466667	Q9UBU8	90.97	68
MRPL10_ENST00000290208_Intron2_Frame0_sgRNA01	MRPL10	0.0334416	YES	558.092	2	3	252	564	816	0.308824	PQEEIG	-1.33333	Q7Z7H8	93.38	76
PPP1R7_ENST00000407025_Intron4_Frame0_sgRNA01	PPP1R7	0.0334416	YES	818.426	3	7	237	846	1083	0.218837	DAEDVD	-1.33333	Q15435	98.28	67
YTHDF2_ENST00000373812_Intron1_Frame0_sgRNA02	YTHDF2	0.0334416	YES	1329.43	1	4	27	1713	1740	0.0155172	LEQRPK	-2.2	Q9Y5A9	39.18	62
ACADM_ENST00000370834_Intron1_Frame0_sgRNA01	ACADM	0.0331629	YES	1221.63	1	12	30	1335	1365	0.021978	CCRVLR	0.666667	0		70
HEBP2_ENST00000607197_Intron1_Frame0_sgRNA03	HEBP2	0.0331629	YES	884.272	1	3	102	516	618	0.165049	GPQPGS	-1.38333	Q9Y5Z4	62.755	69
MRPL39_ENST00000307301_Intron8_Frame0_sgRNA01	MRPL39	0.0331629	YES	396.566	8	3	921	141	1062	0.867232	HLRAHF	-0.416667	Q9NYK5	90.465	72
NAA15_ENST00000296543_Intron1_Frame0_sgRNA01	NAA15	0.0331629	YES	1291.23	1	19	54	2547	2601	0.0207612	RILRCY	0.0833333	Q9BXJ9	90.355	79
PEF1_ENST00000373703_Intron1_Frame0_sgRNA01	PEF1	0.0331629	YES	369.767	1	4	24	831	855	0.0280702	YRQGCP	-1.46667	Q9UBV8	32.545	80
EIF2A_ENST00000460851_Intron11_Frame0_sgRNA01	EIF2A	0.0328842	YES	659.332	11	3	1497	261	1758	0.851536	AKQEAR	-1.96667	Q9BY44	58.81	72
MARK3_ENST00000429436_Intron1_Frame0_sgRNA01	MARK3	0.0328842	YES	85.2473	1	17	51	2211	2262	0.0225464	TENHTS	-2.06667	P27448	41.895	79
RBM34_ENST00000408888_Intron8_Frame0_sgRNA01	RBM34	0.0328842	YES	684.117	8	3	849	444	1293	0.656613	TSSRDK	-2.36667	P42696	66.62	79
SUMO3_ENST00000411651_Intron3_Frame0_sgRNA01	SUMO3	0.0328842	YES	708.697	3	1	336	90	426	0.788732	PAQLEM	-0.183333	P55854		68
CFL1_ENST00000525451_Intron2_Frame0_sgRNA01	CFL1	0.0326055	YES	11759.1	1	3	3	498	501	0.00598802	MASG	0.625	P23528	46.49	67
DNAJC2_ENST00000379263_Intron12_Frame0_sgRNA01	DNAJC2	0.0326055	YES	533.476	12	5	1242	624	1866	0.665595	EKQIEE	-2.23333	Q99543	94.84	78
ESS2_ENST00000252137_Intron6_Frame0_sgRNA01	ESS2	0.0326055	YES	194.158	6	4	822	609	1431	0.574423	NAQHKQ	-2.63333	Q96DF8	79.795	68
SERBP1_ENST00000370995_Intron6_Frame0_sgRNA01	SERBP1	0.0326055	YES	8745.82	6	2	996	231	1227	0.811736	SEEAHA	-1.23333	Q8NC51	39.275	78
ARL6IP1_ENST00000304414_Intron1_Frame0_sgRNA02	ARL6IP1	0.0323268	YES	305.406	1	5	36	576	612	0.0588235	NLLAAE	0.7	Q15041	89.47	68
ATG3_ENST00000283290_Intron1_Frame0_sgRNA01	ATG3	0.0323268	YES	880.605	1	11	72	873	945	0.0761905	VLKESK	-0.683333	Q9NT62	77.84	75
ATP5PO_ENST00000290299_Intron1_Frame0_sgRNA01	ATP5PO	0.0323268	YES	2389.05	1	6	36	606	642	0.0560748	SRQVRC	-1.1	P48047	45.685	75
ERAL1_ENST00000254928_Intron3_Frame0_sgRNA01	ERAL1	0.0323268	YES	323.741	3	7	489	825	1314	0.372146	TQVILL	2.01667	O75616	97.395	66
HELLS_ENST00000394036_Intron2_Frame0_sgRNA01	HELLS	0.0323268	YES	606.142	2	21	153	2502	2655	0.0576271	LEKARM	-0.733333	0		72
HNRNPK_ENST00000376281_Intron4_Frame0_sgRNA01	HNRNPK	0.0323268	YES	7340.69	2	13	156	1239	1395	0.111828	QSKNAG	-1.71667	P61978	83.36	67
MEAF6_ENST00000373075_Intron1_Frame0_sgRNA02	MEAF6	0.0323268	YES	186.395	1	7	90	516	606	0.148515	ELAETL	0.283333	Q9HAF1	96.665	70
PSMD7_ENST00000219313_Intron5_Frame0_sgRNA02	PSMD7	0.0323268	YES	1904.12	5	2	438	537	975	0.449231	VHDDGT	-1.18333	P51665	72.08	77
VAPB_ENST00000475243_Intron5_Frame0_sgRNA02	VAPB	0.0323268	YES	918.304	5	1	573	159	732	0.782787	QFKEED	-2.51667	O95292	70.095	69
YWHAZ_ENST00000395957_Intron6_Frame0_sgRNA01	YWHAZ	0.0323268	YES	9554.94	4	1	678	60	738	0.918699	NLTLWT	0.3	P63104	95.15	73
HCFC1_ENST00000310441_Intron9_Frame0_sgRNA01	HCFC1	0.0320482	YES	686.196	9	17	1605	4503	6108	0.26277	QGTVIG	0.616667	P51610	27.685	67
IARS2_ENST00000366922_Intron1_Frame0_sgRNA01	IARS2	0.0320482	YES	872.701	1	22	267	2772	3039	0.0878578	IQQKCG	-0.716667	Q9NSE4	93.545	68
MYBBP1A_ENST00000381556_Intron24_Frame0_sgRNA01	MYBBP1A	0.0320482	YES	861.842	24	3	3297	702	3999	0.824456	KHEKLT	-1.9	Q9BQG0	78.735	66
PAFAH1B2_ENST00000527958_Intron2_Frame0_sgRNA01	PAFAH1B2	0.0320482	YES	2689.87	1	4	81	609	690	0.117391	MSQHNR	-2.26667	P68402	98.715	69
RPL26_ENST00000648839_Intron2_Frame0_sgRNA01	RPL26	0.0320482	YES	10600.7	1	2	168	270	438	0.383562	EVQVVR	0.183333	P61254	95.85	69
SDCBP_ENST00000523483_Intron5_Frame0_sgRNA01	SDCBP	0.0320482	YES	1566.81	4	5	303	654	957	0.316614	LQGLVA	1.61667	0		69
SS18_ENST00000415083_Intron1_Frame0_sgRNA01	SS18	0.0320482	YES	290.519	1	10	69	1188	1257	0.0548926	IQKMLD	-0.116667	Q15532	93.26	75
ZNF519_ENST00000590202_Intron1_Frame0_sgRNA03	ZNF519	0.0320482	YES	#N/A	1	2	3	1620	1623	0.00184843	MELL	1.5	Q8TB69	47.04	66
C1QBP_ENST00000225698_Intron4_Frame0_sgRNA01	C1QBP	0.0317695	YES	3415.43	4	2	576	273	849	0.678445	EDEVGQ	-1.7	Q07021	50.045	63
COPRS_ENST00000302362_Intron1_Frame0_sgRNA01	COPRS	0.0317695	YES	193.926	1	3	99	456	555	0.178378	SPEAGF	-0.283333	Q9NQ92	45.42	79
DFFA_ENST00000377038_Intron3_Frame0_sgRNA01	DFFA	0.0317695	YES	1705.11	3	3	441	555	996	0.442771	DLQMLV	1.11667	O00273	87.065	75
GLO1_ENST00000373365_Intron1_Frame0_sgRNA02	GLO1	0.0317695	YES	4408.51	1	5	84	471	555	0.151351	STKDFL	-0.383333	Q04760	98.155	73
KPNB1_ENST00000290158_Intron9_Frame0_sgRNA01	KPNB1	0.0317695	YES	4509.51	9	13	999	1632	2631	0.379704	TKQDEN	-3.1	Q14974	89.16	69
KTN1_ENST00000395314_Intron37_Frame0_sgRNA01	KTN1	0.0317695	YES	681.088	36	7	3531	543	4074	0.866716	IKQMQS	-0.883333	Q86UP2	87.21	68
PSME3_ENST00000293362_Intron1_Frame0_sgRNA01	PSME3	0.0317695	YES	3724.09	1	10	42	762	804	0.0522388	KLKVDS	-0.683333	P61289	95.405	76
GPI_ENST00000415930_Intron10_Frame0_sgRNA01	GPI	0.0314908	YES	3915.93	10	9	921	873	1794	0.513378	FWDWVG	0.216667	0		74
NAMPT_ENST00000222553_Intron9_Frame0_sgRNA01	NAMPT	0.0314908	YES	955.716	9	2	1230	246	1476	0.833333	GLGINV	1.36667	P43490	95.805	74
POLR1A_ENST00000263857_Intron9_Frame0_sgRNA01	POLR1A	0.0314908	YES	244.263	9	25	1086	4077	5163	0.210343	TDEEKD	-3.1	O95602	39.24	67
XRCC5_ENST00000392133_Intron15_Frame0_sgRNA01	XRCC5	0.0314908	YES	3039.6	13	8	1476	723	2199	0.671214	LFQCLL	2.2	P13010	94.155	77
BCLAF1_ENST00000531224_Intron11_Frame0_sgRNA01	BCLAF1	0.0312121	YES	1777.18	9	2	2544	219	2763	0.920738	YFLHDD	-0.816667	Q9NYF8	51.79	70
CTCF_ENST00000264010_Intron9_Frame0_sgRNA01	CTCF	0.0312121	YES	279.121	7	3	1701	483	2184	0.778846	TRRNTM	-2	P49711	82.175	66
GINS3_ENST00000426538_Intron1_Frame0_sgRNA02	GINS3	0.0312121	YES	704.23	1	3	186	582	768	0.242188	VPQGFA	0.55	Q9BRX5	91.185	71
MAX_ENST00000358664_Intron2_Frame0_sgRNA01	MAX	0.0312121	YES	405.312	2	3	63	420	483	0.130435	QSAADK	-1.35	P61244	93.005	74
SMARCA5_ENST00000283131_Intron2_Frame0_sgRNA01	SMARCA5	0.0312121	YES	968.946	2	22	252	2907	3159	0.0797721	EKMQTD	-2.2	O60264	77.25	70
CALM2_ENST00000272298_Intron1_Frame0_sgRNA02	CALM2	0.0309334	YES	#N/A	1	5	3	447	450	0.00666667	MADQ	-0.825	P0DP24	48.015	77
EIF3A_ENST00000369144_Intron17_Frame0_sgRNA01	EIF3A	0.0309334	YES	1840.01	17	5	2658	1491	4149	0.640636	SRKDSR	-3	Q14152	29.895	73
EIF4B_ENST00000420463_Intron4_Frame0_sgRNA01	EIF4B	0.0309334	YES	1437.49	4	11	477	1374	1851	0.257699	NEESLG	-1.31667	0		72
GLRX3_ENST00000331244_Intron10_Frame0_sgRNA01	GLRX3	0.0309334	YES	1488.18	10	1	957	51	1008	0.949405	IVKELK	0.2	O76003	97.325	70
HNRNPAB_ENST00000358344_Intron5_Frame0_sgRNA01	HNRNPAB	0.0309334	YES	2782.5	4	3	669	330	999	0.66967	GSKCEI	-0.266667	Q99729	84.715	67
HSP90AA1_ENST00000334701_Intron10_Frame0_sgRNA01	HSP90AA1	0.0309334	YES	9320.96	10	2	2121	444	2565	0.826901	VEKVVV	1.56667	P07900	31.825	60
PFDN2_ENST00000368010_Intron1_Frame0_sgRNA02	PFDN2	0.0309334	YES	1738.97	1	3	75	390	465	0.16129	AEQVIA	0.883333	Q9UHV9	90.065	81
SF3B2_ENST00000322535_Intron21_Frame0_sgRNA01	SF3B2	0.0309334	YES	1484.77	21	1	2616	72	2688	0.973214	KQKQKK	-3.76667	Q13435	82.575	65
TXLNA_ENST00000373610_Intron6_Frame0_sgRNA01	TXLNA	0.0309334	YES	1691.67	5	5	963	678	1641	0.586837	REEHID	-2.28333	P40222	97.79	74
CACYBP_ENST00000367679_Intron1_Frame0_sgRNA01	CACYBP	0.0306548	YES	5864.57	1	5	15	672	687	0.0218341	SEELQK	-1.9	Q9HB71	87.745	75
EIF1AX_ENST00000379607_Intron6_Frame0_sgRNA02	EIF1AX	0.0306548	YES	#N/A	6	1	429	6	435	0.986207	IDDI*	0.5	P47813	57.76	69
KPNB1_ENST00000290158_Intron8_Frame0_sgRNA01	KPNB1	0.0306548	YES	4509.51	8	14	897	1734	2631	0.340935	ASEAAE	-0.4	Q14974	88.88	67
NUP93_ENST00000308159_Intron5_Frame0_sgRNA01	NUP93	0.0306548	YES	999.918	4	17	489	1971	2460	0.19878	ESEPSY	-1.91667	Q8N1F7	39.915	72
PDCL3_ENST00000264254_Intron1_Frame0_sgRNA02	PDCL3	0.0306548	YES	523.177	1	5	6	714	720	0.00833333	MQDPN	-2.04	Q9H2J4	50.875	75
SUPT5H_ENST00000599117_Intron3_Frame0_sgRNA01	SUPT5H	0.0306548	YES	573.499	1	28	75	3189	3264	0.0229779	EAEVDE	-1.33333	O00267	37.895	76
ZNF680_ENST00000309683_Intron1_Frame0_sgRNA03	ZNF680	0.0306548	YES	0.703229	1	3	30	1563	1593	0.0188324	LEMGPL	0.666667	Q8NEM1	44.02	69
ARPC4_ENST00000433034_Intron1_Frame0_sgRNA01	ARPC4	0.0303761	YES	857.401	1	5	60	504	564	0.106383	GQWTAT	-0.733333	P59998	95.815	77
DDX21_ENST00000354185_Intron1_Frame0_sgRNA01	DDX21	0.0303761	YES	2513.61	1	14	87	2265	2352	0.0369898	TEEKEK	-3.16667	Q9NR30	31.8	76
FN3KRP_ENST00000269373_Intron1_Frame0_sgRNA02	FN3KRP	0.0303761	YES	245.525	1	5	141	789	930	0.151613	KAEARR	-2.13333	Q9HA64	89.105	73
KHDRBS1_ENST00000327300_Intron6_Frame0_sgRNA01	KHDRBS1	0.0303761	YES	5203.69	6	3	1107	225	1332	0.831081	EEYGYD	-2.25	Q07666	46.025	71
PHF23_ENST00000320316_Intron2_Frame0_sgRNA01	PHF23	0.0303761	YES	32.7316	2	3	66	1146	1212	0.0544554	ETQPPE	-2.4	Q9BUL5	50.83	68
SCO1_ENST00000255390_Intron1_Frame0_sgRNA02	SCO1	0.0303761	YES	285.063	1	5	273	633	906	0.301325	KPGPVS	-0.683333	O75880	73.27	68
SEC62_ENST00000337002_Intron1_Frame0_sgRNA02	SEC62	0.0303761	YES	150.587	1	7	36	1164	1200	0.03	RIQEVG	-0.533333	Q99442	65.65	72
SRSF5_ENST00000553521_Intron6_Frame0_sgRNA02	SRSF5	0.0303761	YES	1069.91	4	3	366	453	819	0.446886	SWQDLK	-1.46667	Q13243	82.86	66
SUGT1_ENST00000343788_Intron2_Frame0_sgRNA01	SUGT1	0.0303761	YES	1754.48	2	12	96	1002	1098	0.0874317	ALEELT	0.283333	Q9Y2Z0	89.895	74
ACTB_ENST00000646664_Intron2_Frame0_sgRNA02	ACTB	0.0300974	YES	917.859	1	4	123	1005	1128	0.109043	RHQGVM	-0.916667	P60709	68.65	56
ATP5F1B_ENST00000262030_Intron5_Frame0_sgRNA01	ATP5F1B	0.0300974	YES	6115.19	5	5	792	798	1590	0.498113	TSKVAL	0.733333	P06576	88.805	75
FMC1_ENST00000297534_Intron1_Frame0|FMC1-LUC7L2_ENST00000541515_Intron1_Frame0_sgRNA01	FMC1|FMC1-LUC7L2	0.0300974	YES	#N/A	#N/A	#N/A	#N/A	#N/A	#N/A	#N/A	#N/A	#N/A	#N/A	#N/A	#N/A
HMGN3_ENST00000620514_Intron3_Frame0_sgRNA01	HMGN3	0.0300974	YES	4804.92	3	4	96	297	393	0.244275	LSAKPA	0.183333	0		73
MAPRE1_ENST00000375571_Intron6_Frame0_sgRNA01	MAPRE1	0.0300974	YES	2911.11	5	1	750	57	807	0.929368	ATDEGF	-0.583333	Q15691	71.39	67
TCOF1_ENST00000504761_Intron10_Frame0_sgRNA01	TCOF1	0.0300974	YES	510.483	10	17	1488	2979	4467	0.333109	AAQVKP	-0.2	Q13428	38.16	78
U2SURP_ENST00000473835_Intron1_Frame0_sgRNA01	U2SURP	0.0300974	YES	765.282	1	27	45	3045	3090	0.0145631	SSKTRS	-1.91667	O15042	39.725	73
VDAC1_ENST00000395044_Intron3_Frame0_sgRNA02	VDAC1	0.0300974	YES	3372.21	2	6	117	735	852	0.137324	NGLEFT	-0.25	P21796	94.22	64
ACIN1_ENST00000262710_Intron1_Frame0_sgRNA01	ACIN1	0.0298187	YES	1355.29	1	18	312	3714	4026	0.0774963	LKGALM	1.16667	Q9UKV3	91.305	76
ACTR8_ENST00000335754_Intron1_Frame0_sgRNA01	ACTR8	0.0298187	YES	209.194	1	12	123	1752	1875	0.0656	LQEQIQ	-0.95	Q9H981	83.18	73
ATPAF1_ENST00000576409_Intron3_Frame0_sgRNA01	ATPAF1	0.0298187	YES	464.406	3	6	495	561	1056	0.46875	KDKTLS	-1.5	0		60
DRAP1_ENST00000312515_Intron5_Frame0_sgRNA02	DRAP1	0.0298187	YES	595.413	5	2	423	195	618	0.684466	EQEDES	-3.05	Q14919	54.435	61
ECPAS_ENST00000259335_Intron44_Frame0_sgRNA01	ECPAS	0.0298187	YES	307.492	44	7	5271	783	6054	0.870664	AGKEEL	-0.95	0		67
EIF1_ENST00000469257_Intron2_Frame0_sgRNA01	EIF1	0.0298187	YES	3744.24	2	2	195	147	342	0.570175	FKKKFA	-0.716667	P41567	91.91	73
HMG20B_ENST00000333651_Intron4_Frame0_sgRNA01	HMG20B	0.0298187	YES	432.768	3	6	351	603	954	0.367925	EKQRYL	-2.15	Q9P0W2	95.11	63
MAX_ENST00000358664_Intron3_Frame0_sgRNA02	MAX	0.0298187	YES	405.312	3	2	171	312	483	0.354037	GEKASR	-1.88333	P61244	94.625	76
SGTA_ENST00000221566_Intron8_Frame0_sgRNA01	SGTA	0.0298187	YES	1034.23	7	3	699	243	942	0.742038	MSMASN	0.0833333	O43765	76.215	69
TMEM33_ENST00000504986_Intron1_Frame0_sgRNA02	TMEM33	0.0298187	YES	566.215	1	6	45	699	744	0.0604839	GAVQFM	1.13333	P57088	87.98	72
DCTN2_ENST00000434715_Intron7_Frame0_sgRNA01	DCTN2	0.02954	YES	1909.96	7	9	378	843	1221	0.309582	KIKTTV	-0.0833333	Q13561	53.725	68
RPS27L_ENST00000330964_Intron1_Frame0_sgRNA01	RPS27L	0.02954	YES	529.86	1	3	6	249	255	0.0235294	MPLAR	0.28	Q71UM5	75.245	70
SUB1_ENST00000506237_Intron2_Frame0_sgRNA02	SUB1	0.02954	YES	3383.94	1	3	72	312	384	0.1875	DKKLKR	-2.65	P53999	53.445	64
AGFG1_ENST00000409979_Intron4_Frame0_sgRNA02	AGFG1	0.0292614	YES	423.292	4	10	540	1215	1755	0.307692	PSQSPV	-0.683333	P52594	45.94	69
BCL2L2-PABPN1_ENST00000553781_Intron5_Frame0|PABPN1_ENST00000216727_Intron3_Frame0_sgRNA02	BCL2L2-PABPN1|PABPN1	0.0292614	YES	#N/A	#N/A	#N/A	#N/A	#N/A	#N/A	#N/A	#N/A	#N/A	#N/A	#N/A	#N/A
CUL4B_ENST00000404115_Intron4_Frame0_sgRNA01	CUL4B	0.0292614	YES	683.184	3	18	846	1689	2535	0.333728	RQMIMI	0.8	0		81
IST1_ENST00000535424_Intron7_Frame0_sgRNA01	IST1	0.0292614	YES	826.062	7	3	798	342	1140	0.7	KGPSDF	-1.23333	P53990	45.21	63
KIF2C_ENST00000372224_Intron3_Frame0_sgRNA01	KIF2C	0.0292614	YES	258.45	3	18	267	1911	2178	0.12259	TIQKQK	-1.83333	Q99661	23.97	58
PABPC4_ENST00000372858_Intron12_Frame0_sgRNA01	PABPC4	0.0292614	YES	1201.85	12	3	1668	315	1983	0.84115	PLQAPQ	-0.766667	Q13310	68.755	72
PAFAH1B3_ENST00000262890_Intron2_Frame0_sgRNA01	PAFAH1B3	0.0292614	YES	964.865	2	3	168	528	696	0.241379	QCEIWR	-0.9	Q15102	92.44	65
RBM39_ENST00000253363_Intron2_Frame0_sgRNA01	RBM39	0.0292614	YES	2061.62	1	15	51	1542	1593	0.0320151	YKKDEN	-3.26667	Q14498	47.96	69
RPL24_ENST00000394077_Intron3_Frame0_sgRNA02	RPL24	0.0292614	YES	5203.72	3	3	192	282	474	0.405063	GQSEEI	-1.2	P83731	59.42	66
SNRPB_ENST00000438552_Intron3_Frame0_sgRNA02	SNRPB	0.0292614	YES	#N/A	3	4	267	456	723	0.369295	PKDTGI	-0.933333	P14678	66.3	68
YARS1_ENST00000373477_Intron4_Frame0_sgRNA01	YARS1	0.0292614	YES	2660.7	4	9	510	1077	1587	0.321361	GLQALD	0.333333	P54577	98.2	71
HMGN1_ENST00000380749_Intron3_Frame0_sgRNA01	HMGN1	0.0289827	YES	4699.48	3	3	78	225	303	0.257426	LSAKPP	-0.383333	P05114	64.12	58
IWS1_ENST00000295321_Intron5_Frame0_sgRNA01	IWS1	0.0289827	YES	181.671	5	9	1467	993	2460	0.596341	EFTGFN	-0.416667	Q96ST2	39.75	72
MESD_ENST00000619987_Intron1_Frame0_sgRNA02	MESD	0.0289827	YES	1129.32	1	2	213	492	705	0.302128	QWEKDD	-3.13333	Q14696	61.345	73
NUP107_ENST00000229179_Intron11_Frame0_sgRNA01	NUP107	0.0289827	YES	332.815	11	17	969	1809	2778	0.348812	TELDPD	-1.5	P57740	90.835	59
RPL29_ENST00000294189_Intron3_Frame0_sgRNA02	RPL29	0.0289827	YES	1630.48	2	1	102	378	480	0.2125	LKGVDP	-0.233333	P47914	97.685	66
RPS25_ENST00000527673_Intron1_Frame0_sgRNA01	RPS25	0.0289827	YES	9648.64	1	3	3	375	378	0.00793651	MPPK	-1.3	P62851	48.415	53
UBQLN1_ENST00000376395_Intron7_Frame0_sgRNA01	UBQLN1	0.0289827	YES	1583.34	7	4	1248	522	1770	0.705085	AAQMML	1.28333	Q9UMX0	66.27	75
YLPM1_ENST00000325680_Intron2_Frame0_sgRNA01	YLPM1	0.0289827	YES	215.26	2	18	1110	5331	6441	0.172333	EPQSED	-2.73333	P49750	34.315	64
ANP32A_ENST00000465139_Intron1_Frame0_sgRNA01	ANP32A	0.028704	YES	6830.75	1	6	54	696	750	0.072	PSDVKE	-1.51667	P39687	95.425	80
CANX_ENST00000504734_Intron14_Frame0_sgRNA01	CANX	0.028704	YES	3278.22	13	1	1725	54	1779	0.969646	KAEEDE	-2.68333	P27824	34.85	74
COX5B_ENST00000258424_Intron2_Frame0_sgRNA03	COX5B	0.028704	YES	1818.95	2	2	177	213	390	0.453846	KGLDPY	-1.15	P10606	93.815	58
CUL3_ENST00000264414_Intron3_Frame0_sgRNA01	CUL3	0.028704	YES	403.608	3	13	378	1929	2307	0.163849	MYMDRV	-0.216667	Q13618	94.195	73
DHX9_ENST00000367549_Intron8_Frame0_sgRNA01	DHX9	0.028704	YES	3244	7	20	810	3003	3813	0.212431	GETVEP	-0.916667	Q08211	82.67	64
MRPS18C_ENST00000295491_Intron2_Frame0_sgRNA02	MRPS18C	0.028704	YES	414.465	2	4	150	279	429	0.34965	EDLPIS	-0.183333	Q9Y3D5	89.405	66
RNF25_ENST00000295704_Intron8_Frame0_sgRNA01	RNF25	0.028704	YES	151.501	8	2	666	714	1380	0.482609	QPMELY	-0.7	Q96BH1	70.485	65
SF3A3_ENST00000373019_Intron12_Frame0_sgRNA01	SF3A3	0.028704	YES	1570.85	12	5	1005	501	1506	0.667331	ILGEQR	-0.6	Q12874	96.135	66
STT3B_ENST00000295770_Intron10_Frame0_sgRNA01	STT3B	0.028704	YES	119.284	10	6	1539	942	2481	0.620314	YDKAGK	-1.86667	Q8TCJ2	36.8	68
THUMPD1_ENST00000636554_Intron1_Frame0_sgRNA01	THUMPD1	0.028704	YES	314.913	1	3	231	831	1062	0.217514	PEKFTD	-1.73333	Q9NXG2	64.535	67
DDX18_ENST00000263239_Intron12_Frame0_sgRNA01	DDX18	0.0284253	YES	1050.69	12	2	1692	321	2013	0.840537	QSQLEK	-1.9	Q9NVP1	90.785	64
FAM32A_ENST00000263384_Intron2_Frame0_sgRNA01	FAM32A	0.0284253	YES	248.369	2	2	216	123	339	0.637168	EKRQME	-2.83333	Q9Y421	95.035	73
KPNA3_ENST00000261667_Intron2_Frame0_sgRNA01	KPNA3	0.0284253	YES	1184.67	2	15	114	1452	1566	0.0727969	LRKNKR	-2.75	O00505	41.2	77
LBR_ENST00000272163_Intron3_Frame0_sgRNA01	LBR	0.0284253	YES	722.618	2	11	366	1482	1848	0.198052	LILKPF	1.56667	Q14739	30.8	68
OSBPL9_ENST00000447887_Intron5_Frame0_sgRNA01	OSBPL9	0.0284253	YES	223.854	5	19	387	1854	2241	0.172691	KIIGLD	0.833333	Q96SU4	89.515	73
PROSER3_ENST00000396908_Intron8_Frame0_sgRNA01	PROSER3	0.0284253	YES	21.0235	8	3	957	486	1443	0.663202	RTLAES	-0.65	Q2NL68	39.04	69
RPL4_ENST00000307961_Intron1_Frame0_sgRNA01	RPL4	0.0284253	YES	9185.05	1	9	3	1281	1284	0.00233645	MACA	2	P36578	44.66	69
SRSF4_ENST00000373795_Intron3_Frame0_sgRNA03	SRSF4	0.0284253	YES	2161.06	3	3	363	1122	1485	0.244444	DLKDYM	-1.08333	Q08170	88.725	69
TALDO1_ENST00000319006_Intron7_Frame0_sgRNA03	TALDO1	0.0284253	YES	3369.58	7	1	981	33	1014	0.967456	MLTERM	-0.183333	P37837	95.38	74
TARDBP_ENST00000240185_Intron3_Frame0_sgRNA01	TARDBP	0.0284253	YES	3028.62	2	3	402	843	1245	0.322892	MVQVKK	-0.166667	Q13148	90.3	62
VAPB_ENST00000475243_Intron4_Frame0_sgRNA01	VAPB	0.0284253	YES	918.304	4	2	396	336	732	0.540984	DKPHDV	-1.91667	O95292	45.15	73
ACTB_ENST00000646664_Intron3_Frame0_sgRNA02	ACTB	0.0281466	YES	917.859	2	3	363	765	1128	0.321809	MTQIMF	1.15	P60709	98.345	67
ATP5PO_ENST00000290299_Intron2_Frame0_sgRNA01	ATP5PO	0.0281466	YES	2389.05	2	5	87	555	642	0.135514	LVRPPV	0.75	P48047	87.265	71
C1orf122_ENST00000373042_Intron2_Frame0_sgRNA02	C1orf122	0.0281466	YES	91.8452	2	1	237	96	333	0.711712	GGGNVS	-0.216667	Q6ZSJ8	43.51	67
DDX21_ENST00000354185_Intron2_Frame0_sgRNA01	DDX21	0.0281466	YES	2513.61	2	13	531	1821	2352	0.225765	IEQEIP	-0.516667	Q9NR30	46.895	77
EFHD2_ENST00000375980_Intron3_Frame0_sgRNA02	EFHD2	0.0281466	YES	655.623	3	1	591	132	723	0.817427	EAKVQA	-0.516667	Q96C19	59.245	64
IPO5_ENST00000261574_Intron24_Frame0_sgRNA01	IPO5	0.0281466	YES	2051.51	22	5	2547	801	3348	0.760753	QDEDDN	-3.5	O00410	98.245	69
KNOP1_ENST00000219837_Intron2_Frame0_sgRNA01	KNOP1	0.0281466	YES	397.437	1	3	918	459	1377	0.666667	WKEETD	-2.66667	Q1ED39	50.9	72
MAX_ENST00000358664_Intron1_Frame0_sgRNA01	MAX	0.0281466	YES	405.312	1	4	36	447	483	0.0745342	ESDEEQ	-3.05	P61244	55.87	69
NAF1_ENST00000274054_Intron2_Frame0_sgRNA02	NAF1	0.0281466	YES	475.835	2	6	540	945	1485	0.363636	LLNELP	0.466667	Q96HR8	82.165	73
POLE3_ENST00000374169_Intron1_Frame0_sgRNA02	POLE3	0.0281466	YES	1255.93	1	3	66	378	444	0.148649	KEALPD	-1.15	Q9NRF9	96.625	53
SPCS2_ENST00000263672_Intron1_Frame0_sgRNA02	SPCS2	0.0281466	YES	661.607	1	4	114	567	681	0.167401	LDKWKI	-0.65	Q15005	49.465	81
SUMO2_ENST00000420826_Intron1_Frame0_sgRNA01	SUMO2	0.0281466	YES	6172.65	1	3	21	267	288	0.0729167	KPKEGV	-1.51667	P61956	52.69	72
TCERG1_ENST00000296702_Intron3_Frame0_sgRNA01	TCERG1	0.0281466	YES	726.315	3	19	438	2859	3297	0.132848	DGKVYY	-1.03333	O14776	84.88	66
TRIR_ENST00000242784_Intron2_Frame0_sgRNA01	TRIR	0.0281466	YES	1231.1	2	1	423	108	531	0.79661	EDEVLT	-0.533333	Q9BQ61	49.005	63
UBA2_ENST00000246548_Intron12_Frame0_sgRNA01	UBA2	0.0281466	YES	1788.71	12	5	1245	678	1923	0.647426	CRTIFL	1.4	Q9UBT2	98.705	65
CISD2_ENST00000273986_Intron2_Frame0_sgRNA01	CISD2	0.027868	YES	610.438	2	1	318	90	408	0.779412	SKTFPA	-0.4	Q8N5K1	97.235	64
GARS1_ENST00000389266_Intron2_Frame0_sgRNA01	GARS1	0.027868	YES	1661.22	2	15	324	1896	2220	0.145946	EAKELA	-0.583333	P41250	80.815	67
MYH10_ENST00000360416_Intron37_Frame0_sgRNA01	MYH10	0.027868	YES	1213	36	6	5175	849	6024	0.859064	LQEELA	-0.183333	P35580	51.825	71
NRGN_ENST00000284292_Intron1_Frame0_sgRNA03	NRGN	0.027868	YES	166.982	1	1	15	222	237	0.0632911	CCTENA	-0.15	Q92686	51.735	73
PPP2R2A_ENST00000315985_Intron5_Frame0_sgRNA02	PPP2R2A	0.027868	YES	796.533	5	5	489	885	1374	0.355895	TLRVPV	0.9	P63151	95.65	56
RBBP7_ENST00000380084_Intron10_Frame0_sgRNA01	RBBP7	0.027868	YES	4447.77	10	2	1230	180	1410	0.87234	ELLFIH	1.36667	Q16576	60.51	70
TCERG1_ENST00000296702_Intron18_Frame0_sgRNA01	TCERG1	0.027868	YES	726.315	18	4	2730	567	3297	0.828025	SDMVRS	-0.583333	O14776	94.005	74
TXLNG_ENST00000380122_Intron3_Frame0_sgRNA01	TXLNG	0.027868	YES	584.665	3	7	498	1089	1587	0.3138	ADLLEE	-0.183333	Q9NUQ3	92.69	72
VPS72_ENST00000354473_Intron1_Frame0_sgRNA01	VPS72	0.027868	YES	160.551	1	5	117	1011	1128	0.103723	FTEESG	-1.01667	Q15906	90.12	72
ATP5PO_ENST00000290299_Intron3_Frame0_sgRNA01	ATP5PO	0.0275893	YES	2389.05	3	4	198	444	642	0.308411	RVAQIL	1.05	P48047	88.065	71
CALM3_ENST00000291295_Intron4_Frame0_sgRNA02	CALM3	0.0275893	YES	#N/A	4	2	285	165	450	0.633333	FDKDGN	-2	P0DP25	91.795	56
EXOC7_ENST00000335146_Intron2_Frame0_sgRNA01	EXOC7	0.0275893	YES	215.385	2	18	126	2082	2208	0.0570652	KNMVSI	0.4	Q9UPT5	94.285	72
EZR_ENST00000337147_Intron1_Frame0_sgRNA01	EZR	0.0275893	YES	1572.18	1	12	12	1749	1761	0.00681431	PKPINV	-0.316667	P15311	93.34	78
HK1_ENST00000436817_Intron15_Frame0_sgRNA01	HK1	0.0275893	YES	331.192	13	6	1851	915	2766	0.669197	LDAGIL	1.66667	P19367	91.865	72
HNRNPAB_ENST00000358344_Intron4_Frame0_sgRNA02	HNRNPAB	0.0275893	YES	2782.5	3	4	537	462	999	0.537538	FGEIEA	0.283333	Q99729	89.025	69
LDHB_ENST00000396076_Intron2_Frame0_sgRNA01	LDHB	0.0275893	YES	13352.9	1	6	129	876	1005	0.128358	LGKSLA	0.716667	P07195	98.125	74
MICOS13_ENST00000587950_Intron2_Frame0_sgRNA02	MICOS13	0.0275893	YES	999.791	2	2	273	150	423	0.64539	IPQLPA	0.566667	0		54
PARP1_ENST00000366794_Intron7_Frame0_sgRNA01	PARP1	0.0275893	YES	4859.49	7	16	1011	2034	3045	0.33202	TPKEFR	-1.9	P09874	83.445	76
PEF1_ENST00000373703_Intron1_Frame0_sgRNA02	PEF1	0.0275893	YES	369.767	1	4	24	831	855	0.0280702	YRQGCP	-1.46667	Q9UBV8	32.545	73
RCN1_ENST00000054950_Intron5_Frame0_sgRNA01	RCN1	0.0275893	YES	2089.09	5	1	888	108	996	0.891566	KNKDEK	-3.7	Q15293	92.655	73
SDHB_ENST00000375499_Intron5_Frame0_sgRNA01	SDHB	0.0275893	YES	744.792	5	3	540	303	843	0.640569	EKLDGL	-0.616667	P21912	98.695	78
SLK_ENST00000369755_Intron9_Frame0_sgRNA01	SLK	0.0275893	YES	427.978	9	10	2349	1359	3708	0.633495	SLQETR	-1.53333	Q9H2G2	40.49	70
SRI_ENST00000265729_Intron2_Frame0_sgRNA01	SRI	0.0275893	YES	1425.2	2	6	135	462	597	0.226131	AGQDGQ	-1.58333	P30626	91.66	71
AP1B1_ENST00000405198_Intron10_Frame0_sgRNA01	AP1B1	0.0273106	YES	544.327	10	12	1271	1549	2820	0.450709	PNKYES	-2.43333	Q10567	89.025	74
IRAK1_ENST00000369980_Intron5_Frame0_sgRNA01	IRAK1	0.0273106	YES	133.533	5	9	729	1410	2139	0.340813	LKENAD	-1.46667	P51617	56.575	60
MYH9_ENST00000216181_Intron33_Frame0_sgRNA01	MYH9	0.0273106	YES	3080.67	32	8	4770	1113	5883	0.810811	VRQVRE	-1.26667	P35579	81.08	70
NOP56_ENST00000329276_Intron1_Frame0_sgRNA01	NOP56	0.0273106	YES	2756.91	1	11	3	1782	1785	0.00168067	MVLL	3.425	O00567	53.895	57
SERP1_ENST00000479209_Intron2_Frame0_sgRNA02	SERP1	0.0273106	YES	#N/A	1	2	84	117	201	0.41791	KTSRNA	-1.93333	Q9Y6X1	58.075	59
TPR_ENST00000367478_Intron39_Frame0_sgRNA01	TPR	0.0273106	YES	1138.56	39	12	5688	1404	7092	0.80203	IGEGVT	0.616667	P12270	27.46	72
YEATS4_ENST00000247843_Intron1_Frame0_sgRNA01	YEATS4	0.0273106	YES	241.712	1	6	51	633	684	0.0745614	RVKGVT	-0.183333	O95619	96.03	69
YWHAZ_ENST00000395957_Intron3_Frame0_sgRNA01	YWHAZ	0.0273106	YES	9554.94	1	4	294	444	738	0.398374	DVLSLL	1.88333	P63104	98.71	79
PPP1R35_ENST00000292330_Intron1_Frame0_sgRNA01	PPP1R35	0.0270319	YES	24.6953	1	3	234	528	762	0.307087	RRQVRF	-1.66667	Q8TAP8	71.595	43
SAFB_ENST00000588852_Intron4_Frame0_sgRNA01	SAFB	0.0270319	YES	822.342	4	17	546	2208	2754	0.198257	EHAIED	-1.23333	Q15424	37.4	79
SH3BGRL3_ENST00000270792_Intron1_Frame0_sgRNA02	SH3BGRL3	0.0270319	YES	853.589	1	2	48	234	282	0.170213	SREIKS	-1.5	Q9H299	98.28	71
TLE3_ENST00000558939_Intron8_Frame0_sgRNA01	TLE3	0.0270319	YES	358.275	8	12	594	1725	2319	0.256145	SSANNS	-1.26667	Q04726	36.495	73
TMEM189-UBE2V1_ENST00000341698_Intron6_Frame0|UBE2V1_ENST00000340309_Intron2_Frame0_sgRNA01	TMEM189-UBE2V1|UBE2V1	0.0270319	YES	#N/A	#N/A	#N/A	#N/A	#N/A	#N/A	#N/A	#N/A	#N/A	#N/A	#N/A	#N/A
TXNL1_ENST00000217515_Intron7_Frame0_sgRNA01	TXNL1	0.0270319	YES	1306.08	7	1	840	30	870	0.965517	FKRVVG	0.4	O43396	44.77	80
ALYREF_ENST00000505490_Intron1_Frame0_sgRNA01	ALYREF	0.0267532	YES	#N/A	1	5	258	537	795	0.324528	YSRPKQ	-2.6	0		65
BCAT1_ENST00000539282_Intron2_Frame0_sgRNA01	BCAT1	0.0267532	YES	351.907	2	9	114	1083	1197	0.0952381	TFKAKD	-1.23333	P54687	98.56	81
H2AZ2_ENST00000308153_Intron3_Frame0_sgRNA01	H2AZ2	0.0267532	YES	#N/A	3	2	195	192	387	0.503876	TAEVLE	0.35	Q71UI9	98.485	75
LDHA_ENST00000540430_Intron1_Frame0_sgRNA01	LDHA	0.0267532	YES	12106.2	1	7	#N/A	#N/A	#N/A	#N/A	#N/A	#N/A	#N/A	#N/A	65
P4HB_ENST00000331483_Intron7_Frame0_sgRNA01	P4HB	0.0267532	YES	3707.02	7	4	1056	471	1527	0.691552	KIKPHL	-0.716667	P07237	87.78	67
PRKCSH_ENST00000592741_Intron9_Frame0_sgRNA01	PRKCSH	0.0267532	YES	3329.98	8	8	762	846	1608	0.473881	EAQALL	0.7	0		68
PUM1_ENST00000426105_Intron5_Frame0_sgRNA01	PUM1	0.0267532	YES	500.119	4	17	720	2847	3567	0.20185	GGFGPR	-0.75	Q14671	31.12	74
RFXAP_ENST00000255476_Intron1_Frame0_sgRNA02	RFXAP	0.0267532	YES	70.585	1	2	600	219	819	0.732601	KLEESA	-1.01667	O00287	55.245	69
TIMM8B_ENST00000541231_Intron1_Frame0_sgRNA01	TIMM8B	0.0267532	YES	1250.6	1	1	129	168	297	0.434343	TAQVHH	-0.766667	0		71
ANLN_ENST00000265748_Intron1_Frame0_sgRNA01	ANLN	0.0264746	YES	119.164	1	23	18	3357	3375	0.00533333	FTEKLL	0.383333	Q9NQW6	94.385	74
CDC37_ENST00000222005_Intron2_Frame0_sgRNA01	CDC37	0.0264746	YES	2443.45	2	6	378	759	1137	0.332454	FSKSMV	0.566667	Q16543	81.42	81
EEF1E1_ENST00000379715_Intron1_Frame0_sgRNA01	EEF1E1	0.0264746	YES	1816.38	1	3	87	438	525	0.165714	ERQIPV	-0.733333	O43324	89.92	82
FAF1_ENST00000396153_Intron18_Frame0_sgRNA01	FAF1	0.0264746	YES	348.341	18	1	1869	84	1953	0.956989	RRDVTQ	-2.08333	Q9UNN5	87.415	77
MARCKSL1_ENST00000329421_Intron1_Frame0_sgRNA01	MARCKSL1	0.0264746	YES	3389.31	1	1	87	501	588	0.147959	NGQENG	-2.46667	P49006	67.56	72
NOL7_ENST00000451315_Intron2_Frame0_sgRNA02	NOL7	0.0264746	YES	875.557	2	6	327	447	774	0.422481	EQKKRK	-3.86667	Q9UMY1	80.62	66
PBDC1_ENST00000373358_Intron1_Frame0_sgRNA01	PBDC1	0.0264746	YES	1060.76	1	5	30	672	702	0.042735	DEPVSG	-0.933333	Q9BVG4	45.825	67
POP4_ENST00000585603_Intron2_Frame0_sgRNA01	POP4	0.0264746	YES	226.465	2	5	60	603	663	0.0904977	DVQPSG	-0.933333	O95707	61.59	73
PPP2R1A_ENST00000322088_Intron10_Frame0_sgRNA01	PPP2R1A	0.0264746	YES	3388.32	10	5	1302	468	1770	0.735593	GQLGVE	0.0333333	P30153	88.905	67
PRKDC_ENST00000314191_Intron52_Frame0_sgRNA01	PRKDC	0.0264746	YES	1183.09	52	34	7005	5382	12387	0.565512	RKNILE	-1.18333	P78527		81
SND1_ENST00000354725_Intron22_Frame0_sgRNA01	SND1	0.0264746	YES	2012.83	22	2	2622	111	2733	0.959385	QKVITE	-0.483333	Q7KZF4	94.205	73
SOD1_ENST00000270142_Intron1_Frame0_sgRNA02	SOD1	0.0264746	YES	8704.53	1	4	72	393	465	0.154839	EQKESN	-3.11667	P00441	95.73	70
ABCE1_ENST00000296577_Intron3_Frame0_sgRNA01	ABCE1	0.0261959	YES	2046.53	2	15	189	1611	1800	0.105	CIKKCP	0.0166667	P61221	88.27	73
ANP32A_ENST00000465139_Intron3_Frame0_sgRNA01	ANP32A	0.0261959	YES	6830.75	3	4	327	423	750	0.436	EPLKKL	-0.883333	P39687	97.465	77
API5_ENST00000531273_Intron6_Frame0_sgRNA01	API5	0.0261959	YES	1418.64	6	8	750	825	1575	0.47619	LFSKNV	0.433333	Q9BZZ5	96.62	70
BOD1_ENST00000311086_Intron1_Frame0_sgRNA01	BOD1	0.0261959	YES	244.944	1	2	237	321	558	0.424731	DTKPAY	-1.53333	Q96IK1	89.18	72
CARD11_ENST00000396946_Intron12_Frame0_sgRNA01	CARD11	0.0261959	YES	#N/A	11	13	1653	1812	3465	0.477056	TKMQPP	-1.56667	Q9BXL7	25.89	72
DARS2_ENST00000649689_Intron12_Frame0_sgRNA01	DARS2	0.0261959	YES	570.17	12	5	1191	747	1938	0.614551	FNQEIL	0.1	Q6PI48	90.475	68
HADHA_ENST00000380649_Intron3_Frame0_sgRNA01	HADHA	0.0261959	YES	1433.03	3	17	180	2112	2292	0.078534	NSKVNT	-1.36667	P40939	91.82	70
HEY1_ENST00000337919_Intron3_Frame0_sgRNA02	HEY1	0.0261959	YES	50.7443	3	2	261	666	927	0.281553	MEQGSA	-0.75	Q9Y5J3	86.515	60
KRI1_ENST00000652042_Intron11_Frame0_sgRNA01	KRI1	0.0261959	YES	389.429	11	8	1041	1089	2130	0.488732	KKREKA	-2.98333	0		41
MAT2B_ENST00000321757_Intron1_Frame0_sgRNA01	MAT2B	0.0261959	YES	1135.29	1	6	63	942	1005	0.0626866	LVEEEV	0.283333	Q9NZL9	72.45	78
NCBP3_ENST00000389005_Intron2_Frame0_sgRNA01	NCBP3	0.0261959	YES	233.723	2	11	249	1614	1863	0.133655	TSKEAI	-0.433333	Q53F19	76.84	73
NFYA_ENST00000341376_Intron2_Frame0_sgRNA01	NFYA	0.0261959	YES	1309.1	1	8	75	969	1044	0.0718391	QQQQQG	-2.98333	P23511	36.41	67
PARK7_ENST00000338639_Intron2_Frame0_sgRNA02	PARK7	0.0261959	YES	6518.84	1	5	90	480	570	0.157895	RAGIKV	0.283333	Q99497	98.615	70
PDAP1_ENST00000350498_Intron3_Frame0_sgRNA02	PDAP1	0.0261959	YES	2117.68	3	3	213	333	546	0.39011	DYQQKR	-3.36667	Q13442	55.125	69
PLRG1_ENST00000499023_Intron1_Frame0_sgRNA01	PLRG1	0.0261959	YES	899.426	1	14	9	1536	1545	0.00582524	MVEEVQ	-0.0333333	O43660	48.035	72
PPP2R1A_ENST00000322088_Intron1_Frame0_sgRNA01	PPP2R1A	0.0261959	YES	3388.32	1	14	78	1692	1770	0.0440678	DVQLRL	0.05	P30153	93.035	80
RBM26_ENST00000622611_Intron13_Frame0_sgRNA01	RBM26	0.0261959	YES	474.057	13	9	1992	1038	3030	0.657426	LPQNVT	-0.216667	0		74
SP1_ENST00000327443_Intron2_Frame0_sgRNA01	SP1	0.0261959	YES	338.641	2	4	162	2196	2358	0.0687023	GGQESQ	-2.01667	P08047	28.14	61
TAF10_ENST00000299424_Intron2_Frame0_sgRNA01	TAF10	0.0261959	YES	442.085	2	3	387	270	657	0.589041	TPTIPD	-0.6	Q12962	94.535	69
GINS3_ENST00000426538_Intron2_Frame0_sgRNA02	GINS3	0.0259172	YES	704.23	2	2	303	465	768	0.394531	VLQGSK	-0.1	Q9BRX5	96.82	69
LYAR_ENST00000343470_Intron9_Frame0_sgRNA01	LYAR	0.0259172	YES	1597.54	7	1	1005	135	1140	0.881579	RKKVLA	-0.416667	Q9NX58	95.59	61
MTHFD1_ENST00000652337_Intron18_Frame0_sgRNA01	MTHFD1	0.0259172	YES	3171.27	18	9	1815	993	2808	0.646368	EDLGVS	-0.0333333	P11586	95.87	69
NARS2_ENST00000281038_Intron1_Frame0_sgRNA01	NARS2	0.0259172	YES	115.556	1	13	141	1293	1434	0.0983264	KIQGWI	0.05	Q96I59	98.205	75
PRDX6_ENST00000340385_Intron2_Frame0_sgRNA02	PRDX6	0.0259172	YES	5354.96	2	3	252	423	675	0.373333	WSKDIN	-1.35	P30041	98.61	66
THUMPD1_ENST00000636554_Intron1_Frame0_sgRNA02	THUMPD1	0.0259172	YES	314.913	1	3	231	831	1062	0.217514	PEKFTD	-1.73333	Q9NXG2	64.535	64
ACTR2_ENST00000377982_Intron2_Frame0_sgRNA01	ACTR2	0.0256385	YES	1924.71	2	8	159	1041	1200	0.1325	EIKNNK	-2.3	P61160	88.48	72
ARPP19_ENST00000564163_Intron3_Frame0_sgRNA01	ARPP19	0.0256385	YES	576.429	3	1	225	171	396	0.568182	QKGQKY	-2.75	0		74
ATP5MC1_ENST00000355938_Intron3_Frame0_sgRNA01	ATP5MC1	0.0256385	YES	3.04135	2	2	117	294	411	0.284672	SKQPSY	-1.98333	P05496	32.08	65
CSNK1A1_ENST00000261798_Intron1_Frame0_sgRNA01	CSNK1A1	0.0256385	YES	190.617	1	10	123	975	1098	0.112022	NGEEVA	-0.816667	P48729	97.325	71
EIF3J_ENST00000261868_Intron7_Frame0_sgRNA01	EIF3J	0.0256385	YES	1474.87	7	1	645	132	777	0.830116	QEKQSK	-3.18333	O75822	90.17	64
FARSB_ENST00000281828_Intron14_Frame0_sgRNA01	FARSB	0.0256385	YES	1377.24	14	3	1344	426	1770	0.759322	EFQVAR	-0.45	Q9NSD9	97.39	73
FASN_ENST00000306749_Intron24_Frame0_sgRNA01	FASN	0.0256385	YES	3032.89	23	19	4287	3249	7536	0.568869	SLKGIL	1.16667	P49327	84.99	50
KIAA1143_ENST00000296121_Intron1_Frame0_sgRNA01	KIAA1143	0.0256385	YES	324.511	1	2	108	357	465	0.232258	ETKRIQ	-1.93333	Q96AT1	74.345	75
NOP14_ENST00000416614_Intron4_Frame0_sgRNA01	NOP14	0.0256385	YES	469.567	4	14	612	1962	2574	0.237762	QEKRER	-3.9	P78316	83.54	64
PSMB1_ENST00000262193_Intron5_Frame0_sgRNA02	PSMB1	0.0256385	YES	2124	5	1	540	186	726	0.743802	DNQVGF	-0.65	P20618	95.94	67
PSMC5_ENST00000310144_Intron11_Frame0_sgRNA01	PSMC5	0.0256385	YES	2089.2	11	1	1167	54	1221	0.955774	VAKVMQ	0.783333	P62195	87.445	50
RAC1_ENST00000356142_Intron4_Frame0_sgRNA01	RAC1	0.0256385	YES	#N/A	4	3	282	354	636	0.443396	PIADVF	1.36667	P63000	98.61	77
RPLP1_ENST00000260379_Intron1_Frame0_sgRNA01	RPLP1	0.0256385	YES	8151.97	1	3	72	273	345	0.208696	TVTEDK	-1.35	P05386	92.935	65
SRSF4_ENST00000373795_Intron3_Frame0_sgRNA02	SRSF4	0.0256385	YES	2161.06	3	3	363	1122	1485	0.244444	DLKDYM	-1.08333	Q08170	88.725	66
UBA2_ENST00000246548_Intron10_Frame0_sgRNA01	UBA2	0.0256385	YES	1788.71	10	7	1038	885	1923	0.539782	WDKDDP	-2.81667	Q9UBT2	90.92	69
URB1_ENST00000382751_Intron19_Frame0_sgRNA01	URB1	0.0256385	YES	115.704	19	20	2613	4203	6816	0.383363	EAWLLQ	0.25	O60287	52.22	72
YWHAH_ENST00000248975_Intron1_Frame0_sgRNA02	YWHAH	0.0256385	YES	2969.79	1	1	87	654	741	0.117409	MKAVTE	-0.0333333	Q04917	98.18	76
C11orf58_ENST00000228136_Intron4_Frame0_sgRNA01	C11orf58	0.0253598	YES	#N/A	4	1	318	234	552	0.576087	FSEVED	-0.716667	O00193	66.615	64
CALM1_ENST00000661807_Intron4_Frame0_sgRNA01	CALM1	0.0253598	YES	#N/A	4	3	#N/A	#N/A	#N/A	#N/A	#N/A	#N/A	#N/A	#N/A	66
CDC42_ENST00000648594_Intron5_Frame0_sgRNA02	CDC42	0.0253598	YES	2899.51	4	1	#N/A	#N/A	#N/A	#N/A	#N/A	#N/A	#N/A	#N/A	72
HDHD5_ENST00000336737_Intron1_Frame0_sgRNA01	HDHD5	0.0253598	YES	879.97	1	7	126	1146	1272	0.0990566	PAQSPP	-1.21667	Q9BXW7	72.61	75
LDHB_ENST00000396076_Intron2_Frame0_sgRNA02	LDHB	0.0253598	YES	13352.9	1	6	129	876	1005	0.128358	LGKSLA	0.716667	P07195	98.125	72
MANF_ENST00000663383_Intron2_Frame0_sgRNA01	MANF	0.0253598	YES	#N/A	2	3	#N/A	#N/A	#N/A	#N/A	#N/A	#N/A	#N/A	#N/A	69
PES1_ENST00000354694_Intron14_Frame0_sgRNA01	PES1	0.0253598	YES	606.255	14	1	1683	84	1767	0.952462	IREANK	-1.51667	O00541	86.01	65
PSIP1_ENST00000380738_Intron2_Frame0_sgRNA01	PSIP1	0.0253598	YES	858.444	1	14	72	1521	1593	0.0451977	PARVDE	-1.18333	O75475	96.675	74
RAB3GAP2_ENST00000358951_Intron2_Frame0_sgRNA01	RAB3GAP2	0.0253598	YES	214.916	2	33	180	4002	4182	0.0430416	QEPEEE	-3.18333	Q9H2M9	29.49	79
SPOUT1_ENST00000361256_Intron1_Frame0_sgRNA02	SPOUT1	0.0253598	YES	99.7107	1	11	36	1095	1131	0.0318302	CGPGEH	-1.1	Q5T280	51.71	64
TCOF1_ENST00000504761_Intron11_Frame0_sgRNA01	TCOF1	0.0253598	YES	510.483	11	16	1704	2763	4467	0.381464	PAQEKS	-1.91667	Q13428	37.59	60
TIA1_ENST00000433529_Intron2_Frame0_sgRNA01	TIA1	0.0253598	YES	631.417	2	11	123	1038	1161	0.105943	IMDTAG	0.6	P31483	66.635	72
UQCRC2_ENST00000268379_Intron1_Frame0_sgRNA01	UQCRC2	0.0253598	YES	3079.23	1	13	33	1329	1362	0.0242291	SFSRFY	-0.3	P22695	33.85	73
ZC3H15_ENST00000337859_Intron1_Frame0_sgRNA01	ZC3H15	0.0253598	YES	821.003	1	9	75	1206	1281	0.058548	IIEDKT	-0.433333	Q8WU90	88.495	84
CDC37_ENST00000222005_Intron1_Frame0_sgRNA01	CDC37	0.0250812	YES	2443.45	1	7	102	1035	1137	0.0897098	RHQARV	-1.61667	Q16543	87.27	78
MCM4_ENST00000262105_Intron4_Frame0_sgRNA01	MCM4	0.0250812	YES	1699.21	4	12	501	2091	2592	0.193287	NFQRFL	-0.35	P33991	87.98	55
MYH10_ENST00000360416_Intron22_Frame0_sgRNA01	MYH10	0.0250812	YES	1213	21	21	2613	3411	6024	0.433765	FTKVKP	-0.516667	P35580	86.46	62
PSMD14_ENST00000409682_Intron9_Frame0_sgRNA01	PSMD14	0.0250812	YES	958.479	7	3	645	288	933	0.691318	EQKMLL	-0.233333	O00487	91.75	73
SF3A3_ENST00000373019_Intron9_Frame0_sgRNA01	SF3A3	0.0250812	YES	1570.85	9	8	759	747	1506	0.503984	SWEELA	-0.516667	Q12874	88.84	68
SRSF4_ENST00000373795_Intron3_Frame0_sgRNA01	SRSF4	0.0250812	YES	2161.06	3	3	363	1122	1485	0.244444	DLKDYM	-1.08333	Q08170	88.725	71
TFDP1_ENST00000375370_Intron2_Frame0_sgRNA01	TFDP1	0.0250812	YES	190.701	1	10	12	1221	1233	0.00973236	AKDAGL	-0.0666667	Q14186	28.71	77
TIAL1_ENST00000369093_Intron2_Frame0_sgRNA01	TIAL1	0.0250812	YES	1145.98	2	10	129	1050	1179	0.109415	ITEQPD	-1.38333	Q01085	60.05	74
TTC4_ENST00000371281_Intron5_Frame0_sgRNA01	TTC4	0.0250812	YES	687.033	5	5	594	570	1164	0.510309	KLKRIE	-1.25	O95801	96.275	74
VPS53_ENST00000437048_Intron1_Frame0_sgRNA01	VPS53	0.0250812	YES	112.461	1	21	87	2412	2499	0.0348139	IEQVFP	0.483333	Q5VIR6	68.39	70
WAC_ENST00000354911_Intron2_Frame0_sgRNA01	WAC	0.0250812	YES	134.158	2	12	78	1866	1944	0.0401235	PYQALK	-0.783333	Q9BTA9	40.215	75
YY1_ENST00000262238_Intron3_Frame0_sgRNA02	YY1	0.0250812	YES	346.384	3	2	903	342	1245	0.725301	PHKGCT	-1.21667	P25490	87.715	68
ACTN4_ENST00000252699_Intron6_Frame0_sgRNA01	ACTN4	0.0248025	YES	3187.26	6	15	651	2085	2736	0.237939	LRKDDP	-2.2	O43707	90.865	72
ATIC_ENST00000236959_Intron10_Frame0_sgRNA01	ATIC	0.0248025	YES	2815.05	10	6	1008	771	1779	0.56661	SREVSD	-1.48333	P31939	96.76	68
C11orf98_ENST00000524958_Intron1_Frame0|LBHD1_ENST00000354588_Intron4_Frame1_sgRNA03	C11orf98|LBHD1	0.0248025	YES	#N/A	#N/A	#N/A	#N/A	#N/A	#N/A	#N/A	#N/A	#N/A	#N/A	#N/A	#N/A
CETN2_ENST00000370277_Intron1_Frame0_sgRNA01	CETN2	0.0248025	YES	678.109	1	4	3	516	519	0.00578035	MASN	-0.15	P41208	45.205	67
CTNNA1_ENST00000302763_Intron17_Frame0_sgRNA01	CTNNA1	0.0248025	YES	668.032	16	1	2433	288	2721	0.894157	VSGVDS	0.483333	P35221	81.26	70
DOCK7_ENST00000251157_Intron15_Frame0_sgRNA01	DOCK7	0.0248025	YES	176.088	15	35	1800	4596	6396	0.281426	AMPVIF	2.26667	Q96N67	93.97	66
GCA_ENST00000437150_Intron1_Frame0_sgRNA01	GCA	0.0248025	YES	320.436	1	7	27	627	654	0.0412844	GGGFGN	-0.383333	P28676	34.09	72
MRPS7_ENST00000245539_Intron3_Frame0_sgRNA01	MRPS7	0.0248025	YES	763.337	3	2	339	390	729	0.465021	MIQTLE	0.416667	Q9Y2R9	98.13	74
MYH9_ENST00000216181_Intron27_Frame0_sgRNA01	MYH9	0.0248025	YES	3080.67	26	14	3630	2253	5883	0.617032	TKRVKA	-1.16667	P35579	72.495	64
POLR3K_ENST00000293860_Intron1_Frame0_sgRNA02	POLR3K	0.0248025	YES	293.217	1	2	111	216	327	0.33945	TRKVTN	-1.51667	Q9Y2Y1	82.28	73
RBBP4_ENST00000373493_Intron11_Frame0_sgRNA01	RBBP4	0.0248025	YES	3706.39	11	1	1212	66	1278	0.948357	WQMAEN	-1.28333	Q09028	94.385	72
RPF2_ENST00000441448_Intron9_Frame0_sgRNA01	RPF2	0.0248025	YES	856.795	9	1	741	180	921	0.80456	ALKPKK	-1.28333	Q9H7B2	78.3	70
SCFD1_ENST00000458591_Intron12_Frame0_sgRNA01	SCFD1	0.0248025	YES	609.431	12	13	1086	843	1929	0.562986	SIMGLE	0.916667	Q8WVM8	58.755	59
TLE3_ENST00000558939_Intron3_Frame0_sgRNA01	TLE3	0.0248025	YES	358.275	3	17	189	2130	2319	0.0815006	YVMYYE	-0.216667	Q04726	86.32	73
ACTN4_ENST00000252699_Intron1_Frame0_sgRNA01	ACTN4	0.0245238	YES	3187.26	1	20	162	2574	2736	0.0592105	QRKTFT	-1.75	O43707	92.115	81
APP_ENST00000346798_Intron4_Frame0_sgRNA01	APP	0.0245238	YES	276.465	4	14	468	1845	2313	0.202335	AKETCS	-0.766667	P05067	93.475	70
ARGLU1_ENST00000400198_Intron3_Frame0_sgRNA01	ARGLU1	0.0245238	YES	#N/A	3	1	657	165	822	0.79927	AKLAEE	-0.583333	Q9NWB6	95.535	84
COG4_ENST00000323786_Intron1_Frame0_sgRNA01	COG4	0.0245238	YES	98.1465	1	18	171	2199	2370	0.0721519	GEEKVV	-0.483333	0		74
DEK_ENST00000652689_Intron4_Frame0_sgRNA01	DEK	0.0245238	YES	1682.38	3	7	357	771	1128	0.316489	PGTVSS	-0.0166667	P35659	83.315	69
EIF3L_ENST00000652021_Intron10_Frame0_sgRNA01	EIF3L	0.0245238	YES	1820.82	10	3	1077	618	1695	0.635398	YEMINK	-0.966667	Q9Y262	73.435	70
GTF3C6_ENST00000329970_Intron2_Frame0_sgRNA02	GTF3C6	0.0245238	YES	126.627	2	4	138	504	642	0.214953	KVLGID	0.783333	Q969F1	88.68	62
HNRNPR_ENST00000374616_Intron6_Frame0_sgRNA01	HNRNPR	0.0245238	YES	1980.09	5	5	675	1236	1911	0.353218	VKLCDS	0.383333	O43390	94.02	73
NDUFB11_ENST00000276062_Intron1_Frame0_sgRNA03	NDUFB11	0.0245238	YES	472.312	1	2	207	129	336	0.616071	YEKTPM	-1.51667	0		78
NOL7_ENST00000451315_Intron2_Frame0_sgRNA03	NOL7	0.0245238	YES	875.557	2	6	327	447	774	0.422481	EQKKRK	-3.86667	Q9UMY1	80.62	64
NPLOC4_ENST00000331134_Intron1_Frame0_sgRNA01	NPLOC4	0.0245238	YES	472.769	1	16	15	1812	1827	0.00821018	ESIIIR	0.783333	Q8TAT6	92.32	71
PARP1_ENST00000366794_Intron5_Frame0_sgRNA01	PARP1	0.0245238	YES	4859.49	5	18	717	2328	3045	0.235468	ALKAQN	-0.583333	P09874	92.595	70
POLR3K_ENST00000293860_Intron1_Frame0_sgRNA03	POLR3K	0.0245238	YES	293.217	1	2	111	216	327	0.33945	TRKVTN	-1.51667	Q9Y2Y1	82.28	78
PTBP2_ENST00000370197_Intron5_Frame0_sgRNA01	PTBP2	0.0245238	YES	470.591	5	9	432	1182	1614	0.267658	LNQRAQ	-1.56667	Q9UKA9	57.255	72
RARS1_ENST00000231572_Intron2_Frame0_sgRNA01	RARS1	0.0245238	YES	2261.31	2	13	180	1803	1983	0.0907716	LRKSLQ	-0.85	P54136	73.805	68
RPL13A_ENST00000391857_Intron1_Frame0_sgRNA01	RPL13A	0.0245238	YES	4383.07	1	7	15	597	612	0.0245098	EVQVLV	1.56667	P40429	87.36	72
RRM1_ENST00000300738_Intron9_Frame0_sgRNA01	RRM1	0.0245238	YES	1333.84	9	10	876	1503	2379	0.368222	GNKRPG	-2.38333	P23921	58.91	66
ZNF649_ENST00000354957_Intron2_Frame0_sgRNA02	ZNF649	0.0245238	YES	4.32204	1	3	15	1503	1518	0.00988142	KAQESL	-1.01667	Q9BS31	52.245	78
APOB_ENST00000233242_Intron15_Frame0_sgRNA01	APOB	0.0242451	YES	3.10665	15	14	2244	11448	13692	0.163891	HEQDMV	-1.26667	P04114		67
ARID4B_ENST00000366603_Intron2_Frame0_sgRNA01	ARID4B	0.0242451	YES	90.2016	1	22	6	3933	3939	0.00152323	MKALD	0.02	Q4LE39	46.265	77
CACYBP_ENST00000367679_Intron1_Frame0_sgRNA02	CACYBP	0.0242451	YES	5864.57	1	5	15	672	687	0.0218341	SEELQK	-1.9	Q9HB71	87.745	77
CCDC124_ENST00000445755_Intron2_Frame0_sgRNA03	CCDC124	0.0242451	YES	1716.09	1	3	159	513	672	0.236607	QRKEEK	-3.8	Q96CT7	95.87	72
KIF1A_ENST00000498729_Intron43_Frame0_sgRNA01	KIF1A	0.0242451	YES	71.9837	42	6	4665	711	5376	0.867746	AVKCLR	0.65	Q12756	32.515	67
NUP133_ENST00000261396_Intron11_Frame0_sgRNA01	NUP133	0.0242451	YES	581.388	11	15	1500	1971	3471	0.432152	NSESMI	-0.366667	Q8WUM0	28.145	67
NUP205_ENST00000285968_Intron31_Frame0_sgRNA01	NUP205	0.0242451	YES	662.074	31	12	4479	1560	6039	0.741679	IGRMLA	1.18333	Q92621	89.66	61
PABPC4_ENST00000372858_Intron5_Frame0_sgRNA01	PABPC4	0.0242451	YES	1201.85	5	10	738	1245	1983	0.372163	ANKAVE	-0.516667	Q13310	94.99	81
PCMT1_ENST00000649032_Intron3_Frame0_sgRNA02	PCMT1	0.0242451	YES	2378.92	3	6	#N/A	#N/A	#N/A	#N/A	#N/A	#N/A	#N/A	#N/A	72
PPP6R3_ENST00000393801_Intron9_Frame0_sgRNA01	PPP6R3	0.0242451	YES	350.462	7	16	975	1665	2640	0.369318	PPKKSV	-1.26667	Q5H9R7	84.68	69
PSPC1_ENST00000338910_Intron8_Frame0_sgRNA02	PSPC1	0.0242451	YES	1409.89	8	1	1386	186	1572	0.881679	GAVHND	-0.766667	Q8WXF1	42.945	73
U2AF2_ENST00000308924_Intron5_Frame0_sgRNA01	U2AF2	0.0242451	YES	3285.56	5	7	486	942	1428	0.340336	ITEEAM	0.0833333	P26368	95.095	74
UBTF_ENST00000302904_Intron10_Frame0_sgRNA01	UBTF	0.0242451	YES	968.241	9	11	1047	1248	2295	0.456209	CDQKKK	-2.7	P17480	95.085	74
XPO7_ENST00000252512_Intron5_Frame0_sgRNA01	XPO7	0.0242451	YES	274.378	5	23	492	2772	3264	0.150735	INQADT	-0.816667	Q9UIA9	79.385	70
ACAT1_ENST00000265838_Intron5_Frame0_sgRNA01	ACAT1	0.0239664	YES	2213.42	5	7	435	849	1284	0.338785	GHQDVM	-0.75	P24752	98.745	71
BOP1_ENST00000569669_Intron1_Frame0_sgRNA01	BOP1	0.0239664	YES	911.851	1	15	99	2142	2241	0.0441767	EPEPPL	-1.33333	Q14137	43.895	69
CCDC58_ENST00000291458_Intron1_Frame0_sgRNA01	CCDC58	0.0239664	YES	#N/A	1	4	51	384	435	0.117241	EFQELL	-0.0166667	Q4VC31	93.085	78
CCT6A_ENST00000275603_Intron3_Frame0_sgRNA01	CCT6A	0.0239664	YES	6534.99	3	11	336	1260	1596	0.210526	ISEGLH	0.0666667	P40227	90.66	65
CDC73_ENST00000367435_Intron8_Frame0_sgRNA01	CDC73	0.0239664	YES	550.081	8	9	828	768	1596	0.518797	APVDPT	-0.233333	Q6P1J9	42	76
COPB1_ENST00000249923_Intron21_Frame0_sgRNA01	COPB1	0.0239664	YES	1041.52	20	1	2802	60	2862	0.979036	KSQGMA	-0.816667	P53618	81.66	69
CSE1L_ENST00000262982_Intron8_Frame0_sgRNA01	CSE1L	0.0239664	YES	2607.4	7	17	768	2148	2916	0.263374	QTDDEE	-3.03333	P55060	81.655	68
FAM49B_ENST00000519824_Intron8_Frame0_sgRNA01	FAM49B	0.0239664	YES	#N/A	6	4	633	342	975	0.649231	VSENKN	-1.83333	Q9NUQ9	93.955	78
KPNA6_ENST00000373625_Intron3_Frame0_sgRNA01	KPNA6	0.0239664	YES	851.383	3	11	231	1380	1611	0.143389	TTGESV	-0.316667	O60684	57.015	79
LDHB_ENST00000396076_Intron7_Frame0_sgRNA01	LDHB	0.0239664	YES	13352.9	6	1	837	168	1005	0.832836	MVKGMY	0.4	P07195	96.57	65
MICOS13_ENST00000587950_Intron2_Frame0_sgRNA01	MICOS13	0.0239664	YES	999.791	2	2	273	150	423	0.64539	IPQLPA	0.566667	0		61
PA2G4_ENST00000303305_Intron12_Frame0_sgRNA01	PA2G4	0.0239664	YES	5745.77	12	1	1119	66	1185	0.944304	KKKASK	-2.43333	Q9UQ80	59.335	65
RBM27_ENST00000265271_Intron3_Frame0_sgRNA01	RBM27	0.0239664	YES	323.944	3	18	303	2880	3183	0.0951932	KEEVFQ	-1.23333	Q9P2N5	37.37	68
RRP15_ENST00000366932_Intron4_Frame0_sgRNA01	RRP15	0.0239664	YES	535.926	4	1	705	144	849	0.830389	AKQTEV	-0.933333	Q9Y3B9	34.27	75
SNRPD3_ENST00000215829_Intron2_Frame0_sgRNA02	SNRPD3	0.0239664	YES	4716.43	1	2	126	255	381	0.330709	NCQMSN	-1.15	P62318	98.67	80
SNRPG_ENST00000454893_Intron3_Frame0_sgRNA01	SNRPG	0.0239664	YES	#N/A	3	2	180	111	291	0.618557	GMVDNI	0.533333	0		59
TARS1_ENST00000455217_Intron10_Frame0_sgRNA01	TARS1	0.0239664	YES	1807.83	10	10	1083	1188	2271	0.476882	IGRDQE	-1.81667	P26639	97.035	65
TARS1_ENST00000455217_Intron5_Frame0_sgRNA01	TARS1	0.0239664	YES	1807.83	5	15	552	1719	2271	0.243065	AQAVYW	0.35	P26639	97.395	66
VPS26A_ENST00000373382_Intron2_Frame0_sgRNA01	VPS26A	0.0239664	YES	680.616	1	8	3	981	984	0.00304878	MSFL	1.925	O75436	37.785	71
WDR34_ENST00000372715_Intron2_Frame0_sgRNA01	WDR34	0.0239664	YES	#N/A	2	7	435	1176	1611	0.270019	QQMVSC	0.133333	Q96EX3	90.55	71
BCCIP_ENST00000368759_Intron3_Frame0_sgRNA01	BCCIP	0.0236878	YES	1017.49	3	5	321	648	969	0.331269	VIKQTD	-0.483333	Q9P287	91.47	69
CCT5_ENST00000280326_Intron7_Frame0_sgRNA01	CCT5	0.0236878	YES	7030.42	7	4	993	633	1626	0.610701	EIELIA	1.26667	P48643	91.675	71
DCTN5_ENST00000300087_Intron2_Frame0_sgRNA02	DCTN5	0.0236878	YES	374.161	2	4	117	432	549	0.213115	NGKTIV	0.0333333	Q9BTE1	87.42	72
E2F3_ENST00000346618_Intron1_Frame0_sgRNA01	E2F3	0.0236878	YES	37.471	1	6	393	1005	1398	0.281116	GPPAKR	-1.7	O00716	51.17	79
HNRNPK_ENST00000376281_Intron10_Frame0_sgRNA01	HNRNPK	0.0236878	YES	7340.69	8	7	645	750	1395	0.462366	ISESPI	0.383333	P61978	81.08	65
HSD17B4_ENST00000414835_Intron17_Frame0_sgRNA01	HSD17B4	0.0236878	YES	1281.84	17	8	1512	774	2286	0.661417	KVKVAV	1.1	P51659	98.075	76
IPO7_ENST00000379719_Intron5_Frame0_sgRNA01	IPO7	0.0236878	YES	1223.9	5	20	636	2481	3117	0.204042	LVQYTL	1.05	O95373	92.415	67
KHSRP_ENST00000398148_Intron19_Frame0_sgRNA01	KHSRP	0.0236878	YES	2554.66	19	1	2127	9	2136	0.995787	QQQAQ*	-2.44	Q92945	44.025	68
KPNB1_ENST00000290158_Intron5_Frame0_sgRNA01	KPNB1	0.0236878	YES	4509.51	5	17	636	1995	2631	0.241733	DKESER	-3.28333	Q14974	97.095	73
MESD_ENST00000619987_Intron1_Frame0_sgRNA03	MESD	0.0236878	YES	1129.32	1	2	213	492	705	0.302128	QWEKDD	-3.13333	Q14696	61.345	75
MSANTD2_ENST00000374979_Intron1_Frame0_sgRNA02	MSANTD2	0.0236878	YES	7.7743	1	3	510	1170	1680	0.303571	RIKTLR	-0.883333	Q6P1R3	78.39	74
PICALM_ENST00000393346_Intron19_Frame0_sgRNA01	PICALM	0.0236878	YES	535.633	19	1	1944	15	1959	0.992343	GAQIQF	0.283333	Q13492	42.36	73
PSAT1_ENST00000376588_Intron1_Frame0_sgRNA02	PSAT1	0.0236878	YES	3115.57	1	8	60	1053	1113	0.0539084	PHSVLL	1.03333	Q9Y617	98.075	70
RANGAP1_ENST00000405486_Intron4_Frame0_sgRNA01	RANGAP1	0.0236878	YES	2770.22	2	13	240	1524	1764	0.136054	ELKRCH	-1.46667	P46060	98.58	70
RPS27A_ENST00000402285_Intron2_Frame0_sgRNA02	RPS27A	0.0236878	YES	#N/A	1	4	48	423	471	0.101911	TLEVEP	-0.216667	P62979	93.615	66
SF3B3_ENST00000302516_Intron6_Frame0_sgRNA01	SF3B3	0.0236878	YES	1295.2	5	20	825	2829	3654	0.22578	RRRNDL	-2.78333	Q15393	86.1	69
SPAG9_ENST00000262013_Intron6_Frame0_sgRNA01	SPAG9	0.0236878	YES	486.982	6	24	783	3183	3966	0.197428	EQEDEL	-2.28333	O60271	26.34	73
TLE3_ENST00000558939_Intron9_Frame0_sgRNA01	TLE3	0.0236878	YES	358.275	9	11	714	1605	2319	0.307891	SRYDSD	-2.4	Q04726	33.185	72
U2SURP_ENST00000473835_Intron20_Frame0_sgRNA01	U2SURP	0.0236878	YES	765.282	20	8	2064	1026	3090	0.667961	ETEDVP	-1.43333	O15042	38.895	66
VBP1_ENST00000286428_Intron3_Frame0_sgRNA01	VBP1	0.0236878	YES	1746.61	3	3	285	309	594	0.479798	KKKEST	-2.78333	P61758	87.515	69
ATPAF1_ENST00000576409_Intron6_Frame0_sgRNA01	ATPAF1	0.0234091	YES	464.406	6	3	657	399	1056	0.622159	CPTFLC	1.55	0		71
CDC5L_ENST00000371477_Intron15_Frame0_sgRNA01	CDC5L	0.0234091	YES	1013.76	15	1	2304	105	2409	0.956413	RLECLK	-0.3	Q99459	95.46	71
COX8A_ENST00000314133_Intron1_Frame0_sgRNA03	COX8A	0.0234091	YES	58.2586	1	1	114	96	210	0.542857	GIMELA	1.35	P10176	95.44	80
DPM2_ENST00000314392_Intron1_Frame0_sgRNA01	DPM2	0.0234091	YES	#N/A	1	3	3	252	255	0.0117647	MATG	0.65	O94777	69.035	64
GARS1_ENST00000389266_Intron1_Frame0_sgRNA01	GARS1	0.0234091	YES	1661.22	1	16	222	1998	2220	0.1	RQQGDL	-1.93333	P41250	84.81	76
GOLPH3_ENST00000265070_Intron1_Frame0_sgRNA02	GOLPH3	0.0234091	YES	176.266	1	3	225	672	897	0.250836	DREGYT	-2.31667	Q9H4A6	79.635	74
HNRNPU_ENST00000640218_Intron8_Frame0_sgRNA01	HNRNPU	0.0234091	YES	5952.77	8	6	1614	864	2478	0.651332	KMMVAG	0.916667	Q00839	74.435	61
HSD17B4_ENST00000414835_Intron14_Frame0_sgRNA01	HSD17B4	0.0234091	YES	1281.84	14	11	1284	1002	2286	0.56168	FAKVLH	0.916667	P51659	92.18	67
MARCKSL1_ENST00000329421_Intron1_Frame0_sgRNA03	MARCKSL1	0.0234091	YES	3389.31	1	1	87	501	588	0.147959	NGQENG	-2.46667	P49006	67.56	67
MCM7_ENST00000303887_Intron13_Frame0_sgRNA01	MCM7	0.0234091	YES	2016.6	13	2	1848	312	2160	0.855556	TALARL	1	P33993	91.64	71
MYH9_ENST00000216181_Intron34_Frame0_sgRNA01	MYH9	0.0234091	YES	3080.67	33	7	4932	951	5883	0.838348	KLQAQM	-0.566667	P35579	79.845	70
RPL14_ENST00000338970_Intron5_Frame0_sgRNA01	RPL14	0.0234091	YES	6508.17	5	1	354	294	648	0.546296	KKMRNR	-3.06667	P50914	97.83	54
SLIRP_ENST00000557342_Intron3_Frame0_sgRNA02	SLIRP	0.0234091	YES	2557.89	3	1	264	66	330	0.8	GVKVQV	0.8	Q9GZT3	93.99	67
SUMO2_ENST00000420826_Intron3_Frame0_sgRNA02	SUMO2	0.0234091	YES	6172.65	3	1	225	63	288	0.78125	PAQLEM	-0.183333	P61956	93.945	72
SYNCRIP_ENST00000369622_Intron8_Frame0_sgRNA01	SYNCRIP	0.0234091	YES	3053.01	7	3	1008	864	1872	0.538462	MAKVKV	0.716667	O60506	90.825	68
TLN1_ENST00000314888_Intron10_Frame0_sgRNA01	TLN1	0.0234091	YES	1078.9	9	47	1104	6522	7626	0.144768	FTLDFG	0.8	Q9Y490	82.75	70
WDR43_ENST00000407426_Intron6_Frame0_sgRNA01	WDR43	0.0234091	YES	613.892	6	12	849	1185	2034	0.417404	KEEPVK	-2.03333	Q15061	80.06	70
XRCC5_ENST00000392133_Intron12_Frame0_sgRNA01	XRCC5	0.0234091	YES	3039.6	10	11	1113	1086	2199	0.506139	DDEAAA	-0.85	P13010	95.68	72
CSTF3_ENST00000323959_Intron17_Frame0_sgRNA01	CSTF3	0.0231304	YES	358.992	17	4	1641	513	2154	0.761838	GYKDVS	-0.95	Q12996	76.19	73
DDX1_ENST00000381341_Intron18_Frame0_sgRNA01	DDX1	0.0231304	YES	1967.77	17	9	1395	828	2223	0.62753	HIRTDD	-1.81667	Q92499	95.22	61
EIF4E2_ENST00000258416_Intron2_Frame0_sgRNA01	EIF4E2	0.0231304	YES	195.25	2	5	135	603	738	0.182927	KRKAVV	-0.35	O60573	84.695	66
EPB41L3_ENST00000341928_Intron4_Frame0_sgRNA01	EPB41L3	0.0231304	YES	313.983	3	18	486	2778	3264	0.148897	NQKNWL	-1.91667	Q9Y2J2	91.41	71
H2AZ2_ENST00000308153_Intron1_Frame0_sgRNA01	H2AZ2	0.0231304	YES	#N/A	1	4	3	384	387	0.00775194	MAGG	0.725	Q71UI9	46.225	68
HDLBP_ENST00000391975_Intron25_Frame0_sgRNA01	HDLBP	0.0231304	YES	1058.04	23	3	3474	333	3807	0.91253	EFKVDI	0.1	0		75
KARS1_ENST00000319410_Intron3_Frame0_sgRNA01	KARS1	0.0231304	YES	1729.15	2	12	306	1572	1878	0.162939	DPNQYY	-2.45	Q15046	98.67	76
KIF2A_ENST00000407818_Intron18_Frame0_sgRNA01	KIF2A	0.0231304	YES	471.867	18	3	1911	324	2235	0.855034	EQNEEE	-3.5	O00139	92.875	73
LMNB1_ENST00000261366_Intron4_Frame0_sgRNA01	LMNB1	0.0231304	YES	4373.35	4	7	813	948	1761	0.46167	HAKLEN	-1.41667	P20700	96.595	71
OTUD5_ENST00000156084_Intron5_Frame0_sgRNA01	OTUD5	0.0231304	YES	175.763	5	4	1074	642	1716	0.625874	KPGFAE	-0.8	Q96G74	53.595	71
PITHD1_ENST00000246151_Intron5_Frame0_sgRNA01	PITHD1	0.0231304	YES	448.052	5	1	534	102	636	0.839623	WTELRR	-1.71667	Q9GZP4	80.23	66
RPAIN_ENST00000405578_Intron1_Frame0_sgRNA01	RPAIN	0.0231304	YES	65.6663	1	5	81	615	696	0.116379	FRQRCL	-0.566667	Q86UA6	79.515	73
SNW1_ENST00000555761_Intron12_Frame0_sgRNA01	SNW1	0.0231304	YES	940.597	12	1	1248	468	1716	0.727273	QSKGMD	-1.7	0		73
TRAP1_ENST00000246957_Intron13_Frame0_sgRNA01	TRAP1	0.0231304	YES	1828.11	13	5	1569	546	2115	0.741844	DTEVLF	0.516667	Q12931	96.92	67
YLPM1_ENST00000325680_Intron15_Frame0_sgRNA01	YLPM1	0.0231304	YES	215.26	15	5	5946	495	6441	0.923149	INKMAD	-0.45	P49750	83.455	59
ACTR3_ENST00000263238_Intron6_Frame0_sgRNA01	ACTR3	0.0228517	YES	1545.53	6	6	540	717	1257	0.429594	IPVAEG	0.833333	P61158	95.825	74
AIMP2_ENST00000223029_Intron2_Frame0_sgRNA02	AIMP2	0.0228517	YES	1035.46	2	2	342	621	963	0.35514	LGKDYG	-0.95	Q13155	62.48	73
EPB41L2_ENST00000337057_Intron2_Frame0_sgRNA01	EPB41L2	0.0228517	YES	998.368	1	17	492	2526	3018	0.163022	EMQPTE	-1.81667	O43491	39.73	60
FUBP3_ENST00000319725_Intron1_Frame0_sgRNA01	FUBP3	0.0228517	YES	821.05	1	18	84	1635	1719	0.0488656	VRQIAA	0.716667	Q96I24	52.21	84
HNRNPK_ENST00000376281_Intron13_Frame0_sgRNA01	HNRNPK	0.0228517	YES	7340.69	11	4	1092	303	1395	0.782796	EPQGGS	-1.7	P61978	34.32	72
HSPA5_ENST00000324460_Intron3_Frame0_sgRNA02	HSPA5	0.0228517	YES	4180.78	3	5	492	1473	1965	0.250382	GKKVTH	-1.31667	P11021	96.03	59
INPPL1_ENST00000298229_Intron2_Frame0_sgRNA01	INPPL1	0.0228517	YES	77.5709	2	26	246	3531	3777	0.0651311	AVQTSQ	-0.416667	O15357	71.115	58
MRPS26_ENST00000380325_Intron3_Frame0_sgRNA01	MRPS26	0.0228517	YES	343.908	3	1	483	135	618	0.781553	QLQEEV	-1	Q9BYN8	94.855	67
RCC2_ENST00000375436_Intron2_Frame0_sgRNA01	RCC2	0.0228517	YES	1681.38	1	11	285	1284	1569	0.181644	ERVKLE	-1.23333	Q9P258	96.735	74
TXLNA_ENST00000373610_Intron8_Frame0_sgRNA01	TXLNA	0.0228517	YES	1691.67	7	3	1158	483	1641	0.705667	KQQLAL	-0.25	P40222	96.02	75
UBE2I_ENST00000355803_Intron2_Frame0_sgRNA02	UBE2I	0.0228517	YES	3367.7	1	5	66	411	477	0.138365	HPFGFV	0.766667	P63279	97.5	72
XPO5_ENST00000265351_Intron14_Frame0_sgRNA01	XPO5	0.0228517	YES	602.015	14	18	1572	2043	3615	0.434855	NREEIP	-2.01667	Q9HAV4	91.63	72
YBX1_ENST00000321358_Intron4_Frame0_sgRNA01	YBX1	0.0228517	YES	6160.22	4	3	354	621	975	0.363077	GEKGAE	-1.65	P67809	89.735	62
ATP5IF1_ENST00000335514_Intron1_Frame0_sgRNA01	ATP5IF1	0.022573	YES	27.0788	1	2	87	234	321	0.271028	SDQSEN	-2.6	Q9UII2	47.28	68
COPRS_ENST00000302362_Intron1_Frame0_sgRNA02	COPRS	0.022573	YES	193.926	1	3	99	456	555	0.178378	SPEAGF	-0.283333	Q9NQ92	45.42	75
CORO1B_ENST00000341356_Intron9_Frame0_sgRNA01	CORO1B	0.022573	YES	561.142	8	2	1065	405	1470	0.72449	PRKSDL	-1.75	Q9BR76	84.24	71
DNAJA2_ENST00000317089_Intron1_Frame0_sgRNA01	DNAJA2	0.022573	YES	1053.19	1	8	78	1161	1239	0.062954	LKKAYR	-1.33333	O60884	92.82	76
FASN_ENST00000306749_Intron14_Frame0_sgRNA01	FASN	0.022573	YES	3032.89	13	29	2304	5232	7536	0.305732	LLQAVL	2.31667	P49327	86.535	55
G3BP1_ENST00000394123_Intron8_Frame0_sgRNA01	G3BP1	0.022573	YES	3062.52	7	4	843	558	1401	0.601713	ASQPRP	-1.7	Q13283	51.09	63
PARP1_ENST00000366794_Intron1_Frame0_sgRNA01	PARP1	0.022573	YES	4859.49	1	22	120	2925	3045	0.0394089	MVQSPM	0.35	P09874	85.635	85
PDHA1_ENST00000379806_Intron7_Frame0_sgRNA01	PDHA1	0.022573	YES	1458.56	7	5	#N/A	#N/A	#N/A	#N/A	#N/A	#N/A	#N/A	#N/A	62
PFKP_ENST00000381125_Intron12_Frame0_sgRNA01	PFKP	0.022573	YES	517.921	12	10	1224	1131	2355	0.519745	IPKTNC	-0.45	Q01813	81.615	77
PLK1_ENST00000300093_Intron4_Frame0_sgRNA01	PLK1	0.022573	YES	139.317	4	6	816	996	1812	0.450331	IPKHIN	-0.533333	P53350	95.535	75
RPL29_ENST00000294189_Intron3_Frame0_sgRNA01	RPL29	0.022573	YES	1630.48	2	1	102	378	480	0.2125	LKGVDP	-0.233333	P47914	97.685	70
TK1_ENST00000588734_Intron1_Frame0_sgRNA01	TK1	0.022573	YES	534.946	1	5	66	738	804	0.0820896	QIQVIL	1.66667	0		63
XPOT_ENST00000332707_Intron2_Frame0_sgRNA01	XPOT	0.022573	YES	336.496	1	23	60	2829	2889	0.0207684	RQRALA	-0.85	O43592	83.77	72
ACTR3_ENST00000263238_Intron3_Frame0_sgRNA01	ACTR3	0.0222944	YES	1545.53	3	9	225	1032	1257	0.178998	ATKWPI	-0.133333	P61158	94.93	77
C1orf122_ENST00000373042_Intron2_Frame0_sgRNA01	C1orf122	0.0222944	YES	91.8452	2	1	237	96	333	0.711712	GGGNVS	-0.216667	Q6ZSJ8	43.51	56
COPS2_ENST00000299259_Intron2_Frame0_sgRNA01	COPS2	0.0222944	YES	1058.47	2	11	168	1185	1353	0.124169	FQKVLE	-0.0166667	P61201	82.755	60
DNAJC8_ENST00000263697_Intron1_Frame0_sgRNA01	DNAJC8	0.0222944	YES	2529.02	1	8	78	684	762	0.102362	YSEVKQ	-1.46667	O75937	76.755	73
HDLBP_ENST00000391975_Intron23_Frame0_sgRNA01	HDLBP	0.0222944	YES	1058.04	21	5	3144	663	3807	0.825847	EDRALR	-1.73333	0		73
MRPL12_ENST00000333676_Intron3_Frame0_sgRNA01	MRPL12	0.0222944	YES	2927.15	3	2	345	252	597	0.577889	AQEAVE	-0.45	P52815	40.425	68
NDUFB2_ENST00000476279_Intron2_Frame0_sgRNA02	NDUFB2	0.0222944	YES	33.7833	2	1	243	75	318	0.764151	EVLGHF	0.616667	O95178	72.925	71
NONO_ENST00000276079_Intron11_Frame0_sgRNA02	NONO	0.0222944	YES	5514.28	9	1	1281	135	1416	0.904661	LGLTPP	0.55	Q15233	49.77	70
PNN_ENST00000216832_Intron6_Frame0_sgRNA01	PNN	0.0222944	YES	961.054	6	3	498	1656	2154	0.231198	TERQKR	-3.43333	Q9H307	83.125	57
RAB3GAP1_ENST00000442034_Intron23_Frame0_sgRNA01	RAB3GAP1	0.0222944	YES	324.801	23	2	2709	258	2967	0.913043	AQRLTE	-1.1	Q15042	81.395	72
RARS1_ENST00000231572_Intron1_Frame0_sgRNA01	RARS1	0.0222944	YES	2261.31	1	14	45	1938	1983	0.0226929	LQQEEE	-2.28333	P54136	85.575	73
RPL12_ENST00000361436_Intron6_Frame0_sgRNA02	RPL12	0.0222944	YES	6812.62	6	1	492	6	498	0.987952	CPAS*	0.475	P30050	47.26	59
SMC3_ENST00000361804_Intron9_Frame0_sgRNA01	SMC3	0.0222944	YES	1008.11	9	20	723	2931	3654	0.197865	LDELSA	0.266667	Q9UQE7	86.565	63
SNX6_ENST00000652385_Intron2_Frame0_sgRNA01	SNX6	0.0222944	YES	592.142	2	12	90	1167	1257	0.071599	DRGLKA	-1.11667	0		76
UNC45A_ENST00000418476_Intron1_Frame0_sgRNA01	UNC45A	0.0222944	YES	435.389	1	19	51	2784	2835	0.0179894	TPGASS	-0.416667	Q9H3U1	45.355	48
XRCC5_ENST00000392133_Intron19_Frame0_sgRNA01	XRCC5	0.0222944	YES	3039.6	17	4	1944	255	2199	0.884038	AIKFSE	0.15	P13010	79.14	66
XRCC5_ENST00000392133_Intron21_Frame0_sgRNA01	XRCC5	0.0222944	YES	3039.6	19	2	2109	90	2199	0.959072	AKKFLA	0.4	P13010	67.535	75
ACTR2_ENST00000377982_Intron4_Frame0_sgRNA01	ACTR2	0.0220157	YES	1924.71	4	6	390	810	1200	0.325	IVEVMF	2.35	P61160	97.37	76
C8orf33_ENST00000331434_Intron2_Frame0_sgRNA01	C8orf33	0.0220157	YES	652.094	2	3	318	372	690	0.46087	EAQAQQ	-1.73333	Q9H7E9	91.665	63
DNAJC9_ENST00000372950_Intron4_Frame0_sgRNA01	DNAJC9	0.0220157	YES	1022.89	4	1	663	120	783	0.846743	AIQSRQ	-1	Q8WXX5	84.725	71
DRG1_ENST00000331457_Intron1_Frame0_sgRNA02	DRG1	0.0220157	YES	1125.39	1	8	42	1062	1104	0.0380435	EAEMAR	-1	Q9Y295	91.965	75
EXOC7_ENST00000335146_Intron1_Frame0_sgRNA01	EXOC7	0.0220157	YES	215.385	1	19	60	2148	2208	0.0271739	LKQEEE	-2.35	Q9UPT5	89.655	67
FASN_ENST00000306749_Intron8_Frame0_sgRNA01	FASN	0.0220157	YES	3032.89	7	35	1029	6507	7536	0.136545	LAKVLL	2.25	P49327	97.8	73
KIF1A_ENST00000498729_Intron15_Frame0_sgRNA01	KIF1A	0.0220157	YES	71.9837	14	34	1341	4035	5376	0.249442	RLKETE	-2.05	Q12756	60.295	75
KIF4A_ENST00000374403_Intron14_Frame0_sgRNA01	KIF4A	0.0220157	YES	285.998	13	17	1488	2211	3699	0.402271	QEAQVE	-1.33333	O95239	23.005	67
KIF5B_ENST00000302418_Intron8_Frame0_sgRNA01	KIF5B	0.0220157	YES	958.61	8	17	711	2181	2892	0.245851	SEKVSK	-1.45	P33176	80.005	63
RAB6A_ENST00000310653_Intron3_Frame0_sgRNA02	RAB6A	0.0220157	YES	1166.41	3	5	183	444	627	0.291866	DRTIRL	-0.816667	P20340	89.745	67
RAC1_ENST00000356142_Intron3_Frame0_sgRNA01	RAC1	0.0220157	YES	#N/A	3	4	225	411	636	0.353774	PQTVGE	-0.916667	P63000	98.565	75
SAP30_ENST00000296504_Intron1_Frame0_sgRNA01	SAP30	0.0220157	YES	166.678	1	3	315	348	663	0.475113	DKSARH	-2.35	O75446	78.7	75
SLK_ENST00000369755_Intron8_Frame0_sgRNA01	SLK	0.0220157	YES	427.978	8	11	993	2715	3708	0.267799	NSLPIP	0.133333	Q9H2G2	39.03	67
UBXN8_ENST00000265616_Intron3_Frame0_sgRNA01	UBXN8	0.0220157	YES	35.2599	3	5	282	531	813	0.346863	GEKASR	-1.88333	0		63
YWHAG_ENST00000307630_Intron1_Frame0_sgRNA03	YWHAG	0.0220157	YES	3270.9	1	1	87	657	744	0.116935	MKNVTE	-0.916667	P61981	97.845	78
ZC3HAV1_ENST00000242351_Intron10_Frame0_sgRNA02	ZC3HAV1	0.0220157	YES	471.141	10	3	2187	522	2709	0.807309	KYKLSE	-1.6	Q7Z2W4	92.73	69
GLOD4_ENST00000301329_Intron1_Frame0_sgRNA01	GLOD4	0.021737	YES	1468.18	1	8	90	807	897	0.100334	GMKVLR	0.183333	Q9HC38	88.555	78
NDUFS3_ENST00000263774_Intron6_Frame0_sgRNA01	NDUFS3	0.021737	YES	673.2	6	1	627	168	795	0.788679	YVELRY	-0.433333	O75489	94.185	73
PPP1CC_ENST00000340766_Intron6_Frame0_sgRNA02	PPP1CC	0.021737	YES	383.84	6	2	882	132	1014	0.869822	SFQILK	0.483333	P36873	97.22	67
SET_ENST00000372692_Intron7_Frame0_sgRNA01	SET	0.021737	YES	8419.61	7	1	849	24	873	0.972509	EGEEDE	-2.98333	Q01105	52.3	68
ZNF706_ENST00000520984_Intron2_Frame0_sgRNA02	ZNF706	0.021737	YES	96.0751	1	1	135	96	231	0.584416	VCRTQM	-0.0166667	Q9Y5V0	78.91	65
ACTN1_ENST00000394419_Intron10_Frame0_sgRNA01	ACTN1	0.0214583	YES	654.442	10	12	1086	1659	2745	0.395628	MVSDIN	0.466667	P12814	88.585	79
DDX1_ENST00000381341_Intron16_Frame0_sgRNA01	DDX1	0.0214583	YES	1967.77	15	11	1116	1107	2223	0.502024	DEADGL	-0.883333	Q92499	89.96	61
DNAJC9_ENST00000372950_Intron3_Frame0_sgRNA01	DNAJC9	0.0214583	YES	1022.89	3	2	576	207	783	0.735632	KRRAQE	-3.01667	Q8WXX5	92.205	68
EIF4E_ENST00000505992_Intron1_Frame0_sgRNA01	EIF4E	0.0214583	YES	1079.98	1	7	18	729	747	0.0240964	VEPETT	-0.966667	P06730	55.335	80
GARS1_ENST00000389266_Intron16_Frame0_sgRNA01	GARS1	0.0214583	YES	1661.22	16	1	2094	126	2220	0.943243	RAEISE	-1	P41250	97.33	69
GIGYF2_ENST00000409451_Intron23_Frame0_sgRNA01	GIGYF2	0.0214583	YES	422.802	20	8	2592	1371	3963	0.65405	RKQEEE	-3.73333	Q6Y7W6	84.9	73
GPHN_ENST00000478722_Intron8_Frame0_sgRNA01	GPHN	0.0214583	YES	442.507	8	15	828	1482	2310	0.358442	DERIPD	-2.01667	Q9NQX3	34.83	79
HARS1_ENST00000504156_Intron2_Frame0_sgRNA01	HARS1	0.0214583	YES	1016.78	2	11	180	1350	1530	0.117647	TPKGTR	-1.96667	P12081	92.875	72
LRRC47_ENST00000378251_Intron2_Frame0_sgRNA01	LRRC47	0.0214583	YES	737.063	2	5	1077	675	1752	0.614726	TSQTKL	-0.966667	Q8N1G4	90.55	65
MORF4L1_ENST00000331268_Intron9_Frame0_sgRNA01	MORF4L1	0.0214583	YES	511.329	9	4	657	432	1089	0.603306	QKQLFY	-0.933333	Q9UBU8	95.055	71
NAA15_ENST00000296543_Intron9_Frame0_sgRNA01	NAA15	0.0214583	YES	1291.23	9	11	1014	1587	2601	0.38985	KEKVAI	-0.133333	Q9BXJ9	97.665	64
NAPA_ENST00000263354_Intron4_Frame0_sgRNA01	NAPA	0.0214583	YES	1124.32	4	7	342	546	888	0.385135	TDMGRF	-0.733333	P54920	95.055	70
NRGN_ENST00000284292_Intron1_Frame0_sgRNA02	NRGN	0.0214583	YES	166.982	1	1	15	222	237	0.0632911	CCTENA	-0.15	Q92686	51.735	71
PDIA4_ENST00000652332_Intron7_Frame0_sgRNA03	PDIA4	0.0214583	YES	2944.75	7	3	1131	807	1938	0.583591	DVQGST	-0.783333	P13667	93.585	73
POLDIP3_ENST00000451060_Intron2_Frame0_sgRNA01	POLDIP3	0.0214583	YES	642.708	2	7	450	867	1317	0.341686	TIQRMH	-0.916667	0		64
PSMA3_ENST00000216455_Intron10_Frame0_sgRNA01	PSMA3	0.0214583	YES	2651.15	10	1	723	45	768	0.941406	YAKESL	-0.65	P25788	95.615	64
PSMC3_ENST00000298852_Intron1_Frame0_sgRNA01	PSMC3	0.0214583	YES	2009.23	1	11	75	1245	1320	0.0568182	EAEQDG	-2.1	P17980	53.915	74
RRM1_ENST00000300738_Intron2_Frame0_sgRNA01	RRM1	0.0214583	YES	1333.84	2	17	108	2271	2379	0.0453972	VDPAQI	0.316667	P23921	91.145	72
RSRC2_ENST00000331738_Intron9_Frame0_sgRNA01	RSRC2	0.0214583	YES	354.077	9	1	1125	180	1305	0.862069	GIKSED	-1.26667	Q7L4I2	62.88	61
SLC25A3_ENST00000551917_Intron4_Frame0_sgRNA01	SLC25A3	0.0214583	YES	1017.49	3	4	462	627	1089	0.424242	LGEENT	-1.3	Q00325	82.78	69
SPTBN1_ENST00000356805_Intron20_Frame0_sgRNA01	SPTBN1	0.0214583	YES	901.481	19	16	4269	2826	7095	0.601691	KQQMLE	-1.45	Q01082	72.38	68
SSR1_ENST00000244763_Intron2_Frame0_sgRNA01	SSR1	0.0214583	YES	1515.48	2	6	192	669	861	0.222997	TDLVED	-0.533333	P43307	44.11	70
STT3B_ENST00000295770_Intron15_Frame0_sgRNA01	STT3B	0.0214583	YES	119.284	15	1	2400	81	2481	0.967352	SKKTTK	-2.31667	Q8TCJ2	44.91	69
STX5_ENST00000294179_Intron2_Frame0_sgRNA01	STX5	0.0214583	YES	285.043	1	9	225	843	1068	0.210674	TRQNGI	-1.35	Q13190	59.685	71
THRAP3_ENST00000354618_Intron8_Frame0_sgRNA01	THRAP3	0.0214583	YES	902.367	6	4	2115	753	2868	0.737448	GYKAEG	-1.28333	Q9Y2W1	36.6	66
ZC3H14_ENST00000251038_Intron1_Frame0_sgRNA02	ZC3H14	0.0214583	YES	457.113	1	16	36	2175	2211	0.0162822	KIRSAI	0.266667	Q6PJT7	92.45	62
ZNF207_ENST00000394670_Intron2_Frame0_sgRNA01	ZNF207	0.0214583	YES	1165.91	2	10	168	1317	1485	0.113131	CMQVHK	-0.333333	O43670	97.015	69
COPB1_ENST00000249923_Intron20_Frame0_sgRNA01	COPB1	0.0211797	YES	1041.52	19	2	2646	216	2862	0.924528	PEKALS	-0.7	P53618	72.105	68
DNMT1_ENST00000359526_Intron11_Frame0_sgRNA01	DNMT1	0.0211797	YES	525.341	11	30	891	4008	4899	0.181874	DEKDEK	-3.63333	P26358	29.915	68
ENO1_ENST00000647408_Intron4_Frame0_sgRNA01	ENO1	0.0211797	YES	15924.9	3	8	240	1065	1305	0.183908	CTQKLN	-0.883333	0		70
FIP1L1_ENST00000337488_Intron4_Frame0_sgRNA01	FIP1L1	0.0211797	YES	345.421	4	14	228	1557	1785	0.127731	PKPKVT	-1.25	Q6UN15	41.735	65
GOLPH3_ENST00000265070_Intron1_Frame0_sgRNA01	GOLPH3	0.0211797	YES	176.266	1	3	225	672	897	0.250836	DREGYT	-2.31667	Q9H4A6	79.635	73
HSP90AB1_ENST00000371646_Intron5_Frame0_sgRNA01	HSP90AB1	0.0211797	YES	7889.08	4	7	648	1527	2175	0.297931	TLYLEK	-0.3	P08238	90.44	71
IARS2_ENST00000366922_Intron2_Frame0_sgRNA01	IARS2	0.0211797	YES	872.701	2	21	390	2649	3039	0.128332	LNKILK	0.133333	Q9NSE4	98.51	71
IGF2BP3_ENST00000258729_Intron9_Frame0_sgRNA01	IGF2BP3	0.0211797	YES	704.84	9	6	1077	663	1740	0.618966	SMNLQA	-0.05	O00425	57.27	70
MPLKIP_ENST00000306984_Intron1_Frame0_sgRNA02	MPLKIP	0.0211797	YES	84.3576	1	1	339	201	540	0.627778	HPQGSP	-1.85	Q8TAP9	48.565	65
MRPL12_ENST00000333676_Intron4_Frame0_sgRNA01	MRPL12	0.0211797	YES	2927.15	4	1	480	117	597	0.80402	LVQAKK	-0.25	P52815	90.055	55
MYH10_ENST00000360416_Intron32_Frame0_sgRNA01	MYH10	0.0211797	YES	1213	31	11	4209	1815	6024	0.698705	QSQLAD	-0.95	P35580	79.94	73
NSA2_ENST00000610426_Intron1_Frame0_sgRNA01	NSA2	0.0211797	YES	529.053	1	5	3	780	783	0.00383142	MPQN	-1.675	O95478	68.405	72
NUP214_ENST00000359428_Intron30_Frame0_sgRNA01	NUP214	0.0211797	YES	295.967	30	6	5592	681	6273	0.89144	FGQQSS	-1.03333	P35658	30.44	78
PCBD1_ENST00000299299_Intron1_Frame0_sgRNA02	PCBD1	0.0211797	YES	1135.34	1	3	3	312	315	0.00952381	MAGK	-0.15	P61457	68.32	71
PRCC_ENST00000271526_Intron5_Frame0_sgRNA01	PRCC	0.0211797	YES	373.077	5	2	1323	153	1476	0.896341	FSKKKG	-1.68333	Q92733	50.465	68
PRDX3_ENST00000298510_Intron4_Frame0_sgRNA02	PRDX3	0.0211797	YES	3589.19	4	3	447	324	771	0.579767	PRKNGG	-2.38333	P30048	97.215	62
PSMA4_ENST00000044462_Intron2_Frame0_sgRNA01	PSMA4	0.0211797	YES	2908.71	1	7	3	783	786	0.00381679	MSRR	-1.975	P25789	66.02	56
SF3A1_ENST00000215793_Intron15_Frame0_sgRNA01	SF3A1	0.0211797	YES	1702.74	15	1	2280	102	2382	0.957179	QYEGIF	-0.233333	Q15459	87	66
SMC3_ENST00000361804_Intron28_Frame0_sgRNA01	SMC3	0.0211797	YES	1008.11	28	1	3582	72	3654	0.980296	RNKVSH	-1.95	Q9UQE7	83.295	59
TCERG1_ENST00000296702_Intron13_Frame0_sgRNA01	TCERG1	0.0211797	YES	726.315	13	9	2022	1275	3297	0.613285	ERGVSA	-0.533333	O14776	85.08	61
TOMM70_ENST00000284320_Intron4_Frame0_sgRNA01	TOMM70	0.0211797	YES	922.981	4	8	735	1092	1827	0.402299	KYKNRE	-3.43333	O94826	87.065	72
UBE2K_ENST00000261427_Intron1_Frame0_sgRNA01	UBE2K	0.0211797	YES	1633.73	1	6	63	540	603	0.104478	SEETSK	-2.2	P61086	96.685	74
ZMAT2_ENST00000274712_Intron1_Frame0_sgRNA01	ZMAT2	0.0211797	YES	363.003	1	5	18	582	600	0.03	GSGTKN	-1.61667	Q96NC0	47.08	71
ACAT1_ENST00000265838_Intron1_Frame0_sgRNA01	ACAT1	0.020901	YES	2213.42	1	11	72	1212	1284	0.0560748	LVQEIR	0.166667	P24752	60.365	74
BCAS2_ENST00000369541_Intron1_Frame0_sgRNA02	BCAS2	0.020901	YES	1733.48	1	6	93	585	678	0.137168	REAAAA	-0.133333	O75934	92.515	57
CAST_ENST00000510756_Intron16_Frame0_sgRNA01	CAST	0.020901	YES	278.492	16	15	1152	852	2004	0.57485	ATLKGT	-0.0166667	P20810	38.055	78
CDC5L_ENST00000371477_Intron1_Frame0_sgRNA01	CDC5L	0.020901	YES	1013.76	1	15	45	2364	2409	0.01868	NTEDEI	-1.7	Q99459	93.15	72
CHORDC1_ENST00000320585_Intron6_Frame0_sgRNA01	CHORDC1	0.020901	YES	3245.68	6	5	492	507	999	0.492492	CSKTYQ	-1.28333	Q9UHD1	90.63	73
COPB1_ENST00000249923_Intron8_Frame0_sgRNA01	COPB1	0.020901	YES	1041.52	7	14	957	1905	2862	0.334382	VLQDLV	1.5	P53618	92.665	66
CRNKL1_ENST00000377340_Intron14_Frame0_sgRNA01	CRNKL1	0.020901	YES	174.809	14	1	2379	168	2547	0.93404	DDGSDA	-1.65	Q9BZJ0	70.605	69
FKBP3_ENST00000216330_Intron2_Frame0_sgRNA01	FKBP3	0.020901	YES	3347.13	1	6	108	567	675	0.16	SDSFLA	0.55	Q00688	82.24	78
HACD3_ENST00000261875_Intron1_Frame0_sgRNA01	HACD3	0.020901	YES	1387.26	1	10	87	1002	1089	0.0798898	DVQNPA	-1.01667	Q9P035	84.135	77
HDGFL2_ENST00000616600_Intron4_Frame0_sgRNA01	HDGFL2	0.020901	YES	565.006	4	12	489	1527	2016	0.24256	ALKMSV	1.16667	Q7Z4V5	47.6	70
HSPA5_ENST00000324460_Intron3_Frame0_sgRNA01	HSPA5	0.020901	YES	4180.78	3	5	492	1473	1965	0.250382	GKKVTH	-1.31667	P11021	96.03	57
LANCL1_ENST00000443314_Intron1_Frame0_sgRNA01	LANCL1	0.020901	YES	341.305	1	8	81	1119	1200	0.0675	AGRLTP	-0.266667	O43813	97.615	77
LARS1_ENST00000394434_Intron15_Frame0_sgRNA01	LARS1	0.020901	YES	1216.24	15	17	1503	2028	3531	0.425658	IDAGDA	0.116667	Q9P2J5	94.445	71
LSM14B_ENST00000279068_Intron2_Frame0_sgRNA01	LSM14B	0.020901	YES	402.425	2	6	291	867	1158	0.251295	IVQSSL	1.23333	Q9BX40	56.705	65
LTV1_ENST00000367576_Intron6_Frame0_sgRNA01	LTV1	0.020901	YES	542.597	6	5	795	633	1428	0.556723	FEKFYE	-1.1	Q96GA3	86.595	69
MORF4L1_ENST00000331268_Intron9_Frame0_sgRNA02	MORF4L1	0.020901	YES	511.329	9	4	657	432	1089	0.603306	QKQLFY	-0.933333	Q9UBU8	95.055	67
NDUFS6_ENST00000274137_Intron1_Frame0_sgRNA02	NDUFS6	0.020901	YES	575.197	1	3	132	243	375	0.352	TGQVYD	-0.866667	O75380	93.16	67
NUP188_ENST00000372577_Intron40_Frame0_sgRNA01	NUP188	0.020901	YES	160.351	40	4	4737	513	5250	0.902286	LDQSLD	-0.616667	Q5SRE5	77.595	73
PDHA1_ENST00000379806_Intron11_Frame0_sgRNA01	PDHA1	0.020901	YES	1458.56	11	1	#N/A	#N/A	#N/A	#N/A	#N/A	#N/A	#N/A	#N/A	71
PLS3_ENST00000355899_Intron12_Frame0_sgRNA01	PLS3	0.020901	YES	3991.73	11	4	1377	516	1893	0.727417	MKKLEN	-1.51667	P13797	97.845	59
PRMT2_ENST00000355680_Intron3_Frame0_sgRNA01	PRMT2	0.020901	YES	4.29781	1	9	39	1263	1302	0.0299539	ESQGEE	-2.53333	P55345	31.97	75
RABGGTB_ENST00000319942_Intron1_Frame0_sgRNA01	RABGGTB	0.020901	YES	359.928	1	8	3	993	996	0.00301205	MGTP	-0.2	P53611	52.575	67
RPL26_ENST00000648839_Intron2_Frame0_sgRNA02	RPL26	0.020901	YES	10600.7	1	2	168	270	438	0.383562	EVQVVR	0.183333	P61254	95.85	67
RPL35_ENST00000348462_Intron3_Frame0_sgRNA01	RPL35	0.020901	YES	12275.4	3	1	222	150	372	0.596774	FYKGKK	-1.76667	P42766	94.98	78
SARS1_ENST00000369923_Intron5_Frame0_sgRNA01	SARS1	0.020901	YES	1684.74	5	7	591	1020	1611	0.366853	FLKGVL	1.71667	0		76
SEC13_ENST00000383801_Intron2_Frame0_sgRNA01	SEC13	0.020901	YES	2571.29	1	8	141	966	1107	0.127371	GKMVSV	0.866667	P55735	93.73	63
SEC23IP_ENST00000369075_Intron2_Frame0_sgRNA01	SEC23IP	0.020901	YES	425.556	2	16	696	2307	3003	0.231768	LPPVPS	0.4	Q9Y6Y8	38.715	66
SELENOF_ENST00000331835_Intron2_Frame0_sgRNA02	SELENOF	0.020901	YES	302.915	2	3	252	246	498	0.506024	TKKLYA	-0.7	O60613		75
STAT1_ENST00000415035_Intron19_Frame0_sgRNA01	STAT1	0.020901	YES	383.902	17	6	1632	621	2253	0.724368	FCKENI	-0.183333	P42224	90.005	70
TBC1D15_ENST00000550746_Intron1_Frame0_sgRNA01	TBC1D15	0.020901	YES	329.739	1	17	30	2046	2076	0.0144509	SGKIIY	0.433333	Q8TC07	85.02	77
TIMM8A_ENST00000372902_Intron1_Frame0_sgRNA01	TIMM8A	0.020901	YES	1203.38	1	1	132	162	294	0.44898	LCWEKC	0.0833333	O60220	97.995	71
UBALD1_ENST00000283474_Intron2_Frame0_sgRNA01	UBALD1	0.020901	YES	94.4869	2	1	183	351	534	0.342697	HQMMCT	-0.183333	Q8TB05	54.7	76
UBAP2L_ENST00000361546_Intron12_Frame0_sgRNA01	UBAP2L	0.020901	YES	1414.63	12	14	1491	1773	3264	0.456801	TSKIPA	-0.116667	Q14157	49.995	48
XPO7_ENST00000252512_Intron8_Frame0_sgRNA01	XPO7	0.020901	YES	274.378	8	20	837	2427	3264	0.256434	SPLVLS	1.43333	Q9UIA9	92.795	73
ZNF330_ENST00000262990_Intron5_Frame0_sgRNA01	ZNF330	0.020901	YES	134.012	4	5	291	672	963	0.302181	AMVGAI	2.3	Q9Y3S2	92.5	68
ATP5PO_ENST00000290299_Intron5_Frame0_sgRNA01	ATP5PO	0.0206223	YES	2389.05	5	2	441	201	642	0.686916	SASPLE	-0.183333	P48047	85.21	70
C9orf40_ENST00000376854_Intron1_Frame0_sgRNA02	C9orf40	0.0206223	YES	152.696	1	1	426	159	585	0.728205	SRQHNE	-3.16667	Q8IXQ3	56.83	72
CAST_ENST00000510756_Intron23_Frame0_sgRNA01	CAST	0.0206223	YES	278.492	23	8	1758	246	2004	0.877246	NGQDKP	-2.73333	P20810	75.705	81
CCNB2_ENST00000288207_Intron1_Frame0_sgRNA01	CCNB2	0.0206223	YES	82.3472	1	8	24	1173	1197	0.0200501	RPTVSS	-0.7	O95067	33.76	70
CSNK2A1_ENST00000646561_Intron3_Frame0_sgRNA01	CSNK2A1	0.0206223	YES	#N/A	2	10	213	963	1176	0.181122	ILKPVK	0.516667	P68400	92.875	75
ETFA_ENST00000557943_Intron11_Frame0_sgRNA01	ETFA	0.0206223	YES	1834.04	11	1	963	39	1002	0.961078	LFKVVP	1.58333	P13804	98.205	74
FKBP4_ENST00000001008_Intron8_Frame0_sgRNA01	FKBP4	0.0206223	YES	4313.1	8	2	1032	348	1380	0.747826	CNKALE	-0.466667	Q02790	98.425	70
GOT2_ENST00000245206_Intron5_Frame0_sgRNA01	GOT2	0.0206223	YES	2433.32	5	5	597	696	1293	0.461717	DISKIP	-0.133333	P00505	98.645	66
HMGN3_ENST00000620514_Intron5_Frame0_sgRNA01	HMGN3	0.0206223	YES	4804.92	5	2	261	132	393	0.664122	AEEIHI	0.1	0		62
IDH3B_ENST00000474315_Intron11_Frame0_sgRNA01	IDH3B	0.0206223	YES	1046.16	11	2	1071	93	1164	0.920103	VGKVRT	-0.183333	0		67
MYBBP1A_ENST00000381556_Intron8_Frame0_sgRNA01	MYBBP1A	0.0206223	YES	861.842	8	19	1023	2976	3999	0.255814	TAKLPK	-0.75	Q9BQG0	62.435	72
NELFCD_ENST00000602795_Intron1_Frame0_sgRNA01	NELFCD	0.0206223	YES	#N/A	1	14	114	1686	1800	0.0633333	GGQQED	-2.46667	0		75
PARP1_ENST00000366794_Intron15_Frame0_sgRNA01	PARP1	0.0206223	YES	4859.49	15	8	2154	891	3045	0.707389	VQQAVS	0.4	P09874	92.79	70
PHPT1_ENST00000247665_Intron2_Frame0_sgRNA02	PHPT1	0.0206223	YES	1334.37	2	1	285	93	378	0.753968	YSMAYG	-0.0166667	Q9NRX4	92.98	64
PRDX4_ENST00000379341_Intron6_Frame0_sgRNA01	PRDX4	0.0206223	YES	2772.96	6	1	765	51	816	0.9375	SETIIP	0.4	Q13162	98.14	77
PRRC2C_ENST00000338920_Intron24_Frame0_sgRNA01	PRRC2C	0.0206223	YES	522.11	23	10	6747	1707	8454	0.798084	TFKMES	-0.7	Q9Y520		69
RAB3GAP1_ENST00000442034_Intron24_Frame0_sgRNA01	RAB3GAP1	0.0206223	YES	324.801	24	1	2730	237	2967	0.920121	SDEAAA	-0.4	Q15042	47.035	70
RPL17-C18orf32_ENST00000584895_Intron5_Frame0|RPL17_ENST00000618619_Intron7_Frame0_sgRNA02	RPL17-C18orf32|RPL17	0.0206223	YES	#N/A	#N/A	#N/A	#N/A	#N/A	#N/A	#N/A	#N/A	#N/A	#N/A	#N/A	#N/A
RUVBL1_ENST00000322623_Intron2_Frame0_sgRNA01	RUVBL1	0.0206223	YES	3949.48	2	9	228	1143	1371	0.166302	TGKTAL	-0.0166667	Q9Y265	93.84	81
SELENOF_ENST00000331835_Intron1_Frame0_sgRNA02	SELENOF	0.0206223	YES	302.915	1	4	84	414	498	0.168675	LQAVSA	1.21667	O60613		72
SMC4_ENST00000357388_Intron16_Frame0_sgRNA01	SMC4	0.0206223	YES	854.729	15	8	2478	1389	3867	0.640807	SIQRLI	0.666667	Q9NTJ3	86.61	60
SUMO2_ENST00000420826_Intron3_Frame0_sgRNA01	SUMO2	0.0206223	YES	6172.65	3	1	225	63	288	0.78125	PAQLEM	-0.183333	P61956	93.945	69
SYAP1_ENST00000380155_Intron7_Frame0_sgRNA02	SYAP1	0.0206223	YES	2191.1	7	2	783	276	1059	0.739377	TQEDEE	-3.03333	Q96A49	32.775	71
TLE3_ENST00000558939_Intron10_Frame0_sgRNA01	TLE3	0.0206223	YES	358.275	10	10	765	1554	2319	0.329884	SNEDPA	-1.85	Q04726	38.09	69
TPM3_ENST00000651641_Intron4_Frame0_sgRNA01	TPM3	0.0206223	YES	5738.1	4	6	495	363	858	0.576923	YEEVAR	-1.13333	P06753	98.31	64
TRMT112_ENST00000544844_Intron3_Frame0_sgRNA02	TRMT112	0.0206223	YES	1751.71	3	1	270	108	378	0.714286	LLEVEV	1.5	Q9UI30	98.005	58
USP22_ENST00000261497_Intron1_Frame0_sgRNA02	USP22	0.0206223	YES	202.536	1	12	171	1407	1578	0.108365	KRKAKS	-2.53333	Q9UPT9	86.31	78
ANXA6_ENST00000354546_Intron5_Frame0_sgRNA01	ANXA6	0.0203436	YES	1496.71	4	21	318	1704	2022	0.15727	AISGIG	1.53333	P08133	91.16	68
AP3D1_ENST00000643116_Intron10_Frame0_sgRNA01	AP3D1	0.0203436	YES	346.957	10	22	906	2742	3648	0.248355	SIQLCV	1.78333	O14617	87.63	65
BCAP31_ENST00000458587_Intron7_Frame0_sgRNA01	BCAP31	0.0203436	YES	2646.24	7	1	903	39	942	0.958599	KLQAAV	0.7	P51572		67
CTNNBL1_ENST00000361383_Intron1_Frame0_sgRNA01	CTNNBL1	0.0203436	YES	528.221	1	15	30	1662	1692	0.0177305	SYQPNR	-2.53333	Q8WYA6	33.635	75
ECHS1_ENST00000368547_Intron7_Frame0_sgRNA02	ECHS1	0.0203436	YES	1918.13	7	1	807	66	873	0.924399	FATDDR	-1.26667	P30084	98.35	67
FAF2_ENST00000261942_Intron1_Frame0_sgRNA01	FAF2	0.0203436	YES	615.991	1	10	63	1275	1338	0.0470852	QFQDLT	-0.766667	Q96CS3	85.855	82
FTO_ENST00000471389_Intron1_Frame0_sgRNA01	FTO	0.0203436	YES	338.103	1	8	45	1473	1518	0.0296443	EAKKLR	-1.7	Q9C0B1	81.115	84
GSS_ENST00000651619_Intron2_Frame0_sgRNA01	GSS	0.0203436	YES	843.281	1	11	129	1296	1425	0.0905263	SSEVVS	0.416667	P48637	96.035	75
HGS_ENST00000329138_Intron14_Frame0_sgRNA01	HGS	0.0203436	YES	359.086	14	8	1179	1155	2334	0.505141	FSEPQF	-0.633333	O14964	35.035	62
KHSRP_ENST00000398148_Intron1_Frame0_sgRNA01	KHSRP	0.0203436	YES	2554.66	1	19	249	1887	2136	0.116573	ARQIAA	0.316667	Q92945	67.4	83
ME1_ENST00000369705_Intron1_Frame0_sgRNA01	ME1	0.0203436	YES	245.343	1	13	78	1641	1719	0.0453752	LNKDLA	-0.25	P48163	97.53	75
MRPL12_ENST00000333676_Intron3_Frame0_sgRNA02	MRPL12	0.0203436	YES	2927.15	3	2	345	252	597	0.577889	AQEAVE	-0.45	P52815	40.425	69
MYCBP_ENST00000397572_Intron1_Frame0_sgRNA01	MYCBP	0.0203436	YES	1041.13	1	4	15	297	312	0.0480769	HYKAAD	-1.38333	Q99417	62.57	57
NUP50_ENST00000347635_Intron3_Frame0_sgRNA02	NUP50	0.0203436	YES	734.681	2	5	153	1254	1407	0.108742	GFESDT	-1.01667	Q9UKX7	42.455	75
NUP93_ENST00000308159_Intron9_Frame0_sgRNA01	NUP93	0.0203436	YES	999.918	8	13	927	1533	2460	0.376829	GLQDGE	-1.25	Q8N1F7	82.975	80
POLR3K_ENST00000293860_Intron1_Frame0_sgRNA01	POLR3K	0.0203436	YES	293.217	1	2	111	216	327	0.33945	TRKVTN	-1.51667	Q9Y2Y1	82.28	71
PRKDC_ENST00000314191_Intron25_Frame0_sgRNA01	PRKDC	0.0203436	YES	1183.09	25	61	2934	9453	12387	0.236861	VDQVTR	-0.633333	P78527		75
RCN2_ENST00000320963_Intron4_Frame0_sgRNA01	RCN2	0.0203436	YES	1879.22	4	4	501	507	1008	0.497024	RFNLHL	-0.133333	Q14257	91.81	68
SAFB_ENST00000588852_Intron10_Frame0_sgRNA01	SAFB	0.0203436	YES	822.342	10	11	1443	1311	2754	0.523965	VEKAKN	-1.46667	Q15424	87.5	63
SEPTIN2_ENST00000616972_Intron3_Frame0_sgRNA01	SEPTIN2	0.0203436	YES	1842.62	2	10	114	1077	1191	0.0957179	MSKQQP	-1.9	Q15019	92.045	71
SMC2_ENST00000374793_Intron9_Frame0_sgRNA01	SMC2	0.0203436	YES	891.022	8	16	1020	2574	3594	0.283806	MVEDSK	-0.933333	O95347	87.3	82
SPTAN1_ENST00000630866_Intron26_Frame0_sgRNA01	SPTAN1	0.0203436	YES	1192.57	26	31	3543	3954	7497	0.472589	MPRDET	-1.98333	0		77
SPTAN1_ENST00000630866_Intron9_Frame0_sgRNA01	SPTAN1	0.0203436	YES	1192.57	9	48	1221	6276	7497	0.162865	EHKGEI	-1.66667	0		68
SRRT_ENST00000611405_Intron7_Frame0_sgRNA01	SRRT	0.0203436	YES	992.906	6	13	942	1689	2631	0.358039	GKQAEN	-2.16667	Q9BXP5	34.16	68
SSNA1_ENST00000322310_Intron2_Frame0_sgRNA02	SSNA1	0.0203436	YES	251.422	2	1	252	108	360	0.7	YLKILE	0.566667	O43805	98.415	69
UBE2L3_ENST00000458578_Intron1_Frame0_sgRNA02	UBE2L3	0.0203436	YES	#N/A	1	3	201	438	639	0.314554	GPEELE	-1.45	P68036	96.995	79
UBE2S_ENST00000264552_Intron1_Frame0_sgRNA03	UBE2S	0.0203436	YES	675.326	1	3	3	666	669	0.0044843	MNSN	-1.475	Q16763	46.52	70
XPO7_ENST00000252512_Intron2_Frame0_sgRNA01	XPO7	0.0203436	YES	274.378	2	26	165	3099	3264	0.0505515	RGSSSY	-1.43333	Q9UIA9	84.38	79
ZNF330_ENST00000262990_Intron2_Frame0_sgRNA02	ZNF330	0.0203436	YES	134.012	1	8	120	843	963	0.124611	ASMECD	-0.266667	Q9Y3S2	92.71	68
ALYREF_ENST00000505490_Intron5_Frame0_sgRNA01	ALYREF	0.0200649	YES	#N/A	5	1	780	15	795	0.981132	NARMDT	-1.41667	0		45
ANKHD1_ENST00000360839_Intron1_Frame0|ANKHD1-EIF4EBP3_ENST00000532219_Intron1_Frame0_sgRNA01	ANKHD1|ANKHD1-EIF4EBP3	0.0200649	YES	#N/A	#N/A	#N/A	#N/A	#N/A	#N/A	#N/A	#N/A	#N/A	#N/A	#N/A	#N/A
C1QBP_ENST00000225698_Intron5_Frame0_sgRNA01	C1QBP	0.0200649	YES	3415.43	5	1	699	150	849	0.823322	LDWALY	0.616667	Q07021	95.83	64
CETN2_ENST00000370277_Intron3_Frame0_sgRNA01	CETN2	0.0200649	YES	678.109	3	2	291	228	519	0.560694	QKMSEK	-2.28333	P41208	87.98	74
FLNA_ENST00000369850_Intron28_Frame0_sgRNA01	FLNA	0.0200649	YES	1720.13	27	20	4755	3189	7944	0.598565	QITDPE	-1.38333	P21333	83.03	74
KNOP1_ENST00000219837_Intron2_Frame0_sgRNA02	KNOP1	0.0200649	YES	397.437	1	3	918	459	1377	0.666667	WKEETD	-2.66667	Q1ED39	50.9	72
MAEA_ENST00000303400_Intron1_Frame0_sgRNA01	MAEA	0.0200649	YES	219.568	1	8	69	1122	1191	0.0579345	TLKVPY	0.0833333	Q7L5Y9	91.56	77
NACA_ENST00000550952_Intron9_Frame0_sgRNA01	NACA	0.0200649	YES	1084.65	8	2	2640	138	2778	0.950324	EEEVDE	-2.21667	E9PAV3	41.095	64
NCAPG_ENST00000251496_Intron16_Frame0_sgRNA01	NCAPG	0.0200649	YES	576.04	16	5	2466	582	3048	0.809055	DYQALT	-0.566667	Q9BPX3	64.245	72
PARP1_ENST00000366794_Intron3_Frame0_sgRNA01	PARP1	0.0200649	YES	4859.49	3	20	402	2643	3045	0.13202	IEKGQV	-0.433333	P09874	91.48	70
PTPN1_ENST00000371621_Intron4_Frame0_sgRNA01	PTPN1	0.0200649	YES	383.377	4	6	354	954	1308	0.270642	KGSLKC	-0.45	P18031	95	74
RCC1_ENST00000649185_Intron8_Frame0_sgRNA01	RCC1	0.0200649	YES	3352.81	4	6	534	825	1359	0.392936	SFRDNN	-2.16667	P18754	98.78	75
RIC8A_ENST00000325207_Intron5_Frame0_sgRNA01	RIC8A	0.0200649	YES	186.406	5	5	969	645	1614	0.600372	LHKTHR	-1.95	Q9NPQ8	81.475	75
SNRPA_ENST00000243563_Intron4_Frame0_sgRNA02	SNRPA	0.0200649	YES	1557.02	4	2	600	249	849	0.706714	AQPLSE	-0.633333	P09012	51.355	66
SNRPF_ENST00000266735_Intron1_Frame0_sgRNA02	SNRPF	0.0200649	YES	1279.73	1	3	3	258	261	0.0114943	MSLP	0.825	P62306	62.285	69
SNX9_ENST00000392185_Intron7_Frame0_sgRNA01	SNX9	0.0200649	YES	299.09	7	11	705	1083	1788	0.394295	PIIVGD	1.28333	Q9Y5X1	97.89	75
SPTAN1_ENST00000630866_Intron12_Frame0_sgRNA01	SPTAN1	0.0200649	YES	1192.57	12	45	1572	5925	7497	0.209684	KITALD	0.333333	0		56
SURF6_ENST00000372022_Intron3_Frame0_sgRNA02	SURF6	0.0200649	YES	359.013	3	2	393	693	1086	0.361878	RGQGSA	-1.3	O75683	48.72	69
TBRG4_ENST00000258770_Intron3_Frame0_sgRNA01	TBRG4	0.0200649	YES	410.553	2	8	735	1161	1896	0.387658	EDKCLE	-1.35	Q969Z0	94.79	66
UBE2T_ENST00000646651_Intron6_Frame0_sgRNA01	UBE2T	0.0200649	YES	1305.34	5	1	468	126	594	0.787879	KQKADE	-2.75	Q9NPD8	36.475	61
ZC3H18_ENST00000452588_Intron16_Frame0_sgRNA01	ZC3H18	0.0200649	YES	200.644	15	3	2541	393	2934	0.866053	LNKAAD	-0.583333	0		69
ADH5_ENST00000296412_Intron1_Frame0_sgRNA01	ADH5	0.0197863	YES	1406.65	1	8	12	1113	1125	0.0106667	ANEVIK	-0.0666667	P11766	98.18	74
C1QBP_ENST00000225698_Intron4_Frame0_sgRNA02	C1QBP	0.0197863	YES	3415.43	4	2	576	273	849	0.678445	EDEVGQ	-1.7	Q07021	50.045	70
CFAP298_ENST00000290155_Intron4_Frame0_sgRNA01	CFAP298	0.0197863	YES	621.105	4	3	534	339	873	0.611684	GTQAGL	0.1	P57076	80.475	67
CLTC_ENST00000621829_Intron17_Frame0_sgRNA01	CLTC	0.0197863	YES	2784.71	17	15	#N/A	#N/A	#N/A	#N/A	#N/A	#N/A	#N/A	#N/A	73
COA5_ENST00000328709_Intron1_Frame0_sgRNA02	COA5	0.0197863	YES	5.73678	1	2	99	126	225	0.44	VVQEGK	-0.483333	Q86WW8	91.455	74
EZR_ENST00000337147_Intron3_Frame0_sgRNA01	EZR	0.0197863	YES	1572.18	3	10	192	1569	1761	0.109029	DKKVSA	-1.01667	P15311	96.17	72
FAM210B_ENST00000371384_Intron1_Frame0_sgRNA03	FAM210B	0.0197863	YES	29.6801	1	2	186	393	579	0.321244	GHQDPS	-2.16667	Q96KR6	48.225	76
GINS1_ENST00000262460_Intron6_Frame0_sgRNA01	GINS1	0.0197863	YES	251.424	6	1	522	69	591	0.883249	NSQHFL	-0.733333	Q14691	95.49	76
H2AZ1_ENST00000296417_Intron3_Frame0_sgRNA02	H2AZ1	0.0197863	YES	#N/A	3	2	195	192	387	0.503876	TAEVLE	0.35	P0C0S5	98.52	62
HPRT1_ENST00000298556_Intron1_Frame0_sgRNA01	HPRT1	0.0197863	YES	5204.29	1	8	27	630	657	0.0410959	GVVISD	1.36667	P00492	98.28	76
HSPA4L_ENST00000508776_Intron15_Frame0_sgRNA01	HSPA4L	0.0197863	YES	864.34	14	5	1812	708	2520	0.719048	ENEGKM	-2.15	O95757	98.035	69
HSPA5_ENST00000324460_Intron2_Frame0_sgRNA01	HSPA5	0.0197863	YES	4180.78	2	6	354	1611	1965	0.180153	PFKVVE	0.366667	P11021	98.47	69
HSPD1_ENST00000388968_Intron8_Frame0_sgRNA01	HSPD1	0.0197863	YES	14489.1	7	4	969	753	1722	0.562718	GGAVFG	1.26667	P10809	93.245	63
KTN1_ENST00000395314_Intron7_Frame0_sgRNA01	KTN1	0.0197863	YES	681.088	6	37	1221	2853	4074	0.299705	QMKFQQ	-1.61667	Q86UP2	86.29	76
MRPL30_ENST00000338148_Intron3_Frame0_sgRNA02	MRPL30	0.0197863	YES	277.885	2	3	132	354	486	0.271605	PEKVFQ	-0.916667	Q8TCC3	93.105	69
MRPL37_ENST00000605337_Intron6_Frame0_sgRNA02	MRPL37	0.0197863	YES	403.307	6	1	1194	258	1452	0.822314	VVVKNK	0.216667	0		72
MRPS14_ENST00000476371_Intron2_Frame0_sgRNA01	MRPS14	0.0197863	YES	561.674	2	1	204	183	387	0.527132	ILQDVA	1.21667	O60783	95.675	73
PHF10_ENST00000339209_Intron9_Frame0_sgRNA01	PHF10	0.0197863	YES	150.285	9	3	1113	384	1497	0.743487	GYKPKV	-1.15	Q8WUB8	85.63	71
RUVBL2_ENST00000595090_Intron1_Frame0_sgRNA01	RUVBL2	0.0197863	YES	2669.42	1	14	12	1380	1392	0.00862069	ATVTAT	0.95	Q9Y230	26.395	72
SEPTIN6_ENST00000343984_Intron1_Frame0_sgRNA01	SEPTIN6	0.0197863	YES	257.631	1	9	30	1275	1305	0.0229885	RQVGEG	-1.35	Q14141	55.065	75
SLTM_ENST00000380516_Intron5_Frame0_sgRNA01	SLTM	0.0197863	YES	370.591	5	16	561	2544	3105	0.180676	TAQDGE	-1.63333	Q9NWH9	35.88	74
SNRPB_ENST00000438552_Intron3_Frame0_sgRNA01	SNRPB	0.0197863	YES	#N/A	3	4	267	456	723	0.369295	PKDTGI	-0.933333	P14678	66.3	68
SRSF5_ENST00000553521_Intron3_Frame0_sgRNA01	SRSF5	0.0197863	YES	1069.91	1	6	126	693	819	0.153846	GFVEFE	0.4	Q13243	88.22	66
TXNDC5_ENST00000379757_Intron3_Frame0_sgRNA01	TXNDC5	0.0197863	YES	1411	3	7	519	780	1299	0.399538	EPVTPE	-1.11667	Q8NBS9	54.21	71
ACLY_ENST00000352035_Intron3_Frame0_sgRNA01	ACLY	0.0195076	YES	2627.37	2	26	282	3024	3306	0.0852995	EATVGK	-0.416667	P53396	91.095	72
ADH1C_ENST00000515683_Intron2_Frame0_sgRNA01	ADH1C	0.0195076	YES	#N/A	2	7	120	1008	1128	0.106383	RIKMVA	0.666667	P00326	98.905	64
ANKFY1_ENST00000570535_Intron5_Frame0_sgRNA01	ANKFY1	0.0195076	YES	191.373	5	20	708	2928	3636	0.194719	SHWDDL	-1.35	Q9P2R3	86.915	66
AP2B1_ENST00000610402_Intron11_Frame0_sgRNA01	AP2B1	0.0195076	YES	1190.88	10	11	1437	1419	2856	0.503151	STQVQL	-0.0833333	P63010	95.835	68
AP3D1_ENST00000643116_Intron1_Frame0_sgRNA01	AP3D1	0.0195076	YES	346.957	1	31	96	3552	3648	0.0263158	EDEAKY	-2.31667	O14617	86.855	81
CCAR1_ENST00000265872_Intron15_Frame0_sgRNA01	CCAR1	0.0195076	YES	452.348	14	10	1920	1533	3453	0.556038	TMKVND	-0.916667	Q8IX12	89.99	70
DDX17_ENST00000396821_Intron2_Frame0_sgRNA01	DDX17	0.0195076	YES	2858.71	2	11	438	1758	2196	0.199454	LTPYEV	0.15	0		65
EIF5A_ENST00000336452_Intron3_Frame0_sgRNA01	EIF5A	0.0195076	YES	#N/A	3	2	360	195	555	0.648649	DFQLIG	0.616667	P63241	93.47	59
EXOSC9_ENST00000379663_Intron1_Frame0_sgRNA01	EXOSC9	0.0195076	YES	415.511	1	12	66	1305	1371	0.04814	EKKRLD	-2.58333	Q06265	92.84	65
LSM3_ENST00000306024_Intron1_Frame0_sgRNA02	LSM3	0.0195076	YES	2044.15	1	3	21	288	309	0.0679612	VDQQQT	-1.75	P62310	54.1	67
MCMBP_ENST00000360003_Intron2_Frame0_sgRNA01	MCMBP	0.0195076	YES	715.585	2	14	144	1785	1929	0.0746501	PKWVPS	-0.766667	Q9BTE3	86.98	71
MORC3_ENST00000400485_Intron1_Frame0_sgRNA01	MORC3	0.0195076	YES	102.521	1	16	39	2781	2820	0.0138298	LSALCP	1.58333	Q14149	86.215	72
MRE11_ENST00000323929_Intron19_Frame0_sgRNA01	MRE11	0.0195076	YES	640.031	18	1	2070	57	2127	0.973202	SSEDDD	-2.6	P49959	39.935	70
MYBBP1A_ENST00000381556_Intron4_Frame0_sgRNA01	MYBBP1A	0.0195076	YES	861.842	4	23	453	3546	3999	0.113278	LVKDQE	-1.06667	Q9BQG0	90.625	41
NEK9_ENST00000238616_Intron1_Frame0_sgRNA01	NEK9	0.0195076	YES	266.788	1	21	219	2721	2940	0.0744898	RTEDDS	-2.75	Q8TD19	76.9	72
NRBP1_ENST00000379863_Intron2_Frame0_sgRNA01	NRBP1	0.0195076	YES	296.863	1	17	210	1422	1632	0.128676	REEVNQ	-2.38333	0		68
NUDT21_ENST00000300291_Intron4_Frame0_sgRNA01	NUDT21	0.0195076	YES	1696.49	4	3	471	213	684	0.688596	PPQYPY	-1.81667	O43809	98.37	74
NUP93_ENST00000308159_Intron17_Frame0_sgRNA01	NUP93	0.0195076	YES	999.918	16	5	1899	561	2460	0.771951	LAKNAD	-0.583333	Q8N1F7	89.82	62
PFN1_ENST00000225655_Intron1_Frame0_sgRNA02	PFN1	0.0195076	YES	5955.65	1	2	132	291	423	0.312057	NITPAE	-0.5	P07737	98.465	71
PPIF_ENST00000225174_Intron1_Frame0_sgRNA01	PPIF	0.0195076	YES	1330.09	1	5	195	429	624	0.3125	VLELKA	1.03333	P30405	98.675	70
PSMD8_ENST00000215071_Intron1_Frame0_sgRNA01	PSMD8	0.0195076	YES	904.442	1	6	360	693	1053	0.34188	RLKLVL	1.2	P48556	80.67	72
RIOK1_ENST00000379834_Intron5_Frame0_sgRNA01	RIOK1	0.0195076	YES	345.403	5	12	480	1227	1707	0.281195	VEQVLD	0.283333	Q9BRS2	59.43	78
RNF114_ENST00000244061_Intron4_Frame0_sgRNA02	RNF114	0.0195076	YES	428.529	4	2	513	174	687	0.746725	KSVVCP	0.766667	Q9Y508	94.115	72
SEC31A_ENST00000395310_Intron23_Frame0_sgRNA01	SEC31A	0.0195076	YES	672.985	22	4	3027	636	3663	0.826372	KKKMPE	-2.48333	O94979	31.765	71
SLC25A5_ENST00000317881_Intron1_Frame0_sgRNA02	SLC25A5	0.0195076	YES	6607.77	1	3	111	786	897	0.123746	LLQVQH	0.266667	P05141	97.37	77
SMARCA5_ENST00000283131_Intron19_Frame0_sgRNA01	SMARCA5	0.0195076	YES	968.946	19	5	2520	639	3159	0.797721	LTQGFT	0.216667	O60264	85.17	66
SND1_ENST00000354725_Intron11_Frame0_sgRNA01	SND1	0.0195076	YES	2012.83	11	13	1242	1491	2733	0.454446	GKKVNV	-0.55	Q7KZF4	97.59	81
SRRT_ENST00000611405_Intron10_Frame0_sgRNA01	SRRT	0.0195076	YES	992.906	9	10	1317	1314	2631	0.50057	IISLCK	1.76667	Q9BXP5	94.15	71
TUBB2A_ENST00000333628_Intron1_Frame0_sgRNA02	TUBB2A	0.0195076	YES	126.262	1	3	57	1281	1338	0.0426009	GAKFWE	-0.683333	Q13885	95.735	67
ZNF703_ENST00000331569_Intron1_Frame0_sgRNA02	ZNF703	0.0195076	YES	246.592	1	1	243	1530	1773	0.137056	PIELDA	0.25	Q9H7S9	58.285	72
ALDH18A1_ENST00000371224_Intron10_Frame0_sgRNA01	ALDH18A1	0.0192289	YES	1552.02	9	8	1152	1236	2388	0.482412	PEQRAE	-2.46667	P54886	98.065	71
BOLA3_ENST00000327428_Intron1_Frame0_sgRNA01	BOLA3	0.0192289	YES	215.529	1	3	54	270	324	0.166667	IRGLPL	0.933333	Q53S33	60.78	71
CRELD2_ENST00000404488_Intron1_Frame0_sgRNA03	CRELD2	0.0192289	YES	277.722	1	10	129	1080	1209	0.1067	FNQGMV	0.25	Q6UXH1	96.19	64
DDX42_ENST00000578681_Intron17_Frame0_sgRNA01	DDX42	0.0192289	YES	572.225	15	2	2013	804	2817	0.71459	ENMDRG	-2.25	Q86XP3	39.57	61
DLAT_ENST00000280346_Intron1_Frame0_sgRNA01	DLAT	0.0192289	YES	755.74	1	13	279	1665	1944	0.143519	HQKVPL	-0.7	P10515	86.02	71
EIF3L_ENST00000652021_Intron9_Frame0_sgRNA01	EIF3L	0.0192289	YES	1820.82	9	4	906	789	1695	0.534513	NKKSMY	-1.91667	Q9Y262	55.73	70
GLUD1_ENST00000277865_Intron11_Frame0_sgRNA01	GLUD1	0.0192289	YES	1630.92	11	2	1494	183	1677	0.890877	RISGAS	-0.0333333	P00367	95.675	74
HTATSF1_ENST00000218364_Intron1_Frame0_sgRNA01	HTATSF1	0.0192289	YES	819.861	1	8	186	2082	2268	0.0820106	FPKITE	-0.4	O43719	79.08	73
KLC1_ENST00000452929_Intron13_Frame0_sgRNA01	KLC1	0.0192289	YES	538.202	12	3	1650	207	1857	0.88853	WNGDGT	-1.56667	Q07866	22.965	74
NALCN_ENST00000251127_Intron12_Frame0_sgRNA01	NALCN	0.0192289	YES	#N/A	11	32	1434	3783	5217	0.274871	YFQVLR	0.25	Q8IZF0	92.76	71
NDUFV3_ENST00000354250_Intron1_Frame0_sgRNA03	NDUFV3	0.0192289	YES	257.402	1	3	48	1374	1422	0.0337553	ALKTML	1.11667	P56181	54.315	75
NUP85_ENST00000245544_Intron18_Frame0_sgRNA01	NUP85	0.0192289	YES	386.599	18	1	1869	102	1971	0.94825	QLQDDD	-2.28333	Q9BW27	53.625	66
RAB2A_ENST00000262646_Intron3_Frame0_sgRNA01	RAB2A	0.0192289	YES	1016.93	3	5	186	453	639	0.29108	WDTAGQ	-1.2	P61019	88.56	71
TBCA_ENST00000306388_Intron2_Frame0_sgRNA03	TBCA	0.0192289	YES	4535.91	2	1	159	231	390	0.407692	KKQAEI	-1.41667	O75347	95.2	70
TOP1_ENST00000361337_Intron1_Frame0_sgRNA01	TOP1	0.0192289	YES	1543.73	1	20	33	2265	2298	0.0143603	DSQIEA	-0.833333	P11387	39.93	65
WDR1_ENST00000499869_Intron11_Frame0_sgRNA01	WDR1	0.0192289	YES	1225.02	11	4	1284	537	1821	0.705107	IGQIVL	2.18333	O75083	98.215	78
ACLY_ENST00000352035_Intron25_Frame0_sgRNA01	ACLY	0.0189502	YES	2627.37	24	4	2937	369	3306	0.888385	VKSINN	-0.5	P53396	93.51	71
ACTB_ENST00000646664_Intron2_Frame0_sgRNA01	ACTB	0.0189502	YES	917.859	1	4	123	1005	1128	0.109043	RHQGVM	-0.916667	P60709	68.65	64
BAG3_ENST00000369085_Intron3_Frame0_sgRNA02	BAG3	0.0189502	YES	248.402	3	1	909	819	1728	0.526042	RPQQPM	-2.13333	O95817	42.705	74
C11orf58_ENST00000228136_Intron4_Frame0_sgRNA02	C11orf58	0.0189502	YES	#N/A	4	1	318	234	552	0.576087	FSEVED	-0.716667	O00193	66.615	61
CAND1_ENST00000545606_Intron14_Frame0_sgRNA02	CAND1	0.0189502	YES	1457.24	14	1	3468	225	3693	0.939074	TTKVKA	-0.533333	Q86VP6	80.69	60
CHCHD2_ENST00000395422_Intron2_Frame0_sgRNA01	CHCHD2	0.0189502	YES	#N/A	2	2	300	156	456	0.657895	TYQEPQ	-2.35	Q9Y6H1	42.675	67
EEF2_ENST00000309311_Intron11_Frame0_sgRNA01	EEF2	0.0189502	YES	10196.1	11	4	1713	864	2577	0.664726	PIKKSD	-1.53333	P13639	92.805	68
EPN1_ENST00000411543_Intron5_Frame0_sgRNA02	EPN1	0.0189502	YES	372.932	5	6	936	1053	1989	0.470588	ADQEER	-2.78333	Q9Y6I3	39.275	78
FH_ENST00000366560_Intron3_Frame0_sgRNA01	FH	0.0189502	YES	1841.02	3	7	378	1155	1533	0.246575	ADEVAE	-0.45	P07954	98.845	70
GCN1_ENST00000300648_Intron1_Frame0_sgRNA01	GCN1	0.0189502	YES	535.811	1	57	18	7998	8016	0.00224551	DTQVSE	-1.3	Q92616	64.89	76
GSPT1_ENST00000434724_Intron10_Frame0_sgRNA01	GSPT1	0.0189502	YES	1619.48	10	5	1347	567	1914	0.703762	KYKDMG	-1.85	P15170	87.745	60
HM13_ENST00000398174_Intron2_Frame0_sgRNA01	HM13	0.0189502	YES	745.993	2	11	282	999	1281	0.220141	FFKIFS	1.36667	Q8TCT9	88.945	78
MACROH2A2_ENST00000373255_Intron4_Frame0_sgRNA02	MACROH2A2	0.0189502	YES	#N/A	3	5	477	642	1119	0.426273	SKKSKP	-2.48333	Q9P0M6	37.855	74
MAP1B_ENST00000296755_Intron4_Frame0_sgRNA01	MAP1B	0.0189502	YES	285.561	4	3	510	6897	7407	0.0688538	DQEIGE	-1.65	P46821	92.465	71
NUMA1_ENST00000393695_Intron21_Frame0_sgRNA01	NUMA1	0.0189502	YES	815.552	19	6	5463	885	6348	0.860586	MTKKLD	-1.05	Q14980	30.76	70
PAPOLA_ENST00000216277_Intron19_Frame0_sgRNA01	PAPOLA	0.0189502	YES	308.602	19	3	2004	234	2238	0.895442	TEEDET	-2.56667	P51003	37.405	71
PGD_ENST00000270776_Intron2_Frame0_sgRNA01	PGD	0.0189502	YES	3197.47	2	11	84	1368	1452	0.0578512	GFVVCA	2.51667	P52209	98.74	71
PPP1R8_ENST00000311772_Intron4_Frame0_sgRNA02	PPP1R8	0.0189502	YES	1101.3	4	3	492	564	1056	0.465909	ELDNLT	-0.6	Q12972	82.775	70
RRM1_ENST00000300738_Intron5_Frame0_sgRNA01	RRM1	0.0189502	YES	1333.84	5	14	447	1932	2379	0.187894	GFKTLE	-0.316667	P23921	90.03	66
SERBP1_ENST00000370995_Intron7_Frame0_sgRNA01	SERBP1	0.0189502	YES	8745.82	7	1	1170	57	1227	0.953545	TDKSSA	-1.31667	Q8NC51	47.905	65
TK1_ENST00000588734_Intron1_Frame0_sgRNA02	TK1	0.0189502	YES	534.946	1	5	66	738	804	0.0820896	QIQVIL	1.66667	0		53
YKT6_ENST00000223369_Intron6_Frame0_sgRNA01	YKT6	0.0189502	YES	639.688	6	1	561	36	597	0.939698	YKTARK	-2.08333	O15498	88.04	79
YTHDF2_ENST00000373812_Intron4_Frame0_sgRNA02	YTHDF2	0.0189502	YES	1329.43	4	1	1716	24	1740	0.986207	VKKERQ	-2.51667	Q9Y5A9	84.915	79
YWHAQ_ENST00000381844_Intron1_Frame0_sgRNA02	YWHAQ	0.0189502	YES	3903.01	1	4	294	444	738	0.398374	TVLELL	1.9	P27348	98.615	75
ARPP19_ENST00000564163_Intron3_Frame0_sgRNA02	ARPP19	0.0186715	YES	576.429	3	1	225	171	396	0.568182	QKGQKY	-2.75	0		68
ATP5PB_ENST00000369722_Intron6_Frame0_sgRNA02	ATP5PB	0.0186715	YES	1279.52	6	1	693	78	771	0.898833	TQQEKE	-3.1	P24539	65.985	64
C9orf40_ENST00000376854_Intron1_Frame0_sgRNA03	C9orf40	0.0186715	YES	152.696	1	1	426	159	585	0.728205	SRQHNE	-3.16667	Q8IXQ3	56.83	71
CCDC77_ENST00000239830_Intron4_Frame0_sgRNA01	CCDC77	0.0186715	YES	29.7899	2	9	270	1197	1467	0.184049	EGQHKL	-1.78333	Q9BR77	93.3	76
CCT4_ENST00000394440_Intron5_Frame0_sgRNA01	CCT4	0.0186715	YES	5325.55	5	9	522	1098	1620	0.322222	NSKVVS	-0.1	P50991	86.605	68
CIAPIN1_ENST00000394391_Intron6_Frame0_sgRNA02	CIAPIN1	0.0186715	YES	750.392	5	3	630	309	939	0.670927	DSMDLI	0.4	Q6FI81	63.415	69
CPSF3_ENST00000238112_Intron11_Frame0_sgRNA01	CPSF3	0.0186715	YES	438.755	11	7	1395	660	2055	0.678832	LAKVMG	1.23333	Q9UKF6	85.995	70
CUL1_ENST00000409469_Intron9_Frame0_sgRNA01	CUL1	0.0186715	YES	564.932	8	14	1083	1248	2331	0.464607	ALNDPK	-1.15	Q13616	89.045	79
FERMT2_ENST00000553373_Intron11_Frame0_sgRNA01	FERMT2	0.0186715	YES	331.565	11	5	1602	462	2064	0.776163	NKQPGY	-2.36667	Q96AC1	88.4	74
G3BP1_ENST00000394123_Intron3_Frame0_sgRNA01	G3BP1	0.0186715	YES	3062.52	2	9	177	1224	1401	0.126338	GQKEIH	-1.66667	Q13283	98.02	58
GTF2A1_ENST00000553612_Intron1_Frame0_sgRNA01	GTF2A1	0.0186715	YES	331.742	1	8	30	1101	1131	0.0265252	NTVPKL	-0.283333	P52655	86.555	72
HIBADH_ENST00000265395_Intron2_Frame0_sgRNA02	HIBADH	0.0186715	YES	488.409	2	6	252	759	1011	0.249258	GEQVVS	0.0333333	P31937	98.505	72
HNRNPAB_ENST00000358344_Intron3_Frame0_sgRNA01	HNRNPAB	0.0186715	YES	2782.5	2	5	378	621	999	0.378378	VEKVLD	0.216667	Q99729	89.94	73
HSP90B1_ENST00000299767_Intron17_Frame0_sgRNA01	HSP90B1	0.0186715	YES	3361.45	17	1	2382	30	2412	0.987562	TAKEST	-1.3	P14625	37.615	48
ITPA_ENST00000380113_Intron1_Frame0_sgRNA01	ITPA	0.0186715	YES	2221.45	1	7	66	519	585	0.112821	LEEVVQ	0.283333	Q9BY32	95.445	74
MPHOSPH10_ENST00000244230_Intron4_Frame0_sgRNA01	MPHOSPH10	0.0186715	YES	357.392	4	7	1098	948	2046	0.536657	QEKMNE	-2.66667	O00566	94.9	65
MRPS9_ENST00000258455_Intron2_Frame0_sgRNA01	MRPS9	0.0186715	YES	582.065	2	9	315	876	1191	0.264484	DIDRAI	-0.116667	P82933	97.01	74
MTA2_ENST00000278823_Intron8_Frame0_sgRNA01	MTA2	0.0186715	YES	730.135	8	10	693	1314	2007	0.345291	ITLFHA	1.5	O94776	98.075	56
MTHFD1_ENST00000652337_Intron14_Frame0_sgRNA01	MTHFD1	0.0186715	YES	3171.27	14	13	1419	1389	2808	0.505342	TDKALF	0.05	P11586	93.705	62
MTPN_ENST00000393085_Intron1_Frame0_sgRNA02	MTPN	0.0186715	YES	3322.33	1	3	72	285	357	0.201681	VAKGED	-0.883333	P58546	88.06	71
NARS1_ENST00000256854_Intron7_Frame0_sgRNA01	NARS1	0.0186715	YES	941.731	7	7	579	1068	1647	0.351548	GKQAPG	-1.33333	O43776	84.55	64
NDUFS6_ENST00000274137_Intron2_Frame0_sgRNA01	NDUFS6	0.0186715	YES	575.197	2	2	186	189	375	0.496	QKEVNE	-2.28333	O75380	94.035	76
PAICS_ENST00000399688_Intron7_Frame0_sgRNA01	PAICS	0.0186715	YES	4162.6	7	3	792	507	1299	0.6097	RVELLL	1.26667	P22234	86.475	74
PDCL_ENST00000259467_Intron3_Frame0_sgRNA02	PDCL	0.0186715	YES	134.923	2	1	354	552	906	0.390728	SGKMTL	-0.0166667	Q13371	51.48	72
PNN_ENST00000216832_Intron4_Frame0_sgRNA01	PNN	0.0186715	YES	961.054	4	5	327	1827	2154	0.151811	VKKPAL	0.0666667	Q9H307	62.255	65
PSMG1_ENST00000331573_Intron6_Frame0_sgRNA02	PSMG1	0.0186715	YES	289.475	6	1	792	75	867	0.913495	LVKNIP	0.583333	O95456	75.975	78
RAD18_ENST00000264926_Intron1_Frame0_sgRNA01	RAD18	0.0186715	YES	202.231	1	12	51	1437	1488	0.0342742	VMKTID	0.416667	Q9NS91	93.54	69
RBM26_ENST00000622611_Intron12_Frame0_sgRNA01	RBM26	0.0186715	YES	474.057	12	10	1869	1161	3030	0.616832	SPKPLV	0.0166667	0		70
RTF1_ENST00000389629_Intron2_Frame0_sgRNA01	RTF1	0.0186715	YES	255.48	2	16	309	1824	2133	0.144866	DDEWTF	-1.55	Q92541	43.9	71
SHMT2_ENST00000328923_Intron8_Frame0_sgRNA01	SHMT2	0.0186715	YES	2115.19	8	4	1023	492	1515	0.675248	LKQACT	-7.40149e-17	P34897	98.82	66
SPTAN1_ENST00000630866_Intron15_Frame0_sgRNA01	SPTAN1	0.0186715	YES	1192.57	15	42	2011	5486	7497	0.268241	LKGIKL	0.65	0		57
STAC_ENST00000273183_Intron9_Frame0_sgRNA01	STAC	0.0186715	YES	#N/A	9	2	972	237	1209	0.80397	WWKGKI	-0.916667	Q99469	96.18	54
TRIR_ENST00000242784_Intron1_Frame0_sgRNA02	TRIR	0.0186715	YES	1231.1	1	2	345	186	531	0.649718	LSFVGK	0.95	Q9BQ61	58.82	77
TRIR_ENST00000242784_Intron2_Frame0_sgRNA02	TRIR	0.0186715	YES	1231.1	2	1	423	108	531	0.79661	EDEVLT	-0.533333	Q9BQ61	49.005	72
TXLNA_ENST00000373610_Intron9_Frame0_sgRNA01	TXLNA	0.0186715	YES	1691.67	8	2	1251	390	1641	0.76234	MEKMTK	-1.36667	P40222	91.185	67
USP10_ENST00000570191_Intron3_Frame0_sgRNA01	USP10	0.0186715	YES	473.311	2	12	102	2307	2409	0.0423412	SVELPP	0.0833333	Q14694	33.025	75
C1orf35_ENST00000272139_Intron3_Frame0_sgRNA01	C1orf35	0.0183929	YES	#N/A	3	5	291	501	792	0.367424	SKEDFA	-1.18333	Q9BU76	74.335	55
CALU_ENST00000542996_Intron7_Frame0_sgRNA02	CALU	0.0183929	YES	2924.73	6	1	867	105	972	0.891975	QNKDGK	-3.11667	O43852	90.03	63
COPS2_ENST00000299259_Intron4_Frame0_sgRNA01	COPS2	0.0183929	YES	1058.47	4	9	372	981	1353	0.274945	SKQNSD	-2.66667	P61201	79.96	73
CSNK2A2_ENST00000262506_Intron2_Frame0_sgRNA01	CSNK2A2	0.0183929	YES	849.913	2	9	216	837	1053	0.205128	ILKPVK	0.516667	P19784	93.755	74
CTNNBL1_ENST00000361383_Intron2_Frame0_sgRNA01	CTNNBL1	0.0183929	YES	528.221	2	14	219	1473	1692	0.129433	EEEEEP	-3.18333	Q8WYA6	40.17	75
DIAPH2_ENST00000324765_Intron3_Frame0_sgRNA01	DIAPH2	0.0183929	YES	87.7988	3	24	342	2964	3306	0.103448	KMMEDM	-0.866667	O60879	85.315	77
EIF4B_ENST00000420463_Intron3_Frame0_sgRNA02	EIF4B	0.0183929	YES	1437.49	3	12	360	1491	1851	0.194489	GLNISA	0.9	0		63
EPB41L3_ENST00000341928_Intron21_Frame0_sgRNA01	EPB41L3	0.0183929	YES	313.983	20	1	3153	111	3264	0.965993	HDQALA	-0.466667	Q9Y2J2	76.715	73
FAF1_ENST00000396153_Intron1_Frame0_sgRNA01	FAF1	0.0183929	YES	348.341	1	18	45	1908	1953	0.0230415	DFQACT	-0.1	Q9UNN5	91.345	81
FIS1_ENST00000223136_Intron1_Frame0_sgRNA01	FIS1	0.0183929	YES	480.912	1	4	45	414	459	0.0980392	DLLKFE	-0.0833333	Q9Y3D6	84.28	65
FLII_ENST00000327031_Intron1_Frame0_sgRNA01	FLII	0.0183929	YES	258.979	1	29	63	3747	3810	0.0165354	DFKGGY	-1.11667	Q13045	77.73	71
GPX4_ENST00000354171_Intron1_Frame0_sgRNA01	GPX4	0.0183929	YES	607.088	1	6	84	510	594	0.141414	GTMCAS	0.716667	P36969		67
INVS_ENST00000262457_Intron5_Frame0_sgRNA01	INVS	0.0183929	YES	5.59319	4	12	615	2583	3198	0.192308	CILDAA	1.81667	Q9Y283	92.255	69
LRRFIP2_ENST00000336686_Intron18_Frame0_sgRNA01	LRRFIP2	0.0183929	YES	157.832	17	10	1107	1059	2166	0.51108	ELKESL	-0.683333	Q9Y608	96.28	70
MAPRE1_ENST00000375571_Intron6_Frame0_sgRNA02	MAPRE1	0.0183929	YES	2911.11	5	1	750	57	807	0.929368	ATDEGF	-0.583333	Q15691	71.39	68
MARK2_ENST00000402010_Intron11_Frame0_sgRNA01	MARK2	0.0183929	YES	304.084	11	8	1101	1266	2367	0.465146	SSELEG	-0.866667	Q7KZI7	36	68
MCM3_ENST00000616552_Intron6_Frame0_sgRNA01	MCM3	0.0183929	YES	2165.39	6	11	1014	1548	2562	0.395785	RSKDIF	-0.9	P25205	90.72	62
MFN1_ENST00000471841_Intron9_Frame0_sgRNA01	MFN1	0.0183929	YES	59.354	8	9	975	1251	2226	0.438005	IFEECI	1.21667	Q8IWA4	93.2	72
MRPL17_ENST00000288937_Intron2_Frame0_sgRNA01	MRPL17	0.0183929	YES	176.894	2	1	243	285	528	0.460227	WLTEKD	-1.45	Q9NRX2	97.765	68
MRPL42_ENST00000549982_Intron4_Frame0_sgRNA01	MRPL42	0.0183929	YES	316.356	3	2	219	210	429	0.51049	HTKPIP	-1.08333	Q9Y6G3	93.465	77
MRPS23_ENST00000313608_Intron4_Frame0_sgRNA02	MRPS23	0.0183929	YES	691.743	4	1	420	153	573	0.732984	ARTQHG	-1.75	Q9Y3D9	45.435	49
NAA15_ENST00000296543_Intron15_Frame0_sgRNA01	NAA15	0.0183929	YES	1291.23	15	5	1947	654	2601	0.748558	LAKVET	0.283333	Q9BXJ9	91.7	74
NAMPT_ENST00000222553_Intron1_Frame0_sgRNA01	NAMPT	0.0183929	YES	955.716	1	10	57	1419	1476	0.0386179	SYKVTH	-0.95	P43490	97.62	73
NARS1_ENST00000256854_Intron13_Frame0_sgRNA01	NARS1	0.0183929	YES	941.731	13	1	1515	132	1647	0.919854	TDQRKY	-2.9	O43776	98.545	72
NOL11_ENST00000253247_Intron1_Frame0_sgRNA01	NOL11	0.0183929	YES	368.877	1	17	141	2019	2160	0.0652778	LYKVSD	-0.25	Q9H8H0	89.72	70
NOP2_ENST00000382421_Intron5_Frame0_sgRNA01	NOP2	0.0183929	YES	1033.02	4	12	474	2064	2538	0.186761	GEAAGV	0.583333	P46087	55.825	68
NSFL1C_ENST00000476071_Intron6_Frame0_sgRNA01	NSFL1C	0.0183929	YES	1148.54	6	4	543	576	1119	0.485255	SQDVHV	-0.433333	Q9UNZ2	83.22	70
PCNP_ENST00000265260_Intron2_Frame0_sgRNA02	PCNP	0.0183929	YES	1056.58	2	3	279	258	537	0.519553	GSSKPK	-1.9	Q8WW12	59.48	78
PSMD13_ENST00000431206_Intron7_Frame0_sgRNA01	PSMD13	0.0183929	YES	1415.53	7	4	780	357	1137	0.686016	GQQPDL	-1.45	Q9UNM6	72.955	75
RCN2_ENST00000320963_Intron1_Frame0_sgRNA01	RCN2	0.0183929	YES	1879.22	1	7	144	864	1008	0.142857	GVQEDV	-0.416667	Q14257	37.825	73
RPL27_ENST00000589037_Intron2_Frame0_sgRNA01	RPL27	0.0183929	YES	8825.31	1	3	81	330	411	0.19708	IVKNID	0.383333	P61353	93.595	67
RPL39_ENST00000361575_Intron1_Frame0_sgRNA02	RPL39	0.0183929	YES	#N/A	1	2	3	153	156	0.0192308	MSSH	-0.725	P62891	79.81	71
RPL7A_ENST00000323345_Intron1_Frame0_sgRNA02	RPL7A	0.0183929	YES	8847.29	1	7	3	798	801	0.00374532	MPKG	-1	P62424	46.58	67
SMC2_ENST00000374793_Intron18_Frame0_sgRNA01	SMC2	0.0183929	YES	891.022	17	7	2451	1143	3594	0.68197	KQQEVE	-2.28333	O95347	87.27	68
SNRPC_ENST00000244520_Intron2_Frame0_sgRNA01	SNRPC	0.0183929	YES	1730.1	2	4	51	429	480	0.10625	HDSPSV	-0.95	P09234	88.44	72
SPTAN1_ENST00000630866_Intron38_Frame0_sgRNA01	SPTAN1	0.0183929	YES	1192.57	38	19	4905	2592	7497	0.654262	AVKARL	0.533333	0		65
STT3A_ENST00000392708_Intron12_Frame0_sgRNA01	STT3A	0.0183929	YES	276.869	11	6	1365	753	2118	0.644476	KNEVAS	-0.95	P46977	84.52	69
STUB1_ENST00000219548_Intron5_Frame0_sgRNA01	STUB1	0.0183929	YES	696.884	5	2	669	243	912	0.733553	KRKKRD	-4.03333	Q9UNE7	75.9	51
VAMP2_ENST00000488857_Intron2_Frame0_sgRNA01	VAMP2	0.0183929	YES	2128.56	2	3	129	228	357	0.361345	VDEVVD	0.35	0		69
ANXA7_ENST00000372919_Intron2_Frame0_sgRNA01	ANXA7	0.0181142	YES	711.637	1	12	54	1413	1467	0.0368098	GYPPAG	-0.583333	P20073	41.345	70
ARL3_ENST00000260746_Intron1_Frame0_sgRNA01	ARL3	0.0181142	YES	805.387	1	5	3	546	549	0.00546448	MGLL	2.275	P36405	74.95	71
ATP5MG_ENST00000300688_Intron2_Frame0_sgRNA03	ATP5MG	0.0181142	YES	1294.78	2	1	213	99	312	0.682692	TVKEAV	0.35	O75964	95.145	60
BCL2L2-PABPN1_ENST00000553781_Intron5_Frame0|PABPN1_ENST00000216727_Intron3_Frame0_sgRNA03	BCL2L2-PABPN1|PABPN1	0.0181142	YES	#N/A	#N/A	#N/A	#N/A	#N/A	#N/A	#N/A	#N/A	#N/A	#N/A	#N/A	#N/A
CBX5_ENST00000209875_Intron3_Frame0_sgRNA03	CBX5	0.0181142	YES	1914.54	2	2	324	252	576	0.5625	KREQSN	-3.28333	P45973	36.435	76
CCDC138_ENST00000295124_Intron1_Frame0_sgRNA01	CCDC138	0.0181142	YES	48.1353	1	14	93	1905	1998	0.0465465	PDEYDF	-1.76667	Q96M89	28.085	71
CHAF1A_ENST00000301280_Intron3_Frame0_sgRNA01	CHAF1A	0.0181142	YES	314.371	3	12	960	1911	2871	0.334378	LRRITK	-0.883333	Q13111	51.935	76
COPG2_ENST00000425248_Intron6_Frame0_sgRNA01	COPG2	0.0181142	YES	369.386	6	18	399	2217	2616	0.152523	ITDGTM	0.183333	Q9UBF2	82.24	68
CSE1L_ENST00000262982_Intron24_Frame0_sgRNA01	CSE1L	0.0181142	YES	2607.4	23	1	2826	90	2916	0.969136	PGRVPS	-0.783333	P55060	88.52	61
CTNNB1_ENST00000643541_Intron9_Frame0_sgRNA01	CTNNB1	0.0181142	YES	318.554	7	7	1185	1161	2346	0.505115	TKQEGM	-1.68333	P35222	94.345	61
DCTN2_ENST00000434715_Intron1_Frame0_sgRNA01	DCTN2	0.0181142	YES	1909.96	1	15	36	1185	1221	0.029484	PGIARN	-0.616667	Q13561	84.715	70
DDX51_ENST00000397333_Intron2_Frame0_sgRNA01	DDX51	0.0181142	YES	165.877	2	13	519	1482	2001	0.25937	APKVQP	-0.766667	Q8N8A6	54.54	70
E2F3_ENST00000346618_Intron1_Frame0_sgRNA02	E2F3	0.0181142	YES	37.471	1	6	393	1005	1398	0.281116	GPPAKR	-1.7	O00716	51.17	79
ETF1_ENST00000360541_Intron9_Frame0_sgRNA01	ETF1	0.0181142	YES	1421.99	8	2	1083	231	1314	0.824201	DKETGQ	-2.58333	P62495	66.525	68
FUBP1_ENST00000370768_Intron14_Frame0_sgRNA01	FUBP1	0.0181142	YES	2606.6	14	6	1344	591	1935	0.694574	KIGGPV	0.4	Q96AE4	71.305	70
GEMIN2_ENST00000308317_Intron2_Frame0_sgRNA01	GEMIN2	0.0181142	YES	232.179	2	8	222	588	810	0.274074	NISLSG	0.466667	O14893	71.355	71
ISY1_ENST00000273541_Intron1_Frame0|ISY1-RAB43_ENST00000418265_Intron1_Frame0_sgRNA01	ISY1|ISY1-RAB43	0.0181142	YES	#N/A	#N/A	#N/A	#N/A	#N/A	#N/A	#N/A	#N/A	#N/A	#N/A	#N/A	#N/A
LSM12_ENST00000293406_Intron4_Frame0_sgRNA01	LSM12	0.0181142	YES	614.32	4	1	495	93	588	0.841837	RKIVEK	-1.18333	Q3MHD2	98.245	69
MPLKIP_ENST00000306984_Intron1_Frame0_sgRNA03	MPLKIP	0.0181142	YES	84.3576	1	1	339	201	540	0.627778	HPQGSP	-1.85	Q8TAP9	48.565	66
NUP153_ENST00000537253_Intron4_Frame0_sgRNA01	NUP153	0.0181142	YES	330.197	4	19	723	3798	4521	0.15992	LSPSLG	0.666667	P49790	37.065	62
PCNP_ENST00000265260_Intron3_Frame0_sgRNA02	PCNP	0.0181142	YES	1056.58	3	2	354	183	537	0.659218	DEDSEP	-2.73333	Q8WW12	55.6	70
PDCD6IP_ENST00000457054_Intron16_Frame0_sgRNA01	PDCD6IP	0.0181142	YES	1905.5	16	2	2259	363	2622	0.861556	TMPPTK	-1.1	Q8WUM4	47.85	71
RTCB_ENST00000216038_Intron1_Frame0_sgRNA01	RTCB	0.0181142	YES	2252.5	1	11	93	1425	1518	0.0612648	NMQVEG	-0.8	Q9Y3I0	97.58	78
SAE1_ENST00000270225_Intron5_Frame0_sgRNA01	SAE1	0.0181142	YES	1924.34	5	4	627	414	1041	0.602305	VKKKVV	0.15	Q9UBE0	97.335	75
SCAMP2_ENST00000268099_Intron2_Frame0_sgRNA01	SCAMP2	0.0181142	YES	351.989	2	7	126	864	990	0.127273	FSETNA	-0.65	O15127	37.93	75
SCNM1_ENST00000368905_Intron1_Frame0_sgRNA01	SCNM1	0.0181142	YES	31.964	1	6	51	642	693	0.0735931	VLKKRR	-1.46667	Q9BWG6	88.925	68
SELENOI_ENST00000260585_Intron1_Frame0_sgRNA01	SELENOI	0.0181142	YES	136.173	1	9	57	1137	1194	0.0477387	KYKYSA	-1.56667	Q9C0D9		75
SERINC1_ENST00000339697_Intron1_Frame0_sgRNA01	SERINC1	0.0181142	YES	62.7722	1	9	39	1323	1362	0.0286344	ASWIPC	0.916667	Q9NRX5	53.9	74
SNRPB2_ENST00000377943_Intron4_Frame0_sgRNA01	SNRPB2	0.0181142	YES	2070.88	3	3	378	300	678	0.557522	PGQGTP	-1.36667	P08579	36.82	64
TRAP1_ENST00000246957_Intron4_Frame0_sgRNA01	TRAP1	0.0181142	YES	1828.11	4	14	471	1644	2115	0.222695	TIQDTG	-0.716667	Q12931	98.35	78
UBQLN1_ENST00000376395_Intron10_Frame0_sgRNA01	UBQLN1	0.0181142	YES	1583.34	10	1	1617	153	1770	0.913559	NPQLQN	-1.96667	Q9UMX0	45.255	69
UCHL3_ENST00000377595_Intron1_Frame0_sgRNA01	UCHL3	0.0181142	YES	1908.19	1	8	42	651	693	0.0606061	NPEVTN	-1.43333	P15374	94.505	59
WDR75_ENST00000314761_Intron18_Frame0_sgRNA01	WDR75	0.0181142	YES	300.61	18	3	2049	444	2493	0.821901	SKQLLA	0.2	Q8IWA0	50.46	66
XPOT_ENST00000332707_Intron11_Frame0_sgRNA01	XPOT	0.0181142	YES	336.496	10	14	1182	1707	2889	0.409138	ENEGED	-2.98333	O43592	89.68	65
CHAF1B_ENST00000314103_Intron7_Frame0_sgRNA02	CHAF1B	0.0178355	YES	407.422	6	7	663	1017	1680	0.394643	EGEARS	-1.81667	Q13112	62.7	71
COPZ1_ENST00000549043_Intron7_Frame0_sgRNA01	COPZ1	0.0178355	YES	2331.08	6	2	471	87	558	0.844086	ALRGED	-1.05	P61923	52.205	68
COX16_ENST00000389912_Intron2_Frame0_sgRNA01	COX16	0.0178355	YES	129.301	2	2	141	180	321	0.439252	KSKMDP	-1.96667	Q9P0S2	58.685	73
CRNKL1_ENST00000377340_Intron2_Frame0_sgRNA01	CRNKL1	0.0178355	YES	174.809	2	13	534	2013	2547	0.209658	VAKVKN	-0.183333	Q9BZJ0	55.86	78
CTNND1_ENST00000399050_Intron5_Frame0_sgRNA01	CTNND1	0.0178355	YES	525.097	3	16	420	2487	2907	0.144479	ETTVKK	-1.41667	O60716	37.825	61
CUL5_ENST00000393094_Intron1_Frame0_sgRNA01	CUL5	0.0178355	YES	223.554	1	18	24	2319	2343	0.0102433	LLKNKG	-0.683333	Q93034	46.835	73
EEF2_ENST00000309311_Intron7_Frame0_sgRNA01	EEF2	0.0178355	YES	10196.1	7	8	1011	1566	2577	0.392317	LLKAVM	1.93333	P13639	91.66	56
EIF2S3_ENST00000253039_Intron10_Frame0_sgRNA02	EIF2S3	0.0178355	YES	2251.82	10	2	1182	237	1419	0.832981	AAKVQK	-0.583333	P41091	81.765	68
ETF1_ENST00000360541_Intron6_Frame0_sgRNA01	ETF1	0.0178355	YES	1421.99	5	5	732	582	1314	0.557078	FDQRLQ	-1.4	P62495	91.22	71
FBL_ENST00000221801_Intron4_Frame0_sgRNA02	FBL	0.0178355	YES	2100.06	4	5	378	588	966	0.391304	SISEGD	-0.75	P22087	75.25	72
GART_ENST00000381815_Intron7_Frame0_sgRNA01	GART	0.0178355	YES	2421.13	6	15	723	2310	3033	0.238378	APQVSN	-0.566667	P22102	92.8	61
HDHD5_ENST00000336737_Intron2_Frame0_sgRNA02	HDHD5	0.0178355	YES	879.97	2	6	330	942	1272	0.259434	GCEVDA	0.183333	Q9BXW7	95.57	79
HNRNPR_ENST00000374616_Intron9_Frame0_sgRNA01	HNRNPR	0.0178355	YES	1980.09	8	2	1176	735	1911	0.615385	AVKAMD	0.383333	O43390	91.605	66
HSPA4_ENST00000304858_Intron14_Frame0_sgRNA01	HSPA4	0.0178355	YES	3721.07	14	5	1803	720	2523	0.714625	ENEGKM	-2.15	P34932	97.89	64
MDH2_ENST00000315758_Intron4_Frame0_sgRNA01	MDH2	0.0178355	YES	5417.49	4	5	429	588	1017	0.421829	ANPVNS	-0.566667	P40926	96.69	77
MORF4L1_ENST00000331268_Intron8_Frame0_sgRNA01	MORF4L1	0.0178355	YES	511.329	8	5	555	534	1089	0.509642	VENEET	-1.75	Q9UBU8	49.485	62
MPZ_ENST00000463290_Intron5_Frame0_sgRNA01	MPZ	0.0178355	YES	#N/A	5	1	645	102	747	0.863454	GRQTPV	-1.08333	P25189	44.33	53
MRE11_ENST00000323929_Intron13_Frame0_sgRNA01	MRE11	0.0178355	YES	640.031	12	7	1500	627	2127	0.705219	DEEVRR	-2.55	P49959	78.655	75
NSUN2_ENST00000264670_Intron1_Frame0_sgRNA01	NSUN2	0.0178355	YES	1291.11	1	18	96	2208	2304	0.0416667	GEAGWE	-1.15	Q08J23	33.16	56
PACSIN2_ENST00000263246_Intron2_Frame0_sgRNA01	PACSIN2	0.0178355	YES	619.005	1	9	60	1401	1461	0.0410678	FWEVGN	-0.216667	Q9UNF0	96.345	76
PFAS_ENST00000314666_Intron15_Frame0_sgRNA01	PFAS	0.0178355	YES	1037.4	14	13	1791	2226	4017	0.445855	DRRIVL	0	O15067	95.725	76
PKM_ENST00000565184_Intron4_Frame0_sgRNA01	PKM	0.0178355	YES	12144.3	3	7	483	1218	1701	0.283951	IKGSGT	-0.283333	0		69
POLR2F_ENST00000407936_Intron2_Frame0_sgRNA01	POLR2F	0.0178355	YES	213.674	2	4	90	387	477	0.188679	AEEEGQ	-2.1	0		75
PRKDC_ENST00000314191_Intron35_Frame0_sgRNA01	PRKDC	0.0178355	YES	1183.09	35	51	4572	7815	12387	0.369097	GGLCER	-0.416667	P78527		70
PSMD2_ENST00000310118_Intron1_Frame0_sgRNA01	PSMD2	0.0178355	YES	1687.12	1	20	135	2592	2727	0.049505	QELSEE	-1.83333	Q13200	47.34	71
PSME2_ENST00000216802_Intron1_Frame0_sgRNA01	PSME2	0.0178355	YES	526.973	1	10	48	672	720	0.0666667	RKQVEV	-1.16667	Q9UL46	96.25	66
RNF114_ENST00000244061_Intron2_Frame0_sgRNA01	RNF114	0.0178355	YES	428.529	2	4	291	396	687	0.423581	RKNFFL	-0.416667	Q9Y508	93.665	67
RPL39_ENST00000361575_Intron1_Frame0_sgRNA01	RPL39	0.0178355	YES	#N/A	1	2	3	153	156	0.0192308	MSSH	-0.725	P62891	79.81	73
RPS6_ENST00000380394_Intron1_Frame0_sgRNA01	RPS6	0.0178355	YES	8981.18	1	5	6	744	750	0.008	MKLNI	0.56	P62753	96.98	74
RPS6_ENST00000380394_Intron1_Frame0_sgRNA02	RPS6	0.0178355	YES	8981.18	1	5	6	744	750	0.008	MKLNI	0.56	P62753	96.98	68
SPTBN1_ENST00000356805_Intron18_Frame0_sgRNA01	SPTBN1	0.0178355	YES	901.481	17	18	3858	3237	7095	0.543763	CQELSL	0.383333	Q01082	82.435	69
SRPRA_ENST00000332118_Intron1_Frame0_sgRNA01	SRPRA	0.0178355	YES	262.051	1	13	117	1800	1917	0.0610329	LLQERG	-0.716667	P08240	60.42	70
TPI1_ENST00000229270_Intron5_Frame0_sgRNA02	TPI1	0.0178355	YES	11466.7	5	2	654	207	861	0.759582	PQQAQE	-2.3	P60174	97.155	70
TUBB4B_ENST00000340384_Intron1_Frame0_sgRNA01	TUBB4B	0.0178355	YES	14991.9	1	3	57	1281	1338	0.0426009	GAKFWE	-0.683333	P68371	96.3	72
UBAP2L_ENST00000361546_Intron10_Frame0_sgRNA01	UBAP2L	0.0178355	YES	1414.63	10	16	1014	2250	3264	0.310662	HSMVSM	0.533333	Q14157	39.03	70
UBE2D2_ENST00000398733_Intron1_Frame0_sgRNA01	UBE2D2	0.0178355	YES	#N/A	1	6	24	420	444	0.0540541	IHKELN	-0.966667	P62837	96.78	73
UQCRH_ENST00000311672_Intron3_Frame0_sgRNA01	UQCRH	0.0178355	YES	#N/A	3	1	243	33	276	0.880435	DHCVAH	-0.233333	P07919	96.895	72
YBX1_ENST00000321358_Intron4_Frame0_sgRNA02	YBX1	0.0178355	YES	6160.22	4	3	354	621	975	0.363077	GEKGAE	-1.65	P67809	89.735	75
AIMP2_ENST00000223029_Intron2_Frame0_sgRNA01	AIMP2	0.0175568	YES	1035.46	2	2	342	621	963	0.35514	LGKDYG	-0.95	Q13155	62.48	81
AP3D1_ENST00000643116_Intron24_Frame0_sgRNA01	AP3D1	0.0175568	YES	346.957	24	8	2787	861	3648	0.76398	QDKKSP	-2.86667	O14617	93.315	69
BUD31_ENST00000403633_Intron5_Frame0_sgRNA02	BUD31	0.0175568	YES	726.115	3	1	384	51	435	0.882759	LEVGRI	0.683333	P41223	85.825	69
CHD4_ENST00000544040_Intron39_Frame0_sgRNA01	CHD4	0.0175568	YES	866.084	38	1	5721	18	5739	0.996864	PQQVAQ	-1.01667	Q14839	42.28	60
CLPP_ENST00000245816_Intron2_Frame0_sgRNA01	CLPP	0.0175568	YES	390.881	2	4	270	564	834	0.323741	MGPIDD	-0.433333	Q16740	98.55	63
CRKL_ENST00000354336_Intron2_Frame0_sgRNA02	CRKL	0.0175568	YES	968.324	2	1	777	135	912	0.851974	ALEVGD	0.4	P46109	82.225	81
CTPS1_ENST00000650070_Intron7_Frame0_sgRNA01	CTPS1	0.0175568	YES	2059.85	6	11	720	1056	1776	0.405405	PEQVIC	0.433333	P17812	97.86	69
DDX50_ENST00000373585_Intron1_Frame0_sgRNA01	DDX50	0.0175568	YES	374.756	1	14	87	2127	2214	0.0392954	RQKSDR	-3.45	Q9BQ39	33.555	72
DHX36_ENST00000496811_Intron1_Frame0_sgRNA01	DHX36	0.0175568	YES	432.357	1	24	243	2784	3027	0.0802775	RQERAV	-1.66667	Q9H2U1	66.805	78
EIF3M_ENST00000531120_Intron1_Frame0_sgRNA02	EIF3M	0.0175568	YES	1884.46	1	10	42	1083	1125	0.0373333	EDQAAE	-1.73333	Q7L2H7	46.175	74
EIF4G1_ENST00000382330_Intron31_Frame0_sgRNA01	EIF4G1	0.0175568	YES	1456.25	29	3	4416	405	4821	0.915993	WIEANL	0.366667	Q04637	85.465	67
FMR1_ENST00000370475_Intron4_Frame0_sgRNA01	FMR1	0.0175568	YES	403.41	4	13	270	1629	1899	0.14218	KGEFYV	-0.35	Q06787	94.72	69
GAPVD1_ENST00000394105_Intron16_Frame0_sgRNA01	GAPVD1	0.0175568	YES	437.61	15	11	2958	1506	4464	0.662634	RGETEE	-2.68333	Q14C86	27.125	72
HDGFL2_ENST00000616600_Intron1_Frame0_sgRNA01	HDGFL2	0.0175568	YES	565.006	1	15	72	1944	2016	0.0357143	PARIDD	-1.13333	Q7Z4V5	94.725	70
HDLBP_ENST00000391975_Intron9_Frame0_sgRNA01	HDLBP	0.0175568	YES	1058.04	7	19	1188	2619	3807	0.312057	MPKVHI	0.316667	0		69
HGS_ENST00000329138_Intron19_Frame0_sgRNA01	HGS	0.0175568	YES	359.086	19	3	2016	318	2334	0.863753	GYQNVA	-0.45	O14964	35.005	46
IARS1_ENST00000375643_Intron3_Frame0_sgRNA01	IARS1	0.0175568	YES	1500.18	2	31	276	3513	3789	0.0728424	LPVEYE	-0.316667	P41252	84.275	69
IGF2BP1_ENST00000290341_Intron14_Frame0_sgRNA01	IGF2BP1	0.0175568	YES	2964.62	14	1	1641	93	1734	0.946367	ASQMAQ	-0.383333	Q9NZI8	92.57	73
KHSRP_ENST00000398148_Intron9_Frame0_sgRNA01	KHSRP	0.0175568	YES	2554.66	9	11	879	1257	2136	0.411517	KVQQAC	-0.4	Q92945	91.545	67
LARP4B_ENST00000316157_Intron2_Frame0_sgRNA01	LARP4B	0.0175568	YES	295.912	1	16	81	2136	2217	0.0365359	AHLMNG	0.0666667	Q92615	45.155	74
LRPAP1_ENST00000650182_Intron7_Frame0_sgRNA01	LRPAP1	0.0175568	YES	486.647	7	1	1011	63	1074	0.941341	GYTVKK	-1	P30533	93.165	81
NEK7_ENST00000367385_Intron5_Frame0_sgRNA01	NEK7	0.0175568	YES	142.916	4	5	372	537	909	0.409241	MIKHFK	-0.3	Q8TDX7	96.81	77
NPM1_ENST00000517671_Intron10_Frame0_sgRNA01	NPM1	0.0175568	YES	26411.2	9	2	771	114	885	0.871186	IEKGGS	-0.75	P06748	82.545	72
NUP153_ENST00000537253_Intron12_Frame0_sgRNA01	NUP153	0.0175568	YES	330.197	12	11	1488	3033	4521	0.329131	RLQEME	-1.55	P49790	40.455	70
PRKDC_ENST00000314191_Intron36_Frame0_sgRNA01	PRKDC	0.0175568	YES	1183.09	36	50	4776	7611	12387	0.385566	TKMVSA	0.416667	P78527		73
PRPS1_ENST00000372435_Intron3_Frame0_sgRNA02	PRPS1	0.0175568	YES	3601.29	3	4	405	552	957	0.423197	QIQGFF	0.45	P60891	97.77	64
SMARCA4_ENST00000344626_Intron7_Frame0_sgRNA01	SMARCA4	0.0175568	YES	386.195	6	28	1245	3699	4944	0.25182	QRQLRQ	-2.61667	P51532	88.835	72
SMARCC1_ENST00000254480_Intron24_Frame0_sgRNA01	SMARCC1	0.0175568	YES	864.183	24	4	2646	672	3318	0.797468	KAKHLA	-0.6	Q92922	87.895	77
SMARCC2_ENST00000550164_Intron1_Frame0_sgRNA01	SMARCC2	0.0175568	YES	206.33	1	28	111	3627	3738	0.029695	YKKYIQ	-1.56667	0		70
SNRPA1_ENST00000254193_Intron7_Frame0_sgRNA02	SNRPA1	0.0175568	YES	2909.36	7	2	615	153	768	0.800781	AIKNAI	0.866667	P09661	90.39	68
ZPR1_ENST00000227322_Intron4_Frame0_sgRNA01	ZPR1	0.0175568	YES	437.672	4	10	495	885	1380	0.358696	ARRANK	-2.13333	O75312	86.05	71
ABCF2_ENST00000222388_Intron9_Frame0_sgRNA01	ABCF2	0.0172781	YES	1171.2	8	7	1137	768	1905	0.59685	SDKTLS	-0.983333	0		56
ACTR2_ENST00000377982_Intron3_Frame0_sgRNA01	ACTR2	0.0172781	YES	1924.71	3	7	174	1026	1200	0.145	KKMDLM	-0.616667	P61160	95.035	75
ANXA7_ENST00000372919_Intron6_Frame0_sgRNA01	ANXA7	0.0172781	YES	711.637	5	8	501	966	1467	0.341513	SSEPAT	-0.933333	P20073	34.63	70
BUB3_ENST00000368865_Intron5_Frame0_sgRNA02	BUB3	0.0172781	YES	2156.65	4	3	576	411	987	0.583587	NKQGYV	-1.4	O43684	97.345	70
COPB1_ENST00000249923_Intron7_Frame0_sgRNA01	COPB1	0.0172781	YES	1041.52	6	15	837	2025	2862	0.292453	AIKAAA	1.3	P53618	94.76	69
DIS3_ENST00000377767_Intron10_Frame0_sgRNA01	DIS3	0.0172781	YES	974.232	10	11	1503	1374	2877	0.522419	NLEVGV	0.8	Q9Y2L1	98.63	60
DKC1_ENST00000369550_Intron13_Frame0_sgRNA01	DKC1	0.0172781	YES	905.951	13	2	1338	207	1545	0.866019	TAKRKR	-2.61667	O60832	29.06	75
DLD_ENST00000205402_Intron1_Frame0_sgRNA01	DLD	0.0172781	YES	1686.24	1	13	39	1491	1530	0.0254902	LAKRGH	-1.06667	P09622	37.215	70
EIF3E_ENST00000220849_Intron1_Frame0_sgRNA01	EIF3E	0.0172781	YES	1668.37	1	12	90	1248	1338	0.0672646	VKEIYN	-0.583333	P60228	56.94	75
EIF3M_ENST00000531120_Intron1_Frame0_sgRNA01	EIF3M	0.0172781	YES	1884.46	1	10	42	1083	1125	0.0373333	EDQAAE	-1.73333	Q7L2H7	46.175	73
FMR1_ENST00000370475_Intron1_Frame0_sgRNA01	FMR1	0.0172781	YES	403.41	1	16	51	1848	1899	0.0268562	FYKAFV	1.06667	Q06787	96.275	75
HMGB3_ENST00000325307_Intron2_Frame0_sgRNA02	HMGB3	0.0172781	YES	1878.25	1	3	150	453	603	0.248756	RWKTMS	-1.48333	O15347	93.48	67
LMNB1_ENST00000261366_Intron10_Frame0_sgRNA01	LMNB1	0.0172781	YES	4373.35	10	1	1719	42	1761	0.97615	HQQGTP	-2.15	P20700	38.16	69
MAPK1IP1L_ENST00000395468_Intron3_Frame0_sgRNA02	MAPK1IP1L	0.0172781	YES	1451.8	2	1	726	12	738	0.98374	GPHSYH	-1.75	Q8NDC0	49.185	64
MRPS34_ENST00000177742_Intron1_Frame0_sgRNA02	MRPS34	0.0172781	YES	707.243	1	2	321	357	678	0.473451	TAQNLD	-0.933333	0		71
MSH6_ENST00000234420_Intron3_Frame0_sgRNA02	MSH6	0.0172781	YES	662.053	3	7	627	3456	4083	0.153564	EMEVGT	-0.333333	P52701	26.17	68
MYH10_ENST00000360416_Intron24_Frame0_sgRNA01	MYH10	0.0172781	YES	1213	23	19	2952	3072	6024	0.49004	HIQDLE	-0.9	P35580	55.015	74
PDIA6_ENST00000404371_Intron10_Frame0_sgRNA01	PDIA6	0.0172781	YES	2985.61	9	5	996	483	1479	0.673428	LLEIIN	1.6	Q15084	94.165	72
PHF5A_ENST00000216252_Intron3_Frame0_sgRNA01	PHF5A	0.0172781	YES	1084.55	3	1	243	90	333	0.72973	EKDRDG	-3.21667	Q7RTV0	93.085	74
PSMC5_ENST00000310144_Intron4_Frame0_sgRNA01	PSMC5	0.0172781	YES	2089.2	4	8	264	957	1221	0.216216	LVKVHP	0.583333	P62195	88.98	64
PUF60_ENST00000526683_Intron1_Frame0_sgRNA01	PUF60	0.0172781	YES	1811.23	1	11	24	1656	1680	0.0142857	IALQVN	1.21667	Q9UHX1	39.46	65
PUM1_ENST00000426105_Intron3_Frame0_sgRNA01	PUM1	0.0172781	YES	500.119	2	19	432	3135	3567	0.12111	MGEQLL	0.35	Q14671	29.475	74
RBM25_ENST00000261973_Intron7_Frame0_sgRNA01	RBM25	0.0172781	YES	826.551	6	12	729	1803	2532	0.287915	KEDIFR	-1.35	P49756	36.125	77
RCC1L_ENST00000610322_Intron10_Frame0_sgRNA01	RCC1L	0.0172781	YES	197.514	10	1	1317	78	1395	0.944086	PWRVTM	-0.266667	Q96I51	98.255	76
RTF1_ENST00000389629_Intron1_Frame0_sgRNA01	RTF1	0.0172781	YES	255.48	1	17	198	1935	2133	0.092827	LDQELL	0.15	Q92541	63.34	72
SERINC1_ENST00000339697_Intron1_Frame0_sgRNA02	SERINC1	0.0172781	YES	62.7722	1	9	39	1323	1362	0.0286344	ASWIPC	0.916667	Q9NRX5	53.9	70
SNX2_ENST00000379516_Intron1_Frame0_sgRNA01	SNX2	0.0172781	YES	984.757	1	14	108	1452	1560	0.0692308	TLESSP	-0.6	O60749	37.615	76
SNX2_ENST00000379516_Intron3_Frame0_sgRNA01	SNX2	0.0172781	YES	984.757	3	12	390	1170	1560	0.25	REEIEE	-2.33333	O60749	49.45	73
SUMO3_ENST00000411651_Intron1_Frame0_sgRNA01	SUMO3	0.0172781	YES	708.697	1	3	21	405	426	0.0492958	KPKEGV	-1.51667	P55854	57.445	79
SUPT16H_ENST00000216297_Intron1_Frame0_sgRNA01	SUPT16H	0.0172781	YES	1601.62	1	25	66	3078	3144	0.0209924	NWRKGE	-2.78333	Q9Y5B9	89.42	77
TRIP6_ENST00000200457_Intron3_Frame0_sgRNA01	TRIP6	0.0172781	YES	382.708	3	6	363	1068	1431	0.253669	DRQAYE	-2.41667	Q15654	37.605	66
U2SURP_ENST00000473835_Intron25_Frame0_sgRNA01	U2SURP	0.0172781	YES	765.282	25	3	2655	435	3090	0.859223	LQREKE	-2.51667	O15042	91.755	68
UQCRC2_ENST00000268379_Intron11_Frame0_sgRNA01	UQCRC2	0.0172781	YES	3079.23	11	3	1047	315	1362	0.768722	AGDVIK	0.45	P22695	97.98	76
ZC3H14_ENST00000251038_Intron6_Frame0_sgRNA02	ZC3H14	0.0172781	YES	457.113	6	11	861	1350	2211	0.389417	SMEDEN	-2.15	Q6PJT7	44.235	54
CAST_ENST00000510756_Intron20_Frame0_sgRNA01	CAST	0.0169995	YES	278.492	20	11	1461	543	2004	0.729042	SSLKFE	-0.4	P20810	68.03	65
CDK2AP1_ENST00000261692_Intron2_Frame0_sgRNA01	CDK2AP1	0.0169995	YES	544.462	2	2	153	195	348	0.439655	YTQGTG	-1.16667	O14519	42.34	74
COPS8_ENST00000354371_Intron1_Frame0_sgRNA02	COPS8	0.0169995	YES	1744.36	1	7	78	552	630	0.12381	ELEAPG	-0.566667	Q99627	91.99	64
DBN1_ENST00000393565_Intron9_Frame0_sgRNA01	DBN1	0.0169995	YES	1189.89	9	6	831	1257	2088	0.397989	EVEEAA	-0.45	Q16643	83.655	43
DUS3L_ENST00000309061_Intron2_Frame0_sgRNA01	DUS3L	0.0169995	YES	302.903	2	11	387	1566	1953	0.198157	LIQESA	0.383333	Q96G46	78.12	69
ENO1_ENST00000647408_Intron10_Frame0_sgRNA01	ENO1	0.0169995	YES	15924.9	9	2	1176	129	1305	0.901149	TGQIKT	-0.783333	0		72
EPRS1_ENST00000366923_Intron7_Frame0_sgRNA01	EPRS1	0.0169995	YES	2101.09	7	25	750	3789	4539	0.165235	FEKVIL	1.31667	P07814	84.9	63
ESS2_ENST00000252137_Intron4_Frame0_sgRNA01	ESS2	0.0169995	YES	194.158	4	6	570	861	1431	0.398323	FEKRQK	-2.75	Q96DF8	89.71	72
FH_ENST00000366560_Intron1_Frame0_sgRNA01	FH	0.0169995	YES	1841.02	1	9	132	1401	1533	0.0861057	ARMASQ	-0.55	P07954	36.43	70
HGS_ENST00000329138_Intron20_Frame0_sgRNA01	HGS	0.0169995	YES	359.086	20	2	2136	198	2334	0.915167	NMQNLM	-0.483333	O14964	33.12	61
HMGN1_ENST00000380749_Intron2_Frame0_sgRNA01	HMGN1	0.0169995	YES	4699.48	2	4	48	255	303	0.158416	KEEPKR	-3.48333	P05114	57.685	42
HSD17B4_ENST00000414835_Intron21_Frame0_sgRNA01	HSD17B4	0.0169995	YES	1281.84	21	4	1842	444	2286	0.805774	QTKVQE	-1.81667	P51659	24.33	66
IPO5_ENST00000261574_Intron18_Frame0_sgRNA01	IPO5	0.0169995	YES	2051.51	16	11	1854	1494	3348	0.553763	DPQISY	-1.03333	O00410	89.66	74
IQGAP1_ENST00000268182_Intron8_Frame0_sgRNA01	IQGAP1	0.0169995	YES	1131.96	8	30	828	4146	4974	0.166466	KNRTEN	-3.26667	P46940	54.15	68
MMADHC_ENST00000303319_Intron4_Frame0_sgRNA01	MMADHC	0.0169995	YES	130.936	3	4	372	519	891	0.417508	EFQGND	-1.93333	Q9H3L0	57.175	69
MPLKIP_ENST00000306984_Intron1_Frame0_sgRNA01	MPLKIP	0.0169995	YES	84.3576	1	1	339	201	540	0.627778	HPQGSP	-1.85	Q8TAP9	48.565	74
OGFR_ENST00000290291_Intron2_Frame0_sgRNA02	OGFR	0.0169995	YES	211.945	2	5	240	1794	2034	0.117994	NYPDLV	-0.316667	Q9NZT2	89.275	65
P4HB_ENST00000331483_Intron6_Frame0_sgRNA01	P4HB	0.0169995	YES	3707.02	6	5	855	672	1527	0.559921	KGKILF	0.483333	P07237	93.85	67
PHF6_ENST00000370803_Intron8_Frame0_sgRNA01	PHF6	0.0169995	YES	1163.65	7	3	834	264	1098	0.759563	KRMKCT	-1.43333	Q8IWS0	91.29	77
RPL18_ENST00000549920_Intron1_Frame0_sgRNA01	RPL18	0.0169995	YES	6937.59	1	6	3	564	567	0.00529101	MGVD	0.55	Q07020	73.265	73
SCAMP2_ENST00000268099_Intron3_Frame0_sgRNA01	SCAMP2	0.0169995	YES	351.989	3	6	225	765	990	0.227273	TPQAVV	0.733333	O15127	68.745	75
SRSF9_ENST00000229390_Intron3_Frame0_sgRNA01	SRSF9	0.0169995	YES	1461.42	3	1	522	144	666	0.783784	SHEGET	-2.01667	Q13242	83.325	73
SUMO1_ENST00000392246_Intron2_Frame0_sgRNA01	SUMO1	0.0169995	YES	2092.99	2	3	87	219	306	0.284314	IGQDSS	-0.75	P63165	84.09	67
TPT1_ENST00000616577_Intron5_Frame0_sgRNA01	TPT1	0.0169995	YES	5680.57	5	1	516	78	594	0.868687	EKCDAK	-1.75	0		74
TUBB4A_ENST00000264071_Intron1_Frame0_sgRNA03	TUBB4A	0.0169995	YES	287.599	1	3	57	1278	1335	0.0426966	GAKFWE	-0.683333	P04350	96.36	65
TXNDC17_ENST00000250101_Intron3_Frame0_sgRNA03	TXNDC17	0.0169995	YES	772.59	3	1	303	69	372	0.814516	YGTPQK	-1.9	Q9BRA2	94.735	53
UBE2I_ENST00000355803_Intron2_Frame0_sgRNA01	UBE2I	0.0169995	YES	3367.7	1	5	66	411	477	0.138365	HPFGFV	0.766667	P63279	97.5	62
UPF1_ENST00000599848_Intron1_Frame0_sgRNA01	UPF1	0.0169995	YES	745.683	1	22	231	3159	3390	0.0681416	DAQVGP	-0.5	Q92900	37.615	75
WDR36_ENST00000506538_Intron19_Frame0_sgRNA01	WDR36	0.0169995	YES	485.417	19	4	#N/A	#N/A	#N/A	#N/A	#N/A	#N/A	#N/A	#N/A	67
XPOT_ENST00000332707_Intron8_Frame0_sgRNA01	XPOT	0.0169995	YES	336.496	7	17	843	2046	2889	0.291796	IDQEED	-2.16667	O43592	88.275	61
YWHAH_ENST00000248975_Intron1_Frame0_sgRNA03	YWHAH	0.0169995	YES	2969.79	1	1	87	654	741	0.117409	MKAVTE	-0.0333333	Q04917	98.18	81
ZNF570_ENST00000586475_Intron1_Frame0_sgRNA02	ZNF570	0.0169995	YES	0.893975	1	5	36	1743	1779	0.0202361	FSIVGS	1.58333	0		69
ABCE1_ENST00000296577_Intron17_Frame0_sgRNA01	ABCE1	0.0167208	YES	2046.53	16	1	1752	48	1800	0.973333	SIKDVE	-0.5	P61221	86.965	67
CANX_ENST00000504734_Intron11_Frame0_sgRNA01	CANX	0.0167208	YES	3278.22	10	4	1398	381	1779	0.785835	AAEPGV	0.383333	P27824	68.62	65
CGNL1_ENST00000281282_Intron2_Frame0_sgRNA01	CGNL1	0.0167208	YES	9.23107	1	17	1602	2307	3909	0.409823	NTQATP	-1.36667	Q0VF96	33.345	67
CLPP_ENST00000245816_Intron1_Frame0_sgRNA01	CLPP	0.0167208	YES	390.881	1	5	198	636	834	0.23741	EQTGRG	-2.16667	Q16740	85.775	49
COX20_ENST00000366528_Intron1_Frame0_sgRNA01	COX20	0.0167208	YES	219.5	1	4	42	351	393	0.10687	ERKASC	-1.4	Q5RI15	48.03	71
CSDE1_ENST00000438362_Intron12_Frame0_sgRNA01	CSDE1	0.0167208	YES	1622.38	11	8	1191	1206	2397	0.496871	VVPDML	1.5	O75534	83.805	68
CUL4B_ENST00000404115_Intron21_Frame0_sgRNA01	CUL4B	0.0167208	YES	683.184	20	1	#N/A	#N/A	#N/A	#N/A	#N/A	#N/A	#N/A	#N/A	67
DNAJC9_ENST00000372950_Intron1_Frame0_sgRNA01	DNAJC9	0.0167208	YES	1022.89	1	4	180	603	783	0.229885	RFQILG	0.45	Q8WXX5	90.51	61
FAM207A_ENST00000291634_Intron1_Frame0_sgRNA01	FAM207A	0.0167208	YES	415.585	1	5	129	564	693	0.186147	AGKDWA	-0.85	Q9NSI2	48.915	72
FMC1-LUC7L2_ENST00000541515_Intron4_Frame0|LUC7L2_ENST00000354926_Intron3_Frame0_sgRNA02	FMC1-LUC7L2|LUC7L2	0.0167208	YES	#N/A	#N/A	#N/A	#N/A	#N/A	#N/A	#N/A	#N/A	#N/A	#N/A	#N/A	#N/A
GSR_ENST00000221130_Intron1_Frame0_sgRNA01	GSR	0.0167208	YES	932.064	1	12	306	1263	1569	0.195029	GTCVNV	1.05	P00390	98.21	76
HSPH1_ENST00000630972_Intron3_Frame0_sgRNA01	HSPH1	0.0167208	YES	2374.02	3	15	312	2271	2583	0.12079	GIKVMY	0.833333	Q92598	97.415	63
KTN1_ENST00000395314_Intron40_Frame0_sgRNA01	KTN1	0.0167208	YES	681.088	39	4	3771	303	4074	0.925626	LNLLKA	0.966667	Q86UP2	93.4	67
MAPRE1_ENST00000375571_Intron5_Frame0_sgRNA01	MAPRE1	0.0167208	YES	2911.11	4	2	597	210	807	0.739777	MQQVNV	-0.0333333	Q15691	85.46	72
MEAF6_ENST00000373075_Intron1_Frame0_sgRNA01	MEAF6	0.0167208	YES	186.395	1	7	90	516	606	0.148515	ELAETL	0.283333	Q9HAF1	96.665	68
MRPL49_ENST00000526319_Intron1_Frame0_sgRNA01	MRPL49	0.0167208	YES	497.476	1	3	78	423	501	0.155689	RLLSQT	-0.316667	Q13405	51.03	70
MSN_ENST00000360270_Intron1_Frame0_sgRNA01	MSN	0.0167208	YES	1606.14	1	12	12	1722	1734	0.00692042	PKTISV	0.283333	P26038	92.925	79
MYBBP1A_ENST00000381556_Intron22_Frame0_sgRNA01	MYBBP1A	0.0167208	YES	861.842	22	5	3087	912	3999	0.771943	RHQACL	-0.516667	Q9BQG0	87.745	64
MYBBP1A_ENST00000381556_Intron26_Frame0_sgRNA01	MYBBP1A	0.0167208	YES	861.842	26	1	3963	36	3999	0.990998	KAQTLR	-1.16667	Q9BQG0	32.27	67
NFYA_ENST00000341376_Intron9_Frame0_sgRNA01	NFYA	0.0167208	YES	1309.1	8	1	990	54	1044	0.948276	HMQDPN	-2.23333	P23511	41.25	73
NGDN_ENST00000408901_Intron1_Frame0_sgRNA01	NGDN	0.0167208	YES	607.305	1	10	12	936	948	0.0126582	AALGVL	2.5	Q8NEJ9	71.485	67
NOX4_ENST00000263317_Intron5_Frame0_sgRNA01	NOX4	0.0167208	YES	#N/A	5	13	447	1290	1737	0.25734	RDEDPR	-3.51667	Q9NPH5	92.675	78
PCMT1_ENST00000649032_Intron3_Frame0_sgRNA01	PCMT1	0.0167208	YES	2378.92	3	6	#N/A	#N/A	#N/A	#N/A	#N/A	#N/A	#N/A	#N/A	78
PITRM1_ENST00000380989_Intron13_Frame0_sgRNA01	PITRM1	0.0167208	YES	533.355	13	14	1482	1635	3117	0.475457	YFKNNQ	-2.15	Q5JRX3	98.33	64
PRMT1_ENST00000454376_Intron2_Frame0_sgRNA01	PRMT1	0.0167208	YES	2214.73	2	9	90	1026	1116	0.0806452	LEEVSC	0.45	Q99873	27.04	65
PSMA7_ENST00000370873_Intron5_Frame0_sgRNA01	PSMA7	0.0167208	YES	3934.63	5	2	591	156	747	0.791165	LLEVVQ	1.5	O14818	93.685	67
PSMG1_ENST00000331573_Intron6_Frame0_sgRNA01	PSMG1	0.0167208	YES	289.475	6	1	792	75	867	0.913495	LVKNIP	0.583333	O95456	75.975	72
RPL41_ENST00000546591_Intron1_Frame0_sgRNA03	RPL41	0.0167208	YES	#N/A	1	2	12	66	78	0.153846	RAKWRK	-2.65	P62945	93.83	68
RPL6_ENST00000202773_Intron3_Frame0_sgRNA01	RPL6	0.0167208	YES	10718.9	2	4	336	531	867	0.387543	RKMPRY	-2.31667	Q02878	93.5	71
SNX17_GeckoV2_0027	EssentialGene_KOGuide	0.0167208	YES	#N/A	#N/A	#N/A	#N/A	#N/A	#N/A	#N/A	#N/A	#N/A	#N/A	#N/A	#N/A
SRSF11_ENST00000370950_Intron4_Frame0_sgRNA02	SRSF11	0.0167208	YES	985.652	3	9	447	1008	1455	0.307216	LTQIGA	0.916667	Q05519	42.875	67
SSRP1_ENST00000278412_Intron2_Frame0_sgRNA01	SSRP1	0.0167208	YES	1483.48	1	15	54	2076	2130	0.0253521	GSMNDG	-1.11667	Q08945	82.1	68
SYNCRIP_ENST00000369622_Intron9_Frame0_sgRNA01	SYNCRIP	0.0167208	YES	3053.01	8	2	1158	714	1872	0.61859	AVKAME	0.383333	O60506	95.705	61
TRIP6_ENST00000200457_Intron2_Frame0_sgRNA01	TRIP6	0.0167208	YES	382.708	2	7	237	1194	1431	0.165618	HTQGLP	-0.933333	Q15654	37.375	54
XRCC5_ENST00000392133_Intron3_Frame0_sgRNA01	XRCC5	0.0167208	YES	3039.6	1	20	21	2178	2199	0.0095498	GNKAAV	7.40149e-17	P13010	91.67	72
YBX3_ENST00000228251_Intron4_Frame0_sgRNA01	YBX3	0.0167208	YES	2729.53	4	5	450	669	1119	0.402145	GEKGAE	-1.65	P16989	90.09	76
ATF1_ENST00000262053_Intron2_Frame0_sgRNA01	ATF1	0.0164421	YES	209.48	1	5	93	723	816	0.113971	AQQVSS	-0.433333	P18846	49.13	84
CACYBP_ENST00000367679_Intron4_Frame0_sgRNA01	CACYBP	0.0164421	YES	5864.57	4	2	432	255	687	0.628821	SKKVKT	-1.5	Q9HB71	96.79	72
CHMP1A_ENST00000397901_Intron2_Frame0_sgRNA01	CHMP1A	0.0164421	YES	784.565	2	5	27	564	591	0.0456853	QLKFTA	0.05	Q9HD42	92.34	74
CLTC_ENST00000621829_Intron1_Frame0_sgRNA01	CLTC	0.0164421	YES	2784.71	1	31	#N/A	#N/A	#N/A	#N/A	#N/A	#N/A	#N/A	#N/A	79
COQ8A_ENST00000366779_Intron13_Frame0_sgRNA01	COQ8A	0.0164421	YES	173.387	7	7	1347	0	1347	1	YI*	1.6	0		70
CTNND1_ENST00000399050_Intron9_Frame0_sgRNA01	CTNND1	0.0164421	YES	525.097	7	12	1722	1185	2907	0.592363	DSKLVE	-0.616667	O60716	98.255	66
EIF3G_ENST00000253108_Intron5_Frame0_sgRNA01	EIF3G	0.0164421	YES	2577.44	5	6	300	663	963	0.311526	RRKNWK	-3.53333	O75821	85.775	73
ETFA_ENST00000557943_Intron2_Frame0_sgRNA01	ETFA	0.0164421	YES	1834.04	2	10	186	816	1002	0.185629	CDKVAQ	-0.4	P13804	97.08	69
FKBP3_ENST00000216330_Intron4_Frame0_sgRNA01	FKBP3	0.0164421	YES	3347.13	3	4	318	357	675	0.471111	LDEGPP	-1.13333	Q00688	45.235	73
LDHA_ENST00000540430_Intron2_Frame0_sgRNA01	LDHA	0.0164421	YES	12106.2	2	6	#N/A	#N/A	#N/A	#N/A	#N/A	#N/A	#N/A	#N/A	75
MAP4_ENST00000360240_Intron10_Frame0_sgRNA01	MAP4	0.0164421	YES	1017.19	9	9	2322	1137	3459	0.671292	KPKPIA	-0.783333	P27816	41.83	72
NDUFV3_ENST00000354250_Intron1_Frame0_sgRNA01	NDUFV3	0.0164421	YES	257.402	1	3	48	1374	1422	0.0337553	ALKTML	1.11667	P56181	54.315	72
NOC2L_ENST00000327044_Intron10_Frame0_sgRNA01	NOC2L	0.0164421	YES	429.231	10	9	1191	1059	2250	0.529333	RKKETY	-2.96667	Q9Y3T9	86.465	68
NUDT5_ENST00000491614_Intron2_Frame0_sgRNA02	NUDT5	0.0164421	YES	2061.44	1	8	63	597	660	0.0954545	SEELIS	-0.05	Q9UKK9	98.54	73
NUMA1_ENST00000393695_Intron24_Frame0_sgRNA01	NUMA1	0.0164421	YES	815.552	22	3	6006	342	6348	0.946125	TPESKK	-2.4	Q14980	33.23	65
NUP107_ENST00000229179_Intron17_Frame0_sgRNA01	NUP107	0.0164421	YES	332.815	17	11	1506	1272	2778	0.542117	DKKRVL	-1.3	P57740	94.345	66
OFD1_ENST00000340096_Intron2_Frame0_sgRNA01	OFD1	0.0164421	YES	40.7936	2	21	111	2928	3039	0.0365252	TLKTQL	-0.2	O75665	85.8	65
PRDX4_ENST00000379341_Intron6_Frame0_sgRNA02	PRDX4	0.0164421	YES	2772.96	6	1	765	51	816	0.9375	SETIIP	0.4	Q13162	98.14	67
PRPF3_ENST00000324862_Intron3_Frame0_sgRNA01	PRPF3	0.0164421	YES	579.489	2	13	276	1776	2052	0.134503	ELKEVF	-0.0166667	O43395	42.32	72
PSME3_ENST00000293362_Intron3_Frame0_sgRNA01	PSME3	0.0164421	YES	3724.09	3	8	138	666	804	0.171642	FLKEPI	0.35	P61289	97.52	51
REEP4_ENST00000306306_Intron5_Frame0_sgRNA01	REEP4	0.0164421	YES	146.343	5	3	417	357	774	0.53876	ATKSQG	-1.25	Q9H6H4	81.64	60
RPL28_ENST00000560055_Intron2_Frame0_sgRNA02	RPL28	0.0164421	YES	4895.73	1	3	81	432	513	0.157895	YSTEPN	-1.9	0		70
RPL38_ENST00000439590_Intron2_Frame0_sgRNA02	RPL38	0.0164421	YES	3618.44	1	3	3	210	213	0.0140845	MPRK	-2.025	P63173	91.935	62
SAFB2_ENST00000252542_Intron5_Frame0_sgRNA01	SAFB2	0.0164421	YES	878.905	5	16	606	2256	2862	0.21174	VTPDIE	-0.1	Q14151	39.33	66
SDHA_ENST00000264932_Intron4_Frame0_sgRNA01	SDHA	0.0164421	YES	1271.22	4	11	456	1539	1995	0.228571	VVELEN	0.283333	P31040	98.76	61
SF3B3_ENST00000302516_Intron4_Frame0_sgRNA01	SF3B3	0.0164421	YES	1295.2	3	22	570	3084	3654	0.155993	DYEEAD	-2.25	Q15393	94.175	67
SPTAN1_ENST00000630866_Intron2_Frame0_sgRNA01	SPTAN1	0.0164421	YES	1192.57	2	55	237	7260	7497	0.0316126	NLQGKL	-0.616667	0		73
SUMO3_ENST00000411651_Intron3_Frame0_sgRNA02	SUMO3	0.0164421	YES	708.697	3	1	336	90	426	0.788732	PAQLEM	-0.183333	P55854		67
SYMPK_ENST00000245934_Intron26_Frame0_sgRNA01	SYMPK	0.0164421	YES	309.877	25	1	3687	138	3825	0.963922	LPKETA	-0.683333	Q92797	31.055	48
SYNCRIP_ENST00000369622_Intron6_Frame0_sgRNA01	SYNCRIP	0.0164421	YES	3053.01	5	5	666	1206	1872	0.355769	VKLYNN	-0.7	O60506	95.775	74
TBP_ENST00000230354_Intron2_Frame0_sgRNA02	TBP	0.0164421	YES	#N/A	1	6	54	966	1020	0.0529412	SPQGAM	-0.433333	P20226	40.965	70
TMEM67_ENST00000453321_Intron21_Frame0_sgRNA01	TMEM67	0.0164421	YES	4.42931	21	7	2241	747	2988	0.75	IIQVVF	2.78333	Q5HYA8	94.66	71
TOP1_ENST00000361337_Intron10_Frame0_sgRNA01	TOP1	0.0164421	YES	1543.73	10	11	852	1446	2298	0.370757	WRKEMT	-1.93333	P11387	98.07	71
TRAPPC3_ENST00000616395_Intron1_Frame0_sgRNA01	TRAPPC3	0.0164421	YES	317.003	1	4	42	525	567	0.0740741	KKMSSE	-1.83333	0		73
USP9X_ENST00000324545_Intron28_Frame0_sgRNA01	USP9X	0.0164421	YES	275.906	27	17	4233	3480	7713	0.548814	RIRDDV	-1.21667	Q93008	90.215	63
USP9X_ENST00000324545_Intron31_Frame0_sgRNA01	USP9X	0.0164421	YES	275.906	30	14	4824	2889	7713	0.625438	DNESNV	-1.76667	Q93008	28.505	80
UTP11_ENST00000373014_Intron6_Frame0_sgRNA01	UTP11	0.0164421	YES	399.111	6	2	567	195	762	0.744094	GLKRIA	0.216667	Q9Y3A2	93.51	71
VCL_ENST00000211998_Intron1_Frame0_sgRNA01	VCL	0.0164421	YES	1228.72	1	21	168	3237	3405	0.0493392	LVRVGK	0.566667	P18206	92.38	78
YLPM1_ENST00000325680_Intron1_Frame0_sgRNA01	YLPM1	0.0164421	YES	215.26	1	19	873	5568	6441	0.135538	TPQEQQ	-2.71667	P49750	64.96	72
YWHAB_ENST00000353703_Intron5_Frame0_sgRNA02	YWHAB	0.0164421	YES	4408.64	4	1	684	57	741	0.923077	NLTLWT	0.3	P31946	96.155	59
YWHAQ_ENST00000381844_Intron1_Frame0_sgRNA01	YWHAQ	0.0164421	YES	3903.01	1	4	294	444	738	0.398374	TVLELL	1.9	P27348	98.615	79
YWHAZ_ENST00000395957_Intron3_Frame0_sgRNA02	YWHAZ	0.0164421	YES	9554.94	1	4	294	444	738	0.398374	DVLSLL	1.88333	P63104	98.71	76
ACTB_ENST00000646664_Intron3_Frame0_sgRNA01	ACTB	0.0161634	YES	917.859	2	3	363	765	1128	0.321809	MTQIMF	1.15	P60709	98.345	71
AKAP10_ENST00000225737_Intron7_Frame0_sgRNA01	AKAP10	0.0161634	YES	60.1626	7	8	1185	804	1989	0.595777	FSEYME	-0.733333	O43572	96.395	66
ARIH1_ENST00000379887_Intron3_Frame0_sgRNA01	ARIH1	0.0161634	YES	243.245	3	11	588	1086	1674	0.351254	PNSYFT	-0.85	Q9Y4X5	92.205	74
ATP5ME_ENST00000304312_Intron1_Frame0_sgRNA02	ATP5ME	0.0161634	YES	1610.15	1	3	36	174	210	0.171429	LIKLGR	0.55	P56385	96.79	60
ATXN2L_ENST00000395547_Intron18_Frame0_sgRNA01	ATXN2L	0.0161634	YES	719.454	18	5	2433	861	3294	0.738616	PSQPVF	-0.0833333	Q8WWM7	43.515	80
BCCIP_ENST00000368759_Intron2_Frame0_sgRNA01	BCCIP	0.0161634	YES	1017.49	2	6	240	729	969	0.247678	LQQLFL	1.2	Q9P287	94.29	66
BIRC5_ENST00000301633_Intron1_Frame0_sgRNA02	BIRC5	0.0161634	YES	178.978	1	4	111	387	498	0.222892	PERMAE	-1.56667	0		67
CAPRIN1_ENST00000341394_Intron9_Frame0_sgRNA01	CAPRIN1	0.0161634	YES	2332.03	8	10	966	1164	2130	0.453521	TVEVVN	0.816667	Q14444	42.505	70
CAST_ENST00000510756_Intron8_Frame0_sgRNA01	CAST	0.0161634	YES	278.492	8	23	507	1497	2004	0.252994	LLAKKE	-0.316667	P20810	57.765	74
CCDC90B_ENST00000529689_Intron3_Frame0_sgRNA01	CCDC90B	0.0161634	YES	48.5855	3	6	324	441	765	0.423529	AQQEIT	-0.816667	Q9GZT6	90.24	66
CFDP1_ENST00000283882_Intron3_Frame0_sgRNA01	CFDP1	0.0161634	YES	401.928	3	4	402	498	900	0.446667	QVKKGE	-1.83333	Q9UEE9	40.62	63
COPB1_ENST00000249923_Intron16_Frame0_sgRNA01	COPB1	0.0161634	YES	1041.52	15	6	2145	717	2862	0.749476	LNKVTQ	-0.6	P53618	73.9	64
COX7A2_ENST00000370081_Intron2_Frame0_sgRNA01	COX7A2	0.0161634	YES	#N/A	1	3	114	234	348	0.327586	NLLALR	0.866667	0		67
DBN1_ENST00000393565_Intron8_Frame0_sgRNA01	DBN1	0.0161634	YES	1189.89	8	7	771	1317	2088	0.369253	SIFGDH	-0.1	Q16643	62	72
DHX30_ENST00000445061_Intron10_Frame0_sgRNA01	DHX30	0.0161634	YES	624.99	8	12	1092	2493	3585	0.304603	LNHYPV	-0.266667	Q7L2E3	90.7	62
DYNC1H1_ENST00000360184_Intron10_Frame0_sgRNA01	DYNC1H1	0.0161634	YES	942.994	10	68	2868	11073	13941	0.205724	KIKNVV	0.266667	Q14204		75
EED_ENST00000351625_Intron1_Frame0_sgRNA01	EED	0.0161634	YES	156.995	1	12	114	1287	1401	0.0813704	DENDDA	-2.61667	O75530	37.345	70
ETFA_ENST00000557943_Intron1_Frame0_sgRNA01	ETFA	0.0161634	YES	1834.04	1	11	39	963	1002	0.0389222	RRAASL	-0.4	P13804	48.83	74
FAM207A_ENST00000291634_Intron1_Frame0_sgRNA03	FAM207A	0.0161634	YES	415.585	1	5	129	564	693	0.186147	AGKDWA	-0.85	Q9NSI2	48.915	76
HIBCH_ENST00000359678_Intron2_Frame0_sgRNA01	HIBCH	0.0161634	YES	459.07	2	12	78	1083	1161	0.0671835	HHLRMS	-1	Q6NVY1	43.955	76
LMNB1_ENST00000261366_Intron3_Frame0_sgRNA01	LMNB1	0.0161634	YES	4373.35	3	8	642	1119	1761	0.364566	YEEEIN	-1.8	P20700	83.79	75
MRPL42_ENST00000549982_Intron4_Frame0_sgRNA02	MRPL42	0.0161634	YES	316.356	3	2	219	210	429	0.51049	HTKPIP	-1.08333	Q9Y6G3	93.465	68
MYH9_ENST00000216181_Intron12_Frame0_sgRNA01	MYH9	0.0161634	YES	3080.67	11	29	1380	4503	5883	0.234574	IFDLNS	0.55	P35579	76.055	65
NDUFAB1_ENST00000007516_Intron1_Frame0_sgRNA02	NDUFAB1	0.0161634	YES	1162.65	1	3	168	303	471	0.356688	LAQVPG	0.716667	O14561	58.8	76
NUP205_ENST00000285968_Intron39_Frame0_sgRNA01	NUP205	0.0161634	YES	662.074	39	4	5559	480	6039	0.920517	IKELCQ	-0.0166667	Q92621	76.14	68
PAFAH1B1_ENST00000397195_Intron8_Frame0_sgRNA01	PAFAH1B1	0.0161634	YES	1079.11	7	3	900	333	1233	0.729927	GSETKK	-2.2	P43034	51.98	66
PARK7_ENST00000338639_Intron3_Frame0_sgRNA02	PARK7	0.0161634	YES	6518.84	2	4	192	378	570	0.336842	KKEGPY	-2.43333	Q99497	97.165	72
PAWR_ENST00000328827_Intron3_Frame0_sgRNA01	PAWR	0.0161634	YES	1029.37	2	4	648	375	1023	0.633431	LLQEPP	-0.433333	Q96IZ0	40.535	72
PDIA3_ENST00000300289_Intron9_Frame0_sgRNA01	PDIA3	0.0161634	YES	4533.55	9	4	1137	381	1518	0.749012	PVKVVV	1.88333	P30101	98.085	64
POMP_ENST00000380842_Intron4_Frame0_sgRNA02	POMP	0.0161634	YES	180.759	4	2	264	162	426	0.619718	VQQVQR	-1.1	Q9Y244	87.36	73
PPM1G_ENST00000344034_Intron5_Frame0_sgRNA01	PPM1G	0.0161634	YES	1709.31	5	5	825	816	1641	0.502742	DSEECS	-1.6	O15355	48.275	68
PSMA7_ENST00000370873_Intron6_Frame0_sgRNA01	PSMA7	0.0161634	YES	3934.63	6	1	654	93	747	0.875502	SLKILN	0.65	O14818	96.165	61
RCC1_ENST00000649185_Intron7_Frame0_sgRNA02	RCC1	0.0161634	YES	3352.81	3	7	354	1005	1359	0.260486	SGQVYS	-0.433333	P18754	95.57	63
RPL41_ENST00000546591_Intron1_Frame0_sgRNA01	RPL41	0.0161634	YES	#N/A	1	2	12	66	78	0.153846	RAKWRK	-2.65	P62945	93.83	70
RPL6_ENST00000202773_Intron6_Frame0_sgRNA01	RPL6	0.0161634	YES	10718.9	5	1	714	153	867	0.823529	EKEKYE	-3.26667	Q02878	75.74	71
RRBP1_ENST00000360807_Intron12_Frame0_sgRNA01	RRBP1	0.0161634	YES	393.975	11	13	1755	1179	2934	0.59816	KNNDLR	-2.51667	Q9P2E9	27.06	72
SDHB_ENST00000375499_Intron7_Frame0_sgRNA01	SDHB	0.0161634	YES	744.792	7	1	765	78	843	0.907473	CPKGLN	-0.516667	P21912	98.595	80
SGTA_ENST00000221566_Intron8_Frame0_sgRNA02	SGTA	0.0161634	YES	1034.23	7	3	699	243	942	0.742038	MSMASN	0.0833333	O43765	76.215	70
SH3GL1_ENST00000269886_Intron2_Frame0_sgRNA01	SH3GL1	0.0161634	YES	1280.16	2	8	114	993	1107	0.102981	MEKKVD	-1.45	Q99961	98.185	64
SON_ENST00000356577_Intron8_Frame0_sgRNA01	SON	0.0161634	YES	445.322	8	4	6885	396	7281	0.945612	IKKDQF	-1.25	P18583	63.79	73
SPAG17_ENST00000336338_Intron48_Frame0|WDR3_ENST00000349139_Intron22_Frame0_sgRNA01	SPAG17|WDR3	0.0161634	YES	#N/A	#N/A	#N/A	#N/A	#N/A	#N/A	#N/A	#N/A	#N/A	#N/A	#N/A	#N/A
SRP72_ENST00000642900_Intron12_Frame0_sgRNA01	SRP72	0.0161634	YES	1072.69	12	7	1224	792	2016	0.607143	PGMVSA	0.85	O76094	97.05	73
SS18_ENST00000415083_Intron1_Frame0_sgRNA02	SS18	0.0161634	YES	290.519	1	10	69	1188	1257	0.0548926	IQKMLD	-0.116667	Q15532	93.26	72
TOMM20_ENST00000366607_Intron4_Frame0_sgRNA01	TOMM20	0.0161634	YES	892.394	4	1	393	45	438	0.89726	ISQRIV	0.733333	Q15388	53.99	71
TSN_ENST00000389682_Intron1_Frame0_sgRNA02	TSN	0.0161634	YES	2555.24	1	5	66	621	687	0.0960699	IREEIR	-1.16667	Q15631	97.83	66
UBR4_ENST00000375254_Intron17_Frame0_sgRNA01	UBR4	0.0161634	YES	130.677	17	89	2184	13368	15552	0.140432	NLQNTL	-0.6	Q5T4S7		75
UBXN1_ENST00000294119_Intron7_Frame0_sgRNA02	UBXN1	0.0161634	YES	1337.29	7	1	651	288	939	0.693291	RIQVRL	0	Q04323	95.46	75
USO1_ENST00000264904_Intron22_Frame0_sgRNA01	USO1	0.0161634	YES	810.968	22	4	2409	513	2922	0.824435	LKQELA	-0.25	O60763	78.24	74
ABCF2_ENST00000222388_Intron8_Frame0_sgRNA01	ABCF2	0.0158847	YES	1171.2	7	8	1017	888	1905	0.533858	HMKNYI	-0.916667	0		60
ADD1_ENST00000264758_Intron11_Frame0_sgRNA01	ADD1	0.0158847	YES	500.739	10	4	1608	699	2307	0.697009	RNKIRE	-2.56667	P35611	32.55	67
ATIC_ENST00000236959_Intron12_Frame0_sgRNA01	ATIC	0.0158847	YES	2815.05	12	4	1227	552	1779	0.689713	NKDLPE	-2.03333	P31939	96.18	71
ATP5IF1_ENST00000335514_Intron1_Frame0_sgRNA03	ATP5IF1	0.0158847	YES	27.0788	1	2	87	234	321	0.271028	SDQSEN	-2.6	Q9UII2	47.28	57
ATXN2_ENST00000550104_Intron23_Frame0_sgRNA01	ATXN2	0.0158847	YES	271.13	23	2	3744	198	3942	0.949772	VPQAHV	0.316667	Q99700	33.81	80
CAP1_ENST00000372797_Intron12_Frame0_sgRNA01	CAP1	0.0158847	YES	2315.56	11	1	1344	84	1428	0.941176	GDFNEF	-0.883333	Q01518	94.125	61
CELF1_ENST00000531165_Intron8_Frame0_sgRNA02	CELF1	0.0158847	YES	1169.15	6	7	606	939	1545	0.392233	TMEGCS	-0.166667	0		57
CHERP_ENST00000546361_Intron7_Frame0_sgRNA01	CHERP	0.0158847	YES	455.566	7	10	876	1875	2751	0.31843	QYQATL	-0.566667	Q8IWX8	93.415	67
CLTC_ENST00000621829_Intron15_Frame0_sgRNA01	CLTC	0.0158847	YES	2784.71	15	17	#N/A	#N/A	#N/A	#N/A	#N/A	#N/A	#N/A	#N/A	68
COX7C_ENST00000247655_Intron1_Frame0_sgRNA01	COX7C	0.0158847	YES	264.096	1	1	75	117	192	0.390625	PGKNLP	-1.2	P15954	92.65	70
DEK_ENST00000652689_Intron10_Frame0_sgRNA01	DEK	0.0158847	YES	1682.38	9	1	1116	12	1128	0.989362	VKELIS	0.716667	P35659	88.89	68
EIF1AX_ENST00000379607_Intron6_Frame0_sgRNA01	EIF1AX	0.0158847	YES	#N/A	6	1	429	6	435	0.986207	IDDI*	0.5	P47813	57.76	66
FLII_ENST00000327031_Intron12_Frame0_sgRNA01	FLII	0.0158847	YES	258.979	12	18	1383	2427	3810	0.362992	KQEESA	-2.23333	Q13045	31.3	56
GCN1_ENST00000300648_Intron49_Frame0_sgRNA01	GCN1	0.0158847	YES	535.811	49	9	6663	1353	8016	0.831213	ITKKLD	-0.616667	Q92616	82.805	61
GTPBP4_ENST00000360803_Intron16_Frame0_sgRNA01	GTPBP4	0.0158847	YES	1101.71	16	1	1752	153	1905	0.919685	DVKMVK	-0.166667	Q9BZE4	76.625	68
HSPA14_ENST00000378372_Intron1_Frame0_sgRNA01	HSPA14	0.0158847	YES	585.601	1	13	57	1473	1530	0.0372549	VYKDGR	-1.56667	Q0VDF9	88.185	72
IGF2BP1_ENST00000290341_Intron13_Frame0_sgRNA01	IGF2BP1	0.0158847	YES	2964.62	13	2	1527	207	1734	0.880623	GKTVNE	-1.3	Q9NZI8	89.96	70
IPO11_ENST00000409296_Intron25_Frame0_sgRNA01	IPO11	0.0158847	YES	328.379	25	5	2466	582	3048	0.809055	EGERYP	-2.46667	Q9UI26	93.6	71
IPO5_ENST00000261574_Intron25_Frame0_sgRNA01	IPO5	0.0158847	YES	2051.51	23	4	2670	678	3348	0.797491	NLICPH	0.416667	O00410	98.025	73
KIAA1143_ENST00000296121_Intron1_Frame0_sgRNA02	KIAA1143	0.0158847	YES	324.511	1	2	108	357	465	0.232258	ETKRIQ	-1.93333	Q96AT1	74.345	76
KTN1_ENST00000395314_Intron6_Frame0_sgRNA01	KTN1	0.0158847	YES	681.088	5	38	1080	2994	4074	0.265096	LTQEMM	-0.0166667	Q86UP2	87.01	62
LAP3_ENST00000226299_Intron1_Frame0_sgRNA01	LAP3	0.0158847	YES	1781.78	1	12	102	1458	1560	0.0653846	MTKGLV	0.816667	P28838	94.88	74
LRRC59_ENST00000225972_Intron4_Frame0_sgRNA01	LRRC59	0.0158847	YES	2924.93	4	3	429	495	924	0.464286	ANKVLQ	-0.183333	Q96AG4	98.515	71
MCM3_ENST00000616552_Intron1_Frame0_sgRNA01	MCM3	0.0158847	YES	2165.39	1	16	213	2349	2562	0.0831382	DDEEDQ	-3.5	P25205	83.59	66
MYH10_ENST00000360416_Intron31_Frame0_sgRNA01	MYH10	0.0158847	YES	1213	30	12	4056	1968	6024	0.673307	DTQELL	-0.6	P35580	63.575	76
NCDN_ENST00000356090_Intron4_Frame0_sgRNA01	NCDN	0.0158847	YES	252.917	3	4	1143	1047	2190	0.521918	LLQVGS	1.18333	Q9UBB6	91.595	72
NCL_ENST00000322723_Intron2_Frame0_sgRNA02	NCL	0.0158847	YES	5657.05	2	12	135	1998	2133	0.0632911	GEEVVI	0.916667	P19338	37.78	64
NDUFA10_ENST00000252711_Intron7_Frame0_sgRNA01	NDUFA10	0.0158847	YES	466.901	7	3	804	264	1068	0.752809	SKKVVE	-0.616667	O95299	92.775	67
NFYC_ENST00000308733_Intron9_Frame0_sgRNA01	NFYC	0.0158847	YES	214.369	9	1	945	432	1377	0.686275	DGQRNS	-2.7	Q13952	37.81	64
NUBPL_ENST00000281081_Intron1_Frame0_sgRNA01	NUBPL	0.0158847	YES	92.7881	1	10	108	852	960	0.1125	GRQLSG	-0.966667	Q8TB37	41.51	68
ORC4_ENST00000392857_Intron2_Frame0_sgRNA01	ORC4	0.0158847	YES	327.072	1	12	57	1254	1311	0.0434783	LSQVQR	-0.716667	O43929	90.095	76
PABPC1_ENST00000318607_Intron2_Frame0_sgRNA01	PABPC1	0.0158847	YES	4112.72	2	12	387	1524	1911	0.202512	SCKVVC	1.45	P11940	95.05	55
PABPC4_ENST00000372858_Intron7_Frame0_sgRNA01	PABPC4	0.0158847	YES	1201.85	7	8	972	1011	1983	0.490166	SAKVML	1.16667	Q13310	94.88	72
PDRG1_ENST00000202017_Intron1_Frame0_sgRNA01	PDRG1	0.0158847	YES	146.606	1	4	87	315	402	0.216418	KRQIVD	-1.11667	Q9NUG6	98.055	74
PPA1_ENST00000373232_Intron2_Frame0_sgRNA01	PPA1	0.0158847	YES	4254.5	2	9	123	747	870	0.141379	ADKDVF	-0.35	Q15181	94.02	74
PPM1G_ENST00000344034_Intron6_Frame0_sgRNA01	PPM1G	0.0158847	YES	1709.31	6	4	966	675	1641	0.588665	KEEPGS	-2.28333	O15355	87.695	73
PRCC_ENST00000271526_Intron4_Frame0_sgRNA01	PRCC	0.0158847	YES	373.077	4	3	1179	297	1476	0.79878	DEAFKR	-1.8	Q92733	78.14	74
PRKAR1B_ENST00000406797_Intron9_Frame0_sgRNA01	PRKAR1B	0.0158847	YES	29.9234	8	2	891	255	1146	0.777487	ITEGTA	0.166667	P31321	95.65	78
PRR13_ENST00000429243_Intron3_Frame0_sgRNA03	PRR13	0.0158847	YES	#N/A	2	1	402	45	447	0.899329	HGKHSS	-2.05	Q9NZ81	55.36	69
PSMD10_ENST00000217958_Intron1_Frame0_sgRNA01	PSMD10	0.0158847	YES	2087.01	1	4	114	567	681	0.167401	TDQDSR	-2.75	O75832	92.535	72
PTTG1IP_ENST00000330938_Intron2_Frame0_sgRNA01	PTTG1IP	0.0158847	YES	9.87922	2	4	168	375	543	0.309392	NVSCLW	0.883333	P53801	88.38	76
RIF1_ENST00000444746_Intron26_Frame0_sgRNA01	RIF1	0.0158847	YES	267.071	25	10	3075	4344	7419	0.414476	AAKLKL	0.566667	Q5UIP0	30.86	77
ROCK2_ENST00000315872_Intron1_Frame0_sgRNA01	ROCK2	0.0158847	YES	134.04	1	32	141	4026	4167	0.0338373	SLLDGL	1.11667	O75116	96.495	81
RPL17-C18orf32_ENST00000584895_Intron5_Frame0|RPL17_ENST00000618619_Intron7_Frame0_sgRNA01	RPL17-C18orf32|RPL17	0.0158847	YES	#N/A	#N/A	#N/A	#N/A	#N/A	#N/A	#N/A	#N/A	#N/A	#N/A	#N/A	#N/A
SLC38A1_ENST00000552197_Intron16_Frame0_sgRNA01	SLC38A1	0.0158847	YES	44.2744	14	1	1362	150	1512	0.900794	RIWLFL	1.58333	0		74
SNRPB_ENST00000438552_Intron4_Frame0_sgRNA01	SNRPB	0.0158847	YES	#N/A	4	3	420	303	723	0.580913	SQQVMT	-0.4	P14678	73.125	67
TCEA1_ENST00000521604_Intron2_Frame0_sgRNA01	TCEA1	0.0158847	YES	831.723	2	8	126	780	906	0.139073	LLQSTR	-0.316667	P23193	83.43	72
TUBB2A_ENST00000333628_Intron1_Frame0_sgRNA03	TUBB2A	0.0158847	YES	126.262	1	3	57	1281	1338	0.0426009	GAKFWE	-0.683333	Q13885	95.735	64
ZNF772_ENST00000343280_Intron2_Frame0_sgRNA01	ZNF772	0.0158847	YES	4.86215	2	3	72	1398	1470	0.0489796	PIQGQV	-0.05	Q68DY9	34.12	65
ZW10_ENST00000200135_Intron1_Frame0_sgRNA01	ZW10	0.0158847	YES	416.569	1	15	105	2235	2340	0.0448718	EIKGEV	-0.433333	O43264	84.055	70
ZYX_ENST00000322764_Intron3_Frame0_sgRNA01	ZYX	0.0158847	YES	707.038	2	7	408	1311	1719	0.237347	PPQPRE	-2.71667	Q15942	49.06	57
ABCF2_ENST00000222388_Intron7_Frame0_sgRNA01	ABCF2	0.0156061	YES	1171.2	6	9	921	984	1905	0.483465	YYTGNY	-1.41667	0		75
ACP1_ENST00000272067_Intron5_Frame0_sgRNA02	ACP1	0.0156061	YES	1834	5	1	399	78	477	0.836478	PYYGND	-1.93333	P24666	97.135	50
ARPP19_ENST00000564163_Intron2_Frame0_sgRNA01	ARPP19	0.0156061	YES	576.429	2	2	102	294	396	0.257576	SLEEME	-0.933333	0		77
ATXN2L_ENST00000395547_Intron2_Frame0_sgRNA01	ATXN2L	0.0156061	YES	719.454	2	21	336	2958	3294	0.102004	QSPVFE	-0.4	Q8WWM7	71.69	62
CCDC43_ENST00000315286_Intron1_Frame0_sgRNA03	CCDC43	0.0156061	YES	726.791	1	4	204	471	675	0.302222	AFLEED	-0.35	Q96MW1	90.08	73
DKC1_ENST00000369550_Intron2_Frame0_sgRNA01	DKC1	0.0156061	YES	905.951	2	13	84	1461	1545	0.0543689	DVAEIQ	0	O60832	78.54	62
DLAT_ENST00000280346_Intron4_Frame0_sgRNA01	DLAT	0.0156061	YES	755.74	4	10	660	1284	1944	0.339506	HMQVLL	1.16667	P10515	82.745	72
DLD_ENST00000205402_Intron4_Frame0_sgRNA01	DLD	0.0156061	YES	1686.24	4	10	267	1263	1530	0.17451	PSKALL	0.516667	P09622	98.58	74
DNAJC8_ENST00000263697_Intron8_Frame0_sgRNA01	DNAJC8	0.0156061	YES	2529.02	8	1	639	123	762	0.838583	NFEESR	-2.16667	O75937	93.905	68
ECPAS_ENST00000259335_Intron24_Frame0_sgRNA01	ECPAS	0.0156061	YES	307.492	24	27	3084	2970	6054	0.509415	TNKMKE	-2.26667	0		65
EIF1_ENST00000469257_Intron2_Frame0_sgRNA02	EIF1	0.0156061	YES	3744.24	2	2	195	147	342	0.570175	FKKKFA	-0.716667	P41567	91.91	65
EIF1B_ENST00000232905_Intron2_Frame0_sgRNA01	EIF1B	0.0156061	YES	677.693	2	2	195	147	342	0.570175	FKKKFA	-0.716667	O60739	92.05	63
EIF2B1_ENST00000424014_Intron8_Frame0_sgRNA01	EIF2B1	0.0156061	YES	448.298	8	1	753	165	918	0.820261	KFKYKA	-1.4	Q14232	91.185	69
EZR_ENST00000337147_Intron11_Frame0_sgRNA01	EZR	0.0156061	YES	1572.18	11	2	1344	417	1761	0.763203	QHRAKE	-2.8	P15311	79.205	73
GNB1_ENST00000378609_Intron9_Frame0_sgRNA01	GNB1	0.0156061	YES	2710.12	7	2	699	324	1023	0.683284	AICFFP	2.13333	P62873	98.82	74
GOT2_ENST00000245206_Intron3_Frame0_sgRNA01	GOT2	0.0156061	YES	2433.32	3	7	375	918	1293	0.290023	SGRFVT	0.1	P00505	98.745	78
GRB2_ENST00000392564_Intron4_Frame0_sgRNA02	GRB2	0.0156061	YES	1392.96	4	1	468	186	654	0.715596	VPQQPT	-1.11667	P62993	39.87	75
HMBS_ENST00000652429_Intron4_Frame0_sgRNA01	HMBS	0.0156061	YES	903.876	4	10	210	876	1086	0.19337	LSKIGE	-0.05	P08397	55.1	63
HMGN5_ENST00000358130_Intron2_Frame0_sgRNA01	HMGN5	0.0156061	YES	1652.27	1	5	15	834	849	0.0176678	KRKAAG	-1.51667	P82970	68.72	73
ISOC1_ENST00000173527_Intron1_Frame0_sgRNA01	ISOC1	0.0156061	YES	672.233	1	4	309	588	897	0.344482	QIQLTT	-0.0166667	Q96CN7	51.565	79
ISY1_ENST00000273541_Intron3_Frame0|ISY1-RAB43_ENST00000418265_Intron3_Frame0_sgRNA01	ISY1|ISY1-RAB43	0.0156061	YES	#N/A	#N/A	#N/A	#N/A	#N/A	#N/A	#N/A	#N/A	#N/A	#N/A	#N/A	#N/A
KPNA4_ENST00000334256_Intron2_Frame0_sgRNA01	KPNA4	0.0156061	YES	890.085	2	15	114	1452	1566	0.0727969	LRKNKR	-2.75	O00629	44.525	51
LMNB1_ENST00000261366_Intron2_Frame0_sgRNA01	LMNB1	0.0156061	YES	4373.35	2	9	516	1245	1761	0.293015	IAQLEA	0.816667	P20700	95.84	68
LRPPRC_ENST00000260665_Intron34_Frame0_sgRNA01	LRPPRC	0.0156061	YES	1758.1	34	4	3825	360	4185	0.913978	LLQRCG	0.283333	P42704	87.315	69
MCM7_ENST00000303887_Intron6_Frame0_sgRNA01	MCM7	0.0156061	YES	2016.6	6	9	720	1440	2160	0.333333	QEHSDQ	-3	P33993	79.12	64
MYCBP_ENST00000397572_Intron1_Frame0_sgRNA02	MYCBP	0.0156061	YES	1041.13	1	4	15	297	312	0.0480769	HYKAAD	-1.38333	Q99417	62.57	76
NDUFA5_ENST00000471770_Intron4_Frame0_sgRNA01	NDUFA5	0.0156061	YES	2512.17	4	1	249	102	351	0.709402	ILQAEH	-0.0166667	Q16718	93.805	66
NFYA_ENST00000341376_Intron4_Frame0_sgRNA01	NFYA	0.0156061	YES	1309.1	3	6	309	735	1044	0.295977	LQQIQL	0.266667	P23511	34.705	69
NSFL1C_ENST00000476071_Intron5_Frame0_sgRNA02	NSFL1C	0.0156061	YES	1148.54	5	5	450	669	1119	0.402145	KPRPFA	-1.16667	Q9UNZ2	64.07	66
NUB1_ENST00000568733_Intron9_Frame0_sgRNA01	NUB1	0.0156061	YES	223.356	9	6	987	861	1848	0.534091	HIKGNC	-0.666667	Q9Y5A7	71.795	84
PCM1_ENST00000325083_Intron34_Frame0_sgRNA01	PCM1	0.0156061	YES	158.52	32	5	5511	564	6075	0.90716	DEQVLQ	-1	Q15154	29.465	78
PFDN2_ENST00000368010_Intron1_Frame0_sgRNA01	PFDN2	0.0156061	YES	1738.97	1	3	75	390	465	0.16129	AEQVIA	0.883333	Q9UHV9	90.065	75
PPP5C_ENST00000012443_Intron2_Frame0_sgRNA01	PPP5C	0.0156061	YES	995.932	2	11	363	1137	1500	0.242	YETVVK	-0.166667	P53041	96.13	78
PRDX3_ENST00000298510_Intron1_Frame0_sgRNA01	PRDX3	0.0156061	YES	3589.19	1	6	36	735	771	0.0466926	RASVAR	-0.333333	P30048	47.595	67
PRRC2C_ENST00000338920_Intron11_Frame0_sgRNA01	PRRC2C	0.0156061	YES	522.11	10	23	1248	7206	8454	0.147622	AQQHPP	-1.93333	Q9Y520		69
PUF60_ENST00000526683_Intron1_Frame0_sgRNA02	PUF60	0.0156061	YES	1811.23	1	11	24	1656	1680	0.0142857	IALQVN	1.21667	Q9UHX1	39.46	72
RBBP4_ENST00000373493_Intron10_Frame0_sgRNA01	RBBP4	0.0156061	YES	3706.39	10	2	1101	177	1278	0.861502	ELLFIH	1.36667	Q09028	98.05	51
RBM39_ENST00000253363_Intron10_Frame0_sgRNA01	RBM39	0.0156061	YES	2061.62	9	7	891	702	1593	0.559322	FITFSD	0.85	Q14498	91.29	70
RBMX_ENST00000320676_Intron3_Frame0_sgRNA03	RBMX	0.0156061	YES	3017.11	2	6	216	960	1176	0.183673	NGKSLD	-1.38333	P38159	85.775	56
SAP30_ENST00000296504_Intron1_Frame0_sgRNA02	SAP30	0.0156061	YES	166.678	1	3	315	348	663	0.475113	DKSARH	-2.35	O75446	78.7	71
SEH1L_ENST00000399892_Intron2_Frame0_sgRNA01	SEH1L	0.0156061	YES	409.211	2	7	162	1104	1266	0.127962	SWKTHS	-1.71667	Q96EE3	97.5	66
SLC25A17_ENST00000435456_Intron1_Frame0_sgRNA02	SLC25A17	0.0156061	YES	66.2753	1	8	54	870	924	0.0584416	GAVGSV	1.43333	O43808	92.335	76
SNRNP27_ENST00000244227_Intron4_Frame0_sgRNA03	SNRNP27	0.0156061	YES	420.108	4	2	348	120	468	0.74359	STKGKK	-2.26667	Q8WVK2	69.335	67
SRRM2_ENST00000301740_Intron10_Frame0_sgRNA02	SRRM2	0.0156061	YES	653.443	9	5	1032	7227	8259	0.124955	KKEKSA	-2.36667	Q9UQ35		63
STUB1_ENST00000219548_Intron1_Frame0_sgRNA01	STUB1	0.0156061	YES	696.884	1	6	159	753	912	0.174342	RAITRN	-1.15	Q9UNE7	95.99	67
SUMO2_ENST00000420826_Intron2_Frame0_sgRNA02	SUMO2	0.0156061	YES	6172.65	2	2	153	135	288	0.53125	ERQGLS	-1.48333	P61956	87.37	73
SUPT5H_ENST00000599117_Intron10_Frame0_sgRNA01	SUPT5H	0.0156061	YES	573.499	8	21	555	2709	3264	0.170037	KCKIGE	-0.783333	O00267	94.185	66
TRIAP1_ENST00000546954_Intron1_Frame0_sgRNA03	TRIAP1	0.0156061	YES	323.643	1	1	147	84	231	0.636364	CVQKAI	0.933333	O43715	95.83	67
TSN_ENST00000389682_Intron1_Frame0_sgRNA01	TSN	0.0156061	YES	2555.24	1	5	66	621	687	0.0960699	IREEIR	-1.16667	Q15631	97.83	76
UBTF_ENST00000302904_Intron14_Frame0_sgRNA01	UBTF	0.0156061	YES	968.241	13	7	1515	780	2295	0.660131	RFKNDR	-2.85	P17480	91.765	61
UHRF1_ENST00000622802_Intron14_Frame0_sgRNA01	UHRF1	0.0156061	YES	527.839	14	2	2169	252	2421	0.895911	GSPFQL	0.05	0		71
UMPS_ENST00000232607_Intron1_Frame0_sgRNA02	UMPS	0.0156061	YES	717.896	1	5	156	1287	1443	0.108108	LSQVAD	0.333333	P11172	95.895	72
UQCRC2_ENST00000268379_Intron3_Frame0_sgRNA01	UQCRC2	0.0156061	YES	3079.23	3	11	267	1095	1362	0.196035	SSLTTK	-0.516667	P22695	97.52	68
VAPA_ENST00000340541_Intron5_Frame0_sgRNA01	VAPA	0.0156061	YES	1226.33	5	2	552	333	885	0.623729	KQKNDM	-2.73333	Q9P0L0	89.72	66
XRCC5_ENST00000392133_Intron11_Frame0_sgRNA01	XRCC5	0.0156061	YES	3039.6	9	12	1050	1149	2199	0.47749	SSQVQR	-1.48333	P13010	95.555	69
YARS1_ENST00000373477_Intron8_Frame0_sgRNA01	YARS1	0.0156061	YES	2660.7	8	5	906	681	1587	0.570888	AAEVVH	0.883333	P54577	92.37	79
YWHAQ_ENST00000381844_Intron4_Frame0_sgRNA02	YWHAQ	0.0156061	YES	3903.01	4	1	678	60	738	0.918699	NLTLWT	0.3	P27348	95.205	68
ZPR1_ENST00000227322_Intron7_Frame0_sgRNA01	ZPR1	0.0156061	YES	437.672	7	7	753	627	1380	0.545652	RNEVLQ	-1.16667	O75312	77.22	64
ARPC5L_ENST00000353214_Intron4_Frame0_sgRNA02	ARPC5L	0.0153274	YES	531.663	2	2	222	240	462	0.480519	AVKERA	-0.683333	Q9BPX5	92.72	68
CCAR1_ENST00000265872_Intron16_Frame0_sgRNA01	CCAR1	0.0153274	YES	452.348	15	9	2106	1347	3453	0.609904	DKEEEE	-3.56667	Q8IX12	76.06	72
CCDC58_ENST00000291458_Intron2_Frame0_sgRNA01	CCDC58	0.0153274	YES	#N/A	2	3	177	258	435	0.406897	YESLMA	0.316667	Q4VC31	92.485	68
COPB1_ENST00000249923_Intron5_Frame0_sgRNA01	COPB1	0.0153274	YES	1041.52	4	17	606	2256	2862	0.21174	ADQDRA	-1.9	P53618	85.33	65
DHX9_ENST00000367549_Intron11_Frame0_sgRNA01	DHX9	0.0153274	YES	3244	10	17	1140	2673	3813	0.298977	LQAILQ	1.15	Q08211	89.395	55
DIS3_ENST00000377767_Intron4_Frame0_sgRNA01	DIS3	0.0153274	YES	974.232	4	17	654	2223	2877	0.22732	EEGNEI	-1.65	Q9Y2L1	40.38	67
ECPAS_ENST00000259335_Intron5_Frame0_sgRNA01	ECPAS	0.0153274	YES	307.492	5	46	804	5250	6054	0.132805	FVTNFT	0.816667	0		71
EIF3D_ENST00000216190_Intron8_Frame0_sgRNA01	EIF3D	0.0153274	YES	2031.76	7	7	711	936	1647	0.431694	IRKLAK	-0.366667	O15371	96.3	78
EPB41L2_ENST00000337057_Intron12_Frame0_sgRNA01	EPB41L2	0.0153274	YES	998.368	11	7	1833	1185	3018	0.607356	EGKKNS	-2.66667	O43491	35.12	74
ERI1_ENST00000519292_Intron1_Frame0_sgRNA01	ERI1	0.0153274	YES	96.9419	1	6	108	942	1050	0.102857	SPEETQ	-2.26667	Q8IV48	28.645	74
FLNA_ENST00000369850_Intron15_Frame0_sgRNA01	FLNA	0.0153274	YES	1720.13	14	33	2280	5664	7944	0.287009	PFRVNV	0.266667	P21333	88.975	66
GANAB_ENST00000346178_Intron21_Frame0_sgRNA01	GANAB	0.0153274	YES	2258.32	21	4	2463	438	2901	0.849018	LSSIPV	1.55	Q14697	98.57	64
GRPEL1_ENST00000264954_Intron2_Frame0_sgRNA02	GRPEL1	0.0153274	YES	1404.24	2	2	225	429	654	0.344037	ETVEKY	-1.45	Q9HAV7	97.23	70
HACD3_ENST00000261875_Intron4_Frame0_sgRNA01	HACD3	0.0153274	YES	1387.26	4	7	369	720	1089	0.338843	RAKEEE	-2.85	Q9P035	89.7	68
HMBS_ENST00000652429_Intron1_Frame0_sgRNA01	HMBS	0.0153274	YES	903.876	1	13	33	1053	1086	0.0303867	ATAEEN	-1.26667	P08397	44.17	74
JPT2_ENST00000248098_Intron3_Frame0_sgRNA02	JPT2	0.0153274	YES	1820.92	3	2	336	237	573	0.586387	KPKDHV	-1.98333	Q9H910	67.92	76
LSM12_ENST00000293406_Intron2_Frame0_sgRNA02	LSM12	0.0153274	YES	614.32	2	3	258	330	588	0.438776	VSKLAS	0.716667	Q3MHD2	96.755	74
MCM3_ENST00000616552_Intron4_Frame0_sgRNA01	MCM3	0.0153274	YES	2165.39	4	13	666	1896	2562	0.259953	PTKDEE	-2.78333	P25205	86.27	68
MEAF6_ENST00000373075_Intron3_Frame0_sgRNA02	MEAF6	0.0153274	YES	186.395	3	5	294	312	606	0.485149	SAAAVS	1.33333	Q9HAF1	95.795	47
NFYC_ENST00000308733_Intron8_Frame0_sgRNA01	NFYC	0.0153274	YES	214.369	8	2	885	492	1377	0.642702	TLQITQ	-0.0166667	Q13952	31.46	74
OLA1_ENST00000284719_Intron9_Frame0_sgRNA01	OLA1	0.0153274	YES	2162.39	8	2	966	225	1191	0.811083	TIRKGT	-0.95	Q9NTK5	92.095	68
PIK3CB_ENST00000674063_Intron21_Frame0_sgRNA01	PIK3CB	0.0153274	YES	5.00369	19	3	2796	417	3213	0.870215	TGQLFH	-0.2	P42338	96.125	72
PPIF_ENST00000225174_Intron3_Frame0_sgRNA02	PPIF	0.0153274	YES	1330.09	3	3	315	309	624	0.504808	MCQAGD	-0.2	P30405	98.755	70
PRPF4B_ENST00000480058_Intron5_Frame0_sgRNA01	PRPF4B	0.0153274	YES	303.043	5	10	1650	1374	3024	0.545635	IVQKYK	-0.65	Q13523	75.305	72
PTMS_ENST00000389462_Intron1_Frame0_sgRNA02	PTMS	0.0153274	YES	1167.37	1	3	45	270	315	0.142857	SAKDLK	-1.08333	0		73
SAR1A_ENST00000373242_Intron7_Frame0_sgRNA02	SAR1A	0.0153274	YES	2442.03	5	1	480	117	597	0.80402	TGKGNV	-0.783333	Q9NR31	95.705	68
TBRG4_ENST00000258770_Intron5_Frame0_sgRNA01	TBRG4	0.0153274	YES	410.553	4	6	1065	831	1896	0.561709	FAQHVL	0.983333	Q969Z0	96.655	63
TMA16_ENST00000358572_Intron1_Frame0_sgRNA02	TMA16	0.0153274	YES	708.233	1	6	3	609	612	0.00490196	MPKA	-0.45	Q96EY4	61.685	74
TMEM33_ENST00000504986_Intron1_Frame0_sgRNA01	TMEM33	0.0153274	YES	566.215	1	6	45	699	744	0.0604839	GAVQFM	1.13333	P57088	87.98	73
TUBB2B_ENST00000259818_Intron1_Frame0_sgRNA02	TUBB2B	0.0153274	YES	1114.03	1	3	57	1281	1338	0.0426009	GAKFWE	-0.683333	Q9BVA1	96.405	67
TXLNA_ENST00000373610_Intron4_Frame0_sgRNA01	TXLNA	0.0153274	YES	1691.67	3	7	597	1044	1641	0.363803	AELLEE	-0.183333	P40222	89.125	71
TXLNG_ENST00000380122_Intron1_Frame0_sgRNA01	TXLNG	0.0153274	YES	584.665	1	9	102	1485	1587	0.0642722	RQKFEI	-1.35	Q9NUQ3	41.1	77
VAPB_ENST00000475243_Intron5_Frame0_sgRNA01	VAPB	0.0153274	YES	918.304	5	1	573	159	732	0.782787	QFKEED	-2.51667	O95292	70.095	77
XPO7_ENST00000252512_Intron1_Frame0_sgRNA01	XPO7	0.0153274	YES	274.378	1	27	18	3246	3264	0.00551471	HVQSLA	0.383333	Q9UIA9	70.155	83
XPOT_ENST00000332707_Intron16_Frame0_sgRNA01	XPOT	0.0153274	YES	336.496	15	9	1737	1152	2889	0.601246	SPPENG	-1.9	O43592	65.355	63
ZFP36L2_ENST00000282388_Intron1_Frame0_sgRNA03	ZFP36L2	0.0153274	YES	95.2072	1	1	51	1434	1485	0.0343434	LCKTEK	-0.95	P47974	52.065	72
AC010323.1_ENST00000598884_Intron1_Frame0|NDUFA7_ENST00000593729_Intron1_Frame0_sgRNA02	AC010323.1|NDUFA7	0.0150487	YES	#N/A	#N/A	#N/A	#N/A	#N/A	#N/A	#N/A	#N/A	#N/A	#N/A	#N/A	#N/A
ACD_ENST00000620338_Intron1_Frame0_sgRNA01	ACD	0.0150487	YES	27.6689	1	11	#N/A	#N/A	#N/A	#N/A	#N/A	#N/A	#N/A	#N/A	51
ARL6IP1_ENST00000304414_Intron1_Frame0_sgRNA01	ARL6IP1	0.0150487	YES	305.406	1	5	36	576	612	0.0588235	NLLAAE	0.7	Q15041	89.47	72
ATXN2L_ENST00000395547_Intron15_Frame0_sgRNA01	ATXN2L	0.0150487	YES	719.454	15	8	2025	1269	3294	0.614754	LSVNKS	-0.166667	Q8WWM7	39.155	74
BRD3_ENST00000303407_Intron3_Frame0_sgRNA01	BRD3	0.0150487	YES	162.966	2	9	351	1830	2181	0.160935	YNKPTD	-2.41667	Q15059	95.275	51
CAST_ENST00000510756_Intron21_Frame0_sgRNA01	CAST	0.0150487	YES	278.492	21	10	1560	444	2004	0.778443	DTSQSD	-2.13333	P20810	53.035	74
CDC73_ENST00000367435_Intron5_Frame0_sgRNA01	CDC73	0.0150487	YES	550.081	5	12	423	1173	1596	0.265038	RIEDEE	-2.33333	Q6P1J9	53.26	74
CLTC_ENST00000621829_Intron5_Frame0_sgRNA01	CLTC	0.0150487	YES	2784.71	5	27	#N/A	#N/A	#N/A	#N/A	#N/A	#N/A	#N/A	#N/A	77
DCTN1_ENST00000361874_Intron5_Frame0_sgRNA01	DCTN1	0.0150487	YES	1001.52	5	27	414	3408	3822	0.10832	PKKAPT	-1.65	0		77
FMR1_ENST00000370475_Intron13_Frame0_sgRNA01	FMR1	0.0150487	YES	403.41	13	4	1275	624	1899	0.671406	YLKEVD	-0.7	Q06787	89.85	69
GNB1_ENST00000378609_Intron4_Frame0_sgRNA01	GNB1	0.0150487	YES	2710.12	2	7	96	927	1023	0.0938416	LSQITN	-0.0333333	P62873	96.77	66
GPATCH4_ENST00000438976_Intron5_Frame0_sgRNA01	GPATCH4	0.0150487	YES	#N/A	5	4	348	1006	1354	0.257016	FVKMAT	1.01667	0		71
HAT1_ENST00000264108_Intron4_Frame0_sgRNA01	HAT1	0.0150487	YES	1987.75	4	7	309	951	1260	0.245238	CVEADD	-0.333333	O14929	91.37	72
HMGN2_ENST00000361427_Intron2_Frame0_sgRNA01	HMGN2	0.0150487	YES	2161.93	2	4	60	213	273	0.21978	KDEPQR	-3.41667	P05204	69.28	62
IPO5_ENST00000261574_Intron16_Frame0_sgRNA01	IPO5	0.0150487	YES	2051.51	14	13	1551	1797	3348	0.463262	LQELIQ	0.266667	O00410	96.3	71
IPO5_ENST00000261574_Intron4_Frame0_sgRNA01	IPO5	0.0150487	YES	2051.51	2	25	144	3204	3348	0.0430108	QAEETY	-1.78333	O00410	93.535	72
KPNA2_ENST00000330459_Intron10_Frame0_sgRNA01	KPNA2	0.0150487	YES	4299.81	9	1	1497	93	1590	0.941509	SVEEEE	-1.76667	P52292	45.06	66
KPNA4_ENST00000334256_Intron1_Frame0_sgRNA01	KPNA4	0.0150487	YES	890.085	1	16	69	1497	1566	0.0440613	DLETMR	-1.08333	O00629	55.54	77
LARP1_ENST00000336314_Intron11_Frame0_sgRNA01	LARP1	0.0150487	YES	564.15	11	8	1878	1182	3060	0.613725	QIKQEV	-0.95	Q6PKG0	42.37	71
LDHB_ENST00000396076_Intron7_Frame0_sgRNA02	LDHB	0.0150487	YES	13352.9	6	1	837	168	1005	0.832836	MVKGMY	0.4	P07195	96.57	61
MAX_ENST00000358664_Intron2_Frame0_sgRNA02	MAX	0.0150487	YES	405.312	2	3	63	420	483	0.130435	QSAADK	-1.35	P61244	93.005	75
MKRN2_ENST00000170447_Intron4_Frame0_sgRNA02	MKRN2	0.0150487	YES	292.435	4	4	642	609	1251	0.513189	HEKICM	-0.283333	Q9H000	96.01	66
MRPL10_ENST00000290208_Intron2_Frame0_sgRNA02	MRPL10	0.0150487	YES	558.092	2	3	252	564	816	0.308824	PQEEIG	-1.33333	Q7Z7H8	93.38	70
MTDH_ENST00000336273_Intron8_Frame0_sgRNA01	MTDH	0.0150487	YES	949.835	8	4	1272	477	1749	0.727273	DQKVSD	-1.83333	Q86UE4	43.46	76
NAP1L1_ENST00000618691_Intron13_Frame0_sgRNA01	NAP1L1	0.0150487	YES	4141.18	12	2	1089	87	1176	0.92602	ADEEGE	-2.1	P55209	41.64	59
NASP_ENST00000350030_Intron13_Frame0_sgRNA01	NASP	0.0150487	YES	3052.06	13	2	2157	210	2367	0.91128	RKKRKP	-3.71667	P49321	49.23	64
NOP16_ENST00000618911_Intron4_Frame0_sgRNA02	NOP16	0.0150487	YES	894.732	4	2	393	306	699	0.562232	DYKQSG	-2.23333	Q9Y3C1	96.505	70
NUP153_ENST00000537253_Intron5_Frame0_sgRNA01	NUP153	0.0150487	YES	330.197	5	18	852	3669	4521	0.188454	PYQAPV	-0.333333	P49790	39.84	69
PDLIM1_ENST00000329399_Intron3_Frame0_sgRNA01	PDLIM1	0.0150487	YES	2258.63	3	4	333	657	990	0.336364	EPQEVL	-0.683333	O00151	51.05	72
PPIF_ENST00000225174_Intron1_Frame0_sgRNA02	PPIF	0.0150487	YES	1330.09	1	5	195	429	624	0.3125	VLELKA	1.03333	P30405	98.675	68
PPP1R8_ENST00000311772_Intron2_Frame0_sgRNA02	PPP1R8	0.0150487	YES	1101.3	2	5	117	939	1056	0.110795	LIEKLI	1.53333	Q12972	92.235	67
PRKRA_ENST00000325748_Intron6_Frame0_sgRNA01	PRKRA	0.0150487	YES	451.368	6	2	609	333	942	0.646497	ISLTNV	1.25	O75569	35.655	72
PSIP1_ENST00000380738_Intron6_Frame0_sgRNA01	PSIP1	0.0150487	YES	858.444	5	10	456	1137	1593	0.286252	KRKAEK	-2.98333	O75475	37.195	74
RIOK3_ENST00000339486_Intron1_Frame0_sgRNA01	RIOK3	0.0150487	YES	45.5669	1	12	63	1497	1560	0.0403846	PSKCPW	-1.05	O14730	46.075	76
RRP15_ENST00000366932_Intron2_Frame0_sgRNA02	RRP15	0.0150487	YES	535.926	2	3	405	444	849	0.477032	IKQRDK	-2.46667	Q9Y3B9	91.165	66
RSL1D1_ENST00000571133_Intron8_Frame0_sgRNA01	RSL1D1	0.0150487	YES	1886.94	8	1	1146	327	1473	0.778004	KVEIQK	-1.01667	O76021	34.67	70
STAU1_ENST00000371856_Intron9_Frame0_sgRNA01	STAU1	0.0150487	YES	724.104	7	5	1113	621	1734	0.641869	EEKTPI	-1.45	O95793	38.695	79
THOC2_ENST00000245838_Intron12_Frame0_sgRNA01	THOC2	0.0150487	YES	307.192	12	26	1386	3396	4782	0.289837	MKEFQS	-1.16667	Q8NI27	82.45	76
UPF1_ENST00000599848_Intron10_Frame0_sgRNA01	UPF1	0.0150487	YES	745.683	10	13	1458	1932	3390	0.430088	HSQVYA	-0.466667	Q92900	96.715	53
ZNF503_ENST00000372524_Intron1_Frame0_sgRNA03	ZNF503	0.0150487	YES	161.945	1	1	315	1626	1941	0.162287	PIELDA	0.25	Q96F45	59.105	66
AP1G1_ENST00000393512_Intron14_Frame0_sgRNA01	AP1G1	0.01477	YES	435.124	13	10	1293	1185	2478	0.521792	LTTAGS	0.5	O43747	88.325	68
BMS1_ENST00000374518_Intron21_Frame0_sgRNA01	BMS1	0.01477	YES	381.631	20	2	3456	393	3849	0.897896	LYKPIL	0.883333	Q14692	92.73	69
BRIX1_ENST00000336767_Intron8_Frame0_sgRNA01	BRIX1	0.01477	YES	1178.47	8	2	663	399	1062	0.624294	NFQIIE	0.216667	Q8TDN6	92.91	67
CD151_ENST00000322008_Intron5_Frame0_sgRNA01	CD151	0.01477	YES	62.7841	3	4	351	411	762	0.46063	YQQLNT	-1.45	P48509	74.39	66
CERS2_ENST00000368954_Intron10_Frame0_sgRNA01	CERS2	0.01477	YES	151.574	9	1	1002	141	1143	0.87664	TGKLVE	-0.0833333	Q96G23	58.65	54
CHORDC1_ENST00000320585_Intron2_Frame0_sgRNA01	CHORDC1	0.01477	YES	3245.68	2	9	114	885	999	0.114114	ALKGWS	-0.0666667	Q9UHD1	91.8	64
DBI_ENST00000627305_Intron1_Frame0_sgRNA02	DBI	0.01477	YES	2594.27	1	3	192	255	447	0.42953	RGEAEF	-1.21667	P07108	98.385	69
GIGYF2_ENST00000409451_Intron25_Frame0_sgRNA01	GIGYF2	0.01477	YES	422.802	22	6	2952	1011	3963	0.74489	REEQRR	-4	Q6Y7W6	34.305	66
HDGF_ENST00000368206_Intron3_Frame0_sgRNA02	HDGF	0.01477	YES	2433.32	3	3	351	420	771	0.455253	GYQSSQ	-1.71667	P51858	46.87	69
HDLBP_ENST00000391975_Intron26_Frame0_sgRNA01	HDLBP	0.01477	YES	1058.04	24	2	3591	216	3807	0.943262	EEYLAD	-1.03333	0		60
LIN7C_ENST00000278193_Intron4_Frame0_sgRNA02	LIN7C	0.01477	YES	311.859	4	1	438	156	594	0.737374	NGVSVE	0.0333333	Q9NUP9	97.265	77
LTN1_ENST00000614971_Intron1_Frame0_sgRNA01	LTN1	0.01477	YES	88.1415	1	29	180	5259	5439	0.0330943	NLRPSN	-1.68333	O94822	66.825	72
MRPL12_ENST00000333676_Intron2_Frame0_sgRNA02	MRPL12	0.01477	YES	2927.15	2	3	261	336	597	0.437186	LLKKTL	0.483333	P52815	88.37	59
MRPS7_ENST00000245539_Intron4_Frame0_sgRNA01	MRPS7	0.01477	YES	763.337	4	1	507	222	729	0.695473	FYQVPV	0.8	Q9Y2R9	97	81
MTAP_ENST00000644715_Intron1_Frame0_sgRNA01	MTAP	0.01477	YES	1151.56	1	7	33	819	852	0.0387324	AVKIGI	1.78333	Q13126	98.39	78
NDUFA10_ENST00000252711_Intron1_Frame0_sgRNA01	NDUFA10	0.01477	YES	466.901	1	9	75	993	1068	0.0702247	QRVRGI	-0.7	O95299	26.405	73
NPM1_ENST00000517671_Intron4_Frame0_sgRNA01	NPM1	0.01477	YES	26411.2	3	8	258	627	885	0.291525	QPTVSL	0.233333	P06748	98.595	59
NUDCD2_ENST00000302764_Intron3_Frame0_sgRNA02	NUDCD2	0.01477	YES	927.869	3	1	390	84	474	0.822785	QKENPG	-2.73333	Q8WVJ2	81.19	66
NUP205_ENST00000285968_Intron5_Frame0_sgRNA01	NUP205	0.01477	YES	662.074	5	38	648	5391	6039	0.107303	RKEVSD	-2	Q92621	88.465	72
PAPOLA_ENST00000216277_Intron16_Frame0_sgRNA01	PAPOLA	0.01477	YES	308.602	16	6	1521	717	2238	0.679625	KKKHST	-2.73333	P51003	32.21	70
POMP_ENST00000380842_Intron4_Frame0_sgRNA01	POMP	0.01477	YES	180.759	4	2	264	162	426	0.619718	VQQVQR	-1.1	Q9Y244	87.36	73
RACK1_ENST00000512805_Intron3_Frame0_sgRNA01	RACK1	0.01477	YES	6440.22	3	5	429	525	954	0.449686	TVQDES	-1.3	P63244	79.42	64
RANBP3_ENST00000340578_Intron13_Frame0_sgRNA01	RANBP3	0.01477	YES	752.812	13	4	1209	495	1704	0.709507	VLQMQC	0.9	Q9H6Z4	98.275	74
RBM7_ENST00000375490_Intron4_Frame0_sgRNA02	RBM7	0.01477	YES	191.366	4	1	441	363	804	0.548507	QAVMNS	0.0166667	0		66
RRM1_ENST00000300738_Intron16_Frame0_sgRNA01	RRM1	0.01477	YES	1333.84	16	3	1905	474	2379	0.800757	EFQIVN	0.166667	P23921	75.93	65
SCAF4_ENST00000286835_Intron7_Frame0_sgRNA01	SCAF4	0.01477	YES	306.843	7	13	777	2667	3444	0.22561	FDKKLL	-0.15	O95104	46.625	70
SDHB_ENST00000375499_Intron4_Frame0_sgRNA01	SDHB	0.01477	YES	744.792	4	4	423	420	843	0.501779	LVPDLS	0.983333	P21912	98.79	69
SMARCA1_ENST00000371121_Intron23_Frame0_sgRNA01	SMARCA1	0.01477	YES	161.327	23	2	3030	183	3213	0.943044	TAMEFQ	-0.2	0		76
SMARCA4_ENST00000344626_Intron8_Frame0_sgRNA01	SMARCA4	0.01477	YES	386.195	7	27	1419	3525	4944	0.287015	KHQEYL	-1.93333	P51532	89.91	72
SND1_ENST00000354725_Intron7_Frame0_sgRNA01	SND1	0.01477	YES	2012.83	7	17	840	1893	2733	0.307355	LHPNGN	-1.4	Q7KZF4	90	66
SRSF11_ENST00000370950_Intron5_Frame0_sgRNA01	SRSF11	0.01477	YES	985.652	4	8	540	915	1455	0.371134	NSQSLA	-0.5	Q05519	43.135	56
TAX1BP3_ENST00000225525_Intron1_Frame0_sgRNA02	TAX1BP3	0.01477	YES	549.05	1	3	39	336	375	0.104	AVVQRV	1.06667	O14907	94.3	71
TCOF1_ENST00000504761_Intron19_Frame0_sgRNA01	TCOF1	0.01477	YES	510.483	19	8	3183	1284	4467	0.712559	ATQVSK	-0.483333	Q13428	38.155	70
TMEM109_ENST00000227525_Intron2_Frame0_sgRNA03	TMEM109	0.01477	YES	586.503	1	2	237	495	732	0.32377	VSESSS	-0.416667	Q9BVC6	66.48	64
TOMM22_ENST00000216034_Intron1_Frame0_sgRNA02	TOMM22	0.01477	YES	3861.95	1	3	117	312	429	0.272727	DEELDE	-2.28333	Q9NS69	60.23	66
TRAP1_ENST00000246957_Intron17_Frame0_sgRNA01	TRAP1	0.01477	YES	1828.11	17	1	2013	102	2115	0.951773	VDQIYE	-0.516667	Q12931	96.62	60
TRAP1_ENST00000246957_Intron8_Frame0_sgRNA01	TRAP1	0.01477	YES	1828.11	8	10	888	1227	2115	0.419858	TLQAIW	0.833333	Q12931	88.18	76
UBA1_ENST00000377351_Intron14_Frame0_sgRNA01	UBA1	0.01477	YES	3997.37	13	12	1575	1602	3177	0.495751	DVTKLK	-0.666667	P22314	96.105	69
UBFD1_ENST00000395878_Intron3_Frame0_sgRNA01	UBFD1	0.01477	YES	241.982	3	4	564	366	930	0.606452	RQKQHR	-3.85	O14562	74.635	68
VCL_ENST00000211998_Intron21_Frame0_sgRNA01	VCL	0.01477	YES	1228.72	21	1	3258	147	3405	0.956828	SEQATE	-1.7	P18206	84.265	75
XPO1_ENST00000401558_Intron6_Frame0_sgRNA01	XPO1	0.01477	YES	1943.25	5	19	408	2808	3216	0.126866	LVQILK	1.48333	O14980	95.375	68
YAE1_ENST00000223273_Intron1_Frame0_sgRNA03	YAE1	0.01477	YES	61.8927	1	2	129	552	681	0.189427	RVKEGY	-1.56667	Q9NRH1	89.785	71
YWHAB_ENST00000353703_Intron4_Frame0_sgRNA02	YWHAB	0.01477	YES	4408.64	3	2	588	153	741	0.793522	AKTAFD	-0.283333	P31946	98.39	57
YWHAQ_ENST00000381844_Intron3_Frame0_sgRNA01	YWHAQ	0.01477	YES	3903.01	3	2	582	156	738	0.788618	AKTAFD	-0.283333	P27348	98.395	66
ZMPSTE24_ENST00000372759_Intron7_Frame0_sgRNA01	ZMPSTE24	0.01477	YES	622.377	7	3	954	474	1428	0.668067	KVKNKK	-2.48333	O75844	40.235	67
ZPR1_ENST00000227322_Intron1_Frame0_sgRNA01	ZPR1	0.01477	YES	437.672	1	13	171	1209	1380	0.123913	YCNGMT	-0.25	O75312	85.605	60
AMOT_ENST00000524145_Intron6_Frame0_sgRNA02	AMOT	0.0144913	YES	975.242	5	7	#N/A	#N/A	#N/A	#N/A	#N/A	#N/A	#N/A	#N/A	77
AP3B1_ENST00000255194_Intron6_Frame0_sgRNA01	AP3B1	0.0144913	YES	294.689	6	21	603	2682	3285	0.183562	KSTLVA	0.733333	O00203	93.78	83
ATP5F1D_ENST00000395633_Intron1_Frame0_sgRNA01	ATP5F1D	0.0144913	YES	3312.38	1	3	141	366	507	0.278107	PTQVFF	0.666667	P30049	95.225	61
ATP6V0B_ENST00000532642_Intron5_Frame0_sgRNA03	ATP6V0B	0.0144913	YES	#N/A	5	2	348	438	786	0.442748	MAEPFS	0.1	0		64
C11orf98_ENST00000524958_Intron1_Frame0|LBHD1_ENST00000354588_Intron4_Frame1_sgRNA02	C11orf98|LBHD1	0.0144913	YES	#N/A	#N/A	#N/A	#N/A	#N/A	#N/A	#N/A	#N/A	#N/A	#N/A	#N/A	#N/A
CBX3_ENST00000337620_Intron4_Frame0_sgRNA01	CBX3	0.0144913	YES	7073.84	3	2	330	222	552	0.597826	RDAADK	-1.96667	Q13185	52.335	79
CENPX_ENST00000584347_Intron1_Frame0_sgRNA02	CENPX	0.0144913	YES	52.0364	1	4	36	360	396	0.0909091	FRKELV	-0.183333	0		77
CHAF1A_ENST00000301280_Intron10_Frame0_sgRNA01	CHAF1A	0.0144913	YES	314.371	10	5	1854	1017	2871	0.645768	SEGDDD	-2.53333	Q13111	55.755	66
DPY30_ENST00000342166_Intron3_Frame0_sgRNA01	DPY30	0.0144913	YES	2468.26	2	2	84	216	300	0.28	NVERIV	0.233333	Q9C005	66.175	69
DYNC1H1_ENST00000360184_Intron16_Frame0_sgRNA01	DYNC1H1	0.0144913	YES	942.994	16	62	3804	10137	13941	0.272864	PVTGNL	0.3	Q14204		76
ENSA_ENST00000339643_Intron1_Frame0_sgRNA02	ENSA	0.0144913	YES	2076.04	1	4	57	357	414	0.137681	EKQDTQ	-3.1	O43768	38.35	73
EPB41L2_ENST00000337057_Intron14_Frame0_sgRNA01	EPB41L2	0.0144913	YES	998.368	13	5	2043	975	3018	0.676938	TQGSSH	-1.56667	O43491	28.33	79
G3BP2_ENST00000395719_Intron8_Frame0_sgRNA01	G3BP2	0.0144913	YES	1933.83	7	4	825	624	1449	0.569358	VSQPRV	-0.333333	Q9UN86	47.645	71
GCLM_ENST00000370238_Intron1_Frame0_sgRNA01	GCLM	0.0144913	YES	995.63	1	6	126	699	825	0.152727	SEELHD	-1.78333	P48507	92.1	71
GCN1_ENST00000300648_Intron35_Frame0_sgRNA01	GCN1	0.0144913	YES	535.811	35	23	4431	3585	8016	0.552769	VREAAD	-0.616667	Q92616	85.37	63
GNG12_ENST00000370982_Intron3_Frame0_sgRNA02	GNG12	0.0144913	YES	964.864	1	1	93	126	219	0.424658	RIKVSK	-0.733333	Q9UBI6	98.515	69
HCFC1_ENST00000310441_Intron14_Frame0_sgRNA01	HCFC1	0.0144913	YES	686.196	14	12	2496	3612	6108	0.408644	VTQVVL	2.03333	P51610	25.37	67
HSPA4_ENST00000304858_Intron2_Frame0_sgRNA01	HSPA4	0.0144913	YES	3721.07	2	17	165	2358	2523	0.0653983	KSQVIS	-0.05	P34932	96.125	73
KNOP1_ENST00000219837_Intron3_Frame0_sgRNA02	KNOP1	0.0144913	YES	397.437	2	2	987	390	1377	0.716776	IDQVRR	-1.21667	Q1ED39	82.27	72
LARS1_ENST00000394434_Intron27_Frame0_sgRNA01	LARS1	0.0144913	YES	1216.24	27	5	2880	651	3531	0.815633	HFEANN	-1.51667	Q9P2J5	93.47	70
MDH2_ENST00000315758_Intron6_Frame0_sgRNA01	MDH2	0.0144913	YES	5417.49	6	3	633	384	1017	0.622419	ISQCTP	0.0666667	P40926	98.62	62
MTREX_ENST00000230640_Intron15_Frame0_sgRNA01	MTREX	0.0144913	YES	589.382	15	12	1659	1470	3129	0.530201	LLKGSA	0.716667	P42285	86.55	77
NAP1L1_ENST00000618691_Intron14_Frame0_sgRNA01	NAP1L1	0.0144913	YES	4141.18	13	1	1140	36	1176	0.969388	DPKKDQ	-3.31667	P55209	49.155	71
NDUFA5_ENST00000471770_Intron1_Frame0_sgRNA01	NDUFA5	0.0144913	YES	2512.17	1	4	21	330	351	0.0598291	VGQTTG	-0.25	Q16718	81.02	58
NDUFS4_ENST00000296684_Intron2_Frame0_sgRNA03	NDUFS4	0.0144913	YES	327.231	2	3	177	351	528	0.335227	EKLDIT	-0.55	O43181	92.01	78
NUP155_ENST00000231498_Intron6_Frame0_sgRNA01	NUP155	0.0144913	YES	484.142	6	29	723	3453	4176	0.173132	AYQAEA	-0.483333	O75694	85.67	82
PDCD6IP_ENST00000457054_Intron6_Frame0_sgRNA01	PDCD6IP	0.0144913	YES	1905.5	6	12	717	1905	2622	0.273455	LPKYFY	-0.25	Q8WUM4	90.91	66
PREPL_ENST00000425263_Intron2_Frame0_sgRNA01	PREPL	0.0144913	YES	248.417	2	12	342	1842	2184	0.156593	NVEVKH	-0.95	Q4J6C6	84.73	60
PRPF4_ENST00000374198_Intron4_Frame0_sgRNA01	PRPF4	0.0144913	YES	669.101	4	10	480	1086	1566	0.306513	KEEYQQ	-3.2	O43172	51.12	56
PSME2_ENST00000216802_Intron3_Frame0_sgRNA01	PSME2	0.0144913	YES	526.973	3	8	144	576	720	0.2	LLQEDS	-0.616667	Q9UL46	97.455	69
PSME3_ENST00000293362_Intron4_Frame0_sgRNA01	PSME3	0.0144913	YES	3724.09	4	7	243	561	804	0.302239	LDGPTY	-0.616667	P61289	36.865	67
PSMF1_ENST00000335877_Intron1_Frame0_sgRNA01	PSMF1	0.0144913	YES	659.342	1	6	129	687	816	0.158088	GDQPGP	-1.83333	Q92530	93.025	74
RAC1_ENST00000356142_Intron3_Frame0_sgRNA02	RAC1	0.0144913	YES	#N/A	3	4	225	411	636	0.353774	PQTVGE	-0.916667	P63000	98.565	73
RAD51B_ENST00000487861_Intron3_Frame0_sgRNA01	RAD51B	0.0144913	YES	32.9379	2	8	198	1080	1278	0.15493	MQTAYG	-0.366667	0		72
RAP1B_ENST00000250559_Intron4_Frame0_sgRNA01	RAP1B	0.0144913	YES	1998.78	3	3	183	372	555	0.32973	AGTEQF	-0.583333	P61224	70.39	67
RPN1_ENST00000296255_Intron8_Frame0_sgRNA01	RPN1	0.0144913	YES	2209.11	8	2	1395	429	1824	0.764803	ITKDPA	-0.566667	P04843	63.445	79
RRP15_ENST00000366932_Intron2_Frame0_sgRNA01	RRP15	0.0144913	YES	535.926	2	3	405	444	849	0.477032	IKQRDK	-2.46667	Q9Y3B9	91.165	67
SARS2_ENST00000600042_Intron1_Frame0_sgRNA01	SARS2	0.0144913	YES	209.235	1	16	267	1296	1563	0.170825	PAIIST	1.28333	Q9NP81	95.325	69
SLC4A1AP_ENST00000326019_Intron9_Frame0_sgRNA01	SLC4A1AP	0.0144913	YES	208.49	9	5	1713	516	2229	0.768506	TVGKLP	0.233333	Q9BWU0	94.465	71
SMARCA1_ENST00000371121_Intron24_Frame0_sgRNA01	SMARCA1	0.0144913	YES	161.327	24	1	3141	72	3213	0.977591	TPMSQK	-1.43333	0		66
SMARCD1_ENST00000394963_Intron12_Frame0_sgRNA01	SMARCD1	0.0144913	YES	207.549	12	1	1494	54	1548	0.965116	YSKVQQ	-1.46667	Q96GM5	93.985	65
SMC3_ENST00000361804_Intron20_Frame0_sgRNA01	SMC3	0.0144913	YES	1008.11	20	9	2268	1386	3654	0.62069	MPKQRS	-2.06667	Q9UQE7	81.355	65
SMNDC1_ENST00000369603_Intron5_Frame0_sgRNA01	SMNDC1	0.0144913	YES	1050.14	4	1	579	138	717	0.807531	KGQVKR	-2	O75940	58.275	74
SPTBN1_ENST00000356805_Intron16_Frame0_sgRNA01	SPTBN1	0.0144913	YES	901.481	15	20	3564	3531	7095	0.502326	NNQEYV	-1.85	Q01082	89.2	72
TMEM192_ENST00000306480_Intron1_Frame0_sgRNA02	TMEM192	0.0144913	YES	165.37	1	5	27	789	816	0.0330882	MEDGSL	-0.416667	Q8IY95	41.28	71
TOMM20_ENST00000366607_Intron2_Frame0_sgRNA01	TOMM20	0.0144913	YES	892.394	2	3	168	270	438	0.383562	LSKLPD	-0.366667	Q15388	57.995	69
TPM4_ENST00000646974_Intron2_Frame0_sgRNA01	TPM4	0.0144913	YES	990.978	2	7	240	615	855	0.280702	ASDAEG	-0.766667	P67936	98.12	77
UBE2D2_ENST00000398733_Intron1_Frame0_sgRNA02	UBE2D2	0.0144913	YES	#N/A	1	6	24	420	444	0.0540541	IHKELN	-0.966667	P62837	96.78	74
UBTF_ENST00000302904_Intron5_Frame0_sgRNA01	UBTF	0.0144913	YES	968.241	4	16	474	1821	2295	0.206536	KKKMKY	-2.5	P17480	91.095	72
VPS29_ENST00000546588_Intron3_Frame0_sgRNA01	VPS29	0.0144913	YES	1115.84	2	3	99	546	645	0.153488	GHRLVL	0.616667	0		68
YARS1_ENST00000373477_Intron10_Frame0_sgRNA01	YARS1	0.0144913	YES	2660.7	10	3	1140	447	1587	0.718336	VEKHPD	-1.91667	P54577	96.11	75
ZC3H18_ENST00000452588_Intron2_Frame0_sgRNA01	ZC3H18	0.0144913	YES	200.644	1	17	603	2331	2934	0.205521	EIDDDD	-2.16667	0		75
ACLY_ENST00000352035_Intron2_Frame0_sgRNA01	ACLY	0.0142127	YES	2627.37	1	27	159	3147	3306	0.0480944	LSQNLV	0.666667	P53396	94.755	69
ACLY_ENST00000352035_Intron20_Frame0_sgRNA01	ACLY	0.0142127	YES	2627.37	19	9	2265	1041	3306	0.685118	SSEVQF	-0.266667	P53396	83.99	72
AKR1B1_ENST00000285930_Intron3_Frame0_sgRNA01	AKR1B1	0.0142127	YES	2934.66	3	7	351	600	951	0.369085	GFKPGK	-1.23333	P15121	98.62	67
BRK1_ENST00000530758_Intron2_Frame0_sgRNA02	BRK1	0.0142127	YES	249.578	2	1	201	27	228	0.881579	EARVTK	-1.1	Q8WUW1	94.405	57
CHORDC1_ENST00000320585_Intron8_Frame0_sgRNA01	CHORDC1	0.0142127	YES	3245.68	8	3	669	330	999	0.66967	KDAGKK	-2.3	Q9UHD1	50.695	64
CLIP4_ENST00000404424_Intron3_Frame0_sgRNA02	CLIP4	0.0142127	YES	1.16263	2	13	273	1845	2118	0.128895	GNEILK	-0.5	Q8N3C7	96.515	62
CLTC_ENST00000621829_Intron22_Frame0_sgRNA01	CLTC	0.0142127	YES	2784.71	22	10	#N/A	#N/A	#N/A	#N/A	#N/A	#N/A	#N/A	#N/A	51
CSTF3_ENST00000323959_Intron1_Frame0_sgRNA01	CSTF3	0.0142127	YES	358.992	1	20	27	2127	2154	0.0125348	TEQAAE	-1.26667	Q12996	45.885	83
DDX42_ENST00000578681_Intron16_Frame0_sgRNA01	DDX42	0.0142127	YES	572.225	14	3	1902	915	2817	0.675186	AMQNAW	-0.4	Q86XP3	86.865	71
ECT2L_ENST00000541398_Intron18_Frame0_sgRNA01	ECT2L	0.0142127	YES	#N/A	16	4	2259	456	2715	0.832044	IDQMKQ	-1.33333	Q008S8	78.3	69
EIF2S3_ENST00000253039_Intron1_Frame0_sgRNA02	EIF2S3	0.0142127	YES	2251.82	1	11	69	1350	1419	0.0486258	TTLDVT	0.4	P41091	73.28	67
GEMIN5_ENST00000285873_Intron11_Frame0_sgRNA01	GEMIN5	0.0142127	YES	343.772	11	17	1599	2928	4527	0.353214	SIKYKL	-0.266667	Q8TEQ6	88.88	70
GIGYF2_ENST00000409451_Intron17_Frame0_sgRNA01	GIGYF2	0.0142127	YES	422.802	14	14	1869	2094	3963	0.471612	PHMGEL	-0.5	Q6Y7W6	77.525	83
GIGYF2_ENST00000409451_Intron6_Frame0_sgRNA01	GIGYF2	0.0142127	YES	422.802	3	25	267	3696	3963	0.0673732	EEQRNF	-2.61667	Q6Y7W6	75.875	71
H3-3A_ENST00000366816_Intron4_Frame0_sgRNA03	H3-3A	0.0142127	YES	6348.02	2	1	282	129	411	0.686131	ALQEAS	-0.0666667	P84243	98.065	71
IDH3A_ENST00000299518_Intron3_Frame0_sgRNA01	IDH3A	0.0142127	YES	1438.38	3	8	174	927	1101	0.158038	AAKAPI	0.733333	P50213	97.46	67
IPO7_ENST00000379719_Intron6_Frame0_sgRNA01	IPO7	0.0142127	YES	1223.9	6	19	726	2391	3117	0.232916	VPNETL	-0.216667	O95373	88.175	61
KPNB1_ENST00000290158_Intron11_Frame0_sgRNA01	KPNB1	0.0142127	YES	4509.51	11	11	1416	1215	2631	0.538198	VCWAFS	1.6	Q14974	98.015	71
MCM3_ENST00000616552_Intron13_Frame0_sgRNA01	MCM3	0.0142127	YES	2165.39	13	4	2103	459	2562	0.820843	FKKVLE	-0.0833333	P25205	35.295	71
MTHFD1_ENST00000652337_Intron15_Frame0_sgRNA01	MTHFD1	0.0142127	YES	3171.27	15	12	1494	1314	2808	0.532051	RLKRLG	-0.95	P11586	91.525	72
MYH10_ENST00000360416_Intron29_Frame0_sgRNA01	MYH10	0.0142127	YES	1213	28	14	3744	2280	6024	0.621514	AKRFKA	-0.983333	P35580	59.85	68
NFYC_ENST00000308733_Intron4_Frame0_sgRNA01	NFYC	0.0142127	YES	214.369	4	6	387	990	1377	0.281046	KRQEEV	-2.45	Q13952	48.45	77
NUP107_ENST00000229179_Intron8_Frame0_sgRNA01	NUP107	0.0142127	YES	332.815	8	20	729	2049	2778	0.262419	AVTAVN	1.3	P57740	55.75	69
PGM2_ENST00000381967_Intron1_Frame0_sgRNA01	PGM2	0.0142127	YES	472.393	1	13	81	1758	1839	0.0440457	WDKNSL	-1.46667	Q96G03	96.275	70
PPP1R12A_ENST00000450142_Intron15_Frame0_sgRNA01	PPP1R12A	0.0142127	YES	334.54	15	10	2091	1002	3093	0.676043	STQGVT	-0.316667	O14974	49.035	59
PPP2R1A_ENST00000322088_Intron9_Frame0_sgRNA01	PPP2R1A	0.0142127	YES	3388.32	9	6	1128	642	1770	0.637288	KDECPE	-2.25	P30153	93.86	75
RAD23A_ENST00000586534_Intron2_Frame0_sgRNA01	RAD23A	0.0142127	YES	664.65	2	7	234	858	1092	0.214286	VTKTKA	-0.533333	P54725	56.95	61
RAD50_ENST00000378823_Intron19_Frame0_sgRNA01	RAD50	0.0142127	YES	307.818	19	6	3036	903	3939	0.770754	TQKIQE	-1.76667	Q92878	66.245	69
REXO2_ENST00000265881_Intron1_Frame0_sgRNA02	REXO2	0.0142127	YES	629.019	1	6	147	567	714	0.205882	DLEMTG	-0.4	Q9Y3B8	98.39	65
RPL36A_ENST00000427805_Intron4_Frame0_sgRNA02	RPL36A	0.0142127	YES	6905.37	4	1	408	21	429	0.951049	KRKGQV	-2	0		65
RPS27A_ENST00000402285_Intron4_Frame0_sgRNA02	RPS27A	0.0142127	YES	#N/A	3	2	189	282	471	0.401274	IQKEST	-1.31667	P62979	91.8	63
SCFD1_ENST00000458591_Intron20_Frame0_sgRNA01	SCFD1	0.0142127	YES	609.431	20	5	1683	246	1929	0.872473	SNPETD	-2.26667	Q8WVM8	90.71	70
SIKE1_ENST00000369528_Intron1_Frame0_sgRNA02	SIKE1	0.0142127	YES	133.52	1	4	171	465	636	0.268868	RQRYQE	-3.46667	Q9BRV8	47.695	61
SKA2_ENST00000330137_Intron1_Frame0_sgRNA02	SKA2	0.0142127	YES	71.0928	1	3	33	333	366	0.0901639	ELMFQK	-0.4	Q8WVK7	97.205	79
SNU13_ENST00000401959_Intron1_Frame0_sgRNA02	SNU13	0.0142127	YES	2891.35	1	2	3	384	387	0.00775194	MTEA	-0.125	P55769	44.725	76
SNX2_ENST00000379516_Intron14_Frame0_sgRNA01	SNX2	0.0142127	YES	984.757	14	1	1509	51	1560	0.967308	QQQLIK	-1.01667	O60749	97.32	71
SRP68_ENST00000307877_Intron13_Frame0_sgRNA01	SRP68	0.0142127	YES	871.259	13	3	1524	360	1884	0.808917	SLKDLP	-0.366667	Q9UHB9	71.695	76
SUMO2_ENST00000420826_Intron1_Frame0_sgRNA02	SUMO2	0.0142127	YES	6172.65	1	3	21	267	288	0.0729167	KPKEGV	-1.51667	P61956	52.69	74
TCERG1_ENST00000296702_Intron20_Frame0_sgRNA01	TCERG1	0.0142127	YES	726.315	20	2	2994	303	3297	0.908098	SDRKKQ	-3.35	O14776	93.15	69
TCP1_ENST00000321394_Intron2_Frame0_sgRNA01	TCP1	0.0142127	YES	6636.3	2	10	150	1521	1671	0.0897666	DIGDVT	0.1	P17987	90.06	64
TRIM24_ENST00000343526_Intron2_Frame0_sgRNA01	TRIM24	0.0142127	YES	142.596	2	17	483	2670	3153	0.153187	SNQVCT	-0.3	O15164	78.955	73
TUBA1A_ENST00000301071_Intron1_Frame0_sgRNA02	TUBA1A	0.0142127	YES	#N/A	1	3	3	1353	1356	0.00221239	MREC	-0.9	Q71U36	75.355	69
UBAP2L_ENST00000361546_Intron25_Frame0_sgRNA01	UBAP2L	0.0142127	YES	1414.63	25	1	3168	96	3264	0.970588	DGQTGS	-1.55	Q14157	44.46	75
WDR43_ENST00000407426_Intron9_Frame0_sgRNA01	WDR43	0.0142127	YES	613.892	9	9	1173	861	2034	0.576696	ITKVRT	-0.183333	Q15061	44.63	70
WDR44_ENST00000254029_Intron3_Frame0_sgRNA01	WDR44	0.0142127	YES	263.394	3	17	186	2556	2742	0.0678337	SKKIIE	-0.516667	Q5JSH3	83.33	73
ZC3H18_ENST00000452588_Intron6_Frame0_sgRNA01	ZC3H18	0.0142127	YES	200.644	5	13	1002	1932	2934	0.341513	AKEVLK	-0.25	0		73
ABI1_ENST00000376142_Intron3_Frame0_sgRNA01	ABI1	0.013934	YES	310.533	3	9	462	1065	1527	0.302554	GVKWLK	-0.183333	Q8IZP0	81.685	69
ACTN4_ENST00000252699_Intron17_Frame0_sgRNA01	ACTN4	0.013934	YES	3187.26	17	4	2190	546	2736	0.800439	TMEHIR	-0.916667	O43707	88.52	71
ANP32A_ENST00000465139_Intron5_Frame0_sgRNA01	ANP32A	0.013934	YES	6830.75	5	2	624	126	750	0.832	EEEEDE	-3.5	P39687	54.37	74
ANXA11_ENST00000372231_Intron4_Frame0_sgRNA01	ANXA11	0.013934	YES	942.588	3	11	561	957	1518	0.369565	PTQFGS	-0.7	P50995	49.08	72
AP2M1_ENST00000411763_Intron7_Frame0_sgRNA01	AP2M1	0.013934	YES	304.287	6	7	504	879	1383	0.364425	QHQTKE	-3.05	0		66
ATXN2L_ENST00000395547_Intron4_Frame0_sgRNA01	ATXN2L	0.013934	YES	719.454	4	19	465	2829	3294	0.141166	SSKFEL	-0.4	Q8WWM7	89.865	61
BOP1_ENST00000569669_Intron3_Frame0|SCX_ENST00000567180_Intron1_Frame0_sgRNA01	BOP1|SCX	0.013934	YES	#N/A	#N/A	#N/A	#N/A	#N/A	#N/A	#N/A	#N/A	#N/A	#N/A	#N/A	#N/A
BRD4_ENST00000263377_Intron7_Frame0_sgRNA01	BRD4	0.013934	YES	375.963	6	13	1341	2748	4089	0.327953	KLQDVF	-0.0166667	O60885	97.64	75
CAST_ENST00000510756_Intron4_Frame0_sgRNA01	CAST	0.013934	YES	278.492	4	27	177	1827	2004	0.0883234	EPKTKP	-2.53333	P20810	36.25	72
CUL3_ENST00000264414_Intron10_Frame0_sgRNA01	CUL3	0.013934	YES	403.608	10	6	1485	822	2307	0.643693	ATGVSL	1.31667	Q13618	89.915	66
DDX18_ENST00000263239_Intron11_Frame0_sgRNA01	DDX18	0.013934	YES	1050.69	11	3	1635	378	2013	0.812221	QSKVPL	-0.3	Q9NVP1	82.855	71
DEK_ENST00000652689_Intron7_Frame0_sgRNA01	DEK	0.013934	YES	1682.38	6	4	762	366	1128	0.675532	EEEPPK	-2.93333	P35659	46.01	71
DNTTIP2_ENST00000436063_Intron3_Frame0_sgRNA01	DNTTIP2	0.013934	YES	480.781	3	4	1806	465	2271	0.795244	KNELLQ	-1.13333	Q5QJE6	76.8	71
EEF1E1_ENST00000379715_Intron1_Frame0_sgRNA02	EEF1E1	0.013934	YES	1816.38	1	3	87	438	525	0.165714	ERQIPV	-0.733333	O43324	89.92	71
EEF1G_ENST00000329251_Intron2_Frame0_sgRNA01	EEF1G	0.013934	YES	5745.57	2	8	171	1143	1314	0.130137	AGKVPA	0.316667	P26641	96.6	66
FARSB_ENST00000281828_Intron12_Frame0_sgRNA01	FARSB	0.013934	YES	1377.24	12	5	1170	600	1770	0.661017	ANQFPL	-0.0333333	Q9NSD9	98.045	66
FKBP8_ENST00000597960_Intron8_Frame0_sgRNA01	FKBP8	0.013934	YES	484.608	7	1	1155	87	1242	0.929952	GAWSIP	0.433333	Q14318	59.205	66
GCSH_ENST00000315467_Intron2_Frame0_sgRNA01	GCSH	0.013934	YES	1134.88	2	3	228	294	522	0.436782	FAQEAL	0.533333	P23434	97.29	73
GNPAT_ENST00000366647_Intron2_Frame0_sgRNA01	GNPAT	0.013934	YES	126.952	2	14	261	1782	2043	0.127753	IKQLSK	-0.633333	O15228	94.385	76
GSTP1_ENST00000398606_Intron5_Frame0_sgRNA02	GSTP1	0.013934	YES	5273.98	5	2	336	297	633	0.530806	TNYEAG	-1.26667	P09211	97.655	69
GTF2I_ENST00000573035_Intron2_Frame0_sgRNA03	GTF2I	0.013934	YES	1552.4	1	32	99	2898	2997	0.033033	ESMCKE	-1.21667	P78347	88.75	67
HSP90AB1_ENST00000371646_Intron10_Frame0_sgRNA01	HSP90AB1	0.013934	YES	7889.08	9	2	1731	444	2175	0.795862	VEKVTI	0.8	P08238	94.94	64
IMMT_ENST00000410111_Intron13_Frame0_sgRNA01	IMMT	0.013934	YES	1549.68	13	2	1533	744	2277	0.673254	FEQNLS	-0.783333	Q16891	94.985	65
KTN1_ENST00000395314_Intron27_Frame0_sgRNA01	KTN1	0.013934	YES	681.088	26	17	2763	1311	4074	0.678203	LKEASS	-0.566667	Q86UP2	39.675	51
LARP1_ENST00000336314_Intron3_Frame0_sgRNA01	LARP1	0.013934	YES	564.15	3	16	333	2727	3060	0.108824	SVQPQS	-1	Q6PKG0	34.725	69
NAA10_ENST00000464845_Intron2_Frame0_sgRNA01	NAA10	0.013934	YES	2636.52	2	6	120	588	708	0.169492	WPQLSY	-0.716667	P41227	98.145	68
NAE1_ENST00000359087_Intron11_Frame0_sgRNA01	NAE1	0.013934	YES	692.093	11	9	849	765	1614	0.526022	TTQIPS	-0.466667	Q13564	95.21	68
NARF_ENST00000309794_Intron1_Frame0_sgRNA01	NARF	0.013934	YES	53.3608	1	10	27	1344	1371	0.0196937	TRKECS	-1.81667	Q9UHQ1	47.075	68
NDUFB5_ENST00000259037_Intron2_Frame0_sgRNA02	NDUFB5	0.013934	YES	228.637	2	4	213	357	570	0.373684	KLLRFY	0.116667	O43674	97.59	68
PES1_ENST00000354694_Intron6_Frame0_sgRNA01	PES1	0.013934	YES	606.255	6	9	630	1137	1767	0.356537	SHDHPT	-2.16667	O00541	76.77	72
PEX14_ENST00000356607_Intron1_Frame0_sgRNA01	PEX14	0.013934	YES	423.488	1	8	36	1098	1134	0.031746	PSQPSS	-1.51667	O75381	46.635	82
POLR2F_ENST00000407936_Intron2_Frame0_sgRNA02	POLR2F	0.013934	YES	213.674	2	4	90	387	477	0.188679	AEEEGQ	-2.1	0		70
PRKAG1_ENST00000316299_Intron1_Frame0_sgRNA01	PRKAG1	0.013934	YES	198.713	1	11	9	1014	1023	0.00879765	METVIS	0.933333	P54619	33.23	80
PRKDC_ENST00000314191_Intron11_Frame0_sgRNA01	PRKDC	0.013934	YES	1183.09	11	75	1113	11274	12387	0.0898523	FAGPCK	0.2	P78527		77
PSMB6_ENST00000270586_Intron1_Frame0_sgRNA02	PSMB6	0.013934	YES	1369.83	1	5	102	618	720	0.141667	STGTTI	0.2	P28072	79.91	67
RAB1A_ENST00000649427_Intron3_Frame0_sgRNA01	RAB1A	0.013934	YES	2522.85	3	3	192	426	618	0.31068	LQIWDT	-0.05	P62820	95.03	70
RAE1_ENST00000395841_Intron2_Frame0_sgRNA01	RAE1	0.013934	YES	1272.18	1	10	90	1017	1107	0.0813008	PMKDIE	-1.01667	P78406	95.505	74
RBM25_ENST00000261973_Intron14_Frame0_sgRNA01	RBM25	0.013934	YES	826.551	13	5	1692	840	2532	0.668246	LQRMEQ	-1.55	P49756	79.86	59
RPL18A_ENST00000222247_Intron2_Frame0_sgRNA02	RPL18A	0.013934	YES	5508.45	2	3	198	333	531	0.372881	CGQVFE	0.35	Q02543	97.465	64
RPS2_ENST00000343262_Intron3_Frame0_sgRNA01	RPS2	0.013934	YES	6470.3	2	4	267	615	882	0.302721	PIKESE	-1.46667	P15880	92.785	68
RPS3A_ENST00000274065_Intron3_Frame0_sgRNA03	RPS3A	0.013934	YES	10765.8	3	3	354	441	795	0.445283	KWQTMI	-0.433333	P61247	95.84	71
SAFB_ENST00000588852_Intron1_Frame0_sgRNA01	SAFB	0.013934	YES	822.342	1	20	189	2565	2754	0.0686275	LKKAIE	-0.2	Q15424	92.885	73
SART3_ENST00000546815_Intron7_Frame0_sgRNA01	SART3	0.013934	YES	412.837	7	12	1062	1830	2892	0.36722	QYLDRQ	-2.08333	Q15020	97.245	59
SGTA_ENST00000221566_Intron3_Frame0_sgRNA02	SGTA	0.013934	YES	1034.23	2	8	207	735	942	0.219745	TGKEMP	-1.36667	O43765	44.815	63
SPTAN1_ENST00000630866_Intron43_Frame0_sgRNA01	SPTAN1	0.013934	YES	1192.57	43	14	5600	1897	7497	0.746965	AARGQR	-1.55	0		72
SPTBN1_ENST00000356805_Intron4_Frame0_sgRNA01	SPTBN1	0.013934	YES	901.481	3	32	474	6621	7095	0.0668076	RFQIQD	-1.28333	Q01082	81.99	73
SRRM1_ENST00000323848_Intron4_Frame0_sgRNA01	SRRM1	0.013934	YES	313.429	4	13	405	2310	2715	0.149171	QRQIEQ	-2.33333	Q8IYB3	79.11	59
ST13_ENST00000216218_Intron8_Frame0_sgRNA01	ST13	0.013934	YES	#N/A	8	4	681	429	1110	0.613514	QPRAQK	-2.53333	P50502	96.55	64
TLN1_ENST00000314888_Intron16_Frame0_sgRNA01	TLN1	0.013934	YES	1078.9	15	41	1896	5730	7626	0.248623	SAEPRQ	-2.01667	Q9Y490	73.215	63
TM9SF2_ENST00000642475_Intron15_Frame0_sgRNA01	TM9SF2	0.013934	YES	336.679	13	4	1488	504	1992	0.746988	KKNAIE	-1.41667	Q99805	89.5	78
TOP2A_ENST00000423485_Intron16_Frame0_sgRNA01	TOP2A	0.013934	YES	660.069	16	19	1953	2643	4596	0.424935	ISLAFS	1.88333	P11388	92.955	58
TTC1_ENST00000522793_Intron4_Frame0_sgRNA02	TTC1	0.013934	YES	938.799	3	4	504	375	879	0.573379	MKQDKK	-2.8	Q99614	97.445	74
UBAP2L_ENST00000361546_Intron1_Frame0_sgRNA01	UBAP2L	0.013934	YES	1414.63	1	25	90	3174	3264	0.0275735	RPQATA	-1.11667	Q14157	74.205	67
UFD1_ENST00000263202_Intron8_Frame0_sgRNA01	UFD1	0.013934	YES	722.828	8	4	630	294	924	0.681818	ESTEGE	-2.06667	Q92890	46.85	64
USP7_ENST00000344836_Intron17_Frame0_sgRNA01	USP7	0.013934	YES	579.459	17	14	1941	1368	3309	0.586582	NKTMIE	-0.866667	Q93009	96.07	56
WDR5_ENST00000358625_Intron12_Frame0_sgRNA01	WDR5	0.013934	YES	414.712	11	2	816	189	1005	0.81194	GGKWIV	0.516667	P61964	97.26	68
XRN2_ENST00000377191_Intron14_Frame0_sgRNA01	XRN2	0.013934	YES	677.912	14	16	1278	1575	2853	0.44795	RMKRDQ	-3	Q9H0D6	76.545	79
XRN2_ENST00000377191_Intron9_Frame0_sgRNA01	XRN2	0.013934	YES	677.912	9	21	858	1995	2853	0.300736	KGKHDE	-3.06667	Q9H0D6	60.66	75
YY1_ENST00000262238_Intron3_Frame0_sgRNA01	YY1	0.013934	YES	346.384	3	2	903	342	1245	0.725301	PHKGCT	-1.21667	P25490	87.715	71
ZC3H15_ENST00000337859_Intron5_Frame0_sgRNA01	ZC3H15	0.013934	YES	821.003	5	5	534	747	1281	0.416862	TQIVCK	0.516667	Q8WU90	86.635	60
ANXA6_ENST00000354546_Intron2_Frame0_sgRNA01	ANXA6	0.0136553	YES	1496.71	1	24	18	2004	2022	0.00890208	PAQGAK	-0.966667	P08133	35.97	78
ATP5F1A_ENST00000398752_Intron1_Frame0_sgRNA01	ATP5F1A	0.0136553	YES	3984.5	1	11	60	1602	1662	0.0361011	AGLVSR	0.683333	P25705	39.84	68
BORCS7_ENST00000339834_Intron1_Frame0|BORCS7-ASMT_ENST00000299353_Intron1_Frame0_sgRNA01	BORCS7|BORCS7-ASMT	0.0136553	YES	#N/A	#N/A	#N/A	#N/A	#N/A	#N/A	#N/A	#N/A	#N/A	#N/A	#N/A	#N/A
BRD2_ENST00000395287_Intron2_Frame0_sgRNA01	BRD2	0.0136553	YES	465.532	2	11	333	2178	2511	0.132616	GLPDYH	-1.03333	P25440	93.12	58
C19orf53_ENST00000588234_Intron2_Frame0_sgRNA01	C19orf53	0.0136553	YES	#N/A	2	1	153	147	300	0.51	LKKNLE	-1.2	Q9UNZ5	97.86	76
CAST_ENST00000510756_Intron18_Frame0_sgRNA01	CAST	0.0136553	YES	278.492	18	13	1338	666	2004	0.667665	EVKDKD	-2.35	P20810	61.44	73
CCDC43_ENST00000315286_Intron1_Frame0_sgRNA02	CCDC43	0.0136553	YES	726.791	1	4	204	471	675	0.302222	AFLEED	-0.35	Q96MW1	90.08	68
CCND1_ENST00000227507_Intron2_Frame0_sgRNA02	CCND1	0.0136553	YES	1.33906	2	3	414	474	888	0.466216	ELLQME	-0.166667	P24385	98.54	70
CCT8_ENST00000286788_Intron13_Frame0_sgRNA01	CCT8	0.0136553	YES	5838.08	13	2	1449	198	1647	0.879781	DIEAEV	0	P50990	72.71	66
CDC37_ENST00000222005_Intron7_Frame0_sgRNA01	CDC37	0.0136553	YES	2443.45	7	1	981	156	1137	0.862797	DPTDAK	-1.9	Q16543	82.855	71
CDK2AP1_ENST00000261692_Intron2_Frame0_sgRNA03	CDK2AP1	0.0136553	YES	544.462	2	2	153	195	348	0.439655	YTQGTG	-1.16667	O14519	42.34	69
CPSF6_ENST00000266679_Intron1_Frame0_sgRNA01	CPSF6	0.0136553	YES	1613.91	1	9	60	1707	1767	0.0339559	FNQEAE	-1.56667	Q16630	47.935	74
CSTF2_ENST00000415585_Intron6_Frame0_sgRNA01	CSTF2	0.0136553	YES	946.464	6	8	702	1092	1794	0.391304	QSLGGM	0.1	0		81
CTTN_ENST00000376561_Intron13_Frame0_sgRNA01	CTTN	0.0136553	YES	1391.78	11	6	1065	840	1905	0.559055	KLEEQA	-1.46667	Q14247	83.74	69
DCTN5_ENST00000300087_Intron1_Frame0_sgRNA02	DCTN5	0.0136553	YES	374.161	1	5	48	501	549	0.0874317	IETASG	0.15	Q9BTE1	78.905	66
DYNLT1_ENST00000367089_Intron1_Frame0_sgRNA01	DYNLT1	0.0136553	YES	1320.37	1	4	27	315	342	0.0789474	AEETAF	-0.216667	P63172	85.81	73
ECI2_ENST00000380118_Intron3_Frame0_sgRNA02	ECI2	0.0136553	YES	804.529	3	7	312	873	1185	0.263291	LPKEAA	-0.266667	O75521	93.71	52
EIF3J_ENST00000261868_Intron2_Frame0_sgRNA02	EIF3J	0.0136553	YES	1474.87	2	6	147	630	777	0.189189	DVKDNW	-1.85	O75822	55.94	72
EIF5A_ENST00000336452_Intron4_Frame0_sgRNA01	EIF5A	0.0136553	YES	#N/A	4	1	492	63	555	0.886486	EILITV	2.13333	P63241		47
FLNB_ENST00000490882_Intron42_Frame0_sgRNA01	FLNB	0.0136553	YES	804.469	42	5	6981	921	7902	0.883447	SLQESG	-0.866667	O75369	59.78	74
FMC1-LUC7L2_ENST00000541515_Intron6_Frame0|LUC7L2_ENST00000354926_Intron5_Frame0_sgRNA02	FMC1-LUC7L2|LUC7L2	0.0136553	YES	#N/A	#N/A	#N/A	#N/A	#N/A	#N/A	#N/A	#N/A	#N/A	#N/A	#N/A	#N/A
GARS1_ENST00000389266_Intron10_Frame0_sgRNA01	GARS1	0.0136553	YES	1661.22	10	7	1359	861	2220	0.612162	TSYGWI	0.0666667	P41250	85.6	72
GLS_ENST00000320717_Intron4_Frame0_sgRNA01	GLS	0.0136553	YES	574.446	4	14	735	1275	2010	0.365672	GGKVAD	-0.366667	O94925	96.85	66
GTPBP4_ENST00000360803_Intron1_Frame0_sgRNA01	GTPBP4	0.0136553	YES	1101.71	1	16	48	1857	1905	0.0251969	SAKDFI	0.15	Q9BZE4	95.465	67
HK1_ENST00000436817_Intron16_Frame0_sgRNA01	HK1	0.0136553	YES	331.192	14	5	1947	819	2766	0.703905	RREEFD	-2.78333	P19367	94.7	73
ME2_ENST00000321341_Intron15_Frame0_sgRNA01	ME2	0.0136553	YES	648.971	14	1	1587	168	1755	0.904274	AIKVTE	0.4	P23368	98.765	77
MED21_ENST00000282892_Intron1_Frame0_sgRNA02	MED21	0.0136553	YES	231.917	1	3	42	393	435	0.0965517	VNSLAD	0.333333	Q13503	96.36	73
NCAPD2_ENST00000315579_Intron22_Frame0_sgRNA01	NCAPD2	0.0136553	YES	562.529	21	10	2907	1299	4206	0.691155	KEKNTS	-2.71667	Q15021	36.27	71
NCAPG_ENST00000251496_Intron1_Frame0_sgRNA01	NCAPG	0.0136553	YES	576.04	1	20	111	2937	3048	0.0364173	YRTMDD	-1.93333	Q9BPX3	88.495	70
NDUFB11_ENST00000276062_Intron1_Frame0_sgRNA01	NDUFB11	0.0136553	YES	472.312	1	2	207	129	336	0.616071	YEKTPM	-1.51667	0		76
NPM1_ENST00000517671_Intron3_Frame0_sgRNA01	NPM1	0.0136553	YES	26411.2	2	9	138	747	885	0.155932	LRTVSL	0.966667	P06748	98.68	67
OTUB1_ENST00000428192_Intron3_Frame0_sgRNA01	OTUB1	0.0136553	YES	1436.17	2	5	120	696	816	0.147059	QQEIAV	0	Q96FW1	93.55	68
PFDN4_ENST00000371419_Intron3_Frame0_sgRNA01	PFDN4	0.0136553	YES	1410.25	3	1	273	132	405	0.674074	EAKKNL	-1.53333	Q9NQP4	97.61	79
PHAX_ENST00000297540_Intron3_Frame0_sgRNA02	PHAX	0.0136553	YES	357.748	3	2	831	354	1185	0.701266	FIMNGS	0.75	Q9H814	86.43	71
PRRC1_ENST00000512635_Intron4_Frame0_sgRNA02	PRRC1	0.0136553	YES	621.668	3	6	654	735	1389	0.470842	FIKGVA	1.5	Q96M27	48.03	74
PSMD1_ENST00000308696_Intron23_Frame0_sgRNA01	PSMD1	0.0136553	YES	1601.98	23	1	2715	147	2862	0.948637	FKPLSI	0.8	Q99460	74.55	73
PSMF1_ENST00000335877_Intron2_Frame0_sgRNA02	PSMF1	0.0136553	YES	659.342	2	5	282	534	816	0.345588	NVLEYG	-0.116667	Q92530	94.375	66
RAB21_ENST00000261263_Intron2_Frame0_sgRNA02	RAB21	0.0136553	YES	698.236	2	5	219	459	678	0.323009	AIWDTA	0.5	Q9UL25	93.255	74
RALY_ENST00000246194_Intron8_Frame0_sgRNA01	RALY	0.0136553	YES	1158.22	6	1	876	45	921	0.95114	EELEHS	-1.78333	Q9UKM9	58.465	67
RPF1_ENST00000370654_Intron1_Frame0_sgRNA01	RPF1	0.0136553	YES	258.4	1	8	228	822	1050	0.217143	QRKEKL	-2.58333	Q9H9Y2	92.645	70
RYR3_ENST00000634891_Intron54_Frame0_sgRNA01	RYR3	0.0136553	YES	#N/A	54	50	8136	6477	14613	0.556765	ANQGNS	-1.65	Q15413		77
SF3A1_ENST00000215793_Intron13_Frame0_sgRNA01	SF3A1	0.0136553	YES	1702.74	13	3	2106	276	2382	0.884131	RNKGPV	-1.61667	Q15459	76.935	71
SF3B1_ENST00000335508_Intron11_Frame0_sgRNA01	SF3B1	0.0136553	YES	1689.78	11	14	1539	2376	3915	0.393103	MRKAAL	0.15	O75533	90.015	69
SF3B3_ENST00000302516_Intron21_Frame0_sgRNA01	SF3B3	0.0136553	YES	1295.2	20	5	2952	702	3654	0.807882	ENKHIA	-1.3	Q15393	92.085	67
SMARCA4_ENST00000344626_Intron11_Frame0_sgRNA01	SMARCA4	0.0136553	YES	386.195	10	24	1812	3132	4944	0.366505	DGEPLD	-1.45	P51532	45.15	77
SSR2_ENST00000295702_Intron4_Frame0_sgRNA01	SSR2	0.0136553	YES	#N/A	3	2	363	189	552	0.657609	PVVIGS	1.68333	P43308	95.815	70
TAX1BP3_ENST00000225525_Intron1_Frame0_sgRNA01	TAX1BP3	0.0136553	YES	549.05	1	3	39	336	375	0.104	AVVQRV	1.06667	O14907	94.3	74
TCP1_ENST00000321394_Intron3_Frame0_sgRNA01	TCP1	0.0136553	YES	6636.3	3	9	279	1392	1671	0.166966	TSVVII	2.65	P17987	95.925	75
TXNDC5_ENST00000379757_Intron7_Frame0_sgRNA01	TXNDC5	0.0136553	YES	1411	7	3	963	336	1299	0.741339	ADKGTV	-0.416667	Q8NBS9	43.45	76
UBALD1_ENST00000283474_Intron2_Frame0_sgRNA02	UBALD1	0.0136553	YES	94.4869	2	1	183	351	534	0.342697	HQMMCT	-0.183333	Q8TB05	54.7	69
UFD1_ENST00000263202_Intron9_Frame0_sgRNA01	UFD1	0.0136553	YES	722.828	9	3	678	246	924	0.733766	GFRAFS	0.283333	Q92890	59.715	66
WDR1_ENST00000499869_Intron2_Frame0_sgRNA01	WDR1	0.0136553	YES	1225.02	2	13	138	1683	1821	0.0757825	NIDNPA	-0.966667	O75083	94.045	76
ACAT1_ENST00000265838_Intron2_Frame0_sgRNA01	ACAT1	0.0133766	YES	2213.42	2	10	120	1164	1284	0.0934579	TLKEVV	0.683333	P24752	98.545	73
ACTR2_ENST00000377982_Intron1_Frame0_sgRNA01	ACTR2	0.0133766	YES	1924.71	1	9	48	1152	1200	0.04	GTGFVK	0.266667	P61160	94.615	79
AP1B1_ENST00000405198_Intron14_Frame0_sgRNA01	AP1B1	0.0133766	YES	544.327	14	8	1998	822	2820	0.708511	DSLIGG	0.533333	Q10567	25.85	66
AQR_ENST00000156471_Intron1_Frame0_sgRNA01	AQR	0.0133766	YES	167.549	1	34	75	4383	4458	0.0168237	VTQLAC	1.35	O60306	83.51	75
C11orf1_ENST00000260276_Intron1_Frame0_sgRNA01	C11orf1	0.0133766	YES	#N/A	1	3	45	408	453	0.0993377	LFQRQN	-1.4	Q9H5F2	50.315	74
C1orf52_ENST00000471115_Intron1_Frame0_sgRNA02	C1orf52	0.0133766	YES	152.975	1	2	276	273	549	0.502732	PEEPPK	-2.61667	Q8N6N3	66.605	69
CDC5L_ENST00000371477_Intron12_Frame0_sgRNA01	CDC5L	0.0133766	YES	1013.76	12	4	1650	759	2409	0.684932	PSEVNE	-1.45	Q99459	76.84	70
CHAF1A_ENST00000301280_Intron11_Frame0_sgRNA01	CHAF1A	0.0133766	YES	314.371	11	4	1947	924	2871	0.678161	VTEECA	0.133333	Q13111	54.99	80
CLTC_ENST00000621829_Intron12_Frame0_sgRNA01	CLTC	0.0133766	YES	2784.71	12	20	#N/A	#N/A	#N/A	#N/A	#N/A	#N/A	#N/A	#N/A	78
CNOT1_ENST00000317147_Intron24_Frame0_sgRNA01	CNOT1	0.0133766	YES	346.307	23	25	3342	3789	7131	0.468658	TQKVEE	-1.81667	A5YKK6	88.885	70
CREB1_ENST00000432329_Intron4_Frame0_sgRNA02	CREB1	0.0133766	YES	570.99	3	5	303	723	1026	0.295322	GTQIST	-0.266667	P16220	56.945	68
CSNK1D_ENST00000398519_Intron6_Frame0_sgRNA02	CSNK1D	0.0133766	YES	265.981	6	3	885	399	1284	0.689252	LKFGAS	0.55	0		70
CTNNB1_ENST00000643541_Intron11_Frame0_sgRNA01	CTNNB1	0.0133766	YES	318.554	9	5	1683	663	2346	0.717391	QFVEGV	0.633333	P35222	85.235	68
DAZAP1_ENST00000233078_Intron5_Frame0_sgRNA01	DAZAP1	0.0133766	YES	2065.73	5	7	414	810	1224	0.338235	FGVVTE	1.1	Q96EP5	92.725	79
DNAJC8_ENST00000263697_Intron5_Frame0_sgRNA01	DNAJC8	0.0133766	YES	2529.02	5	4	399	363	762	0.523622	EHTVKE	-1.76667	O75937	92.225	69
DNTTIP2_ENST00000436063_Intron1_Frame0_sgRNA01	DNTTIP2	0.0133766	YES	480.781	1	6	72	2199	2271	0.0317041	GQKSFA	-0.666667	Q5QJE6	43.935	66
DR1_ENST00000370272_Intron2_Frame0_sgRNA02	DR1	0.0133766	YES	651.81	2	1	384	147	531	0.723164	FAKARQ	-0.916667	Q01658	96.655	78
DYNC1LI1_ENST00000273130_Intron10_Frame0_sgRNA01	DYNC1LI1	0.0133766	YES	687.734	10	3	1185	387	1572	0.753817	RPVDAS	-0.733333	Q9Y6G9	44.37	61
ECPAS_ENST00000259335_Intron15_Frame0_sgRNA01	ECPAS	0.0133766	YES	307.492	15	36	1866	4188	6054	0.308226	LCKEEP	-1.03333	0		69
ERP44_ENST00000262455_Intron7_Frame0_sgRNA01	ERP44	0.0133766	YES	931.054	7	5	645	576	1221	0.528256	PPGHSA	-0.966667	Q9BS26	85.835	70
FMC1-LUC7L2_ENST00000541515_Intron7_Frame0|LUC7L2_ENST00000354926_Intron6_Frame0_sgRNA02	FMC1-LUC7L2|LUC7L2	0.0133766	YES	#N/A	#N/A	#N/A	#N/A	#N/A	#N/A	#N/A	#N/A	#N/A	#N/A	#N/A	#N/A
GARS1_ENST00000389266_Intron6_Frame0_sgRNA01	GARS1	0.0133766	YES	1661.22	6	11	735	1485	2220	0.331081	LAQLDN	-0.183333	P41250	73.435	71
GMPS_ENST00000496455_Intron12_Frame0_sgRNA01	GMPS	0.0133766	YES	1906.49	12	4	1560	522	2082	0.74928	GVQGDC	-0.183333	P49915	54.96	67
GTPBP1_ENST00000216044_Intron1_Frame0_sgRNA01	GTPBP1	0.0133766	YES	658.58	1	11	192	1818	2010	0.0955224	TSKLVL	1.06667	O00178	79.63	74
HADHA_ENST00000380649_Intron14_Frame0_sgRNA01	HADHA	0.0133766	YES	1433.03	14	6	1479	813	2292	0.645288	PEKVIG	-0.116667	P40939	98.725	75
JAK2_ENST00000381652_Intron21_Frame0_sgRNA01	JAK2	0.0133766	YES	0.582926	19	4	2886	513	3399	0.849073	ICKGME	0.183333	O60674	98.185	64
KIF23_ENST00000260363_Intron2_Frame0_sgRNA01	KIF23	0.0133766	YES	210.419	2	21	81	2802	2883	0.0280957	PVGVYC	1.26667	Q02241	96.205	66
LUC7L_ENST00000293872_Intron2_Frame0_sgRNA01	LUC7L	0.0133766	YES	312.551	2	8	156	960	1116	0.139785	AGTRMD	-0.9	Q9NQ29	71.745	76
MCCC2_ENST00000340941_Intron7_Frame0_sgRNA01	MCCC2	0.0133766	YES	562.057	7	10	738	954	1692	0.43617	PPLVKA	0.45	Q9HCC0	94.04	69
MCM2_ENST00000265056_Intron6_Frame0_sgRNA01	MCM2	0.0133766	YES	1251.04	6	10	1101	1614	2715	0.405525	MEETIY	-0.433333	P49736	84.02	69
MED8_ENST00000290663_Intron1_Frame0_sgRNA01	MED8	0.0133766	YES	153.838	1	7	6	900	906	0.00662252	MQREE	-2.62	Q96G25	86.59	70
MFN2_ENST00000235329_Intron5_Frame0_sgRNA01	MFN2	0.0133766	YES	130.13	3	14	474	1800	2274	0.208443	SAKTVN	-0.483333	O95140	74.705	73
MRPS7_ENST00000245539_Intron4_Frame0_sgRNA02	MRPS7	0.0133766	YES	763.337	4	1	507	222	729	0.695473	FYQVPV	0.8	Q9Y2R9	97	67
MTA2_ENST00000278823_Intron2_Frame0_sgRNA01	MTA2	0.0133766	YES	730.135	2	16	96	1911	2007	0.0478326	LNKTAN	-1	O94776	89.615	59
MTPN_ENST00000393085_Intron2_Frame0_sgRNA01	MTPN	0.0133766	YES	3322.33	2	2	186	171	357	0.521008	DINAPD	-0.966667	P58546	89.36	66
NIPBL_ENST00000282516_Intron23_Frame0_sgRNA01	NIPBL	0.0133766	YES	76.9296	22	24	4776	3639	8415	0.567558	RLLVHQ	0.1	Q6KC79		61
NMD3_ENST00000472947_Intron6_Frame0_sgRNA01	NMD3	0.0133766	YES	481.504	5	11	486	1104	1590	0.30566	RQKTLH	-2	0		52
PDHX_ENST00000227868_Intron3_Frame0_sgRNA01	PDHX	0.0133766	YES	208.184	3	8	342	1164	1506	0.227092	KIVVEE	0.333333	O00330	85.02	77
PGK1_ENST00000373316_Intron8_Frame0_sgRNA02	PGK1	0.0133766	YES	7459.38	8	3	936	318	1254	0.746411	GWMGLD	0.0833333	P00558	98.785	65
PPIL4_ENST00000253329_Intron12_Frame0_sgRNA01	PPIL4	0.0133766	YES	444.432	12	1	1227	252	1479	0.829615	TNQDIY	-1.33333	Q8WUA2	33.28	67
PRPF3_ENST00000324862_Intron4_Frame0_sgRNA01	PRPF3	0.0133766	YES	579.489	3	12	423	1629	2052	0.20614	KLQIKQ	-1.08333	O43395	67.77	69
PRPF40A_ENST00000410080_Intron25_Frame0_sgRNA01	PRPF40A	0.0133766	YES	599.895	25	1	2892	93	2985	0.968844	KDSGNW	-2.16667	0		72
PSPC1_ENST00000338910_Intron1_Frame0_sgRNA02	PSPC1	0.0133766	YES	1409.89	1	8	372	1200	1572	0.236641	IRLESR	-0.833333	Q8WXF1	93.45	78
RAD23B_ENST00000358015_Intron3_Frame0_sgRNA01	RAD23B	0.0133766	YES	5601.96	3	7	228	1002	1230	0.185366	VTKPKA	-0.683333	P54727	58.65	70
RBIS_ENST00000619594_Intron3_Frame0_sgRNA01	RBIS	0.0133766	YES	155.513	2	1	231	72	303	0.762376	KELIPQ	-0.7	Q8N0T1	56.085	45
RBM27_ENST00000265271_Intron13_Frame0_sgRNA01	RBM27	0.0133766	YES	323.944	13	8	2190	993	3183	0.68803	IQKMMS	0.0166667	Q9P2N5	37.145	72
RFC4_ENST00000296273_Intron7_Frame0_sgRNA01	RFC4	0.0133766	YES	711.389	6	4	675	417	1092	0.618132	SDEGIA	-0.316667	P35249	90.435	68
RNF138_ENST00000261593_Intron7_Frame0_sgRNA01	RNF138	0.0133766	YES	337.835	6	1	669	69	738	0.906504	EFVNLQ	0.05	Q8WVD3	69.5	56
RNF40_ENST00000324685_Intron12_Frame0_sgRNA01	RNF40	0.0133766	YES	424.002	11	8	1551	1455	3006	0.515968	IGKLRA	0.216667	O75150	73.015	50
RPL24_ENST00000394077_Intron5_Frame0_sgRNA01	RPL24	0.0133766	YES	5203.72	5	1	393	81	474	0.829114	AAKAPT	-0.133333	P83731	53.265	68
RPS10_ENST00000464218_Intron5_Frame0_sgRNA02	RPS10	0.0133766	YES	4725.45	4	1	456	42	498	0.915663	FQFRGG	-0.533333	P46783	47.52	66
RPS28_ENST00000600659_Intron1_Frame0_sgRNA01	RPS28	0.0133766	YES	6914.06	1	2	39	171	210	0.185714	LARVTK	0.116667	P62857	97.625	46
RTF2_ENST00000023939_Intron1_Frame0_sgRNA01	RTF2	0.0133766	YES	188.609	1	9	69	942	1011	0.0682493	VEKIWH	-0.466667	0		76
RUVBL1_ENST00000322623_Intron1_Frame0_sgRNA01	RUVBL1	0.0133766	YES	3949.48	1	10	141	1230	1371	0.102845	AREACG	-0.383333	Q9Y265	97.175	74
SEC13_ENST00000383801_Intron9_Frame0_sgRNA01	SEC13	0.0133766	YES	2571.29	8	1	993	114	1107	0.897019	DNKVTL	-0.6	P55735		76
SMARCA5_ENST00000283131_Intron17_Frame0_sgRNA01	SMARCA5	0.0133766	YES	968.946	17	7	2283	876	3159	0.722697	APKAPR	-1.33333	O60264	52.17	56
SNRNP200_ENST00000323853_Intron39_Frame0_sgRNA01	SNRNP200	0.0133766	YES	1279.36	39	6	5610	801	6411	0.875058	LRQLAQ	-0.35	O75643	91.34	73
SPTAN1_ENST00000630866_Intron13_Frame0_sgRNA01	SPTAN1	0.0133766	YES	1192.57	13	44	1650	5847	7497	0.220088	RDALLS	0.1	0		57
SPTAN1_ENST00000630866_Intron25_Frame0_sgRNA01	SPTAN1	0.0133766	YES	1192.57	25	32	3519	3978	7497	0.469388	QQQEVY	-1.85	0		63
SRP14_ENST00000267884_Intron1_Frame0_sgRNA01	SRP14	0.0133766	YES	2354.56	1	4	24	387	411	0.0583942	SEQFLT	-0.316667	P37108	94.935	55
SSR1_ENST00000244763_Intron4_Frame0_sgRNA02	SSR1	0.0133766	YES	1515.48	4	4	543	318	861	0.630662	DLNGNV	-0.483333	P43307	91.04	67
TOP1_ENST00000361337_Intron4_Frame0_sgRNA01	TOP1	0.0133766	YES	1543.73	4	17	279	2019	2298	0.12141	EEKVRA	-1.56667	P11387	35.08	76
TRIM28_ENST00000253024_Intron6_Frame0_sgRNA01	TRIM28	0.0133766	YES	3816.86	6	11	954	1554	2508	0.380383	DAQKVT	-0.933333	Q13263	92.935	61
TRIM65_ENST00000269383_Intron1_Frame0_sgRNA02	TRIM65	0.0133766	YES	149.039	1	5	414	1140	1554	0.266409	KREAQL	-1.63333	Q6PJ69	94.625	76
WDR3_ENST00000349139_Intron20_Frame0_sgRNA01	WDR3	0.0133766	YES	458.11	19	7	2202	630	2832	0.777542	QPAVPG	-0.183333	Q9UNX4	51.61	50
ACTN1_ENST00000394419_Intron18_Frame0_sgRNA01	ACTN1	0.0130979	YES	654.442	18	4	2280	465	2745	0.830601	FDRDHS	-2.11667	P12814	81.06	73
ADSL_ENST00000623063_Intron10_Frame0_sgRNA01	ADSL	0.0130979	YES	1800.84	10	3	1101	354	1455	0.756701	YPKVIE	-0.266667	P30566	98.64	66
AIMP2_ENST00000223029_Intron1_Frame0_sgRNA02	AIMP2	0.0130979	YES	1035.46	1	3	135	828	963	0.140187	HVQEES	-1.71667	Q13155	50.77	73
ARF5_ENST00000000233_Intron3_Frame0_sgRNA01	ARF5	0.0130979	YES	897.613	3	3	258	285	543	0.475138	NTQGLI	0.0333333	P84085	92.24	64
CAB39_ENST00000258418_Intron6_Frame0_sgRNA01	CAB39	0.0130979	YES	427.301	5	3	627	399	1026	0.611111	YDRFFS	-0.75	Q9Y376	98.68	79
CAPZA2_ENST00000361183_Intron1_Frame0_sgRNA01	CAPZA2	0.0130979	YES	684.43	1	9	39	822	861	0.0452962	EEKVRI	-1.11667	P47755	93.365	74
CDC5L_ENST00000371477_Intron13_Frame0_sgRNA01	CDC5L	0.0130979	YES	1013.76	13	3	1893	516	2409	0.785803	LKKAQD	-1.53333	Q99459	89.475	77
CENPU_ENST00000281453_Intron6_Frame0_sgRNA01	CENPU	0.0130979	YES	71.1972	6	7	618	639	1257	0.491647	SQSKTQ	-2.2	Q71F23	39.1	70
CFAP298_ENST00000290155_Intron5_Frame0_sgRNA01	CFAP298	0.0130979	YES	621.105	5	2	666	207	873	0.762887	IQQRGQ	-1.81667	P57076	87.845	71
CKAP4_ENST00000378026_Intron1_Frame0_sgRNA02	CKAP4	0.0130979	YES	807.111	1	1	483	1326	1809	0.266998	EQKVQS	-1.83333	Q07065	81.21	79
CLTC_ENST00000621829_Intron30_Frame0_sgRNA01	CLTC	0.0130979	YES	2784.71	30	2	#N/A	#N/A	#N/A	#N/A	#N/A	#N/A	#N/A	#N/A	74
CORO1C_ENST00000420959_Intron10_Frame0_sgRNA01	CORO1C	0.0130979	YES	1423.05	10	1	1464	120	1584	0.924242	ASVQNE	-0.883333	Q9ULV4		71
CWC27_ENST00000381070_Intron9_Frame0_sgRNA01	CWC27	0.0130979	YES	488.714	9	5	780	639	1419	0.549683	LVDDGE	-0.483333	Q6UX04	27.185	77
DYNC1LI1_ENST00000273130_Intron9_Frame0_sgRNA01	DYNC1LI1	0.0130979	YES	687.734	9	4	1140	432	1572	0.725191	KLQSLL	0.533333	Q9Y6G9	83.075	56
EDC4_ENST00000358933_Intron15_Frame0_sgRNA01	EDC4	0.0130979	YES	722.567	15	14	1821	2385	4206	0.432953	LQQITA	0.4	Q6P2E9	24.85	51
EIF3E_ENST00000220849_Intron8_Frame0_sgRNA01	EIF3E	0.0130979	YES	1668.37	8	5	849	489	1338	0.634529	IQQESY	-1.35	P60228	64.18	65
ELOA_ENST00000418390_Intron1_Frame0_sgRNA01	ELOA	0.0130979	YES	166.087	1	10	75	1548	1623	0.0462107	PKKLLK	-0.95	Q14241	38.085	70
GABPA_ENST00000354828_Intron3_Frame0_sgRNA01	GABPA	0.0130979	YES	370.445	2	7	222	1143	1365	0.162637	DIQLDP	-0.633333	Q06546	88.75	66
GMFB_ENST00000358056_Intron1_Frame0_sgRNA01	GMFB	0.0130979	YES	843.178	1	6	3	426	429	0.00699301	MSES	-0.8	P60983	44.99	73
GNB2_ENST00000303210_Intron3_Frame0_sgRNA01	GNB2	0.0130979	YES	928.589	2	7	96	927	1023	0.0938416	LTQITA	0.866667	P62879	97	60
GOPC_ENST00000368498_Intron2_Frame0_sgRNA01	GOPC	0.0130979	YES	301.192	2	7	450	939	1389	0.323974	AKLSGP	-0.183333	Q9HD26	47.93	63
GTF2I_ENST00000573035_Intron2_Frame0_sgRNA01	GTF2I	0.0130979	YES	1552.4	1	32	99	2898	2997	0.033033	ESMCKE	-1.21667	P78347	88.75	72
HADHB_ENST00000317799_Intron14_Frame0_sgRNA01	HADHB	0.0130979	YES	1446.92	13	2	1224	201	1425	0.858947	KTKVGL	-0.15	P55084	98.14	55
HDLBP_ENST00000391975_Intron18_Frame0_sgRNA01	HDLBP	0.0130979	YES	1058.04	16	10	2391	1416	3807	0.628054	QNLDNV	-1	0		65
HNRNPA3_ENST00000392524_Intron1_Frame0_sgRNA01	HNRNPA3	0.0130979	YES	4077.91	1	9	72	1065	1137	0.0633245	GEEGHD	-2.41667	P51991	50.765	69
HSP90B1_ENST00000299767_Intron7_Frame0_sgRNA01	HSP90B1	0.0130979	YES	3361.45	7	11	975	1437	2412	0.404229	TKKVEK	-1.95	P14625	70.53	66
HSPA4_ENST00000304858_Intron15_Frame0_sgRNA01	HSPA4	0.0130979	YES	3721.07	15	4	1929	594	2523	0.764566	SEDDRN	-3.21667	P34932	93.445	66
HSPA4L_ENST00000508776_Intron13_Frame0_sgRNA01	HSPA4L	0.0130979	YES	864.34	12	7	1578	942	2520	0.62619	DNMDKM	-1.76667	O95757	28.05	70
IARS1_ENST00000375643_Intron27_Frame0_sgRNA01	IARS1	0.0130979	YES	1500.18	26	7	2904	885	3789	0.766429	DAQALV	0.766667	P41252	74.195	74
KHSRP_ENST00000398148_Intron10_Frame0_sgRNA01	KHSRP	0.0130979	YES	2554.66	10	10	978	1158	2136	0.457865	GIDVPV	1.23333	Q92945	89.125	60
KPNA1_ENST00000344337_Intron8_Frame0_sgRNA01	KPNA1	0.0130979	YES	287.636	7	6	753	864	1617	0.465677	FAKVSP	0.416667	P52294	98.175	67
LARS1_ENST00000394434_Intron29_Frame0_sgRNA01	LARS1	0.0130979	YES	1216.24	29	3	3096	435	3531	0.876805	SLELEH	-0.566667	Q9P2J5	87.78	64
LSM4_ENST00000593829_Intron1_Frame0_sgRNA01	LSM4	0.0130979	YES	703.417	1	4	3	417	420	0.00714286	MLPL	1.975	Q9Y4Z0	75.065	76
MCM7_ENST00000303887_Intron5_Frame0_sgRNA01	MCM7	0.0130979	YES	2016.6	5	10	582	1578	2160	0.269444	YQPIQS	-1.03333	P33993	86.145	68
MRPS34_ENST00000177742_Intron1_Frame0_sgRNA01	MRPS34	0.0130979	YES	707.243	1	2	321	357	678	0.473451	TAQNLD	-0.933333	0		61
MSN_ENST00000360270_Intron12_Frame0_sgRNA01	MSN	0.0130979	YES	1606.14	12	1	1569	165	1734	0.904844	HLKALT	0.266667	P26038	90.9	79
NDRG1_ENST00000323851_Intron2_Frame0_sgRNA01	NDRG1	0.0130979	YES	1161.19	1	14	63	1122	1185	0.0531646	KGETIT	-0.783333	Q92597	28.775	71
NDRG3_ENST00000349004_Intron9_Frame0_sgRNA01	NDRG3	0.0130979	YES	731.202	8	7	588	540	1128	0.521277	FGQEEL	-0.716667	Q9UGV2	90.18	75
NDUFS2_ENST00000367993_Intron4_Frame0_sgRNA01	NDUFS2	0.0130979	YES	646.586	3	11	393	999	1392	0.282328	YLQALP	0.5	O75306	95.645	73
NOP2_ENST00000382421_Intron6_Frame0_sgRNA01	NOP2	0.0130979	YES	1033.02	5	11	573	1965	2538	0.225768	DLQLLP	0.466667	P46087	31.91	56
NPM1_ENST00000517671_Intron8_Frame0_sgRNA01	NPM1	0.0130979	YES	26411.2	7	4	582	303	885	0.657627	VKKSIR	-0.733333	P06748	49.845	62
NPM1_ENST00000517671_Intron9_Frame0_sgRNA01	NPM1	0.0130979	YES	26411.2	8	3	669	216	885	0.755932	RSKGQE	-2.76667	P06748	41.93	63
NUP205_ENST00000285968_Intron10_Frame0_sgRNA01	NUP205	0.0130979	YES	662.074	10	33	1473	4566	6039	0.243915	QRQVVL	0.116667	Q92621	85.465	69
OXSR1_ENST00000311806_Intron7_Frame0_sgRNA01	OXSR1	0.0130979	YES	446.687	7	11	702	882	1584	0.443182	PMKVLM	1.05	O95747	76.975	70
PPP1R8_ENST00000311772_Intron4_Frame0_sgRNA01	PPP1R8	0.0130979	YES	1101.3	4	3	492	564	1056	0.465909	ELDNLT	-0.6	Q12972	82.775	74
PRKDC_ENST00000314191_Intron39_Frame0_sgRNA01	PRKDC	0.0130979	YES	1183.09	39	47	5235	7152	12387	0.42262	MKKFLD	-0.466667	P78527		75
RAB1A_ENST00000649427_Intron2_Frame0_sgRNA01	RAB1A	0.0130979	YES	2522.85	2	4	96	522	618	0.15534	RFADDT	-1.26667	P62820	94.27	81
RABGGTB_ENST00000319942_Intron8_Frame0_sgRNA01	RABGGTB	0.0130979	YES	359.928	8	1	855	141	996	0.858434	GDMVDP	-0.483333	P53611	96.48	50
RAD23B_ENST00000358015_Intron1_Frame0_sgRNA01	RAD23B	0.0130979	YES	5601.96	1	9	66	1164	1230	0.0536585	EETVKA	-0.933333	P54727	91.235	76
RAP1B_ENST00000250559_Intron5_Frame0_sgRNA01	RAP1B	0.0130979	YES	1998.78	4	2	324	231	555	0.583784	TDDVPM	-0.533333	P61224	95.72	69
RDX_ENST00000530749_Intron3_Frame0_sgRNA01	RDX	0.0130979	YES	683.143	2	12	96	1719	1815	0.0528926	FDQVVK	0.05	P35241	97.685	72
REPS1_ENST00000450536_Intron5_Frame0_sgRNA01	REPS1	0.0130979	YES	157.183	5	15	753	1638	2391	0.314931	SVQDQT	-1.3	Q96D71	42.05	55
RPS15_ENST00000593052_Intron3_Frame0_sgRNA01	RPS15	0.0130979	YES	7492.05	3	1	345	114	459	0.751634	EIKPEM	-1.01667	0		48
RRM1_ENST00000300738_Intron18_Frame0_sgRNA01	RRM1	0.0130979	YES	1333.84	18	1	2190	189	2379	0.920555	WKQGLK	-1.46667	P23921	98.265	69
RTF2_ENST00000023939_Intron2_Frame0_sgRNA01	RTF2	0.0130979	YES	188.609	2	8	159	852	1011	0.15727	EYDVDK	-1.91667	0		62
SF3A3_ENST00000373019_Intron8_Frame0_sgRNA01	SF3A3	0.0130979	YES	1570.85	8	9	690	816	1506	0.458167	GWPKET	-1.83333	Q12874	71.21	63
SKP1_ENST00000353411_Intron5_Frame0_sgRNA02	SKP1	0.0130979	YES	2328.9	4	1	456	36	492	0.926829	EAQVRK	-1.56667	P63208	93.09	64
TARS1_ENST00000455217_Intron7_Frame0_sgRNA01	TARS1	0.0130979	YES	1807.83	7	13	792	1479	2271	0.348745	MFKYNK	-1.31667	P26639	97.275	63
THRAP3_ENST00000354618_Intron11_Frame0_sgRNA01	THRAP3	0.0130979	YES	902.367	9	1	2646	222	2868	0.922594	YYLHDD	-1.5	Q9Y2W1	46.62	78
TMEM43_ENST00000306077_Intron1_Frame0_sgRNA01	TMEM43	0.0130979	YES	470.481	1	11	12	1191	1203	0.00997506	AANYSS	-0.466667	Q9BTV4	33.76	76
TOMM34_ENST00000372813_Intron6_Frame0_sgRNA01	TOMM34	0.0130979	YES	1169.63	6	1	825	105	930	0.887097	ALKDYK	-1.16667	Q15785	94.265	60
TRAP1_ENST00000246957_Intron12_Frame0_sgRNA01	TRAP1	0.0130979	YES	1828.11	12	6	1383	732	2115	0.653901	EVKEDI	-0.95	Q12931	98.39	66
UBE4B_ENST00000343090_Intron4_Frame0_sgRNA01	UBE4B	0.0130979	YES	148.681	4	24	435	3474	3909	0.111282	SDKEPS	-2.35	O95155	30.065	67
USO1_ENST00000264904_Intron23_Frame0_sgRNA01	USO1	0.0130979	YES	810.968	23	3	2508	414	2922	0.858316	EAFAKS	-0.3	O60763	52.875	71
USP14_ENST00000261601_Intron13_Frame0_sgRNA01	USP14	0.0130979	YES	787.536	13	3	1164	321	1485	0.783838	PNTSDK	-2.33333	P54578	38.865	74
ZCCHC8_ENST00000543897_Intron10_Frame0_sgRNA01	ZCCHC8	0.0130979	YES	236.595	5	2	513	897	1410	0.36383	FQAPGV	0.55	Q6NZY4	86.55	58
ZWINT_ENST00000373944_Intron5_Frame0_sgRNA01	ZWINT	0.0130979	YES	389.681	5	3	480	354	834	0.57554	LQQEKH	-2.3	O95229	97.09	68
BAZ1B_ENST00000339594_Intron17_Frame0_sgRNA01	BAZ1B	0.0128193	YES	381.036	17	2	3990	462	4452	0.896226	DELVLQ	0.216667	Q9UIG0	45.22	72
BCLAF1_ENST00000531224_Intron8_Frame0_sgRNA01	BCLAF1	0.0128193	YES	1777.18	6	5	2043	720	2763	0.739414	NQKGDK	-3.11667	Q9NYF8	36.47	65
CCAR1_ENST00000265872_Intron18_Frame0_sgRNA01	CCAR1	0.0128193	YES	452.348	17	7	2538	915	3453	0.735013	ERKKED	-3.8	Q8IX12	41.095	54
CCT4_ENST00000394440_Intron12_Frame0_sgRNA01	CCT4	0.0128193	YES	5325.55	12	2	1491	129	1620	0.92037	VRKGGI	-0.0833333	P50991	85.81	77
CLTC_ENST00000621829_Intron18_Frame0_sgRNA01	CLTC	0.0128193	YES	2784.71	18	14	#N/A	#N/A	#N/A	#N/A	#N/A	#N/A	#N/A	#N/A	61
CNOT1_ENST00000317147_Intron22_Frame0_sgRNA01	CNOT1	0.0128193	YES	346.307	21	27	2970	4161	7131	0.416491	LQEYIE	-0.583333	A5YKK6	89.385	69
CNOT1_ENST00000317147_Intron25_Frame0_sgRNA01	CNOT1	0.0128193	YES	346.307	24	24	3522	3609	7131	0.4939	NIKVLL	1.48333	A5YKK6	90.1	70
CPNE3_ENST00000517490_Intron7_Frame0_sgRNA01	CPNE3	0.0128193	YES	1197.2	5	10	543	1071	1614	0.336431	RTEVVK	-0.7	O75131	97.08	73
DAZAP2_ENST00000549555_Intron2_Frame0_sgRNA01	DAZAP2	0.0128193	YES	155.183	2	2	132	492	624	0.211538	YSELYR	-1.26667	Q15038	48.505	66
DNAJC11_ENST00000377577_Intron3_Frame0_sgRNA01	DNAJC11	0.0128193	YES	212.957	3	13	276	1404	1680	0.164286	GWEVVE	0.0166667	Q9NVH1	48.365	75
DNMT1_ENST00000359526_Intron22_Frame0_sgRNA01	DNMT1	0.0128193	YES	525.341	22	19	2019	2880	4899	0.412125	VCEVCQ	1.06667	P26358	87.295	72
DRAP1_ENST00000312515_Intron1_Frame0_sgRNA01	DRAP1	0.0128193	YES	595.413	1	6	42	576	618	0.0679612	FPPARI	0.233333	Q14919	96.505	63
EIF2AK2_ENST00000233057_Intron6_Frame0_sgRNA01	EIF2AK2	0.0128193	YES	509.678	4	11	516	1140	1656	0.311594	TSVKSD	-0.916667	P19525	48.43	67
FAF1_ENST00000396153_Intron2_Frame0_sgRNA01	FAF1	0.0128193	YES	348.341	2	17	114	1839	1953	0.0583717	DLVAAI	2.1	Q9UNN5	87.05	82
FH_ENST00000366560_Intron2_Frame0_sgRNA01	FH	0.0128193	YES	1841.02	2	8	267	1266	1533	0.174168	RMPTPV	-0.383333	P07954	98.775	74
HDGFL2_ENST00000616600_Intron9_Frame0_sgRNA01	HDGFL2	0.0128193	YES	565.006	9	7	1224	792	2016	0.607143	EREAKK	-2.91667	Q7Z4V5	39.66	75
HMGN2_ENST00000361427_Intron3_Frame0_sgRNA01	HMGN2	0.0128193	YES	2161.93	3	3	90	183	273	0.32967	LSAKPA	0.183333	P05204	73.86	65
IPO5_ENST00000261574_Intron5_Frame0_sgRNA01	IPO5	0.0128193	YES	2051.51	3	24	225	3123	3348	0.0672043	AEEARQ	-1.9	O00410	86.34	65
IST1_ENST00000535424_Intron8_Frame0_sgRNA01	IST1	0.0128193	YES	826.062	8	2	891	249	1140	0.781579	YESVDD	-1.4	P53990	42.215	72
ITPR3_ENST00000374316_Intron26_Frame0_sgRNA01	ITPR3	0.0128193	YES	11.7202	25	33	3282	4734	8016	0.409431	FKQVQL	-0.0166667	Q14573	80.6	75
KARS1_ENST00000319410_Intron13_Frame0_sgRNA01	KARS1	0.0128193	YES	1729.15	12	2	1635	243	1878	0.870607	QAKAKA	-0.983333	Q15046	98.825	67
LETM1_ENST00000302787_Intron11_Frame0_sgRNA01	LETM1	0.0128193	YES	756.14	11	3	1743	477	2220	0.785135	YSEDLQ	-1.46667	O95202	87.46	72
LUC7L_ENST00000293872_Intron4_Frame0_sgRNA01	LUC7L	0.0128193	YES	312.551	4	6	366	750	1116	0.327957	SAKAEK	-1.41667	Q9NQ29	84.605	70
MCM5_ENST00000216122_Intron4_Frame0_sgRNA01	MCM5	0.0128193	YES	1341.36	3	13	423	1782	2205	0.191837	SLKSDM	-0.55	P33992	84.825	76
MRPS18C_ENST00000295491_Intron3_Frame0_sgRNA02	MRPS18C	0.0128193	YES	414.465	3	3	234	195	429	0.545455	NVQLLS	0.666667	Q9Y3D5	96.845	63
MYBBP1A_ENST00000381556_Intron13_Frame0_sgRNA01	MYBBP1A	0.0128193	YES	861.842	13	14	1824	2175	3999	0.456114	LLKSPA	0.516667	Q9BQG0	90.845	72
MYH10_ENST00000360416_Intron34_Frame0_sgRNA01	MYH10	0.0128193	YES	1213	33	9	4671	1353	6024	0.775398	GKNVHE	-1.71667	P35580	91.06	72
MYL10_ENST00000223167_Intron2_Frame0_sgRNA01	MYL10	0.0128193	YES	#N/A	2	6	171	510	681	0.251101	FKESLA	0.0333333	Q9BUA6	47.43	65
NAP1L4_ENST00000380542_Intron8_Frame0_sgRNA01	NAP1L4	0.0128193	YES	3085.87	7	7	606	522	1128	0.537234	QPMSFV	0.5	Q99733	96.495	51
NOP56_ENST00000329276_Intron2_Frame0_sgRNA01	NOP56	0.0128193	YES	2756.91	2	10	93	1692	1785	0.0521008	QPQVEE	-1.9	O00567	74.17	64
PACSIN2_ENST00000263246_Intron4_Frame0_sgRNA01	PACSIN2	0.0128193	YES	619.005	3	7	453	1008	1461	0.310062	LKEVEA	-0.183333	Q9UNF0	97.88	74
PDCD5_ENST00000590247_Intron5_Frame0_sgRNA02	PDCD5	0.0128193	YES	4121.7	5	1	330	48	378	0.873016	TVKFNR	-0.933333	O14737	50.355	61
PFDN2_ENST00000368010_Intron3_Frame0_sgRNA02	PFDN2	0.0128193	YES	1738.97	3	1	288	177	465	0.619355	KEQIQK	-2.3	Q9UHV9	97.075	60
PRDX3_ENST00000298510_Intron6_Frame0_sgRNA02	PRDX3	0.0128193	YES	3589.19	6	1	717	54	771	0.929961	SPTIKP	-0.683333	P30048	98.385	55
PRKDC_ENST00000314191_Intron14_Frame0_sgRNA01	PRKDC	0.0128193	YES	1183.09	14	72	1497	10890	12387	0.120853	LPKGPE	-1.2	P78527		62
PSMD9_ENST00000541212_Intron1_Frame0_sgRNA01	PSMD9	0.0128193	YES	719.896	1	5	138	534	672	0.205357	LESQKG	-1.38333	O00233	84.88	71
RBM25_ENST00000261973_Intron8_Frame0_sgRNA01	RBM25	0.0128193	YES	826.551	7	11	783	1749	2532	0.309242	ITKEDI	-0.433333	P49756	53.005	68
RPL35_ENST00000348462_Intron1_Frame0_sgRNA02	RPL35	0.0128193	YES	12275.4	1	3	3	369	372	0.00806452	MAKI	1.075	P42766	70.385	84
RPS24_ENST00000440692_Intron3_Frame0_sgRNA01	RPS24	0.0128193	YES	4260.64	3	2	279	591	870	0.32069	LARHGL	0.216667	P62847	90.355	69
SART1_ENST00000312397_Intron14_Frame0_sgRNA01	SART1	0.0128193	YES	546.118	14	6	1857	546	2403	0.772784	QQDFSA	-1.11667	O43290	33.78	68
SASS6_ENST00000287482_Intron11_Frame0_sgRNA01	SASS6	0.0128193	YES	124.229	11	6	1326	648	1974	0.671733	EQEVCK	-1.28333	Q6UVJ0	74.13	51
SLIRP_ENST00000557342_Intron2_Frame0_sgRNA02	SLIRP	0.0128193	YES	2557.89	2	2	156	174	330	0.472727	LPFDKE	-0.983333	Q9GZT3	87.605	76
SNRNP27_ENST00000244227_Intron4_Frame0_sgRNA01	SNRNP27	0.0128193	YES	420.108	4	2	348	120	468	0.74359	STKGKK	-2.26667	Q8WVK2	69.335	73
SRRT_ENST00000611405_Intron16_Frame0_sgRNA01	SRRT	0.0128193	YES	992.906	15	4	2169	462	2631	0.824401	KFKGPE	-1.75	Q9BXP5	92.095	53
SUPT5H_ENST00000599117_Intron11_Frame0_sgRNA01	SUPT5H	0.0128193	YES	573.499	9	20	624	2640	3264	0.191176	TDTPLQ	-1.03333	O00267	93.435	74
SUPT5H_ENST00000599117_Intron19_Frame0_sgRNA01	SUPT5H	0.0128193	YES	573.499	17	12	1677	1587	3264	0.513787	TFQVLN	0.516667	O00267	91.46	71
SYDE2_ENST00000341460_Intron5_Frame0_sgRNA01	SYDE2	0.0128193	YES	5.46332	5	2	2853	732	3585	0.795816	IEKATL	0.333333	Q5VT97	92.445	67
TCERG1_ENST00000296702_Intron16_Frame0_sgRNA01	TCERG1	0.0128193	YES	726.315	16	6	2382	915	3297	0.722475	GEKIKS	-1.33333	O14776	85.47	74
TCF25_ENST00000640279_Intron1_Frame0_sgRNA01	TCF25	0.0128193	YES	224.749	1	17	192	1839	2031	0.0945347	FELINI	1.43333	Q9BQ70	43.195	70
TSR1_ENST00000301364_Intron5_Frame0_sgRNA01	TSR1	0.0128193	YES	623.711	5	10	981	1434	2415	0.406211	AMEICA	1.5	Q2NL82	35.025	65
ZC3H4_ENST00000253048_Intron11_Frame0_sgRNA01	ZC3H4	0.0128193	YES	163.304	10	4	1440	2472	3912	0.368098	LDKMLA	0.65	Q9UPT8	85.26	74
AC010323.1_ENST00000598884_Intron1_Frame0|NDUFA7_ENST00000593729_Intron1_Frame0_sgRNA01	AC010323.1|NDUFA7	0.0125406	YES	#N/A	#N/A	#N/A	#N/A	#N/A	#N/A	#N/A	#N/A	#N/A	#N/A	#N/A	#N/A
ACLY_ENST00000352035_Intron10_Frame0_sgRNA01	ACLY	0.0125406	YES	2627.37	9	19	1065	2241	3306	0.322142	TFKGIV	1.08333	P53396	97.81	70
ADNP_ENST00000371602_Intron2_Frame0_sgRNA02	ADNP	0.0125406	YES	233.753	2	1	201	3108	3309	0.0607434	KNQDYR	-3.36667	Q9H2P0	53.575	76
ALG3_ENST00000397676_Intron3_Frame0_sgRNA02	ALG3	0.0125406	YES	1.65547	3	6	444	873	1317	0.33713	TCKVPP	-0.183333	Q92685	87.085	45
ANP32A_ENST00000465139_Intron2_Frame0_sgRNA01	ANP32A	0.0125406	YES	6830.75	2	5	204	546	750	0.272	LKKLEL	0.0166667	P39687	98.36	56
CCDC86_ENST00000227520_Intron3_Frame0_sgRNA02	CCDC86	0.0125406	YES	417.424	3	1	963	120	1083	0.889197	VQVIRN	0.233333	Q9H6F5	81.415	59
CDC42_ENST00000648594_Intron5_Frame0_sgRNA01	CDC42	0.0125406	YES	2899.51	4	1	#N/A	#N/A	#N/A	#N/A	#N/A	#N/A	#N/A	#N/A	70
CLTC_ENST00000621829_Intron20_Frame0_sgRNA01	CLTC	0.0125406	YES	2784.71	20	12	#N/A	#N/A	#N/A	#N/A	#N/A	#N/A	#N/A	#N/A	57
CSNK2A1_ENST00000646561_Intron9_Frame0_sgRNA01	CSNK2A1	0.0125406	YES	#N/A	8	4	723	453	1176	0.614796	YDQLVR	-0.8	P68400	98.7	72
CYFIP2_ENST00000616178_Intron8_Frame0_sgRNA01	CYFIP2	0.0125406	YES	61.6887	7	24	795	3042	3837	0.207193	LLKVMG	1.56667	Q96F07	95.71	71
DHX30_ENST00000445061_Intron5_Frame0_sgRNA01	DHX30	0.0125406	YES	624.99	3	17	255	3330	3585	0.0711297	KKKKVT	-2.01667	Q7L2E3	85.685	65
DNM2_ENST00000389253_Intron13_Frame0_sgRNA01	DNM2	0.0125406	YES	634.836	13	8	1545	1068	2613	0.591274	PNQGEI	-1.33333	P50570	34.975	76
DYNC1I2_ENST00000397119_Intron2_Frame0_sgRNA01	DYNC1I2	0.0125406	YES	803.708	1	16	108	1809	1917	0.056338	KKETDQ	-3.16667	Q13409	74.21	65
EPB41L2_ENST00000337057_Intron18_Frame0_sgRNA01	EPB41L2	0.0125406	YES	998.368	17	1	2910	108	3018	0.964215	HDQALA	-0.466667	O43491	73.935	74
EPRS1_ENST00000366923_Intron12_Frame0_sgRNA01	EPRS1	0.0125406	YES	2101.09	12	20	1494	3045	4539	0.329147	NKKVID	-1.01667	P07814	90.01	71
EXOSC7_ENST00000265564_Intron1_Frame0_sgRNA01	EXOSC7	0.0125406	YES	520.177	1	7	57	819	876	0.0650685	GVQEDL	-0.483333	Q15024	88.85	75
FAM168B_ENST00000409185_Intron4_Frame0_sgRNA01	FAM168B	0.0125406	YES	223.17	3	2	297	291	588	0.505102	YAQQGT	-1.26667	A1KXE4	40.485	68
GFM1_ENST00000264263_Intron15_Frame0_sgRNA01	GFM1	0.0125406	YES	509.183	15	4	1821	492	2313	0.787289	VEKGFL	0.5	Q96RP9	93.425	63
GLRX3_ENST00000331244_Intron7_Frame0_sgRNA01	GLRX3	0.0125406	YES	1488.18	7	4	771	237	1008	0.764881	NKQEAK	-2.75	O76003	92.86	68
GNG10_ENST00000374293_Intron1_Frame0_sgRNA02	GNG10	0.0125406	YES	152.585	1	1	81	126	207	0.391304	RIKVSQ	-0.666667	P50151	98.39	77
GRHL1_ENST00000324907_Intron11_Frame0_sgRNA01	GRHL1	0.0125406	YES	2.62998	11	5	1461	396	1857	0.786753	GTHVLP	0.35	Q9NZI5	36.295	66
H2AZ2_ENST00000308153_Intron2_Frame0_sgRNA02	H2AZ2	0.0125406	YES	#N/A	2	3	81	306	387	0.209302	GLQFPV	0.883333	Q71UI9	98.495	69
HEY1_ENST00000337919_Intron3_Frame0_sgRNA01	HEY1	0.0125406	YES	50.7443	3	2	261	666	927	0.281553	MEQGSA	-0.75	Q9Y5J3	86.515	74
HNRNPA3_ENST00000392524_Intron2_Frame0_sgRNA01	HNRNPA3	0.0125406	YES	4077.91	2	8	195	942	1137	0.171504	DCVVMR	0.8	P51991	97.51	62
HSPA4L_ENST00000508776_Intron4_Frame0_sgRNA01	HSPA4L	0.0125406	YES	864.34	3	16	306	2214	2520	0.121429	GVKVRY	-0.283333	O95757	97.11	71
IARS1_ENST00000375643_Intron19_Frame0_sgRNA01	IARS1	0.0125406	YES	1500.18	18	15	2016	1773	3789	0.532067	LQKEEE	-2.35	P41252	86.585	75
IMP4_ENST00000259239_Intron1_Frame0_sgRNA01	IMP4	0.0125406	YES	195.6	1	8	3	873	876	0.00342466	MLRR	-0.825	Q96G21	73.515	48
IPO5_ENST00000261574_Intron22_Frame0_sgRNA01	IPO5	0.0125406	YES	2051.51	20	7	2379	969	3348	0.710573	FAKCIE	0.7	O00410	97.245	66
IPO7_ENST00000379719_Intron12_Frame0_sgRNA01	IPO7	0.0125406	YES	1223.9	12	13	1335	1782	3117	0.428296	LLKKKI	0.0666667	O95373	89.795	67
ISCU_ENST00000311893_Intron1_Frame0_sgRNA02	ISCU	0.0125406	YES	172.32	1	4	114	390	504	0.22619	HKKVVD	-1.01667	Q9H1K1	93.455	70
KTN1_ENST00000395314_Intron33_Frame0_sgRNA01	KTN1	0.0125406	YES	681.088	32	11	3177	897	4074	0.779823	TSKERQ	-2.81667	Q86UP2	81.53	78
MFAP1_ENST00000267812_Intron8_Frame0_sgRNA01	MFAP1	0.0125406	YES	424.429	8	1	1137	183	1320	0.861364	VMQVKN	-0.1	P55081	89.39	65
MSH3_ENST00000265081_Intron21_Frame0_sgRNA01	MSH3	0.0125406	YES	83.349	21	3	3000	414	3414	0.878735	IRDVKS	-0.666667	P20585	96.805	73
MTO1_ENST00000415954_Intron4_Frame0_sgRNA01	MTO1	0.0125406	YES	44.5715	4	9	825	1374	2199	0.375171	WIKPED	-1.48333	Q9Y2Z2	93.245	65
NAT10_ENST00000257829_Intron19_Frame0_sgRNA01	NAT10	0.0125406	YES	864.2	18	10	2028	1050	3078	0.658869	SSEAVS	0.0166667	Q9H0A0	47.64	70
NCL_ENST00000322723_Intron1_Frame0_sgRNA02	NCL	0.0125406	YES	5657.05	1	13	18	2115	2133	0.00843882	LAKAGK	-0.133333	P19338	45.555	76
NUMA1_ENST00000393695_Intron12_Frame0_sgRNA01	NUMA1	0.0125406	YES	815.552	10	15	978	5370	6348	0.154064	SFKLRE	-1.01667	Q14980	87.715	67
OAT_ENST00000368845_Intron5_Frame0_sgRNA01	OAT	0.0125406	YES	2145.8	4	5	648	672	1320	0.490909	ALERAL	0.533333	P04181	98.85	65
PDLIM1_ENST00000329399_Intron1_Frame0_sgRNA02	PDLIM1	0.0125406	YES	2258.63	1	6	96	894	990	0.0969697	ISRVTP	0.183333	O00151	91.93	75
PHAX_ENST00000297540_Intron3_Frame0_sgRNA01	PHAX	0.0125406	YES	357.748	3	2	831	354	1185	0.701266	FIMNGS	0.75	Q9H814	86.43	76
PRKAR1A_ENST00000358598_Intron3_Frame0_sgRNA01	PRKAR1A	0.0125406	YES	720.145	2	8	348	798	1146	0.303665	VRKVIP	0.483333	P10644	95.385	70
[truncated: 88,658 more rows]
