# Supplementary material for: Pooled multicolour tagging for visualizing subcellular protein dynamics
Source: Nat Cell Biol. 2024 Apr 19;26(5):745–56. doi: 10.1038/s41556-024-01407-w (PMC11098740; doi:10.1038/s41556-024-01407-w)
Supplement: Supplementary file 7 — vpCells clones, proteins in vpCells and their subcellular localization annotation. [file 41556_2024_1407_MOESM7_ESM.xlsx]

## Sheet: vpCells_clones_list
#	experiment	plate	well	protein_GFP	protein_mScarlet	sgRNA_GFP	sgRNA_mScarlet	filtered_cells	in_set_of_1065_clones	clone_label_set_of_1065_clones
1	HAP1_cancer	plate1	A01	CBFB	PPP2R1A	CBFB_Intron1_1	PPP2R1A_ENST00000322088_Intron14_Frame1_sgRNA01	3	FALSE
2	HAP1_cancer	plate1	A02	RFC1	RB1	RFC1_Intron7_1	RB1_ENST00000267163_Intron26_Frame1_sgRNA01	938	TRUE	0
3	HAP1_cancer	plate1	A04		SMAD4		SMAD4_ENST00000398417_Intron8_Frame1_sgRNA01	0	FALSE
4	HAP1_cancer	plate1	A06		SPTAN1		SPTAN1_ENST00000630866_Intron17_Frame1_sgRNA01	0	FALSE
5	HAP1_cancer	plate1	A08		PTCH1		PTCH1_ENST00000331920_Intron2_Frame1_sgRNA01	0	FALSE
6	HAP1_cancer	plate1	A09		CHD4		CHD4_ENST00000544040_Intron2_Frame1_sgRNA01	0	FALSE
7	HAP1_cancer	plate1	A10	DACH1	TCF12	DACH1_Intron8_2	TCF12_ENST00000438423_Intron19_Frame1_sgRNA01	627	TRUE	1
8	HAP1_cancer	plate1	A11	PLCG1	MAP2K1	PLCG1_Intron6_1	MAP2K1_ENST00000307102_Intron5_Frame1_sgRNA02	567	TRUE	2
9	HAP1_cancer	plate1	A12	JAK1	PLCG1	JAK1_Intron13_1	PLCG1_ENST00000244007_Intron29_Frame1_sgRNA01	1270	FALSE
10	HAP1_cancer	plate1	A13	SMC3	CDKN1B	SMC3_Intron20_1	CDKN1B_ENST00000228872_Intron1_Frame1_sgRNA01	0	FALSE
11	HAP1_cancer	plate1	A14	NUP133	CREBBP	NUP133_Intron4_1	CREBBP_ENST00000262367_Intron6_Frame1_sgRNA01	317	TRUE	3
12	HAP1_cancer	plate1	A15	SPOP	MYH9	SPOP_Intron5_1	MYH9_ENST00000216181_Intron15_Frame1_sgRNA01	556	TRUE	4
13	HAP1_cancer	plate1	A16	TCF12	RHOA	TCF12_Intron4_1	RHOA_ENST00000418115_Intron3_Frame1_sgRNA01	247	TRUE	5
14	HAP1_cancer	plate1	A17	TCF12	SMC1A	TCF12_Intron4_1	SMC1A_ENST00000322213_Intron20_Frame1_sgRNA02	598	TRUE	6
15	HAP1_cancer	plate1	A18	CTNNB1	FUBP1	CTNNB1_Intron4_1	FUBP1_ENST00000370768_Intron6_Frame1_sgRNA01	712	FALSE
16	HAP1_cancer	plate1	A19	MYH9	CHD4	MYH9_Intron6_1	CHD4_ENST00000544040_Intron2_Frame1_sgRNA01	357	FALSE
17	HAP1_cancer	plate1	A20	MACF1	TBL1XR1	MACF1_Intron67_1	TBL1XR1_ENST00000430069_Intron5_Frame1_sgRNA01	0	FALSE
18	HAP1_cancer	plate1	A21	MYH9	HUWE1	MYH9_Intron11_1	HUWE1_ENST00000342160_Intron51_Frame1_sgRNA01	484	FALSE
19	HAP1_cancer	plate1	A22	SMARCA1	TMSB4X	SMARCA1_Intron8_1	TMSB4X_ENST00000451311_Intron2_Frame1_sgRNA03	1174	TRUE	7
20	HAP1_cancer	plate1	B01	JAK1	SMAD4	JAK1_Intron13_1	SMAD4_ENST00000398417_Intron4_Frame1_sgRNA01	1241	FALSE
21	HAP1_cancer	plate1	B03	CHD4	USP9X	CHD4_Intron6_1	USP9X_ENST00000324545_Intron14_Frame1_sgRNA01	164	FALSE
22	HAP1_cancer	plate1	B04	TCF7L2	PRKAR1A	TCF7L2_Intron5_1	PRKAR1A_ENST00000358598_Intron8_Frame1_sgRNA02	1445	TRUE	8
23	HAP1_cancer	plate1	B06	CSDE1	CUL3	CSDE1_Intron13_1	CUL3_ENST00000264414_Intron6_Frame1_sgRNA01	319	TRUE	9
24	HAP1_cancer	plate1	B07		CSDE1		CSDE1_ENST00000438362_Intron15_Frame1_sgRNA02	0	FALSE
25	HAP1_cancer	plate1	B08	CHD3	IDH2	CHD3_Intron20_1	IDH2_ENST00000330062_Intron7_Frame1_sgRNA01	343	TRUE	10
26	HAP1_cancer	plate1	B10		NPM1		NPM1_ENST00000517671_Intron2_Frame1_sgRNA01	0	FALSE
27	HAP1_cancer	plate1	B11	JAK1	SMAD4	JAK1_Intron13_1	SMAD4_ENST00000398417_Intron4_Frame1_sgRNA01	44	FALSE
28	HAP1_cancer	plate1	B12		TBL1XR1		TBL1XR1_ENST00000430069_Intron5_Frame1_sgRNA01	0	FALSE
29	HAP1_cancer	plate1	B13	TSC1	SMARCA4	TSC1_Intron4_1	SMARCA4_ENST00000344626_Intron33_Frame1_sgRNA01	201	TRUE	11
30	HAP1_cancer	plate1	B15	MAX	TMSB4X	MAX_Intron1_1	TMSB4X_ENST00000451311_Intron2_Frame1_sgRNA03	362	FALSE
31	HAP1_cancer	plate1	B16	MYH9		MYH9_Intron35_1		0	FALSE
32	HAP1_cancer	plate1	B17	MYH9	SMARCA4	MYH9_Intron14_1	SMARCA4_ENST00000344626_Intron5_Frame1_sgRNA01	0	FALSE
33	HAP1_cancer	plate1	B18	CTNNB1	DDX3X	CTNNB1_Intron9_1	DDX3X_ENST00000644876_Intron12_Frame1_sgRNA01	397	TRUE	12
34	HAP1_cancer	plate1	B19	RPS6KA3	DHX9	RPS6KA3_Intron20_1	DHX9_ENST00000367549_Intron4_Frame1_sgRNA01	8	FALSE
35	HAP1_cancer	plate1	B20	FLNA		FLNA_Intron28_1		0	FALSE
36	HAP1_cancer	plate1	B21	SMARCB1	PTMA	SMARCB1_Intron1_1	PTMA_ENST00000341369_Intron3_Frame1_sgRNA01	668	TRUE	13
37	HAP1_cancer	plate1	B22	CUL1	CSDE1	CUL1_Intron9_1	CSDE1_ENST00000438362_Intron3_Frame1_sgRNA02	1026	FALSE
38	HAP1_cancer	plate1	B23	JAK1	NUP133	JAK1_Intron13_1	NUP133_ENST00000261396_Intron18_Frame1_sgRNA01	1110	FALSE
39	HAP1_cancer	plate1	B24	TP53	FLNA	TP53_Intron6_2	FLNA_ENST00000369850_Intron8_Frame1_sgRNA01	724	FALSE
40	HAP1_cancer	plate1	C01		XPO1		XPO1_ENST00000401558_Intron21_Frame1_sgRNA01	0	FALSE
41	HAP1_cancer	plate1	C02	MYH9	FLNA	MYH9_Intron34_1	FLNA_ENST00000369850_Intron36_Frame1_sgRNA01	246	FALSE
42	HAP1_cancer	plate1	C03	USP9X	USP9X	USP9X_Intron27_1	USP9X_ENST00000324545_Intron30_Frame1_sgRNA01	146	FALSE
43	HAP1_cancer	plate1	C04	DHX9	PTMA	DHX9_Intron3_1	PTMA_ENST00000341369_Intron3_Frame1_sgRNA01	359	TRUE	14
44	HAP1_cancer	plate1	C05	KIF1A	PTMA	KIF1A_Intron44_1	PTMA_ENST00000341369_Intron3_Frame1_sgRNA03	59	FALSE
45	HAP1_cancer	plate1	C06		RAD21		RAD21_ENST00000297338_Intron3_Frame1_sgRNA01	0	FALSE
46	HAP1_cancer	plate1	C07	DHX9	SMAD4	DHX9_Intron18_1	SMAD4_ENST00000398417_Intron5_Frame1_sgRNA01	813	TRUE	15
47	HAP1_cancer	plate1	C08		HUWE1		HUWE1_ENST00000342160_Intron16_Frame1_sgRNA01	0	FALSE
48	HAP1_cancer	plate1	C09	FLNA	DDX3X	FLNA_Intron17_1	DDX3X_ENST00000644876_Intron12_Frame1_sgRNA01	1233	TRUE	16
49	HAP1_cancer	plate1	C10	KIF1A	PTMA	KIF1A_Intron44_1	PTMA_ENST00000341369_Intron3_Frame1_sgRNA03	55	FALSE
50	HAP1_cancer	plate1	C11	SPTAN1	NPM1	SPTAN1_Intron29_1	NPM1_ENST00000517671_Intron2_Frame1_sgRNA01	1108	TRUE	17
51	HAP1_cancer	plate1	C12	SMARCA4	DDX3X	SMARCA4_Intron36_1	DDX3X_ENST00000644876_Intron3_Frame1_sgRNA01	558	FALSE
52	HAP1_cancer	plate1	C13	MAX	SF1	MAX_Intron1_1	SF1_ENST00000377387_Intron2_Frame1_sgRNA01	769	FALSE
53	HAP1_cancer	plate1	C14	SMARCA4	DDX3X	SMARCA4_Intron36_1	DDX3X_ENST00000644876_Intron3_Frame1_sgRNA01	623	FALSE
54	HAP1_cancer	plate1	C15	TCF12	FLNA	TCF12_Intron4_1	FLNA_ENST00000369850_Intron35_Frame1_sgRNA01	898	FALSE
55	HAP1_cancer	plate1	C16	KIF1A	NPM1	KIF1A_Intron43_1	NPM1_ENST00000517671_Intron2_Frame1_sgRNA02	552	TRUE	18
56	HAP1_cancer	plate1	C17	THRAP3		THRAP3_Intron8_1		0	FALSE
57	HAP1_cancer	plate1	C18	SPTAN1	CHD4	SPTAN1_Intron33_1	CHD4_ENST00000544040_Intron6_Frame1_sgRNA01	0	FALSE
58	HAP1_cancer	plate1	C19	DHX9	TBL1XR1	DHX9_Intron16_1	TBL1XR1_ENST00000430069_Intron3_Frame1_sgRNA02	309	TRUE	19
59	HAP1_cancer	plate1	C20	KMT2A	FLNA	KMT2A_Intron1_1	FLNA_ENST00000369850_Intron39_Frame1_sgRNA01	77	FALSE
60	HAP1_cancer	plate1	C21	HUWE1	DDX3X	HUWE1_Intron12_1	DDX3X_ENST00000644876_Intron16_Frame1_sgRNA01	1048	FALSE
61	HAP1_cancer	plate1	C23	CUL1	EIF1AX	CUL1_Intron9_1	EIF1AX_ENST00000379607_Intron2_Frame1_sgRNA01	1155	FALSE
62	HAP1_cancer	plate1	C24	NCOR1	EZH2	NCOR1_Intron9_1	EZH2_ENST00000320356_Intron6_Frame1_sgRNA01	576	FALSE
63	HAP1_cancer	plate1	D03	MYH9		MYH9_Intron11_1		0	FALSE
64	HAP1_cancer	plate1	D04	KIF1A	PTMA	KIF1A_Intron44_1	PTMA_ENST00000341369_Intron3_Frame1_sgRNA03	0	FALSE
65	HAP1_cancer	plate1	D05	TAF1	CTNND1	TAF1_Intron36_1	CTNND1_ENST00000399050_Intron11_Frame1_sgRNA01	523	TRUE	20
66	HAP1_cancer	plate1	D07	SCAF4	TMSB4X	SCAF4_Intron16_1	TMSB4X_ENST00000451311_Intron2_Frame1_sgRNA01	706	TRUE	21
67	HAP1_cancer	plate1	D08	ZBTB7B	MYD88	ZBTB7B_Intron3_1	MYD88_ENST00000652534_Intron2_Frame1_sgRNA01	872	TRUE	22
68	HAP1_cancer	plate1	D09	PTPN11	CTNNB1	PTPN11_Intron9_1	CTNNB1_ENST00000643541_Intron8_Frame1_sgRNA01	1414	TRUE	23
69	HAP1_cancer	plate1	D10	CTNNB1	FLNA	CTNNB1_Intron4_1	FLNA_ENST00000369850_Intron16_Frame1_sgRNA01	408	FALSE
70	HAP1_cancer	plate1	D11		NPM1		NPM1_ENST00000517671_Intron2_Frame1_sgRNA01	0	FALSE
71	HAP1_cancer	plate1	D12	HUWE1	DDX3X	HUWE1_Intron12_1	DDX3X_ENST00000644876_Intron16_Frame1_sgRNA01	619	FALSE
72	HAP1_cancer	plate1	D13	SPTAN1	SMARCA4	SPTAN1_Intron25_1	SMARCA4_ENST00000344626_Intron4_Frame1_sgRNA01	158	FALSE
73	HAP1_cancer	plate1	D15	CHD4	SMAD4	CHD4_Intron15_1	SMAD4_ENST00000398417_Intron4_Frame1_sgRNA01	639	TRUE	24
74	HAP1_cancer	plate1	D16	CUL1	NonTargeting	CUL1_Intron10_1	NonTargetingControlGuideForHuman_0059	1219	TRUE	25
75	HAP1_cancer	plate1	D17	MYH9	RBM10	MYH9_Intron30_1	RBM10_ENST00000329236_Intron13_Frame1_sgRNA01	314	FALSE
76	HAP1_cancer	plate1	D18	SPTAN1	FLNA	SPTAN1_Intron36_1	FLNA_ENST00000369850_Intron10_Frame1_sgRNA01	0	FALSE
77	HAP1_cancer	plate1	D19	DHX9	ZMYM3	DHX9_Intron2_1	ZMYM3_ENST00000314425_Intron2_Frame1_sgRNA01	416	FALSE
78	HAP1_cancer	plate1	D20	JAK1	IDH1	JAK1_Intron13_1	IDH1_ENST00000345146_Intron8_Frame1_sgRNA02	1219	FALSE
79	HAP1_cancer	plate1	D21		KIF1A		KIF1A_ENST00000498729_Intron13_Frame1_sgRNA01	0	FALSE
80	HAP1_cancer	plate1	D22	PTCH1	CHD4	PTCH1_Intron22_1	CHD4_ENST00000544040_Intron34_Frame1_sgRNA01	274	TRUE	26
81	HAP1_cancer	plate1	D23	RAC1	SMARCA4	RAC1_Intron3_1	SMARCA4_ENST00000344626_Intron5_Frame1_sgRNA01	260	TRUE	27
82	HAP1_cancer	plate1	D24		NonTargeting		NonTargetingControlGuideForHuman_0054	0	FALSE
83	HAP1_cancer	plate1	E01	TCF12	DDX3X	TCF12_Intron4_1	DDX3X_ENST00000644876_Intron12_Frame1_sgRNA01	0	FALSE
84	HAP1_cancer	plate1	E02	GNAS	FUBP1	GNAS_Intron12_1	FUBP1_ENST00000370768_Intron17_Frame1_sgRNA01	676	TRUE	28
85	HAP1_cancer	plate1	E03	RFC1	FLNA	RFC1_Intron1_1	FLNA_ENST00000369850_Intron23_Frame1_sgRNA01	111	FALSE
86	HAP1_cancer	plate1	E04	SPTAN1	RBM10	SPTAN1_Intron33_1	RBM10_ENST00000329236_Intron5_Frame1_sgRNA01	0	FALSE
87	HAP1_cancer	plate1	E05	MAX	EEF1A1	MAX_Intron1_1	EEF1A1_ENST00000316292_Intron4_Frame1_sgRNA01	316	TRUE	29
88	HAP1_cancer	plate1	E06	USP9X	PTMA	USP9X_Intron25_1	PTMA_ENST00000341369_Intron3_Frame1_sgRNA01	873	TRUE	30
89	HAP1_cancer	plate1	E07	SMARCA4	CUL1	SMARCA4_Intron6_1	CUL1_ENST00000409469_Intron6_Frame1_sgRNA02	1135	TRUE	31
90	HAP1_cancer	plate1	E08	MACF1	TP53	MACF1_Intron24_1	TP53_ENST00000269305_Intron5_Frame1_sgRNA02	0	FALSE
91	HAP1_cancer	plate1	E09	MYH9	GTF2I	MYH9_Intron34_1	GTF2I_ENST00000573035_Intron9_Frame1_sgRNA01	1438	TRUE	32
92	HAP1_cancer	plate1	E10	MAX	FLNA	MAX_Intron2_1	FLNA_ENST00000369850_Intron44_Frame1_sgRNA01	43	FALSE
93	HAP1_cancer	plate1	E11	SMARCA4	DDX3X	SMARCA4_Intron6_1	DDX3X_ENST00000644876_Intron2_Frame1_sgRNA01	1066	FALSE
94	HAP1_cancer	plate1	E12	RPL22	CSDE1	RPL22_Intron2_1	CSDE1_ENST00000438362_Intron3_Frame1_sgRNA02	506	FALSE
95	HAP1_cancer	plate1	E13	TCF12	FLNA	TCF12_Intron4_1	FLNA_ENST00000369850_Intron2_Frame1_sgRNA01	689	FALSE
96	HAP1_cancer	plate1	E14	SMARCA4	HUWE1	SMARCA4_Intron7_1	HUWE1_ENST00000342160_Intron27_Frame1_sgRNA01	1032	TRUE	33
97	HAP1_cancer	plate1	E15	STAG2	FUBP1	STAG2_Intron5_1	FUBP1_ENST00000370768_Intron16_Frame1_sgRNA01	666	TRUE	34
98	HAP1_cancer	plate1	E16	JAK1	HUWE1	JAK1_Intron13_1	HUWE1_ENST00000342160_Intron80_Frame1_sgRNA01	402	FALSE
99	HAP1_cancer	plate1	E17	MAX	STAG2	MAX_Intron1_1	STAG2_ENST00000218089_Intron6_Frame1_sgRNA01	1200	TRUE	35
100	HAP1_cancer	plate1	E19	JAK1	IDH1	JAK1_Intron13_1	IDH1_ENST00000345146_Intron8_Frame1_sgRNA02	98	FALSE
101	HAP1_cancer	plate1	E20	SPTAN1	MYH9	SPTAN1_Intron26_1	MYH9_ENST00000216181_Intron15_Frame1_sgRNA01	980	FALSE
102	HAP1_cancer	plate1	E21	PTMA	DDX3X	PTMA_Intron1_1	DDX3X_ENST00000644876_Intron12_Frame1_sgRNA01	589	TRUE	36
103	HAP1_cancer	plate1	E22	RFC1	MSH2	RFC1_Intron1_1	MSH2_ENST00000233146_Intron14_Frame1_sgRNA01	24	FALSE
104	HAP1_cancer	plate1	E23	XPO1		XPO1_Intron10_1		0	FALSE
105	HAP1_cancer	plate1	E24	MYH9	SF3B1	MYH9_Intron34_1	SF3B1_ENST00000335508_Intron1_Frame1_sgRNA01	12	FALSE
106	HAP1_cancer	plate1	F01	RFC1	RHOA	RFC1_Intron1_1	RHOA_ENST00000418115_Intron3_Frame1_sgRNA02	187	FALSE
107	HAP1_cancer	plate1	F02	MYH9		MYH9_Intron11_1		0	FALSE
108	HAP1_cancer	plate1	F03	MAX	CUL1	MAX_Intron1_1	CUL1_ENST00000409469_Intron6_Frame1_sgRNA01	326	FALSE
109	HAP1_cancer	plate1	F04	SPTAN1		SPTAN1_Intron25_1		0	FALSE
110	HAP1_cancer	plate1	F05	FUBP1	FLNA	FUBP1_Intron8_1	FLNA_ENST00000369850_Intron30_Frame1_sgRNA01	1708	TRUE	37
111	HAP1_cancer	plate1	F06	MAX		MAX_Intron1_1		0	FALSE
112	HAP1_cancer	plate1	F07	CUL1	CSDE1	CUL1_Intron9_1	CSDE1_ENST00000438362_Intron15_Frame1_sgRNA02	984	FALSE
113	HAP1_cancer	plate1	F08	SMARCA4	PTMA	SMARCA4_Intron12_1	PTMA_ENST00000341369_Intron3_Frame1_sgRNA02	159	FALSE
114	HAP1_cancer	plate1	F09	EP300	IDH1	EP300_Intron17_1	IDH1_ENST00000345146_Intron5_Frame1_sgRNA01	706	TRUE	38
115	HAP1_cancer	plate1	F11	PLCG1	EIF1AX	PLCG1_Intron14_1	EIF1AX_ENST00000379607_Intron2_Frame1_sgRNA01	328	FALSE
116	HAP1_cancer	plate1	F12	SMARCA1	CUL1	SMARCA1_Intron8_1	CUL1_ENST00000409469_Intron14_Frame1_sgRNA01	383	TRUE	39
117	HAP1_cancer	plate1	F13		PHF6		PHF6_ENST00000370803_Intron5_Frame1_sgRNA01	0	FALSE
118	HAP1_cancer	plate1	F15		FLNA		FLNA_ENST00000369850_Intron44_Frame1_sgRNA01	0	FALSE
119	HAP1_cancer	plate1	F16	CUL1	RAC1	CUL1_Intron9_1	RAC1_ENST00000356142_Intron6_Frame1_sgRNA01	1263	FALSE
120	HAP1_cancer	plate1	F17	PPP2R1A		PPP2R1A_Intron12_1		0	FALSE
121	HAP1_cancer	plate1	F18	SMARCA4	CHD4	SMARCA4_Intron7_1	CHD4_ENST00000544040_Intron34_Frame1_sgRNA01	1209	TRUE	40
122	HAP1_cancer	plate1	F19	RPL22	FLNA	RPL22_Intron2_1	FLNA_ENST00000369850_Intron2_Frame1_sgRNA01	774	TRUE	41
123	HAP1_cancer	plate1	F20	ZMYM3	GTF2I	ZMYM3_Intron14_1	GTF2I_ENST00000573035_Intron12_Frame1_sgRNA01	529	TRUE	42
124	HAP1_cancer	plate1	F21		DHX9		DHX9_ENST00000367549_Intron17_Frame1_sgRNA01	0	FALSE
125	HAP1_cancer	plate1	F22	DHX9	STAG2	DHX9_Intron2_1	STAG2_ENST00000218089_Intron30_Frame1_sgRNA01	0	FALSE
126	HAP1_cancer	plate1	F23	USP9X	RAD21	USP9X_Intron2_1	RAD21_ENST00000297338_Intron3_Frame1_sgRNA01	0	FALSE
127	HAP1_cancer	plate1	F24	FLNA		FLNA_Intron14_1		0	FALSE
128	HAP1_cancer	plate1	G01		FLNA		FLNA_ENST00000369850_Intron10_Frame1_sgRNA01	0	FALSE
129	HAP1_cancer	plate1	G02	RPL22	GTF2I	RPL22_Intron2_1	GTF2I_ENST00000573035_Intron10_Frame1_sgRNA01	556	TRUE	43
130	HAP1_cancer	plate1	G03	PRKAR1A	MYH9	PRKAR1A_Intron3_1	MYH9_ENST00000216181_Intron15_Frame1_sgRNA01	189	FALSE
131	HAP1_cancer	plate1	G04	DACH1	HUWE1	DACH1_Intron8_2	HUWE1_ENST00000342160_Intron43_Frame1_sgRNA01	1326	TRUE	44
132	HAP1_cancer	plate1	G05	TCF12	CDKN1B	TCF12_Intron4_1	CDKN1B_ENST00000228872_Intron1_Frame1_sgRNA03	2	FALSE
133	HAP1_cancer	plate1	G06	SPTAN1	SF1	SPTAN1_Intron33_1	SF1_ENST00000377387_Intron10_Frame1_sgRNA01	501	FALSE
134	HAP1_cancer	plate1	G08	CBFB	MYH9	CBFB_Intron4_1	MYH9_ENST00000216181_Intron15_Frame1_sgRNA01	1	FALSE
135	HAP1_cancer	plate1	G09	TP53	CUL1	TP53_Intron6_2	CUL1_ENST00000409469_Intron8_Frame1_sgRNA01	983	FALSE
136	HAP1_cancer	plate1	G10	EP300		EP300_Intron17_1		0	FALSE
137	HAP1_cancer	plate1	G11	NUP93	TBL1XR1	NUP93_Intron15_1	TBL1XR1_ENST00000430069_Intron5_Frame1_sgRNA01	1152	TRUE	45
138	HAP1_cancer	plate1	G12	MAX	PSIP1	MAX_Intron1_1	PSIP1_ENST00000380738_Intron11_Frame1_sgRNA02	96	FALSE
139	HAP1_cancer	plate1	G13	MYH9	CHD4	MYH9_Intron6_1	CHD4_ENST00000544040_Intron2_Frame1_sgRNA01	282	FALSE
140	HAP1_cancer	plate1	G14		CHD4		CHD4_ENST00000544040_Intron38_Frame1_sgRNA01	0	FALSE
141	HAP1_cancer	plate1	G15	SMARCA4	USP9X	SMARCA4_Intron12_1	USP9X_ENST00000324545_Intron14_Frame1_sgRNA01	362	FALSE
142	HAP1_cancer	plate1	G16	SF1	NPM1	SF1_Intron6_1	NPM1_ENST00000517671_Intron2_Frame1_sgRNA02	25	FALSE
143	HAP1_cancer	plate1	G17	JAK1	NUP133	JAK1_Intron13_1	NUP133_ENST00000261396_Intron18_Frame1_sgRNA01	1456	FALSE
144	HAP1_cancer	plate1	G18	EP300		EP300_Intron17_1		0	FALSE
145	HAP1_cancer	plate1	G20		KIF1A		KIF1A_ENST00000498729_Intron28_Frame1_sgRNA01	0	FALSE
146	HAP1_cancer	plate1	G21	MAX	FUBP1	MAX_Intron2_1	FUBP1_ENST00000370768_Intron16_Frame1_sgRNA01	1305	TRUE	46
147	HAP1_cancer	plate1	G22	SMARCA4	CSDE1	SMARCA4_Intron18_1	CSDE1_ENST00000438362_Intron16_Frame1_sgRNA01	278	TRUE	47
148	HAP1_cancer	plate1	G23	CUL1	CTNND1	CUL1_Intron9_1	CTNND1_ENST00000399050_Intron12_Frame1_sgRNA01	1018	TRUE	48
149	HAP1_cancer	plate1	G24	MAX	CHD4	MAX_Intron1_1	CHD4_ENST00000544040_Intron6_Frame1_sgRNA01	120	FALSE
150	HAP1_cancer	plate1	H01	CUL3	PPP2R1A	CUL3_Intron2_1	PPP2R1A_ENST00000322088_Intron14_Frame1_sgRNA01	500	TRUE	49
151	HAP1_cancer	plate1	H02	DIAPH2	TBL1XR1	DIAPH2_Intron2_1	TBL1XR1_ENST00000430069_Intron5_Frame1_sgRNA01	457	TRUE	50
152	HAP1_cancer	plate1	H04	FLNA	DDX3X	FLNA_Intron17_1	DDX3X_ENST00000644876_Intron12_Frame1_sgRNA01	27	FALSE
153	HAP1_cancer	plate1	H05	RBM10		RBM10_Intron21_1		0	FALSE
154	HAP1_cancer	plate1	H06	SIN3A	TP53	SIN3A_Intron9_1	TP53_ENST00000269305_Intron8_Frame1_sgRNA01	154	FALSE
155	HAP1_cancer	plate1	H07	SPOP	MYH9	SPOP_Intron5_1	MYH9_ENST00000216181_Intron15_Frame1_sgRNA01	187	FALSE
156	HAP1_cancer	plate1	H08	NCOR1	MYH9	NCOR1_Intron9_1	MYH9_ENST00000216181_Intron10_Frame1_sgRNA01	196	FALSE
157	HAP1_cancer	plate1	H09	BRCA1	FLNA	BRCA1_Intron11_1	FLNA_ENST00000369850_Intron47_Frame1_sgRNA01	1250	TRUE	51
158	HAP1_cancer	plate1	H11	TAF1	CHD4	TAF1_Intron35_1	CHD4_ENST00000544040_Intron22_Frame1_sgRNA01	237	TRUE	52
159	HAP1_cancer	plate1	H13	NUP133	FLNA	NUP133_Intron3_1	FLNA_ENST00000369850_Intron23_Frame1_sgRNA01	1378	TRUE	53
160	HAP1_cancer	plate1	H14	SCAF4	FLNA	SCAF4_Intron10_1	FLNA_ENST00000369850_Intron12_Frame1_sgRNA01	22	FALSE
161	HAP1_cancer	plate1	H15	CTNNB1		CTNNB1_Intron4_1		0	FALSE
162	HAP1_cancer	plate1	H16	PTPN11	DHX9	PTPN11_Intron5_1	DHX9_ENST00000367549_Intron7_Frame1_sgRNA01	299	TRUE	54
163	HAP1_cancer	plate1	H17	JAK1	EIF1AX	JAK1_Intron13_1	EIF1AX_ENST00000379607_Intron1_Frame1_sgRNA01	199	FALSE
164	HAP1_cancer	plate1	H18	CUL1	RAC1	CUL1_Intron9_1	RAC1_ENST00000356142_Intron6_Frame1_sgRNA01	1528	TRUE	55
165	HAP1_cancer	plate1	H19		DHX9		DHX9_ENST00000367549_Intron7_Frame1_sgRNA01	0	FALSE
166	HAP1_cancer	plate1	H20	CTNNB1	TMSB4X	CTNNB1_Intron4_1	TMSB4X_ENST00000451311_Intron2_Frame1_sgRNA03	878	TRUE	56
167	HAP1_cancer	plate1	H22	MYH9	FLNA	MYH9_Intron34_1	FLNA_ENST00000369850_Intron36_Frame1_sgRNA01	360	FALSE
168	HAP1_cancer	plate1	H24	PRKAR1A		PRKAR1A_Intron7_1		0	FALSE
169	HAP1_cancer	plate1	I01	RFC1		RFC1_Intron1_1		0	FALSE
170	HAP1_cancer	plate1	I02	CTNND1	MAPK1	CTNND1_Intron20_1	MAPK1_ENST00000215832_Intron5_Frame1_sgRNA02	289	TRUE	57
171	HAP1_cancer	plate1	I03	DMD	RAD21	DMD_Intron29_1	RAD21_ENST00000297338_Intron8_Frame1_sgRNA01	331	TRUE	58
172	HAP1_cancer	plate1	I05	CUL3	CTNND1	CUL3_Intron2_1	CTNND1_ENST00000399050_Intron17_Frame1_sgRNA01	651	FALSE
173	HAP1_cancer	plate1	I06	HUWE1	FUBP1	HUWE1_Intron19_1	FUBP1_ENST00000370768_Intron2_Frame1_sgRNA01	191	FALSE
174	HAP1_cancer	plate1	I07	POLE	TBL1XR1	POLE_Intron42_1	TBL1XR1_ENST00000430069_Intron5_Frame1_sgRNA02	639	TRUE	59
175	HAP1_cancer	plate1	I08	PSIP1	DDX3X	PSIP1_Intron5_1	DDX3X_ENST00000644876_Intron3_Frame1_sgRNA01	0	FALSE
176	HAP1_cancer	plate1	I09	MAX	DDX3X	MAX_Intron1_1	DDX3X_ENST00000644876_Intron3_Frame1_sgRNA01	1341	FALSE
177	HAP1_cancer	plate1	I11	CUL1	MAPK1	CUL1_Intron9_1	MAPK1_ENST00000215832_Intron5_Frame1_sgRNA02	1670	TRUE	60
178	HAP1_cancer	plate1	I12	TCF12	DDX3X	TCF12_Intron4_1	DDX3X_ENST00000644876_Intron2_Frame1_sgRNA01	319	TRUE	61
179	HAP1_cancer	plate1	I13	TCF12	SMARCA4	TCF12_Intron4_1	SMARCA4_ENST00000344626_Intron33_Frame1_sgRNA01	321	FALSE
180	HAP1_cancer	plate1	I14	DDX3X		DDX3X_Intron1_1		0	FALSE
181	HAP1_cancer	plate1	I15	MAX	FLNA	MAX_Intron1_1	FLNA_ENST00000369850_Intron22_Frame1_sgRNA01	821	FALSE
182	HAP1_cancer	plate1	I16	SMARCA4	PHF6	SMARCA4_Intron31_1	PHF6_ENST00000370803_Intron5_Frame1_sgRNA01	14	FALSE
183	HAP1_cancer	plate1	I17	TCF12		TCF12_Intron4_1		0	FALSE
184	HAP1_cancer	plate1	I18	STAG2	PTMA	STAG2_Intron5_1	PTMA_ENST00000341369_Intron3_Frame1_sgRNA01	843	FALSE
185	HAP1_cancer	plate1	I19	DHX9	RHOA	DHX9_Intron2_1	RHOA_ENST00000418115_Intron3_Frame1_sgRNA02	1325	FALSE
186	HAP1_cancer	plate1	I20	CHD4	EEF2	CHD4_Intron2_1	EEF2_ENST00000309311_Intron3_Frame1_sgRNA01	17	FALSE
187	HAP1_cancer	plate1	I21	CBFB	MYH9	CBFB_Intron4_1	MYH9_ENST00000216181_Intron3_Frame1_sgRNA01	8	FALSE
188	HAP1_cancer	plate1	I22	ARID1A		ARID1A_Intron1_1		0	FALSE
189	HAP1_cancer	plate1	J01	SPTAN1	SPTAN1	SPTAN1_Intron35_1	SPTAN1_ENST00000630866_Intron45_Frame1_sgRNA01	1019	FALSE
190	HAP1_cancer	plate1	J03		CUL1		CUL1_ENST00000409469_Intron14_Frame1_sgRNA01	0	FALSE
191	HAP1_cancer	plate1	J04	DDX3X	PTMA	DDX3X_Intron1_1	PTMA_ENST00000341369_Intron3_Frame1_sgRNA03	1280	TRUE	62
192	HAP1_cancer	plate1	J05	DHX9	USP9X	DHX9_Intron2_1	USP9X_ENST00000324545_Intron14_Frame1_sgRNA01	387	TRUE	63
193	HAP1_cancer	plate1	J07	CASP8	ARID1A	CASP8_Intron6_1	ARID1A_ENST00000324856_Intron18_Frame1_sgRNA01	0	FALSE
194	HAP1_cancer	plate1	J08	TBL1XR1	PTPN11	TBL1XR1_Intron7_1	PTPN11_ENST00000635625_Intron7_Frame1_sgRNA02	820	TRUE	64
195	HAP1_cancer	plate1	J09	STAG2	PTMA	STAG2_Intron5_1	PTMA_ENST00000341369_Intron3_Frame1_sgRNA01	55	FALSE
196	HAP1_cancer	plate1	J10	FLNA	FLNA	FLNA_Intron7_1	FLNA_ENST00000369850_Intron23_Frame1_sgRNA01	149	FALSE
197	HAP1_cancer	plate1	J11	STAG2	USP9X	STAG2_Intron7_1	USP9X_ENST00000324545_Intron38_Frame1_sgRNA01	675	TRUE	65
198	HAP1_cancer	plate1	J12	EPAS1	FLNA	EPAS1_Intron11_1	FLNA_ENST00000369850_Intron35_Frame1_sgRNA01	0	FALSE
199	HAP1_cancer	plate1	J13	CUL1		CUL1_Intron9_1		0	FALSE
200	HAP1_cancer	plate1	J14	ATF7IP	USP9X	ATF7IP_Intron4_1	USP9X_ENST00000324545_Intron21_Frame1_sgRNA01	670	TRUE	66
201	HAP1_cancer	plate1	J15	MAX	CHD4	MAX_Intron1_1	CHD4_ENST00000544040_Intron6_Frame1_sgRNA01	332	TRUE	67
202	HAP1_cancer	plate1	J16	CTNNB1		CTNNB1_Intron4_1		0	FALSE
203	HAP1_cancer	plate1	J17	TCF12	PTMA	TCF12_Intron4_1	PTMA_ENST00000341369_Intron3_Frame1_sgRNA01	1216	FALSE
204	HAP1_cancer	plate1	J18	SPTAN1	KIF1A	SPTAN1_Intron3_1	KIF1A_ENST00000498729_Intron23_Frame1_sgRNA01	1	FALSE
205	HAP1_cancer	plate1	J19		NonTargeting		NonTargetingControlGuideForHuman_0071	0	FALSE
206	HAP1_cancer	plate1	J20	RAC1	THRAP3	RAC1_Intron3_1	THRAP3_ENST00000354618_Intron6_Frame1_sgRNA01	89	FALSE
207	HAP1_cancer	plate1	J21		FLNA		FLNA_ENST00000369850_Intron35_Frame1_sgRNA01	0	FALSE
208	HAP1_cancer	plate1	J22	PPP2R1A		PPP2R1A_Intron12_1		0	FALSE
209	HAP1_cancer	plate1	J23	JAK1	SMAD4	JAK1_Intron13_1	SMAD4_ENST00000398417_Intron4_Frame1_sgRNA01	950	FALSE
210	HAP1_cancer	plate1	J24	CUL1		CUL1_Intron9_1		0	FALSE
211	HAP1_cancer	plate1	K01		PTMA		PTMA_ENST00000341369_Intron3_Frame1_sgRNA02	0	FALSE
212	HAP1_cancer	plate1	K02	HUWE1	PTMA	HUWE1_Intron19_1	PTMA_ENST00000341369_Intron3_Frame1_sgRNA01	15	FALSE
213	HAP1_cancer	plate1	K03	CUL1	CSDE1	CUL1_Intron9_1	CSDE1_ENST00000438362_Intron3_Frame1_sgRNA02	849	FALSE
214	HAP1_cancer	plate1	K04		IDH2		IDH2_ENST00000330062_Intron7_Frame1_sgRNA01	0	FALSE
215	HAP1_cancer	plate1	K05	CUL1	DAZAP1	CUL1_Intron10_1	DAZAP1_ENST00000233078_Intron2_Frame1_sgRNA01	849	TRUE	68
216	HAP1_cancer	plate1	K07	SCAF4	DDX3X	SCAF4_Intron9_1	DDX3X_ENST00000644876_Intron7_Frame1_sgRNA01	605	TRUE	69
217	HAP1_cancer	plate1	K09	MAX	FLNA	MAX_Intron1_1	FLNA_ENST00000369850_Intron26_Frame1_sgRNA01	0	FALSE
218	HAP1_cancer	plate1	K10	CNOT9	FLNA	CNOT9_Intron1_1	FLNA_ENST00000369850_Intron20_Frame1_sgRNA01	58	FALSE
219	HAP1_cancer	plate1	K11	CREBBP	MYD88	CREBBP_Intron13_1	MYD88_ENST00000652534_Intron2_Frame1_sgRNA01	0	FALSE
220	HAP1_cancer	plate1	K12	MYH9	FLNA	MYH9_Intron12_1	FLNA_ENST00000369850_Intron39_Frame1_sgRNA01	479	FALSE
221	HAP1_cancer	plate1	K13	DDX3X		DDX3X_Intron1_1		0	FALSE
222	HAP1_cancer	plate1	K14		EEF2		EEF2_ENST00000309311_Intron14_Frame1_sgRNA01	0	FALSE
223	HAP1_cancer	plate1	K15	MACF1	STAG2	MACF1_Intron93_1	STAG2_ENST00000218089_Intron6_Frame1_sgRNA01	1534	TRUE	70
224	HAP1_cancer	plate1	K16	CHD4	PTMA	CHD4_Intron15_1	PTMA_ENST00000341369_Intron3_Frame1_sgRNA03	458	TRUE	71
225	HAP1_cancer	plate1	K17	RPL22	IL6ST	RPL22_Intron2_1	IL6ST_ENST00000381298_Intron13_Frame1_sgRNA01	664	TRUE	72
226	HAP1_cancer	plate1	K18		HUWE1		HUWE1_ENST00000342160_Intron60_Frame1_sgRNA01	0	FALSE
227	HAP1_cancer	plate1	K19	NF2	MSH2	NF2_Intron10_1	MSH2_ENST00000233146_Intron9_Frame1_sgRNA01	791	TRUE	73
228	HAP1_cancer	plate1	K20	KDM5C	PPP2R1A	KDM5C_Intron23_1	PPP2R1A_ENST00000322088_Intron11_Frame1_sgRNA01	740	FALSE
229	HAP1_cancer	plate1	K21	MAX	TMSB4X	MAX_Intron1_1	TMSB4X_ENST00000451311_Intron2_Frame1_sgRNA03	889	FALSE
230	HAP1_cancer	plate1	K22	MAX	DDX3X	MAX_Intron1_1	DDX3X_ENST00000644876_Intron3_Frame1_sgRNA01	960	FALSE
231	HAP1_cancer	plate1	K23	JAK1	FUBP1	JAK1_Intron13_1	FUBP1_ENST00000370768_Intron2_Frame1_sgRNA01	518	TRUE	74
232	HAP1_cancer	plate1	K24		FUBP1		FUBP1_ENST00000370768_Intron16_Frame1_sgRNA01	0	FALSE
233	HAP1_cancer	plate1	L01	KMT2B	DACH1	KMT2B_Intron10_1	DACH1_ENST00000613252_Intron5_Frame1_sgRNA01	1193	TRUE	75
234	HAP1_cancer	plate1	L02	RBM10	DHX9	RBM10_Intron4_1	DHX9_ENST00000367549_Intron17_Frame1_sgRNA01	466	TRUE	76
235	HAP1_cancer	plate1	L03	SMARCA4		SMARCA4_Intron31_1		0	FALSE
236	HAP1_cancer	plate1	L04	MYH9		MYH9_Intron12_1		0	FALSE
237	HAP1_cancer	plate1	L05	TBL1XR1	FLNA	TBL1XR1_Intron7_1	FLNA_ENST00000369850_Intron10_Frame1_sgRNA01	294	FALSE
238	HAP1_cancer	plate1	L06	MYH9	GTF2I	MYH9_Intron13_1	GTF2I_ENST00000573035_Intron11_Frame1_sgRNA01	402	FALSE
239	HAP1_cancer	plate1	L07	KIF1A	SPTAN1	KIF1A_Intron9_1	SPTAN1_ENST00000630866_Intron14_Frame1_sgRNA01	159	FALSE
240	HAP1_cancer	plate1	L08	SMC3	CTNND1	SMC3_Intron9_1	CTNND1_ENST00000399050_Intron12_Frame1_sgRNA01	1017	TRUE	77
241	HAP1_cancer	plate1	L09	DDX3X		DDX3X_Intron1_1		0	FALSE
242	HAP1_cancer	plate1	L10	PSIP1	NPM1	PSIP1_Intron4_1	NPM1_ENST00000517671_Intron2_Frame1_sgRNA02	176	FALSE
243	HAP1_cancer	plate1	L11	SMARCA4	DDX3X	SMARCA4_Intron18_1	DDX3X_ENST00000644876_Intron16_Frame1_sgRNA01	1043	FALSE
244	HAP1_cancer	plate1	L12	JAK1	SMAD4	JAK1_Intron13_1	SMAD4_ENST00000398417_Intron4_Frame1_sgRNA01	660	FALSE
245	HAP1_cancer	plate1	L13	MSH2	STAG2	MSH2_Intron5_1	STAG2_ENST00000218089_Intron6_Frame1_sgRNA01	84	FALSE
246	HAP1_cancer	plate1	L14	SPTAN1	MAP2K1	SPTAN1_Intron20_1	MAP2K1_ENST00000307102_Intron7_Frame1_sgRNA01	321	TRUE	78
247	HAP1_cancer	plate1	L15	TP53	FLNA	TP53_Intron6_2	FLNA_ENST00000369850_Intron8_Frame1_sgRNA01	331	FALSE
248	HAP1_cancer	plate1	L16	CUL1	CSDE1	CUL1_Intron9_1	CSDE1_ENST00000438362_Intron3_Frame1_sgRNA02	786	FALSE
249	HAP1_cancer	plate1	L17	MAX	DAZAP1	MAX_Intron1_1	DAZAP1_ENST00000233078_Intron10_Frame1_sgRNA01	941	TRUE	79
250	HAP1_cancer	plate1	L18		TET2		TET2_ENST00000380013_Intron3_Frame1_sgRNA02	0	FALSE
251	HAP1_cancer	plate1	L19	JAK1	PLCG1	JAK1_Intron13_1	PLCG1_ENST00000244007_Intron29_Frame1_sgRNA01	0	FALSE
252	HAP1_cancer	plate1	L20	TCF12	MAX	TCF12_Intron4_1	MAX_ENST00000358664_Intron4_Frame1_sgRNA01	451	TRUE	80
253	HAP1_cancer	plate1	L21		PSIP1		PSIP1_ENST00000380738_Intron7_Frame1_sgRNA01	0	FALSE
254	HAP1_cancer	plate1	L22		FLNA		FLNA_ENST00000369850_Intron35_Frame1_sgRNA01	0	FALSE
255	HAP1_cancer	plate1	L23	HUWE1	DDX3X	HUWE1_Intron4_1	DDX3X_ENST00000644876_Intron7_Frame1_sgRNA01	78	FALSE
256	HAP1_cancer	plate1	L24	CUL1	CTCF	CUL1_Intron9_1	CTCF_ENST00000264010_Intron4_Frame1_sgRNA01	920	TRUE	81
257	HAP1_cancer	plate1	M01	JAK1	NUP133	JAK1_Intron13_1	NUP133_ENST00000261396_Intron18_Frame1_sgRNA01	1276	FALSE
258	HAP1_cancer	plate1	M02		TMSB4X		TMSB4X_ENST00000451311_Intron2_Frame1_sgRNA02	0	FALSE
259	HAP1_cancer	plate1	M03	NCOR1		NCOR1_Intron9_1		0	FALSE
260	HAP1_cancer	plate1	M04	PHF6	FLNA	PHF6_Intron8_1	FLNA_ENST00000369850_Intron41_Frame1_sgRNA01	83	FALSE
261	HAP1_cancer	plate1	M05		EIF1AX		EIF1AX_ENST00000379607_Intron1_Frame1_sgRNA02	0	FALSE
262	HAP1_cancer	plate1	M06	JAK1	SMAD4	JAK1_Intron13_1	SMAD4_ENST00000398417_Intron4_Frame1_sgRNA01	1014	FALSE
263	HAP1_cancer	plate1	M07	CASP8	CSDE1	CASP8_Intron6_1	CSDE1_ENST00000438362_Intron15_Frame1_sgRNA02	569	TRUE	82
264	HAP1_cancer	plate1	M08	CHD4	USP9X	CHD4_Intron6_1	USP9X_ENST00000324545_Intron14_Frame1_sgRNA01	1315	TRUE	83
265	HAP1_cancer	plate1	M09	MAX	FLNA	MAX_Intron2_1	FLNA_ENST00000369850_Intron47_Frame1_sgRNA01	963	FALSE
266	HAP1_cancer	plate1	M10	CUL1	STAG2	CUL1_Intron18_1	STAG2_ENST00000218089_Intron30_Frame1_sgRNA01	1351	TRUE	84
267	HAP1_cancer	plate1	M11	MAX	EIF1AX	MAX_Intron1_1	EIF1AX_ENST00000379607_Intron1_Frame1_sgRNA01	726	FALSE
268	HAP1_cancer	plate1	M12	SMC3	CHD4	SMC3_Intron20_1	CHD4_ENST00000544040_Intron2_Frame1_sgRNA01	191	FALSE
269	HAP1_cancer	plate1	M13	TCF12	PTMA	TCF12_Intron4_1	PTMA_ENST00000341369_Intron3_Frame1_sgRNA01	302	FALSE
270	HAP1_cancer	plate1	M14	PTPN11	PSIP1	PTPN11_Intron10_1	PSIP1_ENST00000380738_Intron7_Frame1_sgRNA01	1049	TRUE	85
271	HAP1_cancer	plate1	M16	PHF6	PHF6	PHF6_Intron8_1	PHF6_ENST00000370803_Intron5_Frame1_sgRNA02	102	FALSE
272	HAP1_cancer	plate1	M17	CUL1	RAC1	CUL1_Intron9_1	RAC1_ENST00000356142_Intron6_Frame1_sgRNA01	1351	FALSE
273	HAP1_cancer	plate1	M19	MAX	RB1	MAX_Intron1_1	RB1_ENST00000267163_Intron16_Frame1_sgRNA01	1164	TRUE	86
274	HAP1_cancer	plate1	M20	DDX3X	DDX3X	DDX3X_Intron1_1	DDX3X_ENST00000644876_Intron2_Frame1_sgRNA01	219	FALSE
275	HAP1_cancer	plate1	M21	SF1	SPTAN1	SF1_Intron6_1	SPTAN1_ENST00000630866_Intron17_Frame1_sgRNA01	871	TRUE	87
276	HAP1_cancer	plate1	M22	TCF12		TCF12_Intron4_1		0	FALSE
277	HAP1_cancer	plate1	M23	DHX9		DHX9_Intron16_1		0	FALSE
278	HAP1_cancer	plate1	M24	JAK1	SMAD4	JAK1_Intron13_1	SMAD4_ENST00000398417_Intron4_Frame1_sgRNA01	0	FALSE
279	HAP1_cancer	plate1	N01	SCAF4	PTMA	SCAF4_Intron10_1	PTMA_ENST00000341369_Intron3_Frame1_sgRNA01	95	FALSE
280	HAP1_cancer	plate1	N02	PLCG1		PLCG1_Intron9_1		0	FALSE
281	HAP1_cancer	plate1	N03	PTPN11	PSIP1	PTPN11_Intron10_1	PSIP1_ENST00000380738_Intron7_Frame1_sgRNA01	1047	FALSE
282	HAP1_cancer	plate1	N04		PRKAR1A		PRKAR1A_ENST00000358598_Intron10_Frame1_sgRNA01	0	FALSE
283	HAP1_cancer	plate1	N05	TCF12	SMARCA4	TCF12_Intron4_1	SMARCA4_ENST00000344626_Intron33_Frame1_sgRNA01	1331	TRUE	88
284	HAP1_cancer	plate1	N06	SMARCA1	SMC1A	SMARCA1_Intron24_1	SMC1A_ENST00000322213_Intron20_Frame1_sgRNA02	13	FALSE
285	HAP1_cancer	plate1	N07	TCF12		TCF12_Intron4_1		0	FALSE
286	HAP1_cancer	plate1	N08	SCAF4	FLNA	SCAF4_Intron10_1	FLNA_ENST00000369850_Intron10_Frame1_sgRNA01	57	FALSE
287	HAP1_cancer	plate1	N09	TXNIP	NPM1	TXNIP_Intron3_2	NPM1_ENST00000517671_Intron2_Frame1_sgRNA01	673	TRUE	89
288	HAP1_cancer	plate1	N10	CSDE1	PRKAR1A	CSDE1_Intron12_1	PRKAR1A_ENST00000358598_Intron5_Frame1_sgRNA02	431	FALSE
289	HAP1_cancer	plate1	N11	MAX	BRD7	MAX_Intron1_1	BRD7_ENST00000394689_Intron15_Frame1_sgRNA01	988	FALSE
290	HAP1_cancer	plate1	N12	KMT2A		KMT2A_Intron1_1		0	FALSE
291	HAP1_cancer	plate1	N13	ERBB3	TBL1XR1	ERBB3_Intron25_1	TBL1XR1_ENST00000430069_Intron5_Frame1_sgRNA01	526	TRUE	90
292	HAP1_cancer	plate1	N14	CUL1	RHEB	CUL1_Intron10_1	RHEB_ENST00000262187_Intron2_Frame1_sgRNA02	182	FALSE
293	HAP1_cancer	plate1	N15	MAX	FLNA	MAX_Intron2_1	FLNA_ENST00000369850_Intron44_Frame1_sgRNA01	968	FALSE
294	HAP1_cancer	plate1	N16	PSIP1	PPP2R1A	PSIP1_Intron4_1	PPP2R1A_ENST00000322088_Intron7_Frame1_sgRNA01	14	FALSE
295	HAP1_cancer	plate1	N17		USP9X		USP9X_ENST00000324545_Intron30_Frame1_sgRNA01	0	FALSE
296	HAP1_cancer	plate1	N18	PTMA	PHF6	PTMA_Intron4_2	PHF6_ENST00000370803_Intron5_Frame1_sgRNA02	1028	TRUE	91
297	HAP1_cancer	plate1	N19	CUL1	CSDE1	CUL1_Intron9_1	CSDE1_ENST00000438362_Intron3_Frame1_sgRNA02	234	FALSE
298	HAP1_cancer	plate1	N20	JAK1	USP9X	JAK1_Intron13_1	USP9X_ENST00000324545_Intron39_Frame1_sgRNA01	264	TRUE	92
299	HAP1_cancer	plate1	N21	TCF12		TCF12_Intron12_1		0	FALSE
300	HAP1_cancer	plate1	N22	CHD4	FLNA	CHD4_Intron2_1	FLNA_ENST00000369850_Intron37_Frame1_sgRNA01	732	FALSE
301	HAP1_cancer	plate1	N23	SMARCB1	USP9X	SMARCB1_Intron1_1	USP9X_ENST00000324545_Intron30_Frame1_sgRNA01	319	TRUE	93
302	HAP1_cancer	plate1	N24	TCF12		TCF12_Intron4_1		0	FALSE
303	HAP1_cancer	plate1	O01		MYH9		MYH9_ENST00000216181_Intron10_Frame1_sgRNA01	0	FALSE
304	HAP1_cancer	plate1	O02		TMSB4X		TMSB4X_ENST00000451311_Intron2_Frame1_sgRNA02	0	FALSE
305	HAP1_cancer	plate1	O03	CTNNB1	FUBP1	CTNNB1_Intron4_1	FUBP1_ENST00000370768_Intron2_Frame1_sgRNA01	1080	TRUE	94
306	HAP1_cancer	plate1	O04	FLNA	RAC1	FLNA_Intron17_1	RAC1_ENST00000356142_Intron6_Frame1_sgRNA01	174	FALSE
307	HAP1_cancer	plate1	O05	TBL1XR1	FLNA	TBL1XR1_Intron7_1	FLNA_ENST00000369850_Intron9_Frame1_sgRNA01	751	TRUE	95
308	HAP1_cancer	plate1	O06	CUL1	RAC1	CUL1_Intron9_1	RAC1_ENST00000356142_Intron6_Frame1_sgRNA01	542	FALSE
309	HAP1_cancer	plate1	O07	DHX9		DHX9_Intron3_1		0	FALSE
310	HAP1_cancer	plate1	O08	NCOR1	EZH2	NCOR1_Intron9_1	EZH2_ENST00000320356_Intron6_Frame1_sgRNA01	1417	TRUE	96
311	HAP1_cancer	plate1	O09	MAX	ZMYM3	MAX_Intron1_1	ZMYM3_ENST00000314425_Intron23_Frame1_sgRNA01	1336	TRUE	97
312	HAP1_cancer	plate1	O10	KIF1A	STAG2	KIF1A_Intron8_1	STAG2_ENST00000218089_Intron16_Frame1_sgRNA01	479	TRUE	98
313	HAP1_cancer	plate1	O11	HUWE1	CHD4	HUWE1_Intron4_1	CHD4_ENST00000544040_Intron6_Frame1_sgRNA01	265	TRUE	99
314	HAP1_cancer	plate1	O12		RPS6KA3		RPS6KA3_ENST00000379565_Intron4_Frame1_sgRNA01	0	FALSE
315	HAP1_cancer	plate1	O13		FUBP1		FUBP1_ENST00000370768_Intron3_Frame1_sgRNA01	0	FALSE
316	HAP1_cancer	plate1	O16	TCF12	RHEB	TCF12_Intron4_1	RHEB_ENST00000262187_Intron2_Frame1_sgRNA01	140	FALSE
317	HAP1_cancer	plate1	O17	JAK1	IDH1	JAK1_Intron13_1	IDH1_ENST00000345146_Intron8_Frame1_sgRNA02	1211	FALSE
318	HAP1_cancer	plate1	O18	SPTAN1		SPTAN1_Intron25_1		0	FALSE
319	HAP1_cancer	plate1	O20	SCAF4	DHX9	SCAF4_Intron16_1	DHX9_ENST00000367549_Intron15_Frame1_sgRNA01	107	FALSE
320	HAP1_cancer	plate1	O21	SMARCA1	DACH1	SMARCA1_Intron9_1	DACH1_ENST00000613252_Intron9_Frame1_sgRNA01	536	TRUE	100
321	HAP1_cancer	plate1	O22	THRAP3	DAZAP1	THRAP3_Intron8_1	DAZAP1_ENST00000233078_Intron2_Frame1_sgRNA01	0	FALSE
322	HAP1_cancer	plate1	O23	PRKAR1A	PPP2R1A	PRKAR1A_Intron7_1	PPP2R1A_ENST00000322088_Intron14_Frame1_sgRNA01	1075	FALSE
323	HAP1_cancer	plate1	P01	CTNNB1	FLNA	CTNNB1_Intron8_1	FLNA_ENST00000369850_Intron38_Frame1_sgRNA01	1093	FALSE
324	HAP1_cancer	plate1	P02	USP9X	EEF2	USP9X_Intron34_1	EEF2_ENST00000309311_Intron8_Frame1_sgRNA01	32	FALSE
325	HAP1_cancer	plate1	P03	CUL1	RAC1	CUL1_Intron9_1	RAC1_ENST00000356142_Intron6_Frame1_sgRNA01	1216	FALSE
326	HAP1_cancer	plate1	P05	POLE		POLE_Intron32_1		0	FALSE
327	HAP1_cancer	plate1	P06	SMARCA4	STAG2	SMARCA4_Intron24_1	STAG2_ENST00000218089_Intron6_Frame1_sgRNA01	397	TRUE	101
328	HAP1_cancer	plate1	P07	DDX3X	ATF7IP	DDX3X_Intron1_1	ATF7IP_ENST00000544627_Intron9_Frame1_sgRNA01	648	TRUE	102
329	HAP1_cancer	plate1	P08		DHX9		DHX9_ENST00000367549_Intron17_Frame1_sgRNA01	0	FALSE
330	HAP1_cancer	plate1	P09	CUL1	EIF1AX	CUL1_Intron9_1	EIF1AX_ENST00000379607_Intron1_Frame1_sgRNA01	1285	FALSE
331	HAP1_cancer	plate1	P10	SPTAN1	PHF6	SPTAN1_Intron33_1	PHF6_ENST00000370803_Intron5_Frame1_sgRNA03	1009	FALSE
332	HAP1_cancer	plate1	P13	DICER1	SMAD4	DICER1_Intron22_1	SMAD4_ENST00000398417_Intron4_Frame1_sgRNA01	56	FALSE
333	HAP1_cancer	plate1	P14	PRKAR1A	RRAS2	PRKAR1A_Intron9_1	RRAS2_ENST00000256196_Intron2_Frame1_sgRNA01	168	FALSE
334	HAP1_cancer	plate1	P15	PPP2R1A		PPP2R1A_Intron5_1		0	FALSE
335	HAP1_cancer	plate1	P16	SMARCA4	DDX3X	SMARCA4_Intron6_1	DDX3X_ENST00000644876_Intron2_Frame1_sgRNA01	499	FALSE
336	HAP1_cancer	plate1	P19		TMSB4X		TMSB4X_ENST00000451311_Intron2_Frame1_sgRNA02	0	FALSE
337	HAP1_cancer	plate1	P20	SMARCB1	CHD4	SMARCB1_Intron1_1	CHD4_ENST00000544040_Intron22_Frame1_sgRNA01	0	FALSE
338	HAP1_cancer	plate1	P21	TP53	DAZAP1	TP53_Intron6_2	DAZAP1_ENST00000233078_Intron10_Frame1_sgRNA01	967	TRUE	103
339	HAP1_cancer	plate1	P22	MYH9	FLNA	MYH9_Intron34_1	FLNA_ENST00000369850_Intron36_Frame1_sgRNA01	567	FALSE
340	HAP1_cancer	plate1	P23	JAK1	CSDE1	JAK1_Intron13_1	CSDE1_ENST00000438362_Intron16_Frame1_sgRNA01	679	FALSE
341	HAP1_cancer	plate1	P24	KDM5C	TMSB4X	KDM5C_Intron23_1	TMSB4X_ENST00000451311_Intron2_Frame1_sgRNA03	978	TRUE	104
342	HAP1_cancer	plate2	A01	THRAP3	CSDE1	THRAP3_Intron8_2	CSDE1_ENST00000438362_Intron16_Frame1_sgRNA01	47	FALSE
343	HAP1_cancer	plate2	A02	CUL1	RBM10	CUL1_Intron9_1	RBM10_ENST00000329236_Intron1_Frame1_sgRNA01	1384	TRUE	105
344	HAP1_cancer	plate2	A03		MYH9		MYH9_ENST00000216181_Intron10_Frame1_sgRNA01	0	FALSE
345	HAP1_cancer	plate2	A04	CUL1		CUL1_Intron9_1		0	FALSE
346	HAP1_cancer	plate2	A06	MAX	DAZAP1	MAX_Intron1_1	DAZAP1_ENST00000233078_Intron2_Frame1_sgRNA01	0	FALSE
347	HAP1_cancer	plate2	A07	MAX	FLNA	MAX_Intron1_1	FLNA_ENST00000369850_Intron38_Frame1_sgRNA01	1135	FALSE
348	HAP1_cancer	plate2	A08	CHD4	USP9X	CHD4_Intron6_1	USP9X_ENST00000324545_Intron14_Frame1_sgRNA01	0	FALSE
349	HAP1_cancer	plate2	A10		USP9X		USP9X_ENST00000324545_Intron30_Frame1_sgRNA01	0	FALSE
350	HAP1_cancer	plate2	A11	RFC1	DDX3X	RFC1_Intron1_1	DDX3X_ENST00000644876_Intron3_Frame1_sgRNA01	1733	TRUE	106
351	HAP1_cancer	plate2	A12		FLNA		FLNA_ENST00000369850_Intron41_Frame1_sgRNA01	0	FALSE
352	HAP1_cancer	plate2	A14	PLCG1	EIF1AX	PLCG1_Intron16_1	EIF1AX_ENST00000379607_Intron2_Frame1_sgRNA01	583	TRUE	107
353	HAP1_cancer	plate2	A15	SPTAN1	SPTAN1	SPTAN1_Intron35_1	SPTAN1_ENST00000630866_Intron45_Frame1_sgRNA01	866	FALSE
354	HAP1_cancer	plate2	A16	SPTAN1	SF1	SPTAN1_Intron52_1	SF1_ENST00000377387_Intron11_Frame1_sgRNA01	560	FALSE
355	HAP1_cancer	plate2	A17	SPTAN1	BRD3	SPTAN1_Intron36_1	BRD3_ENST00000303407_Intron10_Frame1_sgRNA01	25	FALSE
356	HAP1_cancer	plate2	A18	DAZAP1	KEAP1	DAZAP1_Intron5_1	KEAP1_ENST00000171111_Intron5_Frame1_sgRNA01	505	TRUE	108
357	HAP1_cancer	plate2	A19	CBFB	PPP2R1A	CBFB_Intron1_1	PPP2R1A_ENST00000322088_Intron14_Frame1_sgRNA01	0	FALSE
358	HAP1_cancer	plate2	A20	CUL1		CUL1_Intron9_1		0	FALSE
359	HAP1_cancer	plate2	A21	TP53	RBM10	TP53_Intron9_1	RBM10_ENST00000329236_Intron5_Frame1_sgRNA01	943	TRUE	109
360	HAP1_cancer	plate2	A22	DDX3X	TMSB4X	DDX3X_Intron6_1	TMSB4X_ENST00000451311_Intron2_Frame1_sgRNA03	466	TRUE	110
361	HAP1_cancer	plate2	A23	JAK1	HUWE1	JAK1_Intron13_1	HUWE1_ENST00000342160_Intron80_Frame1_sgRNA01	1536	FALSE
362	HAP1_cancer	plate2	A24		MAP2K1		MAP2K1_ENST00000307102_Intron7_Frame1_sgRNA01	0	FALSE
363	HAP1_cancer	plate2	B01	USP9X	PPP2R1A	USP9X_Intron28_1	PPP2R1A_ENST00000322088_Intron11_Frame1_sgRNA01	437	FALSE
364	HAP1_cancer	plate2	B02	RBM10	MSH2	RBM10_Intron20_1	MSH2_ENST00000233146_Intron7_Frame1_sgRNA01	272	FALSE
365	HAP1_cancer	plate2	B03	MYH9	TBL1XR1	MYH9_Intron11_1	TBL1XR1_ENST00000430069_Intron5_Frame1_sgRNA02	1003	TRUE	111
366	HAP1_cancer	plate2	B04		STAG2		STAG2_ENST00000218089_Intron25_Frame1_sgRNA01	0	FALSE
367	HAP1_cancer	plate2	B05	CUL1	PSIP1	CUL1_Intron10_1	PSIP1_ENST00000380738_Intron11_Frame1_sgRNA02	0	FALSE
368	HAP1_cancer	plate2	B06	PTPN11	CSDE1	PTPN11_Intron10_1	CSDE1_ENST00000438362_Intron16_Frame1_sgRNA01	522	FALSE
369	HAP1_cancer	plate2	B07	SMARCA4	SF1	SMARCA4_Intron36_1	SF1_ENST00000377387_Intron2_Frame1_sgRNA01	376	FALSE
370	HAP1_cancer	plate2	B08	DACH1	PTPDC1	DACH1_Intron5_2	PTPDC1_ENST00000620992_Intron5_Frame1_sgRNA02	55	FALSE
371	HAP1_cancer	plate2	B09	CUL3	EIF1AX	CUL3_Intron12_1	EIF1AX_ENST00000379607_Intron1_Frame1_sgRNA01	0	FALSE
372	HAP1_cancer	plate2	B10	SCAF4	HUWE1	SCAF4_Intron10_1	HUWE1_ENST00000342160_Intron69_Frame1_sgRNA01	572	FALSE
373	HAP1_cancer	plate2	B11	CTNNB1	KIF1A	CTNNB1_Intron4_1	KIF1A_ENST00000498729_Intron13_Frame1_sgRNA01	0	FALSE
374	HAP1_cancer	plate2	B12		DHX9		DHX9_ENST00000367549_Intron21_Frame1_sgRNA01	0	FALSE
375	HAP1_cancer	plate2	B13		FUBP1		FUBP1_ENST00000370768_Intron16_Frame1_sgRNA01	0	FALSE
376	HAP1_cancer	plate2	B15	CUL1	MAPK1	CUL1_Intron9_1	MAPK1_ENST00000215832_Intron5_Frame1_sgRNA02	1124	FALSE
377	HAP1_cancer	plate2	B16	CHD4	CUL3	CHD4_Intron2_1	CUL3_ENST00000264414_Intron6_Frame1_sgRNA01	489	TRUE	112
378	HAP1_cancer	plate2	B17	CTNNB1	EEF2	CTNNB1_Intron4_1	EEF2_ENST00000309311_Intron3_Frame1_sgRNA01	1156	TRUE	113
379	HAP1_cancer	plate2	B18		KIF1A		KIF1A_ENST00000498729_Intron34_Frame1_sgRNA01	0	FALSE
380	HAP1_cancer	plate2	B19	CSDE1	PRKAR1A	CSDE1_Intron5_1	PRKAR1A_ENST00000358598_Intron10_Frame1_sgRNA01	1595	TRUE	114
381	HAP1_cancer	plate2	B20	CUL1	EIF1AX	CUL1_Intron9_1	EIF1AX_ENST00000379607_Intron1_Frame1_sgRNA01	0	FALSE
382	HAP1_cancer	plate2	B21		CUL1		CUL1_ENST00000409469_Intron14_Frame1_sgRNA01	0	FALSE
383	HAP1_cancer	plate2	B22		SMARCA4		SMARCA4_ENST00000344626_Intron33_Frame1_sgRNA01	0	FALSE
384	HAP1_cancer	plate2	B23	MAX	TMSB4X	MAX_Intron1_1	TMSB4X_ENST00000451311_Intron2_Frame1_sgRNA02	157	FALSE
385	HAP1_cancer	plate2	B24	HUWE1	KIF1A	HUWE1_Intron53_1	KIF1A_ENST00000498729_Intron19_Frame1_sgRNA01	146	FALSE
386	HAP1_cancer	plate2	C01		FUBP1		FUBP1_ENST00000370768_Intron13_Frame1_sgRNA01	0	FALSE
387	HAP1_cancer	plate2	C02	GNA13	NPM1	GNA13_Intron2_1	NPM1_ENST00000517671_Intron2_Frame1_sgRNA02	431	TRUE	115
388	HAP1_cancer	plate2	C04	PTPN11	DDX3X	PTPN11_Intron10_1	DDX3X_ENST00000644876_Intron3_Frame1_sgRNA01	310	TRUE	116
389	HAP1_cancer	plate2	C05	BRCA2	KIF1A	BRCA2_Intron26_1	KIF1A_ENST00000498729_Intron37_Frame1_sgRNA01	1023	TRUE	117
390	HAP1_cancer	plate2	C06	NRAS	RAC1	NRAS_Intron2_1	RAC1_ENST00000356142_Intron6_Frame1_sgRNA03	1228	TRUE	118
391	HAP1_cancer	plate2	C07		DDX3X		DDX3X_ENST00000644876_Intron2_Frame1_sgRNA01	0	FALSE
392	HAP1_cancer	plate2	C08	MYH9	FLNA	MYH9_Intron11_1	FLNA_ENST00000369850_Intron44_Frame1_sgRNA01	677	FALSE
393	HAP1_cancer	plate2	C09	TCF12		TCF12_Intron4_1		0	FALSE
394	HAP1_cancer	plate2	C10	TP53	FUBP1	TP53_Intron9_2	FUBP1_ENST00000370768_Intron18_Frame1_sgRNA01	179	FALSE
395	HAP1_cancer	plate2	C11		NPM1		NPM1_ENST00000517671_Intron2_Frame1_sgRNA02	0	FALSE
396	HAP1_cancer	plate2	C12	JAK1	CSDE1	JAK1_Intron13_1	CSDE1_ENST00000438362_Intron16_Frame1_sgRNA01	766	FALSE
397	HAP1_cancer	plate2	C13	EP300	TMSB4X	EP300_Intron2_1	TMSB4X_ENST00000451311_Intron2_Frame1_sgRNA03	0	FALSE
398	HAP1_cancer	plate2	C16	MAX	RHOA	MAX_Intron2_1	RHOA_ENST00000418115_Intron3_Frame1_sgRNA01	1376	TRUE	119
399	HAP1_cancer	plate2	C18	USP9X	FLNA	USP9X_Intron23_1	FLNA_ENST00000369850_Intron23_Frame1_sgRNA01	684	TRUE	120
400	HAP1_cancer	plate2	C19	SPTAN1	FLNA	SPTAN1_Intron56_1	FLNA_ENST00000369850_Intron36_Frame1_sgRNA01	406	FALSE
401	HAP1_cancer	plate2	C20	XPO1	GTF2I	XPO1_Intron11_1	GTF2I_ENST00000573035_Intron12_Frame1_sgRNA01	526	TRUE	121
402	HAP1_cancer	plate2	C22	CUL1	EEF2	CUL1_Intron7_1	EEF2_ENST00000309311_Intron3_Frame1_sgRNA01	72	FALSE
403	HAP1_cancer	plate2	C23	SMARCA4	PTMA	SMARCA4_Intron12_1	PTMA_ENST00000341369_Intron3_Frame1_sgRNA02	165	FALSE
404	HAP1_cancer	plate2	C24	IL7R	RAD21	IL7R_Intron7_2	RAD21_ENST00000297338_Intron10_Frame1_sgRNA01	1046	FALSE
405	HAP1_cancer	plate2	D01	KEAP1	NUP133	KEAP1_Intron2_2	NUP133_ENST00000261396_Intron21_Frame1_sgRNA01	0	FALSE
406	HAP1_cancer	plate2	D02	JAK1	IDH1	JAK1_Intron13_1	IDH1_ENST00000345146_Intron8_Frame1_sgRNA02	1237	FALSE
407	HAP1_cancer	plate2	D03	NCOR1	MYH9	NCOR1_Intron9_1	MYH9_ENST00000216181_Intron10_Frame1_sgRNA01	766	FALSE
408	HAP1_cancer	plate2	D04	CUL1	EIF1AX	CUL1_Intron9_1	EIF1AX_ENST00000379607_Intron2_Frame1_sgRNA01	1242	FALSE
409	HAP1_cancer	plate2	D05		INPPL1		INPPL1_ENST00000298229_Intron23_Frame1_sgRNA01	0	FALSE
410	HAP1_cancer	plate2	D06		CUL1		CUL1_ENST00000409469_Intron14_Frame1_sgRNA01	0	FALSE
411	HAP1_cancer	plate2	D07	MAX	IDH2	MAX_Intron2_1	IDH2_ENST00000330062_Intron3_Frame1_sgRNA01	1434	TRUE	122
412	HAP1_cancer	plate2	D08	SPTAN1	CTNND1	SPTAN1_Intron36_1	CTNND1_ENST00000399050_Intron10_Frame1_sgRNA01	236	TRUE	123
413	HAP1_cancer	plate2	D09	MAX	CSDE1	MAX_Intron1_1	CSDE1_ENST00000438362_Intron15_Frame1_sgRNA02	820	FALSE
414	HAP1_cancer	plate2	D10	RFC1	B2M	RFC1_Intron1_1	B2M_ENST00000561424_Intron1_Frame1_sgRNA01	876	TRUE	124
415	HAP1_cancer	plate2	D11	CNOT9	FLNA	CNOT9_Intron1_1	FLNA_ENST00000369850_Intron20_Frame1_sgRNA01	966	TRUE	125
416	HAP1_cancer	plate2	D12	RFC1	ZMYM3	RFC1_Intron1_1	ZMYM3_ENST00000314425_Intron8_Frame1_sgRNA01	36	FALSE
417	HAP1_cancer	plate2	D14	CHD4	FLNA	CHD4_Intron2_1	FLNA_ENST00000369850_Intron8_Frame1_sgRNA01	113	FALSE
418	HAP1_cancer	plate2	D15	DHX9	RHOA	DHX9_Intron2_1	RHOA_ENST00000418115_Intron3_Frame1_sgRNA02	1678	TRUE	126
419	HAP1_cancer	plate2	D16	GNA11	PRKAR1A	GNA11_Intron2_1	PRKAR1A_ENST00000358598_Intron10_Frame1_sgRNA01	857	TRUE	127
420	HAP1_cancer	plate2	D17	SMARCA4	FLNA	SMARCA4_Intron7_1	FLNA_ENST00000369850_Intron30_Frame1_sgRNA01	676	TRUE	128
421	HAP1_cancer	plate2	D18	XPO1	DDX3X	XPO1_Intron16_1	DDX3X_ENST00000644876_Intron12_Frame1_sgRNA01	748	TRUE	129
422	HAP1_cancer	plate2	D19	SPTAN1	MYH9	SPTAN1_Intron26_1	MYH9_ENST00000216181_Intron15_Frame1_sgRNA01	43	FALSE
423	HAP1_cancer	plate2	D20	MYH9	NPM1	MYH9_Intron2_1	NPM1_ENST00000517671_Intron5_Frame1_sgRNA02	182	FALSE
424	HAP1_cancer	plate2	D21	CUL1	MAPK1	CUL1_Intron9_1	MAPK1_ENST00000215832_Intron5_Frame1_sgRNA02	1617	FALSE
425	HAP1_cancer	plate2	D22	SMARCA1	SPTAN1	SMARCA1_Intron24_1	SPTAN1_ENST00000630866_Intron45_Frame1_sgRNA01	47	FALSE
426	HAP1_cancer	plate2	D23		CUL1		CUL1_ENST00000409469_Intron14_Frame1_sgRNA01	0	FALSE
427	HAP1_cancer	plate2	D24	CHD4	DHX9	CHD4_Intron2_1	DHX9_ENST00000367549_Intron7_Frame1_sgRNA01	711	TRUE	130
428	HAP1_cancer	plate2	E01	PSIP1	FLNA	PSIP1_Intron4_1	FLNA_ENST00000369850_Intron2_Frame1_sgRNA01	81	FALSE
429	HAP1_cancer	plate2	E02	SMARCA1	MACF1	SMARCA1_Intron17_1	MACF1_ENST00000361689_Intron87_Frame1_sgRNA01	238	TRUE	131
430	HAP1_cancer	plate2	E03	CUL1	RAC1	CUL1_Intron9_1	RAC1_ENST00000356142_Intron6_Frame1_sgRNA01	1284	FALSE
431	HAP1_cancer	plate2	E04		GTF2I		GTF2I_ENST00000573035_Intron11_Frame1_sgRNA01	0	FALSE
432	HAP1_cancer	plate2	E05	TBL1XR1	TMSB4X	TBL1XR1_Intron7_1	TMSB4X_ENST00000451311_Intron2_Frame1_sgRNA02	581	TRUE	132
433	HAP1_cancer	plate2	E07	MYH9	TMSB4X	MYH9_Intron5_1	TMSB4X_ENST00000451311_Intron2_Frame1_sgRNA02	1142	TRUE	133
434	HAP1_cancer	plate2	E08	MAX	KIF1A	MAX_Intron1_1	KIF1A_ENST00000498729_Intron34_Frame1_sgRNA01	480	FALSE
435	HAP1_cancer	plate2	E09	EGFR	SMARCA4	EGFR_Intron26_1	SMARCA4_ENST00000344626_Intron5_Frame1_sgRNA01	884	TRUE	134
436	HAP1_cancer	plate2	E10	DDX3X		DDX3X_Intron1_1		0	FALSE
437	HAP1_cancer	plate2	E11	TCF12	THRAP3	TCF12_Intron4_1	THRAP3_ENST00000354618_Intron6_Frame1_sgRNA03	1316	TRUE	135
438	HAP1_cancer	plate2	E13	CHD4	FLNA	CHD4_Intron6_1	FLNA_ENST00000369850_Intron20_Frame1_sgRNA01	12	FALSE
439	HAP1_cancer	plate2	E14	PIK3CA	SPTAN1	PIK3CA_Intron7_1	SPTAN1_ENST00000630866_Intron45_Frame1_sgRNA01	1316	TRUE	136
440	HAP1_cancer	plate2	E15	CTNNB1	BRD3	CTNNB1_Intron4_1	BRD3_ENST00000303407_Intron10_Frame1_sgRNA01	1670	TRUE	137
441	HAP1_cancer	plate2	E16	CUL1	PRKAR1A	CUL1_Intron20_1	PRKAR1A_ENST00000358598_Intron10_Frame1_sgRNA01	81	FALSE
442	HAP1_cancer	plate2	E17	CHD4	FLNA	CHD4_Intron6_1	FLNA_ENST00000369850_Intron9_Frame1_sgRNA01	352	FALSE
443	HAP1_cancer	plate2	E18		KIF1A		KIF1A_ENST00000498729_Intron34_Frame1_sgRNA01	0	FALSE
444	HAP1_cancer	plate2	E19	MAP2K1	MYH9	MAP2K1_Intron2_1	MYH9_ENST00000216181_Intron10_Frame1_sgRNA01	1048	TRUE	138
445	HAP1_cancer	plate2	E20	CUL1	MAPK1	CUL1_Intron9_1	MAPK1_ENST00000215832_Intron5_Frame1_sgRNA02	959	FALSE
446	HAP1_cancer	plate2	E22	CTNNB1	KIF1A	CTNNB1_Intron4_1	KIF1A_ENST00000498729_Intron13_Frame1_sgRNA01	1403	TRUE	139
447	HAP1_cancer	plate2	E23	CTNNB1	KIF1A	CTNNB1_Intron4_1	KIF1A_ENST00000498729_Intron13_Frame1_sgRNA01	868	FALSE
448	HAP1_cancer	plate2	E24	MAX	DDX3X	MAX_Intron1_1	DDX3X_ENST00000644876_Intron2_Frame1_sgRNA01	0	FALSE
449	HAP1_cancer	plate2	F01	THRAP3	CHD4	THRAP3_Intron8_1	CHD4_ENST00000544040_Intron2_Frame1_sgRNA01	1551	TRUE	140
450	HAP1_cancer	plate2	F02	RBM10	ARID1A	RBM10_Intron18_1	ARID1A_ENST00000324856_Intron5_Frame1_sgRNA01	218	TRUE	141
451	HAP1_cancer	plate2	F03	CARD11	EIF1AX	CARD11_Intron20_1	EIF1AX_ENST00000379607_Intron2_Frame1_sgRNA02	505	TRUE	142
452	HAP1_cancer	plate2	F04		FLNA		FLNA_ENST00000369850_Intron47_Frame1_sgRNA01	0	FALSE
453	HAP1_cancer	plate2	F05	CTNNB1	TMSB4X	CTNNB1_Intron4_1	TMSB4X_ENST00000451311_Intron2_Frame1_sgRNA03	3	FALSE
454	HAP1_cancer	plate2	F06	PTPN11	THRAP3	PTPN11_Intron10_1	THRAP3_ENST00000354618_Intron6_Frame1_sgRNA03	47	FALSE
455	HAP1_cancer	plate2	F07	SCAF4	ATRX	SCAF4_Intron14_1	ATRX_ENST00000373344_Intron6_Frame1_sgRNA01	99	FALSE
456	HAP1_cancer	plate2	F08	SMARCA1	FLNA	SMARCA1_Intron17_1	FLNA_ENST00000369850_Intron23_Frame1_sgRNA01	248	FALSE
457	HAP1_cancer	plate2	F10	MSH2	TMSB4X	MSH2_Intron5_1	TMSB4X_ENST00000451311_Intron2_Frame1_sgRNA01	480	TRUE	143
458	HAP1_cancer	plate2	F11	FLNA	DHX9	FLNA_Intron7_1	DHX9_ENST00000367549_Intron15_Frame1_sgRNA01	35	FALSE
459	HAP1_cancer	plate2	F12	DIAPH2	RB1	DIAPH2_Intron21_1	RB1_ENST00000267163_Intron6_Frame1_sgRNA01	869	TRUE	144
460	HAP1_cancer	plate2	F13	NCOR1	MED12	NCOR1_Intron6_1	MED12_ENST00000374080_Intron38_Frame1_sgRNA01	70	FALSE
461	HAP1_cancer	plate2	F14	CUL1		CUL1_Intron9_1		0	FALSE
462	HAP1_cancer	plate2	F15	NUP93	FLNA	NUP93_Intron21_1	FLNA_ENST00000369850_Intron2_Frame1_sgRNA01	315	FALSE
463	HAP1_cancer	plate2	F16	JAK1	PLCG1	JAK1_Intron13_1	PLCG1_ENST00000244007_Intron29_Frame1_sgRNA01	344	FALSE
464	HAP1_cancer	plate2	F17	MACF1	TP53	MACF1_Intron24_1	TP53_ENST00000269305_Intron5_Frame1_sgRNA02	264	TRUE	145
465	HAP1_cancer	plate2	F18	CBFB	CUL1	CBFB_Intron4_1	CUL1_ENST00000409469_Intron14_Frame1_sgRNA01	23	FALSE
466	HAP1_cancer	plate2	F19	MYH9	CTCF	MYH9_Intron6_1	CTCF_ENST00000264010_Intron4_Frame1_sgRNA01	46	FALSE
467	HAP1_cancer	plate2	F20	DDX3X	FLNA	DDX3X_Intron1_1	FLNA_ENST00000369850_Intron10_Frame1_sgRNA01	234	TRUE	146
468	HAP1_cancer	plate2	F21	THRAP3	SCAF4	THRAP3_Intron11_2	SCAF4_ENST00000286835_Intron15_Frame1_sgRNA01	148	FALSE
469	HAP1_cancer	plate2	F22	PPP2R1A	EIF1AX	PPP2R1A_Intron10_1	EIF1AX_ENST00000379607_Intron2_Frame1_sgRNA01	845	TRUE	147
470	HAP1_cancer	plate2	F23	MYH9	SMARCA4	MYH9_Intron12_1	SMARCA4_ENST00000344626_Intron33_Frame1_sgRNA01	779	FALSE
471	HAP1_cancer	plate2	F24	ZMYM3	DDX3X	ZMYM3_Intron12_1	DDX3X_ENST00000644876_Intron12_Frame1_sgRNA01	317	TRUE	148
472	HAP1_cancer	plate2	G01	SMARCA4	DDX3X	SMARCA4_Intron36_1	DDX3X_ENST00000644876_Intron3_Frame1_sgRNA01	1199	TRUE	149
473	HAP1_cancer	plate2	G02	JAK1	CDKN1B	JAK1_Intron13_1	CDKN1B_ENST00000228872_Intron1_Frame1_sgRNA02	1122	FALSE
474	HAP1_cancer	plate2	G03	PPP2R1A	GTF2I	PPP2R1A_Intron12_1	GTF2I_ENST00000573035_Intron9_Frame1_sgRNA01	74	FALSE
475	HAP1_cancer	plate2	G04		FLNA		FLNA_ENST00000369850_Intron35_Frame1_sgRNA01	0	FALSE
476	HAP1_cancer	plate2	G05		TMSB4X		TMSB4X_ENST00000451311_Intron2_Frame1_sgRNA01	0	FALSE
477	HAP1_cancer	plate2	G06	RFC1	DDX3X	RFC1_Intron1_1	DDX3X_ENST00000644876_Intron3_Frame1_sgRNA01	1664	FALSE
478	HAP1_cancer	plate2	G08	CHD4	USP9X	CHD4_Intron6_1	USP9X_ENST00000324545_Intron14_Frame1_sgRNA01	0	FALSE
479	HAP1_cancer	plate2	G09	SMARCB1	PSIP1	SMARCB1_Intron1_1	PSIP1_ENST00000380738_Intron11_Frame1_sgRNA02	0	FALSE
480	HAP1_cancer	plate2	G10	CUL3	FLNA	CUL3_Intron3_1	FLNA_ENST00000369850_Intron12_Frame1_sgRNA01	402	FALSE
481	HAP1_cancer	plate2	G11	MAX	EIF1AX	MAX_Intron2_1	EIF1AX_ENST00000379607_Intron1_Frame1_sgRNA02	49	FALSE
482	HAP1_cancer	plate2	G12	CUL1	RAC1	CUL1_Intron9_1	RAC1_ENST00000356142_Intron6_Frame1_sgRNA01	1293	FALSE
483	HAP1_cancer	plate2	G13	SMARCB1		SMARCB1_Intron6_2		0	FALSE
484	HAP1_cancer	plate2	G14	CTNNB1		CTNNB1_Intron4_1		0	FALSE
485	HAP1_cancer	plate2	G15	DDX3X	DDX3X	DDX3X_Intron1_1	DDX3X_ENST00000644876_Intron2_Frame1_sgRNA01	617	TRUE	150
486	HAP1_cancer	plate2	G17	CTNNB1	FLNA	CTNNB1_Intron4_1	FLNA_ENST00000369850_Intron12_Frame1_sgRNA01	1812	TRUE	151
487	HAP1_cancer	plate2	G18	GNA13	EIF1AX	GNA13_Intron3_1	EIF1AX_ENST00000379607_Intron1_Frame1_sgRNA01	575	TRUE	152
488	HAP1_cancer	plate2	G19	MAX	FLNA	MAX_Intron2_1	FLNA_ENST00000369850_Intron44_Frame1_sgRNA01	737	FALSE
489	HAP1_cancer	plate2	G20	JAK1	NUP133	JAK1_Intron13_1	NUP133_ENST00000261396_Intron18_Frame1_sgRNA01	1404	FALSE
490	HAP1_cancer	plate2	G21	PIK3CG		PIK3CG_Intron5_1		0	FALSE
491	HAP1_cancer	plate2	G22	NPM1	CUL1	NPM1_Intron10_1	CUL1_ENST00000409469_Intron8_Frame1_sgRNA01	0	FALSE
492	HAP1_cancer	plate2	G23	HUWE1	EIF1AX	HUWE1_Intron19_1	EIF1AX_ENST00000379607_Intron1_Frame1_sgRNA01	561	TRUE	153
493	HAP1_cancer	plate2	G24	RBM10		RBM10_Intron4_1		0	FALSE
494	HAP1_cancer	plate2	H01		CHD4		CHD4_ENST00000544040_Intron2_Frame1_sgRNA01	0	FALSE
495	HAP1_cancer	plate2	H02	SPTAN1	SPTAN1	SPTAN1_Intron35_1	SPTAN1_ENST00000630866_Intron45_Frame1_sgRNA01	467	FALSE
496	HAP1_cancer	plate2	H03	JAK1	IDH1	JAK1_Intron13_1	IDH1_ENST00000345146_Intron8_Frame1_sgRNA02	1187	FALSE
497	HAP1_cancer	plate2	H04	NUP93	EEF2	NUP93_Intron5_1	EEF2_ENST00000309311_Intron14_Frame1_sgRNA01	9	FALSE
498	HAP1_cancer	plate2	H05	JAK1	NUP133	JAK1_Intron13_1	NUP133_ENST00000261396_Intron18_Frame1_sgRNA01	1093	FALSE
499	HAP1_cancer	plate2	H07		FUBP1		FUBP1_ENST00000370768_Intron3_Frame1_sgRNA01	0	FALSE
500	HAP1_cancer	plate2	H08	POLE	TBL1XR1	POLE_Intron42_1	TBL1XR1_ENST00000430069_Intron5_Frame1_sgRNA02	101	FALSE
501	HAP1_cancer	plate2	H09	PTPRD	PBRM1	PTPRD_Intron28_1	PBRM1_ENST00000409057_Intron25_Frame1_sgRNA01	684	TRUE	154
502	HAP1_cancer	plate2	H10	CUL3	CTNND1	CUL3_Intron2_1	CTNND1_ENST00000399050_Intron12_Frame1_sgRNA01	1187	TRUE	155
503	HAP1_cancer	plate2	H11		DACH1		DACH1_ENST00000613252_Intron5_Frame1_sgRNA01	0	FALSE
504	HAP1_cancer	plate2	H12	CHD4	USP9X	CHD4_Intron6_1	USP9X_ENST00000324545_Intron14_Frame1_sgRNA01	965	FALSE
505	HAP1_cancer	plate2	H13	CTNNB1	SMARCA4	CTNNB1_Intron4_1	SMARCA4_ENST00000344626_Intron5_Frame1_sgRNA01	1112	TRUE	156
506	HAP1_cancer	plate2	H14	SPTAN1	SF3B1	SPTAN1_Intron33_1	SF3B1_ENST00000335508_Intron1_Frame1_sgRNA01	189	FALSE
507	HAP1_cancer	plate2	H15	SPTAN1	TP53	SPTAN1_Intron52_1	TP53_ENST00000269305_Intron8_Frame1_sgRNA01	453	TRUE	157
508	HAP1_cancer	plate2	H18	ARID1A	RHOA	ARID1A_Intron4_1	RHOA_ENST00000418115_Intron3_Frame1_sgRNA02	77	FALSE
509	HAP1_cancer	plate2	H19	JAK1	PLCG1	JAK1_Intron13_1	PLCG1_ENST00000244007_Intron29_Frame1_sgRNA01	85	FALSE
510	HAP1_cancer	plate2	H20	SPTAN1	FLNA	SPTAN1_Intron29_1	FLNA_ENST00000369850_Intron41_Frame1_sgRNA01	761	FALSE
511	HAP1_cancer	plate2	H22	MYH9	SF1	MYH9_Intron12_1	SF1_ENST00000377387_Intron1_Frame1_sgRNA01	209	TRUE	158
512	HAP1_cancer	plate2	H23	PPP2R1A	NPM1	PPP2R1A_Intron12_1	NPM1_ENST00000517671_Intron2_Frame1_sgRNA01	688	TRUE	159
513	HAP1_cancer	plate2	H24	CTNNB1	FLNA	CTNNB1_Intron10_1	FLNA_ENST00000369850_Intron9_Frame1_sgRNA01	47	FALSE
514	HAP1_cancer	plate2	I01	ZMYM2	FLNA	ZMYM2_Intron8_1	FLNA_ENST00000369850_Intron45_Frame1_sgRNA01	591	TRUE	160
515	HAP1_cancer	plate2	I02	TCF12		TCF12_Intron4_1		0	FALSE
516	HAP1_cancer	plate2	I03	JAK1	HUWE1	JAK1_Intron13_1	HUWE1_ENST00000342160_Intron51_Frame1_sgRNA01	1412	FALSE
517	HAP1_cancer	plate2	I04	RFC1	TP53	RFC1_Intron1_1	TP53_ENST00000269305_Intron8_Frame1_sgRNA01	1215	FALSE
518	HAP1_cancer	plate2	I05	MAX	CUL1	MAX_Intron1_1	CUL1_ENST00000409469_Intron6_Frame1_sgRNA01	1105	TRUE	161
519	HAP1_cancer	plate2	I06	CUL3	EIF1AX	CUL3_Intron12_1	EIF1AX_ENST00000379607_Intron1_Frame1_sgRNA02	168	FALSE
520	HAP1_cancer	plate2	I08	CTNNB1	NPM1	CTNNB1_Intron4_1	NPM1_ENST00000517671_Intron2_Frame1_sgRNA02	1373	TRUE	162
521	HAP1_cancer	plate2	I09	JAK1	EIF1AX	JAK1_Intron13_1	EIF1AX_ENST00000379607_Intron1_Frame1_sgRNA01	1415	TRUE	163
522	HAP1_cancer	plate2	I10	STAG2	PTMA	STAG2_Intron5_1	PTMA_ENST00000341369_Intron3_Frame1_sgRNA01	939	TRUE	164
523	HAP1_cancer	plate2	I11		MYH9		MYH9_ENST00000216181_Intron15_Frame1_sgRNA01	0	FALSE
524	HAP1_cancer	plate2	I12		MAP2K4		MAP2K4_ENST00000415385_Intron2_Frame1_sgRNA02	0	FALSE
525	HAP1_cancer	plate2	I13	NCOR1	TMSB4X	NCOR1_Intron9_1	TMSB4X_ENST00000451311_Intron2_Frame1_sgRNA02	220	FALSE
526	HAP1_cancer	plate2	I14	MAX	EIF1AX	MAX_Intron1_1	EIF1AX_ENST00000379607_Intron2_Frame1_sgRNA01	1239	TRUE	165
527	HAP1_cancer	plate2	I15		FLNA		FLNA_ENST00000369850_Intron47_Frame1_sgRNA01	0	FALSE
528	HAP1_cancer	plate2	I16	DICER1	MAX	DICER1_Intron22_1	MAX_ENST00000358664_Intron4_Frame1_sgRNA02	440	FALSE
529	HAP1_cancer	plate2	I17	MYH9	MAPK1	MYH9_Intron35_1	MAPK1_ENST00000215832_Intron5_Frame1_sgRNA02	27	FALSE
530	HAP1_cancer	plate2	I18	MACF1	UNCX	MACF1_Intron33_1	UNCX_ENST00000316333_Intron1_Frame1_sgRNA02	737	TRUE	166
531	HAP1_cancer	plate2	I19	TBL1XR1	FLNA	TBL1XR1_Intron7_1	FLNA_ENST00000369850_Intron47_Frame1_sgRNA01	519	FALSE
532	HAP1_cancer	plate2	I20	JAK1	PLCG1	JAK1_Intron13_1	PLCG1_ENST00000244007_Intron29_Frame1_sgRNA01	1512	TRUE	167
533	HAP1_cancer	plate2	I21	NCOR1	HUWE1	NCOR1_Intron9_1	HUWE1_ENST00000342160_Intron27_Frame1_sgRNA01	320	FALSE
534	HAP1_cancer	plate2	I22	MYH9	NPM1	MYH9_Intron23_1	NPM1_ENST00000517671_Intron2_Frame1_sgRNA02	86	FALSE
535	HAP1_cancer	plate2	I23	EP300	ARID2	EP300_Intron17_1	ARID2_ENST00000334344_Intron4_Frame1_sgRNA01	345	TRUE	168
536	HAP1_cancer	plate2	I24	JAK1	EIF1AX	JAK1_Intron13_1	EIF1AX_ENST00000379607_Intron1_Frame1_sgRNA01	320	FALSE
537	HAP1_cancer	plate2	J01	LEMD2	ATRX	LEMD2_Intron4_1	ATRX_ENST00000373344_Intron5_Frame1_sgRNA01	207	TRUE	169
538	HAP1_cancer	plate2	J02	HUWE1	MSH2	HUWE1_Intron8_1	MSH2_ENST00000233146_Intron1_Frame1_sgRNA01	96	FALSE
539	HAP1_cancer	plate2	J03	NSD2	CHD4	NSD2_Intron9_1	CHD4_ENST00000544040_Intron34_Frame1_sgRNA01	1076	TRUE	170
540	HAP1_cancer	plate2	J04	SPTAN1	DDX3X	SPTAN1_Intron13_1	DDX3X_ENST00000644876_Intron2_Frame1_sgRNA01	1	FALSE
541	HAP1_cancer	plate2	J05	NCOR1	HUWE1	NCOR1_Intron9_1	HUWE1_ENST00000342160_Intron27_Frame1_sgRNA01	144	FALSE
542	HAP1_cancer	plate2	J06	STAG2	FLNA	STAG2_Intron5_1	FLNA_ENST00000369850_Intron8_Frame1_sgRNA01	837	FALSE
543	HAP1_cancer	plate2	J07	CTNNB1	PRKAR1A	CTNNB1_Intron8_1	PRKAR1A_ENST00000358598_Intron5_Frame1_sgRNA02	41	FALSE
544	HAP1_cancer	plate2	J08	FLNA	DHX9	FLNA_Intron7_1	DHX9_ENST00000367549_Intron15_Frame1_sgRNA01	1057	TRUE	171
545	HAP1_cancer	plate2	J09	TP53	CSDE1	TP53_Intron9_1	CSDE1_ENST00000438362_Intron16_Frame1_sgRNA01	893	TRUE	172
546	HAP1_cancer	plate2	J10	SPTAN1		SPTAN1_Intron12_1		0	FALSE
547	HAP1_cancer	plate2	J11	MYH9	DAZAP1	MYH9_Intron28_1	DAZAP1_ENST00000233078_Intron9_Frame1_sgRNA01	675	TRUE	173
548	HAP1_cancer	plate2	J12	SPTAN1	FLNA	SPTAN1_Intron36_1	FLNA_ENST00000369850_Intron10_Frame1_sgRNA01	1849	TRUE	174
549	HAP1_cancer	plate2	J14	MAX	TMSB4X	MAX_Intron1_1	TMSB4X_ENST00000451311_Intron2_Frame1_sgRNA02	818	FALSE
550	HAP1_cancer	plate2	J15	DICER1	MYH9	DICER1_Intron22_1	MYH9_ENST00000216181_Intron8_Frame1_sgRNA01	120	FALSE
551	HAP1_cancer	plate2	J16	NUP93	TBL1XR1	NUP93_Intron15_1	TBL1XR1_ENST00000430069_Intron5_Frame1_sgRNA01	563	FALSE
552	HAP1_cancer	plate2	J17	MAX	NPM1	MAX_Intron1_1	NPM1_ENST00000517671_Intron2_Frame1_sgRNA01	1466	TRUE	175
553	HAP1_cancer	plate2	J18	PPP2R1A	CHD4	PPP2R1A_Intron12_1	CHD4_ENST00000544040_Intron22_Frame1_sgRNA01	406	TRUE	176
554	HAP1_cancer	plate2	J19		TET2		TET2_ENST00000380013_Intron3_Frame1_sgRNA02	0	FALSE
555	HAP1_cancer	plate2	J20	DDX3X	DHX9	DDX3X_Intron1_1	DHX9_ENST00000367549_Intron21_Frame1_sgRNA01	1024	TRUE	177
556	HAP1_cancer	plate2	J21	CSDE1	MAP2K1	CSDE1_Intron5_1	MAP2K1_ENST00000307102_Intron7_Frame1_sgRNA01	527	TRUE	178
557	HAP1_cancer	plate2	J22	PPP2R1A	FLNA	PPP2R1A_Intron6_1	FLNA_ENST00000369850_Intron2_Frame1_sgRNA01	1151	TRUE	179
558	HAP1_cancer	plate2	J23	MAX	PPP2R1A	MAX_Intron1_1	PPP2R1A_ENST00000322088_Intron14_Frame1_sgRNA01	1442	TRUE	180
559	HAP1_cancer	plate2	J24	SPTAN1		SPTAN1_Intron26_1		0	FALSE
560	HAP1_cancer	plate2	K01	TCF12	DAZAP1	TCF12_Intron4_1	DAZAP1_ENST00000233078_Intron9_Frame1_sgRNA01	1476	TRUE	181
561	HAP1_cancer	plate2	K02	MYH9	MAPK1	MYH9_Intron35_1	MAPK1_ENST00000215832_Intron5_Frame1_sgRNA02	984	TRUE	182
562	HAP1_cancer	plate2	K03		TP53		TP53_ENST00000269305_Intron8_Frame1_sgRNA01	0	FALSE
563	HAP1_cancer	plate2	K04	TCF12		TCF12_Intron4_1		0	FALSE
564	HAP1_cancer	plate2	K05	MYH9	KIF1A	MYH9_Intron11_1	KIF1A_ENST00000498729_Intron37_Frame1_sgRNA01	313	FALSE
565	HAP1_cancer	plate2	K06	NonTargeting	SMAD2	NonTargeting_control16	SMAD2_ENST00000262160_Intron4_Frame1_sgRNA01	753	TRUE	183
566	HAP1_cancer	plate2	K07	SIN3A	FUBP1	SIN3A_Intron9_1	FUBP1_ENST00000370768_Intron13_Frame1_sgRNA01	255	TRUE	184
567	HAP1_cancer	plate2	K08	MAX	EIF1AX	MAX_Intron1_1	EIF1AX_ENST00000379607_Intron2_Frame1_sgRNA01	636	FALSE
568	HAP1_cancer	plate2	K09	MAX	CSDE1	MAX_Intron1_1	CSDE1_ENST00000438362_Intron16_Frame1_sgRNA01	885	TRUE	185
569	HAP1_cancer	plate2	K10	JAK1	HUWE1	JAK1_Intron13_1	HUWE1_ENST00000342160_Intron51_Frame1_sgRNA01	488	FALSE
570	HAP1_cancer	plate2	K11	JAK1	SMAD4	JAK1_Intron13_1	SMAD4_ENST00000398417_Intron4_Frame1_sgRNA01	1	FALSE
571	HAP1_cancer	plate2	K12	TCF12	PTMA	TCF12_Intron4_1	PTMA_ENST00000341369_Intron3_Frame1_sgRNA01	165	FALSE
572	HAP1_cancer	plate2	K13		DIAPH2		DIAPH2_ENST00000324765_Intron18_Frame1_sgRNA01	0	FALSE
573	HAP1_cancer	plate2	K14	SMC3	MAPK1	SMC3_Intron9_1	MAPK1_ENST00000215832_Intron5_Frame1_sgRNA02	518	FALSE
574	HAP1_cancer	plate2	K15	DHX9	CHD4	DHX9_Intron3_1	CHD4_ENST00000544040_Intron6_Frame1_sgRNA01	0	FALSE
575	HAP1_cancer	plate2	K16	PPP2R1A		PPP2R1A_Intron12_1		0	FALSE
576	HAP1_cancer	plate2	K18	DICER1		DICER1_Intron22_1		0	FALSE
577	HAP1_cancer	plate2	K19	DHX9	TMSB4X	DHX9_Intron5_1	TMSB4X_ENST00000451311_Intron2_Frame1_sgRNA02	21	FALSE
578	HAP1_cancer	plate2	K20	JAK1	SCAF4	JAK1_Intron13_1	SCAF4_ENST00000286835_Intron18_Frame1_sgRNA01	263	FALSE
579	HAP1_cancer	plate2	K21	KDM5C	RXRA	KDM5C_Intron1_1	RXRA_ENST00000481739_Intron3_Frame1_sgRNA01	1213	TRUE	186
580	HAP1_cancer	plate2	K22	MAX	HUWE1	MAX_Intron1_1	HUWE1_ENST00000342160_Intron69_Frame1_sgRNA01	176	FALSE
581	HAP1_cancer	plate2	K23	CUL1	CTNND1	CUL1_Intron9_1	CTNND1_ENST00000399050_Intron12_Frame1_sgRNA01	554	FALSE
582	HAP1_cancer	plate2	K24	USP9X	DAZAP1	USP9X_Intron24_1	DAZAP1_ENST00000233078_Intron2_Frame1_sgRNA01	859	TRUE	187
583	HAP1_cancer	plate2	L01	MAX	SF1	MAX_Intron1_1	SF1_ENST00000377387_Intron2_Frame1_sgRNA01	1294	TRUE	188
584	HAP1_cancer	plate2	L02	KIF1A	SPTAN1	KIF1A_Intron9_1	SPTAN1_ENST00000630866_Intron14_Frame1_sgRNA01	283	FALSE
585	HAP1_cancer	plate2	L03	TCF12	SMARCA4	TCF12_Intron4_1	SMARCA4_ENST00000344626_Intron24_Frame1_sgRNA01	751	FALSE
586	HAP1_cancer	plate2	L04	CREBBP	DDX3X	CREBBP_Intron13_1	DDX3X_ENST00000644876_Intron2_Frame1_sgRNA01	101	FALSE
587	HAP1_cancer	plate2	L05		NPM1		NPM1_ENST00000517671_Intron2_Frame1_sgRNA01	0	FALSE
588	HAP1_cancer	plate2	L06		MSH2		MSH2_ENST00000233146_Intron1_Frame1_sgRNA01	0	FALSE
589	HAP1_cancer	plate2	L07	SMARCA4	RB1	SMARCA4_Intron6_1	RB1_ENST00000267163_Intron6_Frame1_sgRNA01	1440	TRUE	189
590	HAP1_cancer	plate2	L08	TCF12	FLNA	TCF12_Intron4_1	FLNA_ENST00000369850_Intron39_Frame1_sgRNA01	1055	FALSE
591	HAP1_cancer	plate2	L10	TP53	CUL1	TP53_Intron6_2	CUL1_ENST00000409469_Intron8_Frame1_sgRNA01	1073	TRUE	190
592	HAP1_cancer	plate2	L11	SPTAN1	SPTAN1	SPTAN1_Intron13_1	SPTAN1_ENST00000630866_Intron14_Frame1_sgRNA01	1205	FALSE
593	HAP1_cancer	plate2	L13	RBM10	CHD4	RBM10_Intron23_1	CHD4_ENST00000544040_Intron2_Frame1_sgRNA01	402	TRUE	191
594	HAP1_cancer	plate2	L14	CTNNB1	SMARCA4	CTNNB1_Intron8_1	SMARCA4_ENST00000344626_Intron33_Frame1_sgRNA01	809	FALSE
595	HAP1_cancer	plate2	L15	JAK1	CDKN1B	JAK1_Intron13_1	CDKN1B_ENST00000228872_Intron1_Frame1_sgRNA02	1017	FALSE
596	HAP1_cancer	plate2	L16	THRAP3	SMARCA4	THRAP3_Intron8_2	SMARCA4_ENST00000344626_Intron3_Frame1_sgRNA01	79	FALSE
597	HAP1_cancer	plate2	L17		EIF1AX		EIF1AX_ENST00000379607_Intron1_Frame1_sgRNA01	0	FALSE
598	HAP1_cancer	plate2	L18		MYH9		MYH9_ENST00000216181_Intron10_Frame1_sgRNA01	0	FALSE
599	HAP1_cancer	plate2	L19	PTPN11	CSDE1	PTPN11_Intron10_1	CSDE1_ENST00000438362_Intron16_Frame1_sgRNA01	352	FALSE
600	HAP1_cancer	plate2	L20		CTCF		CTCF_ENST00000264010_Intron6_Frame1_sgRNA01	0	FALSE
601	HAP1_cancer	plate2	L21	THRAP3	RHOA	THRAP3_Intron11_2	RHOA_ENST00000418115_Intron3_Frame1_sgRNA02	0	FALSE
602	HAP1_cancer	plate2	L22	DDX3X	RB1	DDX3X_Intron1_1	RB1_ENST00000267163_Intron6_Frame1_sgRNA01	1266	TRUE	192
603	HAP1_cancer	plate2	L23		DDX3X		DDX3X_ENST00000644876_Intron2_Frame1_sgRNA01	0	FALSE
604	HAP1_cancer	plate2	L24	CHD4	FLNA	CHD4_Intron2_1	FLNA_ENST00000369850_Intron2_Frame1_sgRNA01	106	FALSE
605	HAP1_cancer	plate2	M01	SMARCA4	FUBP1	SMARCA4_Intron6_1	FUBP1_ENST00000370768_Intron13_Frame1_sgRNA01	340	TRUE	193
606	HAP1_cancer	plate2	M02	CUL3	DDX3X	CUL3_Intron2_1	DDX3X_ENST00000644876_Intron12_Frame1_sgRNA01	1257	TRUE	194
607	HAP1_cancer	plate2	M03	MAX	TMSB4X	MAX_Intron1_1	TMSB4X_ENST00000451311_Intron2_Frame1_sgRNA03	0	FALSE
608	HAP1_cancer	plate2	M04	SPTAN1	SMAD4	SPTAN1_Intron23_1	SMAD4_ENST00000398417_Intron11_Frame1_sgRNA01	380	TRUE	195
609	HAP1_cancer	plate2	M05	RBM10	STAG2	RBM10_Intron7_1	STAG2_ENST00000218089_Intron25_Frame1_sgRNA01	680	TRUE	196
610	HAP1_cancer	plate2	M06	CUL1		CUL1_Intron10_1		0	FALSE
611	HAP1_cancer	plate2	M07	MYH9	PSIP1	MYH9_Intron5_1	PSIP1_ENST00000380738_Intron7_Frame1_sgRNA01	0	FALSE
612	HAP1_cancer	plate2	M08	USP9X	CSDE1	USP9X_Intron6_1	CSDE1_ENST00000438362_Intron15_Frame1_sgRNA02	902	TRUE	197
613	HAP1_cancer	plate2	M09	TCF12	CDKN1B	TCF12_Intron4_1	CDKN1B_ENST00000228872_Intron1_Frame1_sgRNA03	713	TRUE	198
614	HAP1_cancer	plate2	M10	KMT2D	MSH2	KMT2D_Intron7_1	MSH2_ENST00000233146_Intron14_Frame1_sgRNA01	812	TRUE	199
615	HAP1_cancer	plate2	M11	POLE	RBM10	POLE_Intron5_1	RBM10_ENST00000329236_Intron15_Frame1_sgRNA01	1165	TRUE	200
616	HAP1_cancer	plate2	M12	TCF12		TCF12_Intron4_1		0	FALSE
617	HAP1_cancer	plate2	M13	TP53	FLNA	TP53_Intron6_2	FLNA_ENST00000369850_Intron45_Frame1_sgRNA01	627	FALSE
618	HAP1_cancer	plate2	M14	MAX	TMSB4X	MAX_Intron1_1	TMSB4X_ENST00000451311_Intron2_Frame1_sgRNA03	144	FALSE
619	HAP1_cancer	plate2	M15	RFC1	PRKAR1A	RFC1_Intron19_1	PRKAR1A_ENST00000358598_Intron10_Frame1_sgRNA01	619	TRUE	201
620	HAP1_cancer	plate2	M16	CACNA1A	IDH1	CACNA1A_Intron12_1	IDH1_ENST00000345146_Intron5_Frame1_sgRNA01	640	TRUE	202
621	HAP1_cancer	plate2	M19	SPTAN1	USP9X	SPTAN1_Intron35_1	USP9X_ENST00000324545_Intron21_Frame1_sgRNA01	210	TRUE	203
622	HAP1_cancer	plate2	M20	NCOR1	TMSB4X	NCOR1_Intron9_1	TMSB4X_ENST00000451311_Intron2_Frame1_sgRNA02	1618	TRUE	204
623	HAP1_cancer	plate2	M21		FLNA		FLNA_ENST00000369850_Intron23_Frame1_sgRNA01	0	FALSE
624	HAP1_cancer	plate2	M22	SPTAN1	PPP2R1A	SPTAN1_Intron10_1	PPP2R1A_ENST00000322088_Intron11_Frame1_sgRNA01	164	FALSE
625	HAP1_cancer	plate2	M23	SPTAN1	DAZAP1	SPTAN1_Intron2_1	DAZAP1_ENST00000233078_Intron6_Frame1_sgRNA01	422	TRUE	205
626	HAP1_cancer	plate2	M24	NRAS	RAC1	NRAS_Intron2_1	RAC1_ENST00000356142_Intron6_Frame1_sgRNA03	955	FALSE
627	HAP1_cancer	plate2	N01	RPL5	CUL1	RPL5_Intron6_1	CUL1_ENST00000409469_Intron8_Frame1_sgRNA01	778	TRUE	206
628	HAP1_cancer	plate2	N02	CUL1	RAC1	CUL1_Intron9_1	RAC1_ENST00000356142_Intron6_Frame1_sgRNA01	1200	FALSE
629	HAP1_cancer	plate2	N03	JAK1	NUP133	JAK1_Intron13_1	NUP133_ENST00000261396_Intron18_Frame1_sgRNA01	29	FALSE
630	HAP1_cancer	plate2	N04	NCOR1	HUWE1	NCOR1_Intron9_1	HUWE1_ENST00000342160_Intron27_Frame1_sgRNA01	604	TRUE	207
631	HAP1_cancer	plate2	N05	MYH9	FLNA	MYH9_Intron11_1	FLNA_ENST00000369850_Intron44_Frame1_sgRNA01	211	FALSE
632	HAP1_cancer	plate2	N06	CTNND1	PRKAR1A	CTNND1_Intron20_1	PRKAR1A_ENST00000358598_Intron8_Frame1_sgRNA01	893	TRUE	208
633	HAP1_cancer	plate2	N07	SPTAN1	PHF6	SPTAN1_Intron33_1	PHF6_ENST00000370803_Intron5_Frame1_sgRNA03	1723	TRUE	209
634	HAP1_cancer	plate2	N08		CDKN1B		CDKN1B_ENST00000228872_Intron1_Frame1_sgRNA02	0	FALSE
635	HAP1_cancer	plate2	N09	TP53	FLNA	TP53_Intron9_1	FLNA_ENST00000369850_Intron33_Frame1_sgRNA01	1591	TRUE	210
636	HAP1_cancer	plate2	N10	FLNA	CSDE1	FLNA_Intron7_1	CSDE1_ENST00000438362_Intron3_Frame1_sgRNA02	882	FALSE
637	HAP1_cancer	plate2	N11	CUL1	IDH2	CUL1_Intron18_1	IDH2_ENST00000330062_Intron7_Frame1_sgRNA02	1044	TRUE	211
638	HAP1_cancer	plate2	N12	CTNNB1	KIF1A	CTNNB1_Intron4_1	KIF1A_ENST00000498729_Intron34_Frame1_sgRNA01	1145	FALSE
639	HAP1_cancer	plate2	N13	MAX	GTF2I	MAX_Intron2_1	GTF2I_ENST00000573035_Intron9_Frame1_sgRNA01	1095	TRUE	212
640	HAP1_cancer	plate2	N14	MAX	ERCC2	MAX_Intron1_1	ERCC2_ENST00000391945_Intron16_Frame1_sgRNA01	2	FALSE
641	HAP1_cancer	plate2	N15	USP9X	FLNA	USP9X_Intron23_1	FLNA_ENST00000369850_Intron12_Frame1_sgRNA01	8	FALSE
642	HAP1_cancer	plate2	N16	DIAPH2	IDH1	DIAPH2_Intron2_1	IDH1_ENST00000345146_Intron5_Frame1_sgRNA01	235	TRUE	213
643	HAP1_cancer	plate2	N17	MAX	DDX3X	MAX_Intron1_1	DDX3X_ENST00000644876_Intron3_Frame1_sgRNA01	465	FALSE
644	HAP1_cancer	plate2	N18	NCOR1	MYH9	NCOR1_Intron9_1	MYH9_ENST00000216181_Intron10_Frame1_sgRNA01	1472	TRUE	214
645	HAP1_cancer	plate2	N19	RXRA	ARID1A	RXRA_Intron2_1	ARID1A_ENST00000324856_Intron12_Frame1_sgRNA01	729	TRUE	215
646	HAP1_cancer	plate2	N20	KIF1A		KIF1A_Intron43_1		0	FALSE
647	HAP1_cancer	plate2	N21	MAX	DDX3X	MAX_Intron1_1	DDX3X_ENST00000644876_Intron3_Frame1_sgRNA01	1054	FALSE
648	HAP1_cancer	plate2	N22	STAG2	TMSB4X	STAG2_Intron23_1	TMSB4X_ENST00000451311_Intron2_Frame1_sgRNA02	732	TRUE	216
649	HAP1_cancer	plate2	N23	MAX	THRAP3	MAX_Intron2_1	THRAP3_ENST00000354618_Intron6_Frame1_sgRNA01	1174	FALSE
650	HAP1_cancer	plate2	N24	DHX9	DDX3X	DHX9_Intron16_1	DDX3X_ENST00000644876_Intron3_Frame1_sgRNA01	1250	TRUE	217
651	HAP1_cancer	plate2	O01	MAX	THRAP3	MAX_Intron2_1	THRAP3_ENST00000354618_Intron6_Frame1_sgRNA02	1372	TRUE	218
652	HAP1_cancer	plate2	O02	MAX	DDX3X	MAX_Intron1_1	DDX3X_ENST00000644876_Intron3_Frame1_sgRNA01	0	FALSE
653	HAP1_cancer	plate2	O03		KIF1A		KIF1A_ENST00000498729_Intron34_Frame1_sgRNA01	0	FALSE
654	HAP1_cancer	plate2	O04	CTNNB1		CTNNB1_Intron4_1		0	FALSE
655	HAP1_cancer	plate2	O05	MAX	DDX3X	MAX_Intron1_1	DDX3X_ENST00000644876_Intron3_Frame1_sgRNA01	0	FALSE
656	HAP1_cancer	plate2	O06	CHD4	FLNA	CHD4_Intron6_1	FLNA_ENST00000369850_Intron41_Frame1_sgRNA01	0	FALSE
657	HAP1_cancer	plate2	O07		CDKN1B		CDKN1B_ENST00000228872_Intron1_Frame1_sgRNA02	0	FALSE
658	HAP1_cancer	plate2	O08	SIN3A	SMAD4	SIN3A_Intron2_1	SMAD4_ENST00000398417_Intron8_Frame1_sgRNA01	261	TRUE	219
659	HAP1_cancer	plate2	O09	NCOR1	MYH9	NCOR1_Intron9_1	MYH9_ENST00000216181_Intron10_Frame1_sgRNA01	0	FALSE
660	HAP1_cancer	plate2	O10		FLNA		FLNA_ENST00000369850_Intron35_Frame1_sgRNA01	0	FALSE
661	HAP1_cancer	plate2	O11	CHD4	CSDE1	CHD4_Intron19_1	CSDE1_ENST00000438362_Intron16_Frame1_sgRNA02	511	TRUE	220
662	HAP1_cancer	plate2	O12	JAK1	EIF1AX	JAK1_Intron13_1	EIF1AX_ENST00000379607_Intron1_Frame1_sgRNA01	1323	FALSE
663	HAP1_cancer	plate2	O13	CTNNB1	FLNA	CTNNB1_Intron4_1	FLNA_ENST00000369850_Intron45_Frame1_sgRNA01	443	FALSE
664	HAP1_cancer	plate2	O14	MAX	NPM1	MAX_Intron1_1	NPM1_ENST00000517671_Intron2_Frame1_sgRNA01	544	FALSE
665	HAP1_cancer	plate2	O15	DICER1	CHD4	DICER1_Intron22_1	CHD4_ENST00000544040_Intron26_Frame1_sgRNA01	1770	TRUE	221
666	HAP1_cancer	plate2	O16	MACF1	FLNA	MACF1_Intron81_1	FLNA_ENST00000369850_Intron9_Frame1_sgRNA01	586	TRUE	222
667	HAP1_cancer	plate2	O18	CREBBP	RHOA	CREBBP_Intron14_1	RHOA_ENST00000418115_Intron3_Frame1_sgRNA02	353	TRUE	223
668	HAP1_cancer	plate2	O19	CUL1	MAPK1	CUL1_Intron9_1	MAPK1_ENST00000215832_Intron5_Frame1_sgRNA02	1285	FALSE
669	HAP1_cancer	plate2	O20	CHD4	EEF2	CHD4_Intron2_1	EEF2_ENST00000309311_Intron3_Frame1_sgRNA01	1135	TRUE	224
670	HAP1_cancer	plate2	O21	CTNNB1	SMARCA1	CTNNB1_Intron8_1	SMARCA1_ENST00000371121_Intron15_Frame1_sgRNA01	930	TRUE	225
671	HAP1_cancer	plate2	O22	CUL1	CSDE1	CUL1_Intron9_1	CSDE1_ENST00000438362_Intron3_Frame1_sgRNA02	218	FALSE
672	HAP1_cancer	plate2	O24	JAK1	SMAD4	JAK1_Intron13_1	SMAD4_ENST00000398417_Intron4_Frame1_sgRNA01	271	FALSE
673	HAP1_cancer	plate2	P01	PSIP1	FUBP1	PSIP1_Intron4_1	FUBP1_ENST00000370768_Intron16_Frame1_sgRNA01	163	FALSE
674	HAP1_cancer	plate2	P03	DDX3X		DDX3X_Intron1_1		0	FALSE
675	HAP1_cancer	plate2	P04	FLNA	DHX9	FLNA_Intron28_1	DHX9_ENST00000367549_Intron15_Frame1_sgRNA01	523	FALSE
676	HAP1_cancer	plate2	P05	DAZAP1	FLNA	DAZAP1_Intron7_1	FLNA_ENST00000369850_Intron39_Frame1_sgRNA01	128	FALSE
677	HAP1_cancer	plate2	P06	MYH9	EIF1AX	MYH9_Intron34_1	EIF1AX_ENST00000379607_Intron2_Frame1_sgRNA02	113	FALSE
678	HAP1_cancer	plate2	P07	FLNA	CSDE1	FLNA_Intron31_1	CSDE1_ENST00000438362_Intron16_Frame1_sgRNA02	498	FALSE
679	HAP1_cancer	plate2	P08	NCOR1	EZH2	NCOR1_Intron9_1	EZH2_ENST00000320356_Intron6_Frame1_sgRNA01	471	FALSE
680	HAP1_cancer	plate2	P09	TCF12	RHEB	TCF12_Intron4_1	RHEB_ENST00000262187_Intron2_Frame1_sgRNA01	567	TRUE	226
681	HAP1_cancer	plate2	P10	FOXA1		FOXA1_Intron1_2		0	FALSE
682	HAP1_cancer	plate2	P11	DICER1		DICER1_Intron22_1		0	FALSE
683	HAP1_cancer	plate2	P14	SPTAN1	MAP2K1	SPTAN1_Intron20_1	MAP2K1_ENST00000307102_Intron7_Frame1_sgRNA01	0	FALSE
684	HAP1_cancer	plate2	P15	JAK1	NUP133	JAK1_Intron13_1	NUP133_ENST00000261396_Intron18_Frame1_sgRNA01	744	FALSE
685	HAP1_cancer	plate2	P17	CHD4	HUWE1	CHD4_Intron6_1	HUWE1_ENST00000342160_Intron52_Frame1_sgRNA01	199	FALSE
686	HAP1_cancer	plate2	P18	DDX3X	RB1	DDX3X_Intron1_1	RB1_ENST00000267163_Intron6_Frame1_sgRNA01	30	FALSE
687	HAP1_cancer	plate2	P20		RAD21		RAD21_ENST00000297338_Intron3_Frame1_sgRNA01	0	FALSE
688	HAP1_cancer	plate2	P22	CUL1	PHF6	CUL1_Intron9_1	PHF6_ENST00000370803_Intron5_Frame1_sgRNA01	107	FALSE
689	HAP1_cancer	plate2	P23	CACNA1A		CACNA1A_Intron6_1		0	FALSE
690	HAP1_cancer	plate2	P24	USP9X	RAD21	USP9X_Intron2_1	RAD21_ENST00000297338_Intron3_Frame1_sgRNA01	392	TRUE	227
691	HAP1_cancer	plate3	A02	ZMYM3	THRAP3	ZMYM3_Intron14_1	THRAP3_ENST00000354618_Intron6_Frame1_sgRNA02	547	TRUE	228
692	HAP1_cancer	plate3	A03	SMARCA4	THRAP3	SMARCA4_Intron6_1	THRAP3_ENST00000354618_Intron6_Frame1_sgRNA02	232	TRUE	229
693	HAP1_cancer	plate3	A04	JAK1	SMAD4	JAK1_Intron13_1	SMAD4_ENST00000398417_Intron4_Frame1_sgRNA01	1098	FALSE
694	HAP1_cancer	plate3	A05	SPTAN1	MYH9	SPTAN1_Intron26_1	MYH9_ENST00000216181_Intron15_Frame1_sgRNA01	335	FALSE
695	HAP1_cancer	plate3	A06	GPS2	SMARCA4	GPS2_Intron5_1	SMARCA4_ENST00000344626_Intron5_Frame1_sgRNA01	576	TRUE	230
696	HAP1_cancer	plate3	A07	KIF1A	PTMA	KIF1A_Intron44_1	PTMA_ENST00000341369_Intron3_Frame1_sgRNA03	364	TRUE	231
697	HAP1_cancer	plate3	A09	MAX	FLNA	MAX_Intron1_1	FLNA_ENST00000369850_Intron38_Frame1_sgRNA01	1286	TRUE	232
698	HAP1_cancer	plate3	A10	USP9X	TMSB4X	USP9X_Intron44_1	TMSB4X_ENST00000451311_Intron2_Frame1_sgRNA02	289	TRUE	233
699	HAP1_cancer	plate3	A11		RB1		RB1_ENST00000267163_Intron16_Frame1_sgRNA01	0	FALSE
700	HAP1_cancer	plate3	A14	NUP93		NUP93_Intron17_1		0	FALSE
701	HAP1_cancer	plate3	A16	CUL1	RAC1	CUL1_Intron9_1	RAC1_ENST00000356142_Intron6_Frame1_sgRNA01	1328	FALSE
702	HAP1_cancer	plate3	A17	MAX	EIF1AX	MAX_Intron1_1	EIF1AX_ENST00000379607_Intron2_Frame1_sgRNA01	794	FALSE
703	HAP1_cancer	plate3	A18	JAK1	SMAD4	JAK1_Intron13_1	SMAD4_ENST00000398417_Intron4_Frame1_sgRNA01	943	FALSE
704	HAP1_cancer	plate3	A19	CHD4	RB1	CHD4_Intron2_1	RB1_ENST00000267163_Intron6_Frame1_sgRNA01	639	TRUE	234
705	HAP1_cancer	plate3	A20	CUL1	EIF1AX	CUL1_Intron9_1	EIF1AX_ENST00000379607_Intron2_Frame1_sgRNA01	1260	FALSE
706	HAP1_cancer	plate3	A23	RPL5	CUL1	RPL5_Intron6_1	CUL1_ENST00000409469_Intron8_Frame1_sgRNA01	379	FALSE
707	HAP1_cancer	plate3	A24	TBL1XR1	MAX	TBL1XR1_Intron14_1	MAX_ENST00000358664_Intron4_Frame1_sgRNA02	714	TRUE	235
708	HAP1_cancer	plate3	B01	BRCA1	RFC1	BRCA1_Intron19_1	RFC1_ENST00000381897_Intron8_Frame1_sgRNA01	1322	TRUE	236
709	HAP1_cancer	plate3	B02	SF3B1	CHD4	SF3B1_Intron3_1	CHD4_ENST00000544040_Intron2_Frame1_sgRNA01	616	TRUE	237
710	HAP1_cancer	plate3	B03	JAK1	EIF1AX	JAK1_Intron13_1	EIF1AX_ENST00000379607_Intron1_Frame1_sgRNA01	99	FALSE
711	HAP1_cancer	plate3	B04	JAK2	CHD4	JAK2_Intron19_1	CHD4_ENST00000544040_Intron34_Frame1_sgRNA01	112	FALSE
712	HAP1_cancer	plate3	B05	MAX	TMSB4X	MAX_Intron1_1	TMSB4X_ENST00000451311_Intron2_Frame1_sgRNA03	1063	FALSE
713	HAP1_cancer	plate3	B06	UNCX		UNCX_Intron2_1		0	FALSE
714	HAP1_cancer	plate3	B07	SPTAN1	FLNA	SPTAN1_Intron29_1	FLNA_ENST00000369850_Intron41_Frame1_sgRNA01	890	FALSE
715	HAP1_cancer	plate3	B08	CTNNB1	EEF2	CTNNB1_Intron4_1	EEF2_ENST00000309311_Intron3_Frame1_sgRNA01	443	FALSE
716	HAP1_cancer	plate3	B09	CUL1	CSDE1	CUL1_Intron9_1	CSDE1_ENST00000438362_Intron3_Frame1_sgRNA02	1434	TRUE	238
717	HAP1_cancer	plate3	B10	HUWE1	EIF1AX	HUWE1_Intron19_1	EIF1AX_ENST00000379607_Intron1_Frame1_sgRNA01	437	FALSE
718	HAP1_cancer	plate3	B11	TSC1	TBL1XR1	TSC1_Intron5_1	TBL1XR1_ENST00000430069_Intron3_Frame1_sgRNA01	408	TRUE	239
719	HAP1_cancer	plate3	B12	JAK1	NUP133	JAK1_Intron13_1	NUP133_ENST00000261396_Intron18_Frame1_sgRNA01	1093	FALSE
720	HAP1_cancer	plate3	B13	NUP93	MAP2K1	NUP93_Intron17_1	MAP2K1_ENST00000307102_Intron7_Frame1_sgRNA01	966	TRUE	240
721	HAP1_cancer	plate3	B14	SMARCA4	DDX3X	SMARCA4_Intron31_1	DDX3X_ENST00000644876_Intron2_Frame1_sgRNA01	713	FALSE
722	HAP1_cancer	plate3	B15	MAX	FLNA	MAX_Intron1_1	FLNA_ENST00000369850_Intron38_Frame1_sgRNA01	169	FALSE
723	HAP1_cancer	plate3	B16	MAP2K1	KIF1A	MAP2K1_Intron8_1	KIF1A_ENST00000498729_Intron41_Frame1_sgRNA01	304	TRUE	241
724	HAP1_cancer	plate3	B19	CTNNB1	SPTAN1	CTNNB1_Intron4_1	SPTAN1_ENST00000630866_Intron16_Frame1_sgRNA01	1174	TRUE	242
725	HAP1_cancer	plate3	B20	USP9X	SPTAN1	USP9X_Intron31_1	SPTAN1_ENST00000630866_Intron14_Frame1_sgRNA01	18	FALSE
726	HAP1_cancer	plate3	B21	SPTAN1	MYH9	SPTAN1_Intron10_1	MYH9_ENST00000216181_Intron10_Frame1_sgRNA01	57	FALSE
727	HAP1_cancer	plate3	B22		NPM1		NPM1_ENST00000517671_Intron5_Frame1_sgRNA02	0	FALSE
728	HAP1_cancer	plate3	B23	DHX9	FLNA	DHX9_Intron16_1	FLNA_ENST00000369850_Intron39_Frame1_sgRNA01	455	TRUE	243
729	HAP1_cancer	plate3	B24	EIF1AX	USP9X	EIF1AX_Intron4_1	USP9X_ENST00000324545_Intron14_Frame1_sgRNA01	90	FALSE
730	HAP1_cancer	plate3	C01	JAK1	HUWE1	JAK1_Intron13_1	HUWE1_ENST00000342160_Intron51_Frame1_sgRNA01	1585	TRUE	244
731	HAP1_cancer	plate3	C02	CTNND1	MYH9	CTNND1_Intron19_1	MYH9_ENST00000216181_Intron10_Frame1_sgRNA01	1732	TRUE	245
732	HAP1_cancer	plate3	C03	SMARCA1	FLNA	SMARCA1_Intron13_1	FLNA_ENST00000369850_Intron8_Frame1_sgRNA01	345	TRUE	246
733	HAP1_cancer	plate3	C04		KIF1A		KIF1A_ENST00000498729_Intron28_Frame1_sgRNA01	0	FALSE
734	HAP1_cancer	plate3	C06	CUL3	CTNND1	CUL3_Intron2_1	CTNND1_ENST00000399050_Intron17_Frame1_sgRNA01	238	FALSE
735	HAP1_cancer	plate3	C07		HUWE1		HUWE1_ENST00000342160_Intron51_Frame1_sgRNA01	0	FALSE
736	HAP1_cancer	plate3	C08	CTNNB1	RBM10	CTNNB1_Intron4_1	RBM10_ENST00000329236_Intron8_Frame1_sgRNA01	450	TRUE	247
737	HAP1_cancer	plate3	C10	TP53	FLNA	TP53_Intron6_2	FLNA_ENST00000369850_Intron45_Frame1_sgRNA01	1331	FALSE
738	HAP1_cancer	plate3	C11	RRAS2	KIF1A	RRAS2_Intron1_2	KIF1A_ENST00000498729_Intron34_Frame1_sgRNA01	213	TRUE	248
739	HAP1_cancer	plate3	C12		IDH1		IDH1_ENST00000345146_Intron8_Frame1_sgRNA02	0	FALSE
740	HAP1_cancer	plate3	C13	ZMYM3	CHD4	ZMYM3_Intron6_1	CHD4_ENST00000544040_Intron2_Frame1_sgRNA01	122	FALSE
741	HAP1_cancer	plate3	C14	ZFP36L2	DHX9	ZFP36L2_Intron1_2	DHX9_ENST00000367549_Intron15_Frame1_sgRNA01	1284	TRUE	249
742	HAP1_cancer	plate3	C15	SMARCA1	SCAF4	SMARCA1_Intron24_1	SCAF4_ENST00000286835_Intron19_Frame1_sgRNA01	305	TRUE	250
743	HAP1_cancer	plate3	C16	TCF12	FLNA	TCF12_Intron4_1	FLNA_ENST00000369850_Intron39_Frame1_sgRNA01	29	FALSE
744	HAP1_cancer	plate3	C17	DDX3X	SF3B1	DDX3X_Intron6_1	SF3B1_ENST00000335508_Intron1_Frame1_sgRNA01	364	TRUE	251
745	HAP1_cancer	plate3	C18	RAC1	CUL1	RAC1_Intron4_2	CUL1_ENST00000409469_Intron6_Frame1_sgRNA02	628	TRUE	252
746	HAP1_cancer	plate3	C19	ASXL1	RBM10	ASXL1_Intron1_1	RBM10_ENST00000329236_Intron5_Frame1_sgRNA01	0	FALSE
747	HAP1_cancer	plate3	C20	TCF12		TCF12_Intron2_1		0	FALSE
748	HAP1_cancer	plate3	C21	RBM10	PPP2R1A	RBM10_Intron4_1	PPP2R1A_ENST00000322088_Intron14_Frame1_sgRNA01	44	FALSE
749	HAP1_cancer	plate3	C22	PTPN11	CSDE1	PTPN11_Intron10_1	CSDE1_ENST00000438362_Intron16_Frame1_sgRNA01	1407	TRUE	253
750	HAP1_cancer	plate3	C24		SPTAN1		SPTAN1_ENST00000630866_Intron45_Frame1_sgRNA01	0	FALSE
751	HAP1_cancer	plate3	D01	RFC1	SPTAN1	RFC1_Intron1_1	SPTAN1_ENST00000630866_Intron16_Frame1_sgRNA01	0	FALSE
752	HAP1_cancer	plate3	D02	PBRM1	FLNA	PBRM1_Intron1_1	FLNA_ENST00000369850_Intron2_Frame1_sgRNA01	239	TRUE	254
753	HAP1_cancer	plate3	D03	INPPL1	FUBP1	INPPL1_Intron6_1	FUBP1_ENST00000370768_Intron2_Frame1_sgRNA01	30	FALSE
754	HAP1_cancer	plate3	D04	CUL3	CTNND1	CUL3_Intron2_1	CTNND1_ENST00000399050_Intron12_Frame1_sgRNA01	311	FALSE
755	HAP1_cancer	plate3	D05	JAK1	IDH1	JAK1_Intron13_1	IDH1_ENST00000345146_Intron8_Frame1_sgRNA02	1542	FALSE
756	HAP1_cancer	plate3	D06	THRAP3	TBL1XR1	THRAP3_Intron11_2	TBL1XR1_ENST00000430069_Intron5_Frame1_sgRNA02	880	TRUE	255
757	HAP1_cancer	plate3	D07	SMARCB1	USP9X	SMARCB1_Intron1_1	USP9X_ENST00000324545_Intron14_Frame1_sgRNA01	121	FALSE
758	HAP1_cancer	plate3	D08		SMAD4		SMAD4_ENST00000398417_Intron5_Frame1_sgRNA01	0	FALSE
759	HAP1_cancer	plate3	D09	SMARCA1	CUL1	SMARCA1_Intron8_1	CUL1_ENST00000409469_Intron14_Frame1_sgRNA01	109	FALSE
760	HAP1_cancer	plate3	D10	USP9X	SPTAN1	USP9X_Intron31_1	SPTAN1_ENST00000630866_Intron14_Frame1_sgRNA01	1253	TRUE	256
761	HAP1_cancer	plate3	D11	XPO1	EEF2	XPO1_Intron12_1	EEF2_ENST00000309311_Intron3_Frame1_sgRNA02	869	TRUE	257
762	HAP1_cancer	plate3	D12	MAX	RAD21	MAX_Intron1_1	RAD21_ENST00000297338_Intron3_Frame1_sgRNA01	600	TRUE	258
763	HAP1_cancer	plate3	D13	EIF1AX	FUBP1	EIF1AX_Intron6_1	FUBP1_ENST00000370768_Intron13_Frame1_sgRNA01	1440	TRUE	259
764	HAP1_cancer	plate3	D14		ZMYM3		ZMYM3_ENST00000314425_Intron2_Frame1_sgRNA01	0	FALSE
765	HAP1_cancer	plate3	D15	MAX	RHOA	MAX_Intron1_1	RHOA_ENST00000418115_Intron3_Frame1_sgRNA03	4	FALSE
766	HAP1_cancer	plate3	D16	MYH9	RBM10	MYH9_Intron30_1	RBM10_ENST00000329236_Intron13_Frame1_sgRNA01	505	TRUE	260
767	HAP1_cancer	plate3	D17	SPTAN1	TMSB4X	SPTAN1_Intron26_1	TMSB4X_ENST00000451311_Intron2_Frame1_sgRNA03	1100	TRUE	261
768	HAP1_cancer	plate3	D18	MYH9	CSDE1	MYH9_Intron28_1	CSDE1_ENST00000438362_Intron16_Frame1_sgRNA01	1194	TRUE	262
769	HAP1_cancer	plate3	D19	SPTAN1	MYH9	SPTAN1_Intron10_1	MYH9_ENST00000216181_Intron10_Frame1_sgRNA01	764	FALSE
770	HAP1_cancer	plate3	D20	FLNA		FLNA_Intron13_1		0	FALSE
771	HAP1_cancer	plate3	D21	CUL1	MYH9	CUL1_Intron10_1	MYH9_ENST00000216181_Intron10_Frame1_sgRNA01	544	TRUE	263
772	HAP1_cancer	plate3	D23	TP53	HUWE1	TP53_Intron9_2	HUWE1_ENST00000342160_Intron73_Frame1_sgRNA01	781	TRUE	264
773	HAP1_cancer	plate3	E01	CHD4	USP9X	CHD4_Intron6_1	USP9X_ENST00000324545_Intron14_Frame1_sgRNA01	698	FALSE
774	HAP1_cancer	plate3	E02	JAK1	CSDE1	JAK1_Intron13_1	CSDE1_ENST00000438362_Intron16_Frame1_sgRNA01	871	FALSE
775	HAP1_cancer	plate3	E03		FLNA		FLNA_ENST00000369850_Intron20_Frame1_sgRNA01	0	FALSE
776	HAP1_cancer	plate3	E04	DDX3X		DDX3X_Intron1_1		0	FALSE
777	HAP1_cancer	plate3	E05	XPO1	RHEB	XPO1_Intron3_1	RHEB_ENST00000262187_Intron2_Frame1_sgRNA01	566	TRUE	265
778	HAP1_cancer	plate3	E06	CUL1	EIF1AX	CUL1_Intron9_1	EIF1AX_ENST00000379607_Intron2_Frame1_sgRNA01	1636	TRUE	266
779	HAP1_cancer	plate3	E07	KDM5C	PPP2R1A	KDM5C_Intron23_1	PPP2R1A_ENST00000322088_Intron11_Frame1_sgRNA01	981	TRUE	267
780	HAP1_cancer	plate3	E08		CHD4		CHD4_ENST00000544040_Intron34_Frame1_sgRNA01	0	FALSE
781	HAP1_cancer	plate3	E09	SMARCA4		SMARCA4_Intron24_1		0	FALSE
782	HAP1_cancer	plate3	E10	MSH2	SMC1A	MSH2_Intron3_1	SMC1A_ENST00000322213_Intron20_Frame1_sgRNA01	0	FALSE
783	HAP1_cancer	plate3	E11	PRKAR1A	GTF2I	PRKAR1A_Intron7_1	GTF2I_ENST00000573035_Intron12_Frame1_sgRNA01	961	TRUE	268
784	HAP1_cancer	plate3	E12	CTNNB1		CTNNB1_Intron10_1		0	FALSE
785	HAP1_cancer	plate3	E14	TCF12		TCF12_Intron4_1		0	FALSE
786	HAP1_cancer	plate3	E15	CUL3	CTNND1	CUL3_Intron2_1	CTNND1_ENST00000399050_Intron12_Frame1_sgRNA01	761	FALSE
787	HAP1_cancer	plate3	E16	TCF12	PTMA	TCF12_Intron4_1	PTMA_ENST00000341369_Intron3_Frame1_sgRNA01	1398	TRUE	269
788	HAP1_cancer	plate3	E17	NRAS	RAC1	NRAS_Intron2_1	RAC1_ENST00000356142_Intron6_Frame1_sgRNA03	90	FALSE
789	HAP1_cancer	plate3	E18	FUBP1	GTF2I	FUBP1_Intron19_1	GTF2I_ENST00000573035_Intron9_Frame1_sgRNA01	385	FALSE
790	HAP1_cancer	plate3	E19	DHX9	CTCF	DHX9_Intron3_1	CTCF_ENST00000264010_Intron10_Frame1_sgRNA01	109	FALSE
791	HAP1_cancer	plate3	E20	CBFB	CSDE1	CBFB_Intron1_1	CSDE1_ENST00000438362_Intron16_Frame1_sgRNA02	256	TRUE	270
792	HAP1_cancer	plate3	E21	SCAF4	DDX3X	SCAF4_Intron9_1	DDX3X_ENST00000644876_Intron7_Frame1_sgRNA01	1	FALSE
793	HAP1_cancer	plate3	E22		KIF1A		KIF1A_ENST00000498729_Intron37_Frame1_sgRNA01	0	FALSE
794	HAP1_cancer	plate3	E23	KDM5C	NF1	KDM5C_Intron23_1	NF1_ENST00000358273_Intron55_Frame1_sgRNA01	139	FALSE
795	HAP1_cancer	plate3	E24	SCAF4	CSDE1	SCAF4_Intron16_1	CSDE1_ENST00000438362_Intron16_Frame1_sgRNA02	657	TRUE	271
796	HAP1_cancer	plate3	F01	FOXA1	STAG2	FOXA1_Intron1_1	STAG2_ENST00000218089_Intron16_Frame1_sgRNA01	18	FALSE
797	HAP1_cancer	plate3	F02	MAX	TMSB4X	MAX_Intron1_1	TMSB4X_ENST00000451311_Intron2_Frame1_sgRNA03	1460	TRUE	272
798	HAP1_cancer	plate3	F03	MAX	HUWE1	MAX_Intron1_1	HUWE1_ENST00000342160_Intron69_Frame1_sgRNA01	1360	TRUE	273
799	HAP1_cancer	plate3	F04	SMARCA4	MAP2K1	SMARCA4_Intron18_1	MAP2K1_ENST00000307102_Intron7_Frame1_sgRNA02	1129	FALSE
800	HAP1_cancer	plate3	F05	DHX9	DAZAP1	DHX9_Intron3_1	DAZAP1_ENST00000233078_Intron2_Frame1_sgRNA01	518	TRUE	274
801	HAP1_cancer	plate3	F06	MYH9	SMARCA4	MYH9_Intron30_1	SMARCA4_ENST00000344626_Intron5_Frame1_sgRNA01	79	FALSE
802	HAP1_cancer	plate3	F07	TCF12		TCF12_Intron4_1		0	FALSE
803	HAP1_cancer	plate3	F09	PRKAR1A		PRKAR1A_Intron7_1		0	FALSE
804	HAP1_cancer	plate3	F12		MAP2K4		MAP2K4_ENST00000415385_Intron2_Frame1_sgRNA02	0	FALSE
805	HAP1_cancer	plate3	F13	NUP93	JAK3	NUP93_Intron17_1	JAK3_ENST00000527670_Intron18_Frame1_sgRNA01	62	FALSE
806	HAP1_cancer	plate3	F14	CREBBP	PRKAR1A	CREBBP_Intron13_1	PRKAR1A_ENST00000358598_Intron10_Frame1_sgRNA01	444	TRUE	275
807	HAP1_cancer	plate3	F15		NPM1		NPM1_ENST00000517671_Intron5_Frame1_sgRNA02	0	FALSE
808	HAP1_cancer	plate3	F16	SPTAN1	PHF6	SPTAN1_Intron26_1	PHF6_ENST00000370803_Intron5_Frame1_sgRNA02	1079	FALSE
809	HAP1_cancer	plate3	F17	PLCG1		PLCG1_Intron16_1		0	FALSE
810	HAP1_cancer	plate3	F18	DHX9	DHX9	DHX9_Intron2_1	DHX9_ENST00000367549_Intron15_Frame1_sgRNA01	137	FALSE
811	HAP1_cancer	plate3	F19	CTNNB1		CTNNB1_Intron4_1		0	FALSE
812	HAP1_cancer	plate3	F20	CTNNB1	GTF2I	CTNNB1_Intron4_1	GTF2I_ENST00000573035_Intron6_Frame1_sgRNA01	1058	TRUE	276
813	HAP1_cancer	plate3	F21		DHX9		DHX9_ENST00000367549_Intron4_Frame1_sgRNA01	0	FALSE
814	HAP1_cancer	plate3	F22	DACH1	RHOA	DACH1_Intron8_2	RHOA_ENST00000418115_Intron3_Frame1_sgRNA02	0	FALSE
815	HAP1_cancer	plate3	F23	TCF12	MSH2	TCF12_Intron4_1	MSH2_ENST00000233146_Intron1_Frame1_sgRNA01	123	FALSE
816	HAP1_cancer	plate3	F24	CUL1		CUL1_Intron9_1		0	FALSE
817	HAP1_cancer	plate3	G01	JAK1	EIF1AX	JAK1_Intron13_1	EIF1AX_ENST00000379607_Intron1_Frame1_sgRNA01	309	FALSE
818	HAP1_cancer	plate3	G03	NUP93	PPP2R1A	NUP93_Intron17_1	PPP2R1A_ENST00000322088_Intron14_Frame1_sgRNA01	1275	TRUE	277
819	HAP1_cancer	plate3	G04	DDX3X	PTMA	DDX3X_Intron1_1	PTMA_ENST00000341369_Intron3_Frame1_sgRNA03	89	FALSE
820	HAP1_cancer	plate3	G05	TP53	RHOA	TP53_Intron9_1	RHOA_ENST00000418115_Intron3_Frame1_sgRNA01	722	TRUE	278
821	HAP1_cancer	plate3	G06	CUL1		CUL1_Intron9_1		0	FALSE
822	HAP1_cancer	plate3	G07	SPTAN1	SF1	SPTAN1_Intron29_1	SF1_ENST00000377387_Intron1_Frame1_sgRNA01	1045	TRUE	279
823	HAP1_cancer	plate3	G08	CHD4	CHD4	CHD4_Intron2_1	CHD4_ENST00000544040_Intron26_Frame1_sgRNA01	375	TRUE	280
824	HAP1_cancer	plate3	G09	JAK1	EIF1AX	JAK1_Intron13_1	EIF1AX_ENST00000379607_Intron1_Frame1_sgRNA01	877	FALSE
825	HAP1_cancer	plate3	G11	NUP93	CHD4	NUP93_Intron17_1	CHD4_ENST00000544040_Intron2_Frame1_sgRNA01	225	TRUE	281
826	HAP1_cancer	plate3	G12	JAK1	IDH1	JAK1_Intron13_1	IDH1_ENST00000345146_Intron8_Frame1_sgRNA02	610	FALSE
827	HAP1_cancer	plate3	G13	RB1	SMAD4	RB1_Intron24_1	SMAD4_ENST00000398417_Intron5_Frame1_sgRNA01	194	FALSE
828	HAP1_cancer	plate3	G14	ZMYM2	DDX3X	ZMYM2_Intron8_1	DDX3X_ENST00000644876_Intron12_Frame1_sgRNA01	628	TRUE	282
829	HAP1_cancer	plate3	G15	STAG2	FLNA	STAG2_Intron5_1	FLNA_ENST00000369850_Intron8_Frame1_sgRNA01	920	FALSE
830	HAP1_cancer	plate3	G16	PLCG1	EIF1AX	PLCG1_Intron16_1	EIF1AX_ENST00000379607_Intron2_Frame1_sgRNA01	222	FALSE
831	HAP1_cancer	plate3	G18	NRAS	RAC1	NRAS_Intron2_1	RAC1_ENST00000356142_Intron6_Frame1_sgRNA03	11	FALSE
832	HAP1_cancer	plate3	G19	ARID1A	MAP2K1	ARID1A_Intron1_1	MAP2K1_ENST00000307102_Intron7_Frame1_sgRNA02	0	FALSE
833	HAP1_cancer	plate3	G20	MAX	MYH9	MAX_Intron2_1	MYH9_ENST00000216181_Intron24_Frame1_sgRNA01	1120	TRUE	283
834	HAP1_cancer	plate3	G21	CUL1	RAC1	CUL1_Intron9_1	RAC1_ENST00000356142_Intron6_Frame1_sgRNA01	762	FALSE
835	HAP1_cancer	plate3	G22	MAX	PTMA	MAX_Intron2_2	PTMA_ENST00000341369_Intron3_Frame1_sgRNA03	6	FALSE
836	HAP1_cancer	plate3	G23	CHD4	PHF6	CHD4_Intron2_1	PHF6_ENST00000370803_Intron5_Frame1_sgRNA01	120	FALSE
837	HAP1_cancer	plate3	G24	PPP2R1A	STAG2	PPP2R1A_Intron5_1	STAG2_ENST00000218089_Intron25_Frame1_sgRNA01	0	FALSE
838	HAP1_cancer	plate3	H01	CTNNB1	SPTAN1	CTNNB1_Intron4_1	SPTAN1_ENST00000630866_Intron16_Frame1_sgRNA01	1132	FALSE
839	HAP1_cancer	plate3	H02	CUL1	MAPK1	CUL1_Intron9_1	MAPK1_ENST00000215832_Intron5_Frame1_sgRNA02	1104	FALSE
840	HAP1_cancer	plate3	H03	KMT2D	THRAP3	KMT2D_Intron13_1	THRAP3_ENST00000354618_Intron6_Frame1_sgRNA02	1557	TRUE	284
841	HAP1_cancer	plate3	H04		FLNA		FLNA_ENST00000369850_Intron10_Frame1_sgRNA01	0	FALSE
842	HAP1_cancer	plate3	H05	CHD4	FLNA	CHD4_Intron6_1	FLNA_ENST00000369850_Intron41_Frame1_sgRNA01	701	FALSE
843	HAP1_cancer	plate3	H06	MAX	BRD7	MAX_Intron1_1	BRD7_ENST00000394689_Intron15_Frame1_sgRNA01	1138	TRUE	285
844	HAP1_cancer	plate3	H07	RARA	STAG2	RARA_Intron5_1	STAG2_ENST00000218089_Intron30_Frame1_sgRNA01	431	TRUE	286
845	HAP1_cancer	plate3	H08	MAX		MAX_Intron2_1		0	FALSE
846	HAP1_cancer	plate3	H09	PTPN11	FLNA	PTPN11_Intron5_1	FLNA_ENST00000369850_Intron38_Frame1_sgRNA01	50	FALSE
847	HAP1_cancer	plate3	H10	NUP93	FLNA	NUP93_Intron7_1	FLNA_ENST00000369850_Intron9_Frame1_sgRNA01	336	TRUE	287
848	HAP1_cancer	plate3	H11	CTNNB1	MSH2	CTNNB1_Intron13_1	MSH2_ENST00000233146_Intron9_Frame1_sgRNA01	0	FALSE
849	HAP1_cancer	plate3	H12	NCOR1	EZH2	NCOR1_Intron9_1	EZH2_ENST00000320356_Intron6_Frame1_sgRNA01	1284	FALSE
850	HAP1_cancer	plate3	H13	CUL1	CSDE1	CUL1_Intron9_1	CSDE1_ENST00000438362_Intron3_Frame1_sgRNA02	628	FALSE
851	HAP1_cancer	plate3	H14	HUWE1	CACNA1A	HUWE1_Intron19_1	CACNA1A_ENST00000638029_Intron10_Frame1_sgRNA01	269	TRUE	288
852	HAP1_cancer	plate3	H15	ARID2	RHEB	ARID2_Intron15_1	RHEB_ENST00000262187_Intron2_Frame1_sgRNA02	12	FALSE
853	HAP1_cancer	plate3	H16	FUBP1	ZMYM3	FUBP1_Intron19_1	ZMYM3_ENST00000314425_Intron13_Frame1_sgRNA01	1132	TRUE	289
854	HAP1_cancer	plate3	H18	CUL1	RAC1	CUL1_Intron9_1	RAC1_ENST00000356142_Intron6_Frame1_sgRNA01	1280	FALSE
855	HAP1_cancer	plate3	H19		ATRX		ATRX_ENST00000373344_Intron22_Frame1_sgRNA01	0	FALSE
856	HAP1_cancer	plate3	H20	KIF1A	PSIP1	KIF1A_Intron29_1	PSIP1_ENST00000380738_Intron14_Frame1_sgRNA01	82	FALSE
857	HAP1_cancer	plate3	H21	NPM1	MAX	NPM1_Intron3_1	MAX_ENST00000358664_Intron4_Frame1_sgRNA03	8	FALSE
858	HAP1_cancer	plate3	H22		DDX3X		DDX3X_ENST00000644876_Intron3_Frame1_sgRNA01	0	FALSE
859	HAP1_cancer	plate3	H23	TCF12		TCF12_Intron4_1		0	FALSE
860	HAP1_cancer	plate3	H24	DDX3X		DDX3X_Intron1_1		0	FALSE
861	HAP1_cancer	plate3	I01	MAX	HUWE1	MAX_Intron1_1	HUWE1_ENST00000342160_Intron43_Frame1_sgRNA01	2	FALSE
862	HAP1_cancer	plate3	I02	CUL3	KIF1A	CUL3_Intron2_1	KIF1A_ENST00000498729_Intron19_Frame1_sgRNA01	1191	TRUE	290
863	HAP1_cancer	plate3	I03	SF1	MSH2	SF1_Intron9_2	MSH2_ENST00000233146_Intron7_Frame1_sgRNA01	552	TRUE	291
864	HAP1_cancer	plate3	I04	NUP93	HUWE1	NUP93_Intron19_1	HUWE1_ENST00000342160_Intron16_Frame1_sgRNA01	620	TRUE	292
865	HAP1_cancer	plate3	I05	JAK1	SCAF4	JAK1_Intron13_1	SCAF4_ENST00000286835_Intron18_Frame1_sgRNA01	1047	TRUE	293
866	HAP1_cancer	plate3	I06	CTNND1	STAG2	CTNND1_Intron19_1	STAG2_ENST00000218089_Intron6_Frame1_sgRNA01	306	TRUE	294
867	HAP1_cancer	plate3	I07	PIK3CA	SPTAN1	PIK3CA_Intron7_1	SPTAN1_ENST00000630866_Intron45_Frame1_sgRNA01	229	FALSE
868	HAP1_cancer	plate3	I08	CHD4	EIF1AX	CHD4_Intron6_1	EIF1AX_ENST00000379607_Intron1_Frame1_sgRNA02	711	TRUE	295
869	HAP1_cancer	plate3	I10	JAK1	CTNND1	JAK1_Intron13_1	CTNND1_ENST00000399050_Intron12_Frame1_sgRNA01	1690	TRUE	296
870	HAP1_cancer	plate3	I11		SMARCA4		SMARCA4_ENST00000344626_Intron4_Frame1_sgRNA01	0	FALSE
871	HAP1_cancer	plate3	I12	PPP2R1A	PHF6	PPP2R1A_Intron6_1	PHF6_ENST00000370803_Intron5_Frame1_sgRNA01	0	FALSE
872	HAP1_cancer	plate3	I13	CNOT9	BCOR	CNOT9_Intron6_1	BCOR_ENST00000378444_Intron8_Frame1_sgRNA01	595	TRUE	297
873	HAP1_cancer	plate3	I14	MAX	TMSB4X	MAX_Intron1_1	TMSB4X_ENST00000451311_Intron2_Frame1_sgRNA02	1298	FALSE
874	HAP1_cancer	plate3	I15	THRAP3	FLNA	THRAP3_Intron8_2	FLNA_ENST00000369850_Intron8_Frame1_sgRNA01	623	TRUE	298
875	HAP1_cancer	plate3	I16	KDM5C	ZMYM3	KDM5C_Intron23_1	ZMYM3_ENST00000314425_Intron23_Frame1_sgRNA01	1815	TRUE	299
876	HAP1_cancer	plate3	I17	CUL1	CSDE1	CUL1_Intron9_1	CSDE1_ENST00000438362_Intron3_Frame1_sgRNA02	0	FALSE
877	HAP1_cancer	plate3	I18	CUL1	CSDE1	CUL1_Intron9_1	CSDE1_ENST00000438362_Intron3_Frame1_sgRNA02	116	FALSE
878	HAP1_cancer	plate3	I19		NUP133		NUP133_ENST00000261396_Intron10_Frame1_sgRNA01	0	FALSE
879	HAP1_cancer	plate3	I20	TBL1XR1	MAX	TBL1XR1_Intron14_1	MAX_ENST00000358664_Intron4_Frame1_sgRNA02	355	FALSE
880	HAP1_cancer	plate3	I21	MAX	EIF1AX	MAX_Intron1_1	EIF1AX_ENST00000379607_Intron2_Frame1_sgRNA01	739	FALSE
881	HAP1_cancer	plate3	I22	SPTAN1	EEF2	SPTAN1_Intron20_1	EEF2_ENST00000309311_Intron14_Frame1_sgRNA01	725	TRUE	300
882	HAP1_cancer	plate3	I23	CUL1	EIF1AX	CUL1_Intron9_1	EIF1AX_ENST00000379607_Intron1_Frame1_sgRNA01	811	FALSE
883	HAP1_cancer	plate3	J01	CHD4		CHD4_Intron2_1		0	FALSE
884	HAP1_cancer	plate3	J02	SCAF4	PSIP1	SCAF4_Intron10_1	PSIP1_ENST00000380738_Intron11_Frame1_sgRNA02	1168	TRUE	301
885	HAP1_cancer	plate3	J03	SCAF4	HUWE1	SCAF4_Intron10_1	HUWE1_ENST00000342160_Intron69_Frame1_sgRNA01	0	FALSE
886	HAP1_cancer	plate3	J04		RPS6KA3		RPS6KA3_ENST00000379565_Intron4_Frame1_sgRNA01	0	FALSE
887	HAP1_cancer	plate3	J05	MAX	FLNA	MAX_Intron1_1	FLNA_ENST00000369850_Intron34_Frame1_sgRNA01	1146	FALSE
888	HAP1_cancer	plate3	J06	SMARCA4	MAP2K1	SMARCA4_Intron18_1	MAP2K1_ENST00000307102_Intron7_Frame1_sgRNA02	1327	TRUE	302
889	HAP1_cancer	plate3	J07	CDK4	HUWE1	CDK4_Intron4_1	HUWE1_ENST00000342160_Intron73_Frame1_sgRNA01	112	FALSE
890	HAP1_cancer	plate3	J08	CTNNB1	THRAP3	CTNNB1_Intron8_1	THRAP3_ENST00000354618_Intron6_Frame1_sgRNA01	645	TRUE	303
891	HAP1_cancer	plate3	J09	MAX	TMSB4X	MAX_Intron1_1	TMSB4X_ENST00000451311_Intron2_Frame1_sgRNA03	0	FALSE
892	HAP1_cancer	plate3	J10	RBM10	HUWE1	RBM10_Intron23_1	HUWE1_ENST00000342160_Intron67_Frame1_sgRNA01	988	FALSE
893	HAP1_cancer	plate3	J11		FLNA		FLNA_ENST00000369850_Intron47_Frame1_sgRNA01	0	FALSE
894	HAP1_cancer	plate3	J12	CTNNB1	SMC3	CTNNB1_Intron4_1	SMC3_ENST00000361804_Intron18_Frame1_sgRNA01	892	FALSE
895	HAP1_cancer	plate3	J13	CBFB	FLNA	CBFB_Intron2_1	FLNA_ENST00000369850_Intron9_Frame1_sgRNA01	37	FALSE
896	HAP1_cancer	plate3	J14	SMARCA4	USP9X	SMARCA4_Intron12_1	USP9X_ENST00000324545_Intron14_Frame1_sgRNA01	737	TRUE	304
897	HAP1_cancer	plate3	J15	TP53	STAG2	TP53_Intron4_1	STAG2_ENST00000218089_Intron6_Frame1_sgRNA01	0	FALSE
898	HAP1_cancer	plate3	J16	CBFB	MYH9	CBFB_Intron4_1	MYH9_ENST00000216181_Intron15_Frame1_sgRNA01	360	TRUE	305
899	HAP1_cancer	plate3	J17	CTNNB1	EIF1AX	CTNNB1_Intron8_1	EIF1AX_ENST00000379607_Intron1_Frame1_sgRNA01	438	TRUE	306
900	HAP1_cancer	plate3	J18	CTNNB1	SPTAN1	CTNNB1_Intron4_1	SPTAN1_ENST00000630866_Intron17_Frame1_sgRNA01	180	FALSE
901	HAP1_cancer	plate3	J20	CUL3		CUL3_Intron2_1		0	FALSE
902	HAP1_cancer	plate3	J21		ARID1A		ARID1A_ENST00000324856_Intron6_Frame1_sgRNA01	0	FALSE
903	HAP1_cancer	plate3	J23		FUBP1		FUBP1_ENST00000370768_Intron16_Frame1_sgRNA01	0	FALSE
904	HAP1_cancer	plate3	J24	THRAP3	CHD4	THRAP3_Intron8_1	CHD4_ENST00000544040_Intron2_Frame1_sgRNA01	167	FALSE
905	HAP1_cancer	plate3	K01		PTMA		PTMA_ENST00000341369_Intron3_Frame1_sgRNA03	0	FALSE
906	HAP1_cancer	plate3	K02	SPTAN1	TP53	SPTAN1_Intron52_1	TP53_ENST00000269305_Intron8_Frame1_sgRNA01	311	FALSE
907	HAP1_cancer	plate3	K03	JAK1	SMAD4	JAK1_Intron13_1	SMAD4_ENST00000398417_Intron4_Frame1_sgRNA01	1346	TRUE	307
908	HAP1_cancer	plate3	K04	SF1		SF1_Intron9_1		0	FALSE
909	HAP1_cancer	plate3	K05	MAX	TMSB4X	MAX_Intron1_1	TMSB4X_ENST00000451311_Intron2_Frame1_sgRNA02	810	FALSE
910	HAP1_cancer	plate3	K06	SF1	CUL1	SF1_Intron9_1	CUL1_ENST00000409469_Intron6_Frame1_sgRNA02	171	FALSE
911	HAP1_cancer	plate3	K07	SMARCB1	MAP2K1	SMARCB1_Intron1_1	MAP2K1_ENST00000307102_Intron7_Frame1_sgRNA02	894	TRUE	308
912	HAP1_cancer	plate3	K08	STAG2		STAG2_Intron5_1		0	FALSE
913	HAP1_cancer	plate3	K09	CHD4	FLNA	CHD4_Intron6_1	FLNA_ENST00000369850_Intron41_Frame1_sgRNA01	382	FALSE
914	HAP1_cancer	plate3	K10	PLCG1	HUWE1	PLCG1_Intron16_1	HUWE1_ENST00000342160_Intron27_Frame1_sgRNA01	1032	TRUE	309
915	HAP1_cancer	plate3	K11	CUL1	CSDE1	CUL1_Intron9_1	CSDE1_ENST00000438362_Intron15_Frame1_sgRNA02	1301	FALSE
916	HAP1_cancer	plate3	K12	CTNNB1	FLNA	CTNNB1_Intron8_1	FLNA_ENST00000369850_Intron38_Frame1_sgRNA01	1011	FALSE
917	HAP1_cancer	plate3	K13	IL7R	RAD21	IL7R_Intron7_2	RAD21_ENST00000297338_Intron10_Frame1_sgRNA01	1463	TRUE	310
918	HAP1_cancer	plate3	K14	RFC1	TP53	RFC1_Intron1_1	TP53_ENST00000269305_Intron8_Frame1_sgRNA01	1298	TRUE	311
919	HAP1_cancer	plate3	K15	SPTAN1	MYH9	SPTAN1_Intron26_1	MYH9_ENST00000216181_Intron15_Frame1_sgRNA01	739	FALSE
920	HAP1_cancer	plate3	K16	CUL1	CSDE1	CUL1_Intron9_1	CSDE1_ENST00000438362_Intron3_Frame1_sgRNA02	1161	FALSE
921	HAP1_cancer	plate3	K17	RBM10	HUWE1	RBM10_Intron23_1	HUWE1_ENST00000342160_Intron67_Frame1_sgRNA01	1501	TRUE	312
922	HAP1_cancer	plate3	K18	SPTAN1	EIF1AX	SPTAN1_Intron33_1	EIF1AX_ENST00000379607_Intron1_Frame1_sgRNA01	340	TRUE	313
923	HAP1_cancer	plate3	K19	TCF12	PTMA	TCF12_Intron4_1	PTMA_ENST00000341369_Intron3_Frame1_sgRNA01	166	FALSE
924	HAP1_cancer	plate3	K20	NCOR1	MYH9	NCOR1_Intron9_1	MYH9_ENST00000216181_Intron10_Frame1_sgRNA01	15	FALSE
925	HAP1_cancer	plate3	K21	RFC1	CHD4	RFC1_Intron1_1	CHD4_ENST00000544040_Intron34_Frame1_sgRNA01	1222	TRUE	314
926	HAP1_cancer	plate3	K22	HUWE1	DDX3X	HUWE1_Intron12_1	DDX3X_ENST00000644876_Intron16_Frame1_sgRNA01	1113	TRUE	315
927	HAP1_cancer	plate3	K23	CREBBP	DDX3X	CREBBP_Intron13_1	DDX3X_ENST00000644876_Intron2_Frame1_sgRNA01	1208	TRUE	316
928	HAP1_cancer	plate3	K24	JAK1	SMAD4	JAK1_Intron13_1	SMAD4_ENST00000398417_Intron4_Frame1_sgRNA01	1236	FALSE
929	HAP1_cancer	plate3	L01	JAK1	CSDE1	JAK1_Intron13_1	CSDE1_ENST00000438362_Intron16_Frame1_sgRNA01	989	TRUE	317
930	HAP1_cancer	plate3	L02	CUL1	THRAP3	CUL1_Intron20_1	THRAP3_ENST00000354618_Intron6_Frame1_sgRNA03	294	TRUE	318
931	HAP1_cancer	plate3	L05	MYH9	FLNA	MYH9_Intron35_1	FLNA_ENST00000369850_Intron2_Frame1_sgRNA01	127	FALSE
932	HAP1_cancer	plate3	L06	RBM10	FLNA	RBM10_Intron14_1	FLNA_ENST00000369850_Intron16_Frame1_sgRNA01	120	FALSE
933	HAP1_cancer	plate3	L07	ARID2	RHEB	ARID2_Intron15_1	RHEB_ENST00000262187_Intron2_Frame1_sgRNA02	1256	TRUE	319
934	HAP1_cancer	plate3	L08	STAG2	MYD88	STAG2_Intron20_1	MYD88_ENST00000652534_Intron1_Frame1_sgRNA01	0	FALSE
935	HAP1_cancer	plate3	L09	DAZAP1	SF1	DAZAP1_Intron3_1	SF1_ENST00000377387_Intron2_Frame1_sgRNA01	90	FALSE
936	HAP1_cancer	plate3	L10	CUL3	DDX3X	CUL3_Intron2_1	DDX3X_ENST00000644876_Intron3_Frame1_sgRNA01	718	FALSE
937	HAP1_cancer	plate3	L11	USP9X	HUWE1	USP9X_Intron27_1	HUWE1_ENST00000342160_Intron69_Frame1_sgRNA01	606	FALSE
938	HAP1_cancer	plate3	L12		STAG2		STAG2_ENST00000218089_Intron6_Frame1_sgRNA01	0	FALSE
939	HAP1_cancer	plate3	L13	CTNNB1		CTNNB1_Intron4_1		0	FALSE
940	HAP1_cancer	plate3	L14		FLNA		FLNA_ENST00000369850_Intron10_Frame1_sgRNA01	0	FALSE
941	HAP1_cancer	plate3	L15	DAZAP1	SF1	DAZAP1_Intron7_1	SF1_ENST00000377387_Intron1_Frame1_sgRNA01	1641	TRUE	320
942	HAP1_cancer	plate3	L16	JAK1	IDH1	JAK1_Intron13_1	IDH1_ENST00000345146_Intron8_Frame1_sgRNA02	1544	FALSE
943	HAP1_cancer	plate3	L17	NF2	PSIP1	NF2_Intron11_1	PSIP1_ENST00000380738_Intron11_Frame1_sgRNA01	0	FALSE
944	HAP1_cancer	plate3	L18	SCAF4	PTMA	SCAF4_Intron10_1	PTMA_ENST00000341369_Intron3_Frame1_sgRNA01	86	FALSE
945	HAP1_cancer	plate3	L19	JAK1	NUP133	JAK1_Intron13_1	NUP133_ENST00000261396_Intron18_Frame1_sgRNA01	1515	TRUE	321
946	HAP1_cancer	plate3	L20	MAX	TMSB4X	MAX_Intron1_1	TMSB4X_ENST00000451311_Intron2_Frame1_sgRNA02	728	FALSE
947	HAP1_cancer	plate3	L21	SMC1A	CUL1	SMC1A_Intron4_1	CUL1_ENST00000409469_Intron14_Frame1_sgRNA02	507	TRUE	322
948	HAP1_cancer	plate3	L22	CHD4	FLNA	CHD4_Intron6_1	FLNA_ENST00000369850_Intron9_Frame1_sgRNA01	414	FALSE
949	HAP1_cancer	plate3	L23	FLNA	DDX3X	FLNA_Intron7_1	DDX3X_ENST00000644876_Intron3_Frame1_sgRNA01	696	FALSE
950	HAP1_cancer	plate3	L24		CTNND1		CTNND1_ENST00000399050_Intron11_Frame1_sgRNA01	0	FALSE
951	HAP1_cancer	plate3	M01		RAD21		RAD21_ENST00000297338_Intron3_Frame1_sgRNA01	0	FALSE
952	HAP1_cancer	plate3	M02	SCAF4	PSIP1	SCAF4_Intron10_1	PSIP1_ENST00000380738_Intron11_Frame1_sgRNA02	221	FALSE
953	HAP1_cancer	plate3	M03	SMARCA4	MAPK1	SMARCA4_Intron12_1	MAPK1_ENST00000215832_Intron5_Frame1_sgRNA02	141	FALSE
954	HAP1_cancer	plate3	M04	CHD4	THRAP3	CHD4_Intron6_1	THRAP3_ENST00000354618_Intron6_Frame1_sgRNA01	1081	TRUE	323
955	HAP1_cancer	plate3	M06	USP9X	RHEB	USP9X_Intron25_1	RHEB_ENST00000262187_Intron2_Frame1_sgRNA01	244	TRUE	324
956	HAP1_cancer	plate3	M07	IDH1	KMT2A	IDH1_Intron4_2	KMT2A_ENST00000534358_Intron7_Frame1_sgRNA01	562	TRUE	325
957	HAP1_cancer	plate3	M08	SCAF4	HUWE1	SCAF4_Intron10_1	HUWE1_ENST00000342160_Intron69_Frame1_sgRNA01	38	FALSE
958	HAP1_cancer	plate3	M09	TCF12	SF3B1	TCF12_Intron4_1	SF3B1_ENST00000335508_Intron14_Frame1_sgRNA01	314	TRUE	326
959	HAP1_cancer	plate3	M10	HUWE1	PTMA	HUWE1_Intron19_1	PTMA_ENST00000341369_Intron3_Frame1_sgRNA01	86	FALSE
960	HAP1_cancer	plate3	M11	CHD4	TP53	CHD4_Intron35_1	TP53_ENST00000269305_Intron8_Frame1_sgRNA01	27	FALSE
961	HAP1_cancer	plate3	M12	JAK1	CDKN1B	JAK1_Intron13_1	CDKN1B_ENST00000228872_Intron1_Frame1_sgRNA02	1468	TRUE	327
962	HAP1_cancer	plate3	M13	CTNNB1	EEF2	CTNNB1_Intron4_1	EEF2_ENST00000309311_Intron3_Frame1_sgRNA01	910	FALSE
963	HAP1_cancer	plate3	M14	CTNNB1	MYH9	CTNNB1_Intron4_1	MYH9_ENST00000216181_Intron15_Frame1_sgRNA01	1531	TRUE	328
964	HAP1_cancer	plate3	M15	PRKAR1A	CHD4	PRKAR1A_Intron7_1	CHD4_ENST00000544040_Intron22_Frame1_sgRNA01	143	FALSE
965	HAP1_cancer	plate3	M16	SMARCB1	THRAP3	SMARCB1_Intron1_1	THRAP3_ENST00000354618_Intron6_Frame1_sgRNA02	194	FALSE
966	HAP1_cancer	plate3	M17	MAX		MAX_Intron1_1		0	FALSE
967	HAP1_cancer	plate3	M19	EEF2	PTMA	EEF2_Intron1_1	PTMA_ENST00000341369_Intron3_Frame1_sgRNA02	15	FALSE
968	HAP1_cancer	plate3	M20	JAK1	IDH1	JAK1_Intron13_1	IDH1_ENST00000345146_Intron8_Frame1_sgRNA02	1317	FALSE
969	HAP1_cancer	plate3	M21	USP9X	FLNA	USP9X_Intron23_1	FLNA_ENST00000369850_Intron12_Frame1_sgRNA01	549	FALSE
970	HAP1_cancer	plate3	M22	CTNNB1	SMC3	CTNNB1_Intron4_1	SMC3_ENST00000361804_Intron18_Frame1_sgRNA01	1148	TRUE	329
971	HAP1_cancer	plate3	M23		DDX3X		DDX3X_ENST00000644876_Intron2_Frame1_sgRNA01	0	FALSE
972	HAP1_cancer	plate3	M24	USP9X	CSDE1	USP9X_Intron6_1	CSDE1_ENST00000438362_Intron15_Frame1_sgRNA02	312	FALSE
973	HAP1_cancer	plate3	N02	JAK1	NUP133	JAK1_Intron13_1	NUP133_ENST00000261396_Intron18_Frame1_sgRNA01	150	FALSE
974	HAP1_cancer	plate3	N03	SPTAN1	MYH9	SPTAN1_Intron26_1	MYH9_ENST00000216181_Intron15_Frame1_sgRNA01	268	FALSE
975	HAP1_cancer	plate3	N04	CTNNB1	XPO1	CTNNB1_Intron4_1	XPO1_ENST00000401558_Intron21_Frame1_sgRNA01	16	FALSE
976	HAP1_cancer	plate3	N05	MYH9	RHEB	MYH9_Intron11_1	RHEB_ENST00000262187_Intron2_Frame1_sgRNA01	1036	TRUE	330
977	HAP1_cancer	plate3	N06	CTNNB1	FLNA	CTNNB1_Intron4_1	FLNA_ENST00000369850_Intron45_Frame1_sgRNA01	92	FALSE
978	HAP1_cancer	plate3	N07	RBM10	FLNA	RBM10_Intron14_1	FLNA_ENST00000369850_Intron16_Frame1_sgRNA01	1	FALSE
979	HAP1_cancer	plate3	N09	TP53	FLNA	TP53_Intron6_2	FLNA_ENST00000369850_Intron45_Frame1_sgRNA01	218	FALSE
980	HAP1_cancer	plate3	N10		TMSB4X		TMSB4X_ENST00000451311_Intron2_Frame1_sgRNA03	0	FALSE
981	HAP1_cancer	plate3	N11		BCOR		BCOR_ENST00000378444_Intron8_Frame1_sgRNA01	0	FALSE
982	HAP1_cancer	plate3	N12	MAX	TMSB4X	MAX_Intron1_1	TMSB4X_ENST00000451311_Intron2_Frame1_sgRNA03	954	FALSE
983	HAP1_cancer	plate3	N13	RFC1	RHOA	RFC1_Intron1_1	RHOA_ENST00000418115_Intron3_Frame1_sgRNA01	140	FALSE
984	HAP1_cancer	plate3	N15	CHD4	FLNA	CHD4_Intron6_1	FLNA_ENST00000369850_Intron9_Frame1_sgRNA01	1322	TRUE	331
985	HAP1_cancer	plate3	N16	SMARCA1	DAZAP1	SMARCA1_Intron2_1	DAZAP1_ENST00000233078_Intron2_Frame1_sgRNA01	0	FALSE
986	HAP1_cancer	plate3	N17		DDX3X		DDX3X_ENST00000644876_Intron2_Frame1_sgRNA01	0	FALSE
987	HAP1_cancer	plate3	N18	CUL1	RAC1	CUL1_Intron9_1	RAC1_ENST00000356142_Intron6_Frame1_sgRNA01	438	FALSE
988	HAP1_cancer	plate3	N19	CACNA1A		CACNA1A_Intron6_1		0	FALSE
989	HAP1_cancer	plate3	N20	DHX9	STAG2	DHX9_Intron2_1	STAG2_ENST00000218089_Intron16_Frame1_sgRNA01	988	TRUE	332
990	HAP1_cancer	plate3	N21	EEF1A1	TBL1XR1	EEF1A1_Intron1_1	TBL1XR1_ENST00000430069_Intron5_Frame1_sgRNA02	237	TRUE	333
991	HAP1_cancer	plate3	N23	CTNNB1	PTMA	CTNNB1_Intron10_1	PTMA_ENST00000341369_Intron3_Frame1_sgRNA01	799	TRUE	334
992	HAP1_cancer	plate3	N24	DAZAP1	RAD21	DAZAP1_Intron3_1	RAD21_ENST00000297338_Intron3_Frame1_sgRNA01	0	FALSE
993	HAP1_cancer	plate3	O02	MAX	KIF1A	MAX_Intron1_1	KIF1A_ENST00000498729_Intron37_Frame1_sgRNA01	994	TRUE	335
994	HAP1_cancer	plate3	O03	SMARCA4	CUL1	SMARCA4_Intron18_1	CUL1_ENST00000409469_Intron14_Frame1_sgRNA01	494	FALSE
995	HAP1_cancer	plate3	O04	ARID1A	PPP2R1A	ARID1A_Intron10_1	PPP2R1A_ENST00000322088_Intron11_Frame1_sgRNA01	398	TRUE	336
996	HAP1_cancer	plate3	O05	RPL22	CSDE1	RPL22_Intron2_1	CSDE1_ENST00000438362_Intron16_Frame1_sgRNA02	1335	TRUE	337
997	HAP1_cancer	plate3	O06	MYH9	FLNA	MYH9_Intron11_1	FLNA_ENST00000369850_Intron44_Frame1_sgRNA01	779	FALSE
998	HAP1_cancer	plate3	O07		SF1		SF1_ENST00000377387_Intron2_Frame1_sgRNA01	0	FALSE
999	HAP1_cancer	plate3	O08	SMARCA4	DDX3X	SMARCA4_Intron18_1	DDX3X_ENST00000644876_Intron16_Frame1_sgRNA01	972	FALSE
1000	HAP1_cancer	plate3	O09	MYH9	EIF1AX	MYH9_Intron21_1	EIF1AX_ENST00000379607_Intron2_Frame1_sgRNA01	308	TRUE	338
1001	HAP1_cancer	plate3	O10	JAK1	IDH1	JAK1_Intron13_1	IDH1_ENST00000345146_Intron8_Frame1_sgRNA02	1647	TRUE	339
1002	HAP1_cancer	plate3	O11	MAX	THRAP3	MAX_Intron2_1	THRAP3_ENST00000354618_Intron6_Frame1_sgRNA01	1236	FALSE
1003	HAP1_cancer	plate3	O12	DICER1	MAX	DICER1_Intron22_1	MAX_ENST00000358664_Intron4_Frame1_sgRNA03	549	TRUE	340
1004	HAP1_cancer	plate3	O13	KMT2A	CTNND1	KMT2A_Intron1_1	CTNND1_ENST00000399050_Intron17_Frame1_sgRNA01	0	FALSE
1005	HAP1_cancer	plate3	O15	SIN3A	SMARCA4	SIN3A_Intron2_1	SMARCA4_ENST00000344626_Intron4_Frame1_sgRNA01	669	TRUE	341
1006	HAP1_cancer	plate3	O16	MYH9		MYH9_Intron21_1		0	FALSE
1007	HAP1_cancer	plate3	O17	JAK1	PLCG1	JAK1_Intron13_1	PLCG1_ENST00000244007_Intron29_Frame1_sgRNA01	557	FALSE
1008	HAP1_cancer	plate3	O18	JAK1	ATRX	JAK1_Intron13_1	ATRX_ENST00000373344_Intron22_Frame1_sgRNA01	226	TRUE	342
1009	HAP1_cancer	plate3	O19	NCOR1	TMSB4X	NCOR1_Intron9_1	TMSB4X_ENST00000451311_Intron2_Frame1_sgRNA02	1550	FALSE
1010	HAP1_cancer	plate3	O20	PDS5B	NPM1	PDS5B_Intron27_1	NPM1_ENST00000517671_Intron2_Frame1_sgRNA02	567	TRUE	343
1011	HAP1_cancer	plate3	O21	PRKAR1A	PHF6	PRKAR1A_Intron9_1	PHF6_ENST00000370803_Intron5_Frame1_sgRNA02	670	TRUE	344
1012	HAP1_cancer	plate3	O22	CBFB		CBFB_Intron4_1		0	FALSE
1013	HAP1_cancer	plate3	O23	MYH9	SMARCA1	MYH9_Intron33_1	SMARCA1_ENST00000371121_Intron15_Frame1_sgRNA01	819	TRUE	345
1014	HAP1_cancer	plate3	O24	JAK1	EIF1AX	JAK1_Intron13_1	EIF1AX_ENST00000379607_Intron1_Frame1_sgRNA01	419	FALSE
1015	HAP1_cancer	plate3	P01	MAX	DDX3X	MAX_Intron1_1	DDX3X_ENST00000644876_Intron3_Frame1_sgRNA01	1601	TRUE	346
1016	HAP1_cancer	plate3	P02	CBFB	CHD4	CBFB_Intron4_1	CHD4_ENST00000544040_Intron6_Frame1_sgRNA01	256	TRUE	347
1017	HAP1_cancer	plate3	P04	SPTAN1	PSIP1	SPTAN1_Intron36_1	PSIP1_ENST00000380738_Intron11_Frame1_sgRNA02	1028	TRUE	348
1018	HAP1_cancer	plate3	P05	MAX	TMSB4X	MAX_Intron1_1	TMSB4X_ENST00000451311_Intron2_Frame1_sgRNA01	719	FALSE
1019	HAP1_cancer	plate3	P07		PHF6		PHF6_ENST00000370803_Intron5_Frame1_sgRNA01	0	FALSE
1020	HAP1_cancer	plate3	P08	TCF12	PPP2R1A	TCF12_Intron2_1	PPP2R1A_ENST00000322088_Intron14_Frame1_sgRNA01	394	TRUE	349
1021	HAP1_cancer	plate3	P11	MAX	PPP2R1A	MAX_Intron1_1	PPP2R1A_ENST00000322088_Intron14_Frame1_sgRNA01	93	FALSE
1022	HAP1_cancer	plate3	P14	MAX	NPM1	MAX_Intron1_1	NPM1_ENST00000517671_Intron2_Frame1_sgRNA01	1085	FALSE
1023	HAP1_cancer	plate3	P15	KIF1A		KIF1A_Intron29_1		0	FALSE
1024	HAP1_cancer	plate3	P16	ERCC2	DDX3X	ERCC2_Intron7_1	DDX3X_ENST00000644876_Intron12_Frame1_sgRNA01	1474	TRUE	350
1025	HAP1_cancer	plate3	P17	JAK1	IDH1	JAK1_Intron13_1	IDH1_ENST00000345146_Intron8_Frame1_sgRNA02	1073	FALSE
1026	HAP1_cancer	plate3	P18		CTNND1		CTNND1_ENST00000399050_Intron10_Frame1_sgRNA01	0	FALSE
1027	HAP1_cancer	plate3	P19	TCF12	FLNA	TCF12_Intron4_1	FLNA_ENST00000369850_Intron39_Frame1_sgRNA01	1195	TRUE	351
1028	HAP1_cancer	plate3	P21	CTNNB1	SMARCA1	CTNNB1_Intron8_1	SMARCA1_ENST00000371121_Intron15_Frame1_sgRNA01	699	FALSE
1029	HAP1_cancer	plate3	P22	GPS2	SMARCA4	GPS2_Intron5_1	SMARCA4_ENST00000344626_Intron5_Frame1_sgRNA01	465	FALSE
1030	HAP1_cancer	plate3	P23	JAK1	IDH1	JAK1_Intron13_1	IDH1_ENST00000345146_Intron8_Frame1_sgRNA02	328	FALSE
1031	HAP1_cancer	plate3	P24	CUL1	RAC1	CUL1_Intron9_1	RAC1_ENST00000356142_Intron6_Frame1_sgRNA01	850	FALSE
1032	HAP1_cancer	plate4	A02	MYH9	PPP2R1A	MYH9_Intron29_1	PPP2R1A_ENST00000322088_Intron11_Frame1_sgRNA01	966	FALSE
1033	HAP1_cancer	plate4	A05	CTNNB1	HUWE1	CTNNB1_Intron6_1	HUWE1_ENST00000342160_Intron49_Frame1_sgRNA01	270	TRUE	352
1034	HAP1_cancer	plate4	A06	MYH9	CSDE1	MYH9_Intron34_1	CSDE1_ENST00000438362_Intron16_Frame1_sgRNA01	1136	FALSE
1035	HAP1_cancer	plate4	A07	NOTCH2	MYH9	NOTCH2_Intron24_1	MYH9_ENST00000216181_Intron8_Frame1_sgRNA01	207	TRUE	353
1036	HAP1_cancer	plate4	A08	SMARCA1	HUWE1	SMARCA1_Intron2_1	HUWE1_ENST00000342160_Intron49_Frame1_sgRNA01	116	FALSE
1037	HAP1_cancer	plate4	A09	SPTAN1	SPTAN1	SPTAN1_Intron43_1	SPTAN1_ENST00000630866_Intron17_Frame1_sgRNA01	795	FALSE
1038	HAP1_cancer	plate4	A10	USP9X	CHD3	USP9X_Intron37_1	CHD3_ENST00000380358_Intron23_Frame1_sgRNA01	269	FALSE
1039	HAP1_cancer	plate4	A11	CBFB	PBRM1	CBFB_Intron1_1	PBRM1_ENST00000409057_Intron25_Frame1_sgRNA01	1089	TRUE	354
1040	HAP1_cancer	plate4	A12	GATA3	BRD4	GATA3_Intron4_1	BRD4_ENST00000263377_Intron10_Frame1_sgRNA01	1008	TRUE	355
1041	HAP1_cancer	plate4	A13	GNAS	CHD8	GNAS_Intron12_1	CHD8_ENST00000646647_Intron16_Frame1_sgRNA01	784	TRUE	356
1042	HAP1_cancer	plate4	A14	DHX9	BRD4	DHX9_Intron12_1	BRD4_ENST00000263377_Intron10_Frame1_sgRNA01	984	FALSE
1043	HAP1_cancer	plate4	A15	RBM10	PPP2R1A	RBM10_Intron21_1	PPP2R1A_ENST00000322088_Intron11_Frame1_sgRNA01	29	FALSE
1044	HAP1_cancer	plate4	A16	CUL3	CHD3	CUL3_Intron3_1	CHD3_ENST00000380358_Intron23_Frame1_sgRNA01	973	TRUE	357
1045	HAP1_cancer	plate4	A17	MSH6	PPP2R1A	MSH6_Intron3_1	PPP2R1A_ENST00000322088_Intron11_Frame1_sgRNA01	834	TRUE	358
1046	HAP1_cancer	plate4	A18		MSH2		MSH2_ENST00000233146_Intron1_Frame1_sgRNA01	0	FALSE
1047	HAP1_cancer	plate4	A19	PPP2R1A	NUP133	PPP2R1A_Intron9_1	NUP133_ENST00000261396_Intron13_Frame1_sgRNA01	1060	FALSE
1048	HAP1_cancer	plate4	A20		CUL3		CUL3_ENST00000264414_Intron6_Frame1_sgRNA01	0	FALSE
1049	HAP1_cancer	plate4	A21		BRD4		BRD4_ENST00000263377_Intron10_Frame1_sgRNA01	0	FALSE
1050	HAP1_cancer	plate4	A22	USP9X	ZMYM2	USP9X_Intron10_1	ZMYM2_ENST00000382874_Intron12_Frame1_sgRNA01	1082	TRUE	359
1051	HAP1_cancer	plate4	A23	SMARCA1	SIN3A	SMARCA1_Intron13_1	SIN3A_ENST00000394947_Intron15_Frame1_sgRNA01	938	FALSE
1052	HAP1_cancer	plate4	A24		FLNA		FLNA_ENST00000369850_Intron44_Frame1_sgRNA01	0	FALSE
1053	HAP1_cancer	plate4	B01	PSIP1	PBRM1	PSIP1_Intron5_1	PBRM1_ENST00000409057_Intron17_Frame1_sgRNA01	1523	TRUE	360
1054	HAP1_cancer	plate4	B02	USP9X	HUWE1	USP9X_Intron24_1	HUWE1_ENST00000342160_Intron49_Frame1_sgRNA01	937	FALSE
1055	HAP1_cancer	plate4	B03		RAD21		RAD21_ENST00000297338_Intron3_Frame1_sgRNA01	0	FALSE
1056	HAP1_cancer	plate4	B04	MAX	BRD4	MAX_Intron1_2	BRD4_ENST00000263377_Intron10_Frame1_sgRNA01	401	TRUE	361
1057	HAP1_cancer	plate4	B05	SMARCA4		SMARCA4_Intron11_1		0	FALSE
1058	HAP1_cancer	plate4	B06	SMC1A	SPTAN1	SMC1A_Intron4_1	SPTAN1_ENST00000630866_Intron17_Frame1_sgRNA01	281	TRUE	362
1059	HAP1_cancer	plate4	B07	PSIP1	FUBP1	PSIP1_Intron5_1	FUBP1_ENST00000370768_Intron16_Frame1_sgRNA01	1219	TRUE	363
1060	HAP1_cancer	plate4	B08	RAC1	ARID1A	RAC1_Intron4_2	ARID1A_ENST00000324856_Intron14_Frame1_sgRNA01	499	TRUE	364
1061	HAP1_cancer	plate4	B09	PTPDC1	VHL	PTPDC1_Intron8_1	VHL_ENST00000256474_Intron2_Frame1_sgRNA01	132	FALSE
1062	HAP1_cancer	plate4	B10		SMARCA4		SMARCA4_ENST00000344626_Intron24_Frame1_sgRNA01	0	FALSE
1063	HAP1_cancer	plate4	B11	SMARCA4	PPP2R1A	SMARCA4_Intron1_1	PPP2R1A_ENST00000322088_Intron11_Frame1_sgRNA01	888	FALSE
1064	HAP1_cancer	plate4	B12	PHF6	MYH9	PHF6_Intron8_1	MYH9_ENST00000216181_Intron8_Frame1_sgRNA01	330	FALSE
1065	HAP1_cancer	plate4	B13	SF3B1	ATF7IP	SF3B1_Intron6_1	ATF7IP_ENST00000544627_Intron9_Frame1_sgRNA01	82	FALSE
1066	HAP1_cancer	plate4	B14		CSDE1		CSDE1_ENST00000438362_Intron15_Frame1_sgRNA02	0	FALSE
1067	HAP1_cancer	plate4	B15	SPTAN1		SPTAN1_Intron26_1		0	FALSE
1068	HAP1_cancer	plate4	B16	DAZAP1	FLNA	DAZAP1_Intron4_1	FLNA_ENST00000369850_Intron39_Frame1_sgRNA01	525	TRUE	365
1069	HAP1_cancer	plate4	B17	MYH9	FLNA	MYH9_Intron32_1	FLNA_ENST00000369850_Intron39_Frame1_sgRNA01	359	FALSE
1070	HAP1_cancer	plate4	B18	MYH9	FLNA	MYH9_Intron35_1	FLNA_ENST00000369850_Intron36_Frame1_sgRNA01	970	TRUE	366
1071	HAP1_cancer	plate4	B19		NUP93		NUP93_ENST00000308159_Intron13_Frame1_sgRNA01	0	FALSE
1072	HAP1_cancer	plate4	B20	DDX3X	PPP2R1A	DDX3X_Intron6_1	PPP2R1A_ENST00000322088_Intron11_Frame1_sgRNA01	882	TRUE	367
1073	HAP1_cancer	plate4	B21	NUP133	MED12	NUP133_Intron4_1	MED12_ENST00000374080_Intron44_Frame1_sgRNA01	141	FALSE
1074	HAP1_cancer	plate4	B22	SMARCA1	SIN3A	SMARCA1_Intron19_1	SIN3A_ENST00000394947_Intron15_Frame1_sgRNA01	960	TRUE	368
1075	HAP1_cancer	plate4	B23	RNF43	SMAD4	RNF43_Intron5_1	SMAD4_ENST00000398417_Intron7_Frame1_sgRNA01	150	FALSE
1076	HAP1_cancer	plate4	B24		TMSB4X		TMSB4X_ENST00000451311_Intron2_Frame1_sgRNA01	0	FALSE
1077	HAP1_cancer	plate4	C01	PSIP1	CHD4	PSIP1_Intron5_1	CHD4_ENST00000544040_Intron34_Frame1_sgRNA01	377	TRUE	369
1078	HAP1_cancer	plate4	C02	STAG2	PPP2R1A	STAG2_Intron20_1	PPP2R1A_ENST00000322088_Intron11_Frame1_sgRNA01	736	FALSE
1079	HAP1_cancer	plate4	C04	MAX	PPP2R1A	MAX_Intron1_1	PPP2R1A_ENST00000322088_Intron11_Frame1_sgRNA01	80	FALSE
1080	HAP1_cancer	plate4	C05	CHD4	IDH2	CHD4_Intron26_1	IDH2_ENST00000330062_Intron7_Frame1_sgRNA01	33	FALSE
1081	HAP1_cancer	plate4	C06	DHX9	BRD4	DHX9_Intron5_1	BRD4_ENST00000263377_Intron10_Frame1_sgRNA01	1445	TRUE	370
1082	HAP1_cancer	plate4	C07	CHD4	NUP93	CHD4_Intron2_1	NUP93_ENST00000308159_Intron13_Frame1_sgRNA01	637	TRUE	371
1083	HAP1_cancer	plate4	C08	CHD4	FLNA	CHD4_Intron37_1	FLNA_ENST00000369850_Intron44_Frame1_sgRNA01	436	FALSE
1084	HAP1_cancer	plate4	C09	NUP93		NUP93_Intron7_1		0	FALSE
1085	HAP1_cancer	plate4	C10	KIF1A	PPP2R1A	KIF1A_Intron22_1	PPP2R1A_ENST00000322088_Intron11_Frame1_sgRNA01	927	FALSE
1086	HAP1_cancer	plate4	C11	USP9X	TBL1XR1	USP9X_Intron28_1	TBL1XR1_ENST00000430069_Intron3_Frame1_sgRNA02	1065	TRUE	372
1087	HAP1_cancer	plate4	C12	DAZAP1	SMARCA4	DAZAP1_Intron3_1	SMARCA4_ENST00000344626_Intron24_Frame1_sgRNA01	398	TRUE	373
1088	HAP1_cancer	plate4	C13	MYH9	PPP2R1A	MYH9_Intron30_1	PPP2R1A_ENST00000322088_Intron11_Frame1_sgRNA01	405	FALSE
1089	HAP1_cancer	plate4	C14	SMARCA1	RB1	SMARCA1_Intron2_1	RB1_ENST00000267163_Intron6_Frame1_sgRNA01	703	TRUE	374
1090	HAP1_cancer	plate4	C15	RPL22		RPL22_Intron1_1		0	FALSE
1091	HAP1_cancer	plate4	C16	HUWE1	BRD4	HUWE1_Intron36_1	BRD4_ENST00000263377_Intron10_Frame1_sgRNA01	770	TRUE	375
1092	HAP1_cancer	plate4	C17	DHX9		DHX9_Intron3_1		0	FALSE
1093	HAP1_cancer	plate4	C18	RPL22	KIF1A	RPL22_Intron2_2	KIF1A_ENST00000498729_Intron11_Frame1_sgRNA01	511	TRUE	376
1094	HAP1_cancer	plate4	C19	PSIP1	HUWE1	PSIP1_Intron6_1	HUWE1_ENST00000342160_Intron49_Frame1_sgRNA01	239	TRUE	377
1095	HAP1_cancer	plate4	C20		NUP93		NUP93_ENST00000308159_Intron13_Frame1_sgRNA01	0	FALSE
1096	HAP1_cancer	plate4	C21	USP9X	SPTAN1	USP9X_Intron31_1	SPTAN1_ENST00000630866_Intron17_Frame1_sgRNA01	5	FALSE
1097	HAP1_cancer	plate4	C22	MYH9	MAP2K4	MYH9_Intron11_1	MAP2K4_ENST00000415385_Intron1_Frame1_sgRNA01	1479	TRUE	378
1098	HAP1_cancer	plate4	C23	EIF1AX	NUP93	EIF1AX_Intron3_1	NUP93_ENST00000308159_Intron13_Frame1_sgRNA01	11	FALSE
1099	HAP1_cancer	plate4	C24	DDX3X	CUL3	DDX3X_Intron1_1	CUL3_ENST00000264414_Intron6_Frame1_sgRNA01	736	TRUE	379
1100	HAP1_cancer	plate4	D01		PBRM1		PBRM1_ENST00000409057_Intron25_Frame1_sgRNA01	0	FALSE
1101	HAP1_cancer	plate4	D02	STAG2	SPTAN1	STAG2_Intron15_1	SPTAN1_ENST00000630866_Intron17_Frame1_sgRNA01	288	TRUE	380
1102	HAP1_cancer	plate4	D03	H3-3A	PPP2R1A	H3-3A_Intron4_1	PPP2R1A_ENST00000322088_Intron11_Frame1_sgRNA01	1399	TRUE	381
1103	HAP1_cancer	plate4	D04	MYH9	ZMYM3	MYH9_Intron35_1	ZMYM3_ENST00000314425_Intron18_Frame1_sgRNA01	888	TRUE	382
1104	HAP1_cancer	plate4	D05	DDX3X	RFC1	DDX3X_Intron6_1	RFC1_ENST00000381897_Intron3_Frame1_sgRNA01	91	FALSE
1105	HAP1_cancer	plate4	D06	THRAP3	DDX3X	THRAP3_Intron10_2	DDX3X_ENST00000644876_Intron12_Frame1_sgRNA01	1022	TRUE	383
1106	HAP1_cancer	plate4	D07	SF1	PPP2R1A	SF1_Intron9_1	PPP2R1A_ENST00000322088_Intron11_Frame1_sgRNA01	1520	TRUE	384
1107	HAP1_cancer	plate4	D08	MYH9	MAP2K1	MYH9_Intron18_1	MAP2K1_ENST00000307102_Intron7_Frame1_sgRNA01	170	FALSE
1108	HAP1_cancer	plate4	D09	SPTAN1	SPTAN1	SPTAN1_Intron38_1	SPTAN1_ENST00000630866_Intron17_Frame1_sgRNA01	1559	TRUE	385
1109	HAP1_cancer	plate4	D10		SMAD4		SMAD4_ENST00000398417_Intron7_Frame1_sgRNA01	0	FALSE
1110	HAP1_cancer	plate4	D11	PPP2R1A	NUP133	PPP2R1A_Intron9_1	NUP133_ENST00000261396_Intron13_Frame1_sgRNA01	1349	TRUE	386
1111	HAP1_cancer	plate4	D12	MYH9	SPTAN1	MYH9_Intron18_1	SPTAN1_ENST00000630866_Intron17_Frame1_sgRNA01	763	FALSE
1112	HAP1_cancer	plate4	D13	NPM1		NPM1_Intron9_1		0	FALSE
1113	HAP1_cancer	plate4	D14	SMARCA4	BRD4	SMARCA4_Intron24_1	BRD4_ENST00000263377_Intron10_Frame1_sgRNA01	173	FALSE
1114	HAP1_cancer	plate4	D15	STAG2	THRAP3	STAG2_Intron7_1	THRAP3_ENST00000354618_Intron6_Frame1_sgRNA01	184	FALSE
1115	HAP1_cancer	plate4	D16	USP9X	SIN3A	USP9X_Intron25_1	SIN3A_ENST00000394947_Intron15_Frame1_sgRNA01	429	TRUE	387
1116	HAP1_cancer	plate4	D17	MYH9	HUWE1	MYH9_Intron27_1	HUWE1_ENST00000342160_Intron80_Frame1_sgRNA01	410	FALSE
1117	HAP1_cancer	plate4	D18	SPTA1	ZMYM3	SPTA1_Intron21_1	ZMYM3_ENST00000314425_Intron17_Frame1_sgRNA01	1080	TRUE	388
1118	HAP1_cancer	plate4	D19	KIF1A	HUWE1	KIF1A_Intron24_1	HUWE1_ENST00000342160_Intron49_Frame1_sgRNA01	509	FALSE
1119	HAP1_cancer	plate4	D20	SMARCA4	BRD4	SMARCA4_Intron24_1	BRD4_ENST00000263377_Intron10_Frame1_sgRNA01	553	FALSE
1120	HAP1_cancer	plate4	D21	RHOA	HUWE1	RHOA_Intron2_1	HUWE1_ENST00000342160_Intron49_Frame1_sgRNA01	899	TRUE	389
1121	HAP1_cancer	plate4	D22	RBM10	FLNA	RBM10_Intron17_1	FLNA_ENST00000369850_Intron47_Frame1_sgRNA01	820	TRUE	390
1122	HAP1_cancer	plate4	D23	PTMA		PTMA_Intron4_1		0	FALSE
1123	HAP1_cancer	plate4	D24	MAPK1	BRD4	MAPK1_Intron4_2	BRD4_ENST00000263377_Intron14_Frame1_sgRNA01	258	TRUE	391
1124	HAP1_cancer	plate4	E01	DHX9	FUBP1	DHX9_Intron3_1	FUBP1_ENST00000370768_Intron2_Frame1_sgRNA01	809	TRUE	392
1125	HAP1_cancer	plate4	E02		NUP133		NUP133_ENST00000261396_Intron13_Frame1_sgRNA01	0	FALSE
1126	HAP1_cancer	plate4	E03	FLNA	PTMA	FLNA_Intron15_1	PTMA_ENST00000341369_Intron3_Frame1_sgRNA01	615	TRUE	393
1127	HAP1_cancer	plate4	E04		SMARCA4		SMARCA4_ENST00000344626_Intron24_Frame1_sgRNA01	0	FALSE
1128	HAP1_cancer	plate4	E05	FLNA	IDH2	FLNA_Intron32_1	IDH2_ENST00000330062_Intron7_Frame1_sgRNA01	451	TRUE	394
1129	HAP1_cancer	plate4	E06	KIF1A		KIF1A_Intron29_1		0	FALSE
1130	HAP1_cancer	plate4	E07	FLNA	MAP2K4	FLNA_Intron14_1	MAP2K4_ENST00000415385_Intron1_Frame1_sgRNA02	1404	TRUE	395
1131	HAP1_cancer	plate4	E08	ASXL2		ASXL2_Intron4_1		0	FALSE
1132	HAP1_cancer	plate4	E09	MYH9	THRAP3	MYH9_Intron21_1	THRAP3_ENST00000354618_Intron6_Frame1_sgRNA02	296	TRUE	396
1133	HAP1_cancer	plate4	E10	SMARCA4	IDH2	SMARCA4_Intron13_1	IDH2_ENST00000330062_Intron7_Frame1_sgRNA01	610	FALSE
1134	HAP1_cancer	plate4	E11	SPTAN1	HUWE1	SPTAN1_Intron52_1	HUWE1_ENST00000342160_Intron73_Frame1_sgRNA01	235	FALSE
1135	HAP1_cancer	plate4	E12	SPTAN1	HUWE1	SPTAN1_Intron8_1	HUWE1_ENST00000342160_Intron49_Frame1_sgRNA01	860	FALSE
1136	HAP1_cancer	plate4	E13	SPTAN1	ZMYM3	SPTAN1_Intron43_1	ZMYM3_ENST00000314425_Intron8_Frame1_sgRNA01	600	FALSE
1137	HAP1_cancer	plate4	E14	DHX9	MAP2K4	DHX9_Intron3_1	MAP2K4_ENST00000415385_Intron1_Frame1_sgRNA01	722	TRUE	397
1138	HAP1_cancer	plate4	E15	MYH9	SIN3A	MYH9_Intron35_1	SIN3A_ENST00000394947_Intron15_Frame1_sgRNA01	84	FALSE
1139	HAP1_cancer	plate4	E16	CNOT9	RHEB	CNOT9_Intron1_1	RHEB_ENST00000262187_Intron2_Frame1_sgRNA01	851	TRUE	398
1140	HAP1_cancer	plate4	E17	MTOR	PPP2R1A	MTOR_Intron16_1	PPP2R1A_ENST00000322088_Intron11_Frame1_sgRNA01	1408	TRUE	399
1141	HAP1_cancer	plate4	E18	PTMA	SMAD2	PTMA_Intron1_1	SMAD2_ENST00000262160_Intron4_Frame1_sgRNA01	1509	TRUE	400
1142	HAP1_cancer	plate4	E19	RHOA	FLNA	RHOA_Intron4_1	FLNA_ENST00000369850_Intron44_Frame1_sgRNA01	724	TRUE	401
1143	HAP1_cancer	plate4	E20	NPM1	USP9X	NPM1_Intron10_1	USP9X_ENST00000324545_Intron30_Frame1_sgRNA01	218	FALSE
1144	HAP1_cancer	plate4	E21	KIF1A	FUBP1	KIF1A_Intron22_1	FUBP1_ENST00000370768_Intron18_Frame1_sgRNA01	144	FALSE
1145	HAP1_cancer	plate4	E22	PTMA	PPP2R1A	PTMA_Intron1_2	PPP2R1A_ENST00000322088_Intron11_Frame1_sgRNA01	615	TRUE	402
1146	HAP1_cancer	plate4	E23	MYH9		MYH9_Intron5_1		0	FALSE
1147	HAP1_cancer	plate4	E24	DDX3X	NUP133	DDX3X_Intron6_1	NUP133_ENST00000261396_Intron13_Frame1_sgRNA01	818	TRUE	403
1148	HAP1_cancer	plate4	F01	CUL1		CUL1_Intron4_1		0	FALSE
1149	HAP1_cancer	plate4	F02	PTMA	FLNA	PTMA_Intron2_2	FLNA_ENST00000369850_Intron44_Frame1_sgRNA01	1014	TRUE	404
1150	HAP1_cancer	plate4	F03	SMARCA4	ACVR1B	SMARCA4_Intron36_1	ACVR1B_ENST00000541224_Intron4_Frame1_sgRNA01	125	FALSE
1151	HAP1_cancer	plate4	F04	RBM10	TCF12	RBM10_Intron12_1	TCF12_ENST00000438423_Intron5_Frame1_sgRNA01	0	FALSE
1152	HAP1_cancer	plate4	F05	NPM1	PPP2R1A	NPM1_Intron8_1	PPP2R1A_ENST00000322088_Intron11_Frame1_sgRNA01	704	FALSE
1153	HAP1_cancer	plate4	F06	GTF2I	NUP133	GTF2I_Intron2_1	NUP133_ENST00000261396_Intron17_Frame1_sgRNA01	0	FALSE
1154	HAP1_cancer	plate4	F07	SPTAN1	DDX3X	SPTAN1_Intron38_1	DDX3X_ENST00000644876_Intron14_Frame1_sgRNA01	358	TRUE	405
1155	HAP1_cancer	plate4	F08	STAG2	IDH2	STAG2_Intron4_1	IDH2_ENST00000330062_Intron7_Frame1_sgRNA01	430	TRUE	406
1156	HAP1_cancer	plate4	F09		RFC1		RFC1_ENST00000381897_Intron3_Frame1_sgRNA01	0	FALSE
1157	HAP1_cancer	plate4	F10	FLNA	ZMYM3	FLNA_Intron14_1	ZMYM3_ENST00000314425_Intron17_Frame1_sgRNA01	682	TRUE	407
1158	HAP1_cancer	plate4	F11	FLNA	PPP2R1A	FLNA_Intron6_1	PPP2R1A_ENST00000322088_Intron11_Frame1_sgRNA01	1826	TRUE	408
1159	HAP1_cancer	plate4	F12	RAC1	FLNA	RAC1_Intron3_1	FLNA_ENST00000369850_Intron39_Frame1_sgRNA01	450	FALSE
1160	HAP1_cancer	plate4	F13	FUBP1	SMC1A	FUBP1_Intron19_1	SMC1A_ENST00000322213_Intron20_Frame1_sgRNA01	70	FALSE
1161	HAP1_cancer	plate4	F14	MYH9	BRD4	MYH9_Intron18_1	BRD4_ENST00000263377_Intron10_Frame1_sgRNA01	1288	TRUE	409
1162	HAP1_cancer	plate4	F15		BRD3		BRD3_ENST00000303407_Intron4_Frame1_sgRNA02	0	FALSE
1163	HAP1_cancer	plate4	F16	DHX9	ZMYM3	DHX9_Intron8_1	ZMYM3_ENST00000314425_Intron17_Frame1_sgRNA01	536	TRUE	410
1164	HAP1_cancer	plate4	F18	PPP2R1A	DAZAP1	PPP2R1A_Intron5_1	DAZAP1_ENST00000233078_Intron2_Frame1_sgRNA01	1085	TRUE	411
1165	HAP1_cancer	plate4	F19	SF3B1	PPP2R1A	SF3B1_Intron18_1	PPP2R1A_ENST00000322088_Intron11_Frame1_sgRNA01	737	TRUE	412
1166	HAP1_cancer	plate4	F20	FLNA	CHD4	FLNA_Intron14_1	CHD4_ENST00000544040_Intron38_Frame1_sgRNA01	1155	TRUE	413
1167	HAP1_cancer	plate4	F21	MYH9	SPTAN1	MYH9_Intron13_1	SPTAN1_ENST00000630866_Intron17_Frame1_sgRNA01	135	FALSE
1168	HAP1_cancer	plate4	F22	JAK3	HUWE1	JAK3_Intron10_1	HUWE1_ENST00000342160_Intron49_Frame1_sgRNA01	0	FALSE
1169	HAP1_cancer	plate4	F23		SMARCA4		SMARCA4_ENST00000344626_Intron24_Frame1_sgRNA01	0	FALSE
1170	HAP1_cancer	plate4	F24	RBM10	TCF12	RBM10_Intron12_1	TCF12_ENST00000438423_Intron5_Frame1_sgRNA01	155	FALSE
1171	HAP1_cancer	plate4	G01	RBM10	SMARCA4	RBM10_Intron17_1	SMARCA4_ENST00000344626_Intron24_Frame1_sgRNA01	1228	TRUE	414
1172	HAP1_cancer	plate4	G02	RBM10	MAPK1	RBM10_Intron10_1	MAPK1_ENST00000215832_Intron6_Frame1_sgRNA01	1309	TRUE	415
1173	HAP1_cancer	plate4	G03	PHF6	ZMYM3	PHF6_Intron7_1	ZMYM3_ENST00000314425_Intron17_Frame1_sgRNA01	655	TRUE	416
1174	HAP1_cancer	plate4	G04	RFC1		RFC1_Intron10_1		0	FALSE
1175	HAP1_cancer	plate4	G05	SPTAN1		SPTAN1_Intron20_1		0	FALSE
1176	HAP1_cancer	plate4	G06	SPTAN1	MAP2K4	SPTAN1_Intron36_1	MAP2K4_ENST00000415385_Intron1_Frame1_sgRNA02	1003	FALSE
1177	HAP1_cancer	plate4	G07	EIF1AX	SPTAN1	EIF1AX_Intron6_1	SPTAN1_ENST00000630866_Intron17_Frame1_sgRNA01	532	TRUE	417
1178	HAP1_cancer	plate4	G09	SPTAN1	BRD4	SPTAN1_Intron25_1	BRD4_ENST00000263377_Intron10_Frame1_sgRNA01	312	TRUE	418
1179	HAP1_cancer	plate4	G10	USP9X	MAX	USP9X_Intron24_1	MAX_ENST00000358664_Intron4_Frame1_sgRNA03	219	TRUE	419
1180	HAP1_cancer	plate4	G11	FLNA	PPP2R1A	FLNA_Intron31_1	PPP2R1A_ENST00000322088_Intron11_Frame1_sgRNA01	1149	FALSE
1181	HAP1_cancer	plate4	G12	APOB	SCAF4	APOB_Intron14_1	SCAF4_ENST00000286835_Intron5_Frame1_sgRNA01	720	TRUE	420
1182	HAP1_cancer	plate4	G13	SPTAN1	HUWE1	SPTAN1_Intron47_1	HUWE1_ENST00000342160_Intron80_Frame1_sgRNA01	449	FALSE
1183	HAP1_cancer	plate4	G15	SPTAN1	MGA	SPTAN1_Intron15_1	MGA_ENST00000570161_Intron11_Frame1_sgRNA01	673	TRUE	421
1184	HAP1_cancer	plate4	G17		PPP2R1A		PPP2R1A_ENST00000322088_Intron11_Frame1_sgRNA01	0	FALSE
1185	HAP1_cancer	plate4	G18	FLNA	PPP2R1A	FLNA_Intron21_1	PPP2R1A_ENST00000322088_Intron11_Frame1_sgRNA01	8	FALSE
1186	HAP1_cancer	plate4	G19	CHD4	MAX	CHD4_Intron37_1	MAX_ENST00000358664_Intron4_Frame1_sgRNA01	491	TRUE	422
1187	HAP1_cancer	plate4	G20	SPTAN1	SCAF4	SPTAN1_Intron8_1	SCAF4_ENST00000286835_Intron19_Frame1_sgRNA01	548	FALSE
1188	HAP1_cancer	plate4	G21	MACF1	SMARCA4	MACF1_Intron87_1	SMARCA4_ENST00000344626_Intron24_Frame1_sgRNA01	1318	TRUE	423
1189	HAP1_cancer	plate4	G22	MAPK1	PPP2R1A	MAPK1_Intron4_2	PPP2R1A_ENST00000322088_Intron11_Frame1_sgRNA01	1134	TRUE	424
1190	HAP1_cancer	plate4	G24	SPTAN1	CHD3	SPTAN1_Intron33_1	CHD3_ENST00000380358_Intron23_Frame1_sgRNA01	723	TRUE	425
1191	HAP1_cancer	plate4	H01	PPP2R1A	EZH2	PPP2R1A_Intron6_1	EZH2_ENST00000320356_Intron8_Frame1_sgRNA01	1165	TRUE	426
1192	HAP1_cancer	plate4	H02	KIF1A	BRD4	KIF1A_Intron17_1	BRD4_ENST00000263377_Intron10_Frame1_sgRNA01	424	FALSE
1193	HAP1_cancer	plate4	H03	NPM1	USP9X	NPM1_Intron10_1	USP9X_ENST00000324545_Intron30_Frame1_sgRNA01	614	TRUE	427
1194	HAP1_cancer	plate4	H04	SMARCB1	BRD4	SMARCB1_Intron1_1	BRD4_ENST00000263377_Intron11_Frame1_sgRNA01	17	FALSE
1195	HAP1_cancer	plate4	H05	RBM10	ZMYM3	RBM10_Intron12_1	ZMYM3_ENST00000314425_Intron17_Frame1_sgRNA01	553	FALSE
1196	HAP1_cancer	plate4	H06	CHD4	BRD4	CHD4_Intron26_1	BRD4_ENST00000263377_Intron10_Frame1_sgRNA01	150	FALSE
1197	HAP1_cancer	plate4	H07	SF1	FLNA	SF1_Intron9_1	FLNA_ENST00000369850_Intron47_Frame1_sgRNA01	997	TRUE	428
1198	HAP1_cancer	plate4	H08	KIF1A	FUBP1	KIF1A_Intron43_1	FUBP1_ENST00000370768_Intron16_Frame1_sgRNA01	131	FALSE
1199	HAP1_cancer	plate4	H09	RAC1	ZMYM3	RAC1_Intron3_1	ZMYM3_ENST00000314425_Intron17_Frame1_sgRNA01	254	TRUE	429
1200	HAP1_cancer	plate4	H10	THRAP3	VHL	THRAP3_Intron8_1	VHL_ENST00000256474_Intron2_Frame1_sgRNA01	710	TRUE	430
1201	HAP1_cancer	plate4	H11	EIF1AX	CHD3	EIF1AX_Intron6_1	CHD3_ENST00000380358_Intron23_Frame1_sgRNA01	663	TRUE	431
1202	HAP1_cancer	plate4	H12	MYH9	PPP2R1A	MYH9_Intron35_1	PPP2R1A_ENST00000322088_Intron11_Frame1_sgRNA01	981	FALSE
1203	HAP1_cancer	plate4	H13	RBM10	NUP93	RBM10_Intron7_1	NUP93_ENST00000308159_Intron13_Frame1_sgRNA01	698	TRUE	432
1204	HAP1_cancer	plate4	H14		BRD4		BRD4_ENST00000263377_Intron10_Frame1_sgRNA01	0	FALSE
1205	HAP1_cancer	plate4	H15	PTMA	SPTA1	PTMA_Intron2_2	SPTA1_ENST00000643759_Intron41_Frame1_sgRNA01	202	TRUE	433
1206	HAP1_cancer	plate4	H16	KIF1A	NUP133	KIF1A_Intron45_1	NUP133_ENST00000261396_Intron17_Frame1_sgRNA01	896	TRUE	434
1207	HAP1_cancer	plate4	H17	MYH9	SCAF4	MYH9_Intron34_1	SCAF4_ENST00000286835_Intron17_Frame1_sgRNA01	334	FALSE
1208	HAP1_cancer	plate4	H18		RAF1		RAF1_ENST00000442415_Intron11_Frame1_sgRNA02	0	FALSE
1209	HAP1_cancer	plate4	H19	SMARCA1	CHD3	SMARCA1_Intron7_1	CHD3_ENST00000380358_Intron23_Frame1_sgRNA01	57	FALSE
1210	HAP1_cancer	plate4	H20	EIF1AX	NUP93	EIF1AX_Intron6_2	NUP93_ENST00000308159_Intron13_Frame1_sgRNA01	1317	TRUE	435
1211	HAP1_cancer	plate4	H21	XPO1	PPP2R1A	XPO1_Intron10_1	PPP2R1A_ENST00000322088_Intron11_Frame1_sgRNA01	1	FALSE
1212	HAP1_cancer	plate4	H22	USP9X	ATF7IP	USP9X_Intron25_1	ATF7IP_ENST00000544627_Intron11_Frame1_sgRNA01	725	TRUE	436
1213	HAP1_cancer	plate4	H23	H3-3A	HUWE1	H3-3A_Intron4_1	HUWE1_ENST00000342160_Intron74_Frame1_sgRNA01	32	FALSE
1214	HAP1_cancer	plate4	H24	MYH9	NPM1	MYH9_Intron32_1	NPM1_ENST00000517671_Intron2_Frame1_sgRNA02	440	TRUE	437
1215	HAP1_cancer	plate4	I01	FLNA		FLNA_Intron15_1		0	FALSE
1216	HAP1_cancer	plate4	I02	NPM1	PPP2R1A	NPM1_Intron8_1	PPP2R1A_ENST00000322088_Intron11_Frame1_sgRNA01	838	FALSE
1217	HAP1_cancer	plate4	I03	FLNA	CSDE1	FLNA_Intron28_1	CSDE1_ENST00000438362_Intron16_Frame1_sgRNA01	1065	TRUE	438
1218	HAP1_cancer	plate4	I04	MYH9	MSH2	MYH9_Intron28_1	MSH2_ENST00000233146_Intron1_Frame1_sgRNA01	367	TRUE	439
1219	HAP1_cancer	plate4	I05	CTNNB1	SPTAN1	CTNNB1_Intron8_1	SPTAN1_ENST00000630866_Intron17_Frame1_sgRNA01	718	FALSE
1220	HAP1_cancer	plate4	I06		PPP2R1A		PPP2R1A_ENST00000322088_Intron11_Frame1_sgRNA01	0	FALSE
1221	HAP1_cancer	plate4	I07		PPP2R1A		PPP2R1A_ENST00000322088_Intron11_Frame1_sgRNA01	0	FALSE
1222	HAP1_cancer	plate4	I10	DAZAP1	EIF1AX	DAZAP1_Intron5_1	EIF1AX_ENST00000379607_Intron1_Frame1_sgRNA02	812	TRUE	440
1223	HAP1_cancer	plate4	I11	RBM10	PPP2R1A	RBM10_Intron7_1	PPP2R1A_ENST00000322088_Intron11_Frame1_sgRNA01	1006	TRUE	441
1224	HAP1_cancer	plate4	I12	EEF2		EEF2_Intron12_1		0	FALSE
1225	HAP1_cancer	plate4	I13	RAC1	SPTAN1	RAC1_Intron3_1	SPTAN1_ENST00000630866_Intron17_Frame1_sgRNA01	5	FALSE
1226	HAP1_cancer	plate4	I14	FLNA	NUP93	FLNA_Intron43_1	NUP93_ENST00000308159_Intron13_Frame1_sgRNA01	1217	TRUE	442
1227	HAP1_cancer	plate4	I15	CHD4	FLNA	CHD4_Intron37_1	FLNA_ENST00000369850_Intron35_Frame1_sgRNA01	1035	FALSE
1228	HAP1_cancer	plate4	I16	PPP2R1A	FLNA	PPP2R1A_Intron5_1	FLNA_ENST00000369850_Intron23_Frame1_sgRNA01	800	FALSE
1229	HAP1_cancer	plate4	I17	SF1	MAP2K4	SF1_Intron9_1	MAP2K4_ENST00000415385_Intron1_Frame1_sgRNA02	1209	TRUE	443
1230	HAP1_cancer	plate4	I18		PPP2R1A		PPP2R1A_ENST00000322088_Intron11_Frame1_sgRNA01	0	FALSE
1231	HAP1_cancer	plate4	I19	KIF1A	SPTAN1	KIF1A_Intron22_1	SPTAN1_ENST00000630866_Intron17_Frame1_sgRNA01	1061	FALSE
1232	HAP1_cancer	plate4	I20	RAC1	SCAF4	RAC1_Intron4_2	SCAF4_ENST00000286835_Intron15_Frame1_sgRNA01	820	TRUE	444
1233	HAP1_cancer	plate4	I21	DDX3X	CSDE1	DDX3X_Intron1_1	CSDE1_ENST00000438362_Intron16_Frame1_sgRNA01	660	FALSE
1234	HAP1_cancer	plate4	I22	CUL1	ARID1A	CUL1_Intron10_1	ARID1A_ENST00000324856_Intron14_Frame1_sgRNA01	177	FALSE
1235	HAP1_cancer	plate4	I23	MYH9	SCAF4	MYH9_Intron32_1	SCAF4_ENST00000286835_Intron17_Frame1_sgRNA01	421	TRUE	445
1236	HAP1_cancer	plate4	I24	MAPK1	CD70	MAPK1_Intron4_1	CD70_ENST00000423145_Intron3_Frame1_sgRNA01	371	TRUE	446
1237	HAP1_cancer	plate4	J01		SIN3A		SIN3A_ENST00000394947_Intron15_Frame1_sgRNA01	0	FALSE
1238	HAP1_cancer	plate4	J02	JAK2	NUP93	JAK2_Intron13_1	NUP93_ENST00000308159_Intron13_Frame1_sgRNA01	0	FALSE
1239	HAP1_cancer	plate4	J03	FLNA	PPP2R1A	FLNA_Intron21_1	PPP2R1A_ENST00000322088_Intron11_Frame1_sgRNA01	1462	FALSE
1240	HAP1_cancer	plate4	J04	RPL22	ZMYM3	RPL22_Intron1_2	ZMYM3_ENST00000314425_Intron17_Frame1_sgRNA01	329	TRUE	447
1241	HAP1_cancer	plate4	J05	FUBP1	HUWE1	FUBP1_Intron12_1	HUWE1_ENST00000342160_Intron49_Frame1_sgRNA01	1374	TRUE	448
1242	HAP1_cancer	plate4	J06	RHOA	PPP2R1A	RHOA_Intron2_2	PPP2R1A_ENST00000322088_Intron11_Frame1_sgRNA01	2	FALSE
1243	HAP1_cancer	plate4	J07	DDX3X	SPTAN1	DDX3X_Intron6_1	SPTAN1_ENST00000630866_Intron17_Frame1_sgRNA01	884	TRUE	449
1244	HAP1_cancer	plate4	J08	NPM1		NPM1_Intron4_1		0	FALSE
1245	HAP1_cancer	plate4	J09		NUP93		NUP93_ENST00000308159_Intron13_Frame1_sgRNA01	0	FALSE
1246	HAP1_cancer	plate4	J10		BRD4		BRD4_ENST00000263377_Intron10_Frame1_sgRNA01	0	FALSE
1247	HAP1_cancer	plate4	J11	CSDE1	SPTAN1	CSDE1_Intron12_1	SPTAN1_ENST00000630866_Intron14_Frame1_sgRNA01	265	FALSE
1248	HAP1_cancer	plate4	J12	PPP2R1A	SIN3A	PPP2R1A_Intron1_1	SIN3A_ENST00000394947_Intron15_Frame1_sgRNA01	1155	TRUE	450
1249	HAP1_cancer	plate4	J14	SMARCA4	SMC1A	SMARCA4_Intron34_1	SMC1A_ENST00000322213_Intron1_Frame1_sgRNA01	63	FALSE
1250	HAP1_cancer	plate4	J15	USP9X	HUWE1	USP9X_Intron28_1	HUWE1_ENST00000342160_Intron49_Frame1_sgRNA01	963	TRUE	451
1251	HAP1_cancer	plate4	J16		NOTCH2		NOTCH2_ENST00000256646_Intron4_Frame1_sgRNA01	0	FALSE
1252	HAP1_cancer	plate4	J17	THRAP3	GTF2I	THRAP3_Intron8_1	GTF2I_ENST00000573035_Intron12_Frame1_sgRNA01	233	TRUE	452
1253	HAP1_cancer	plate4	J18	RAC1	SPTAN1	RAC1_Intron3_1	SPTAN1_ENST00000630866_Intron17_Frame1_sgRNA01	2	FALSE
1254	HAP1_cancer	plate4	J19	MTOR	PPP2R1A	MTOR_Intron6_1	PPP2R1A_ENST00000322088_Intron11_Frame1_sgRNA01	637	FALSE
1255	HAP1_cancer	plate4	J20	RB1	VHL	RB1_Intron2_1	VHL_ENST00000256474_Intron2_Frame1_sgRNA01	12	FALSE
1256	HAP1_cancer	plate4	J21	MYH9	BRD4	MYH9_Intron28_1	BRD4_ENST00000263377_Intron10_Frame1_sgRNA01	636	FALSE
1257	HAP1_cancer	plate4	J22	SPTAN1	SPTAN1	SPTAN1_Intron33_1	SPTAN1_ENST00000630866_Intron17_Frame1_sgRNA01	108	FALSE
1258	HAP1_cancer	plate4	J23	NPM1		NPM1_Intron4_1		0	FALSE
1259	HAP1_cancer	plate4	J24	NPM1		NPM1_Intron10_1		0	FALSE
1260	HAP1_cancer	plate4	K01	RBM10	POLQ	RBM10_Intron14_1	POLQ_ENST00000264233_Intron16_Frame1_sgRNA01	1096	TRUE	453
1261	HAP1_cancer	plate4	K02		FLNA		FLNA_ENST00000369850_Intron36_Frame1_sgRNA01	0	FALSE
1262	HAP1_cancer	plate4	K03	SMC3		SMC3_Intron21_1		0	FALSE
1263	HAP1_cancer	plate4	K04	EIF1AX	NUP93	EIF1AX_Intron4_2	NUP93_ENST00000308159_Intron13_Frame1_sgRNA01	411	FALSE
1264	HAP1_cancer	plate4	K05	PSIP1	PPP2R1A	PSIP1_Intron5_1	PPP2R1A_ENST00000322088_Intron11_Frame1_sgRNA01	455	FALSE
1265	HAP1_cancer	plate4	K06	MYH9	PPP2R1A	MYH9_Intron5_1	PPP2R1A_ENST00000322088_Intron11_Frame1_sgRNA01	518	FALSE
1266	HAP1_cancer	plate4	K07	SMARCA4	PPP2R1A	SMARCA4_Intron6_1	PPP2R1A_ENST00000322088_Intron11_Frame1_sgRNA01	1357	TRUE	454
1267	HAP1_cancer	plate4	K08	RAC1	PPP2R1A	RAC1_Intron4_2	PPP2R1A_ENST00000322088_Intron11_Frame1_sgRNA01	2	FALSE
1268	HAP1_cancer	plate4	K09	MYH9	HUWE1	MYH9_Intron27_1	HUWE1_ENST00000342160_Intron49_Frame1_sgRNA01	651	TRUE	455
1269	HAP1_cancer	plate4	K10	SF1		SF1_Intron9_1		0	FALSE
1270	HAP1_cancer	plate4	K11	MYH9	MYH9	MYH9_Intron35_1	MYH9_ENST00000216181_Intron8_Frame1_sgRNA01	974	TRUE	456
1271	HAP1_cancer	plate4	K12	MYH9	AKT1	MYH9_Intron28_1	AKT1_ENST00000554581_Intron1_Frame1_sgRNA02	891	TRUE	457
1272	HAP1_cancer	plate4	K13	CUL3	BRD4	CUL3_Intron3_1	BRD4_ENST00000263377_Intron10_Frame1_sgRNA01	1446	TRUE	458
1273	HAP1_cancer	plate4	K14	FLNA	SIN3A	FLNA_Intron31_1	SIN3A_ENST00000394947_Intron15_Frame1_sgRNA01	1333	TRUE	459
1274	HAP1_cancer	plate4	K15	SPTAN1	KIF1A	SPTAN1_Intron33_1	KIF1A_ENST00000498729_Intron37_Frame1_sgRNA01	430	TRUE	460
1275	HAP1_cancer	plate4	K16	DDX3X	CSDE1	DDX3X_Intron1_1	CSDE1_ENST00000438362_Intron16_Frame1_sgRNA01	840	TRUE	461
1276	HAP1_cancer	plate4	K17	NPM1	MAP2K1	NPM1_Intron10_1	MAP2K1_ENST00000307102_Intron7_Frame1_sgRNA02	1046	TRUE	462
1277	HAP1_cancer	plate4	K18	EEF2	PPP2R1A	EEF2_Intron4_1	PPP2R1A_ENST00000322088_Intron11_Frame1_sgRNA01	786	FALSE
1278	HAP1_cancer	plate4	K19	NPM1		NPM1_Intron10_1		0	FALSE
1279	HAP1_cancer	plate4	K20	PPP2R1A	KIF1A	PPP2R1A_Intron9_1	KIF1A_ENST00000498729_Intron14_Frame1_sgRNA01	300	TRUE	463
1280	HAP1_cancer	plate4	K21	RPL5	FLNA	RPL5_Intron6_1	FLNA_ENST00000369850_Intron44_Frame1_sgRNA01	522	TRUE	464
1281	HAP1_cancer	plate4	K23	EEF2	HUWE1	EEF2_Intron12_1	HUWE1_ENST00000342160_Intron49_Frame1_sgRNA01	61	FALSE
1282	HAP1_cancer	plate4	L01	SPTAN1	CTNNB1	SPTAN1_Intron56_1	CTNNB1_ENST00000643541_Intron8_Frame1_sgRNA01	613	TRUE	465
1283	HAP1_cancer	plate4	L02	FLNA	BRD4	FLNA_Intron31_1	BRD4_ENST00000263377_Intron10_Frame1_sgRNA01	494	TRUE	466
1284	HAP1_cancer	plate4	L03	FLNA	PPP2R1A	FLNA_Intron43_1	PPP2R1A_ENST00000322088_Intron11_Frame1_sgRNA01	387	FALSE
1285	HAP1_cancer	plate4	L04	PPP2R1A	THRAP3	PPP2R1A_Intron5_1	THRAP3_ENST00000354618_Intron6_Frame1_sgRNA01	512	TRUE	467
1286	HAP1_cancer	plate4	L05	THRAP3	SPTAN1	THRAP3_Intron8_2	SPTAN1_ENST00000630866_Intron17_Frame1_sgRNA01	525	TRUE	468
1287	HAP1_cancer	plate4	L06	RAC1	CHD3	RAC1_Intron3_1	CHD3_ENST00000380358_Intron21_Frame1_sgRNA01	1085	TRUE	469
1288	HAP1_cancer	plate4	L07	MACF1	ACVR1B	MACF1_Intron99_1	ACVR1B_ENST00000541224_Intron4_Frame1_sgRNA01	486	TRUE	470
1289	HAP1_cancer	plate4	L08	DDX3X	HUWE1	DDX3X_Intron6_1	HUWE1_ENST00000342160_Intron49_Frame1_sgRNA01	617	TRUE	471
1290	HAP1_cancer	plate4	L09	XPO1	PBRM1	XPO1_Intron16_1	PBRM1_ENST00000409057_Intron15_Frame1_sgRNA01	29	FALSE
1291	HAP1_cancer	plate4	L10	SPTAN1	BRD4	SPTAN1_Intron19_1	BRD4_ENST00000263377_Intron10_Frame1_sgRNA01	143	FALSE
1292	HAP1_cancer	plate4	L11		HUWE1		HUWE1_ENST00000342160_Intron49_Frame1_sgRNA01	0	FALSE
1293	HAP1_cancer	plate4	L12	TP53	SPTAN1	TP53_Intron4_2	SPTAN1_ENST00000630866_Intron17_Frame1_sgRNA01	1268	TRUE	472
1294	HAP1_cancer	plate4	L13	EEF2	CACNA1A	EEF2_Intron7_1	CACNA1A_ENST00000638029_Intron39_Frame1_sgRNA01	219	TRUE	473
1295	HAP1_cancer	plate4	L14	DHX9	SPTAN1	DHX9_Intron2_1	SPTAN1_ENST00000630866_Intron17_Frame1_sgRNA01	1020	TRUE	474
1296	HAP1_cancer	plate4	L15		PPP2R1A		PPP2R1A_ENST00000322088_Intron11_Frame1_sgRNA01	0	FALSE
1297	HAP1_cancer	plate4	L16	FLNA	IL7R	FLNA_Intron4_1	IL7R_ENST00000303115_Intron5_Frame1_sgRNA02	929	TRUE	475
1298	HAP1_cancer	plate4	L17		CSDE1		CSDE1_ENST00000438362_Intron15_Frame1_sgRNA02	0	FALSE
1299	HAP1_cancer	plate4	L18	FLNA	PPP2R1A	FLNA_Intron15_1	PPP2R1A_ENST00000322088_Intron11_Frame1_sgRNA01	965	FALSE
1300	HAP1_cancer	plate4	L19	PHF6	SPTAN1	PHF6_Intron3_1	SPTAN1_ENST00000630866_Intron17_Frame1_sgRNA01	992	FALSE
1301	HAP1_cancer	plate4	L20	PHF6	CUL3	PHF6_Intron7_1	CUL3_ENST00000264414_Intron6_Frame1_sgRNA01	600	TRUE	476
1302	HAP1_cancer	plate4	L21	MYH9	SCAF4	MYH9_Intron32_1	SCAF4_ENST00000286835_Intron17_Frame1_sgRNA01	0	FALSE
1303	HAP1_cancer	plate4	L22	KIF1A	SPTAN1	KIF1A_Intron43_1	SPTAN1_ENST00000630866_Intron17_Frame1_sgRNA01	967	FALSE
1304	HAP1_cancer	plate4	L23	SF1		SF1_Intron9_1		0	FALSE
1305	HAP1_cancer	plate4	L24	KIF1A	ZMYM3	KIF1A_Intron17_1	ZMYM3_ENST00000314425_Intron17_Frame1_sgRNA01	747	TRUE	477
1306	HAP1_cancer	plate4	M02	NUP133	EIF1AX	NUP133_Intron11_1	EIF1AX_ENST00000379607_Intron2_Frame1_sgRNA01	1468	TRUE	478
1307	HAP1_cancer	plate4	M03	CHD4		CHD4_Intron37_1		0	FALSE
1308	HAP1_cancer	plate4	M04	FLNA	PPP2R1A	FLNA_Intron15_1	PPP2R1A_ENST00000322088_Intron11_Frame1_sgRNA01	283	FALSE
1309	HAP1_cancer	plate4	M05		XPO1		XPO1_ENST00000401558_Intron15_Frame1_sgRNA01	0	FALSE
1310	HAP1_cancer	plate4	M06		NUP93		NUP93_ENST00000308159_Intron13_Frame1_sgRNA01	0	FALSE
1311	HAP1_cancer	plate4	M08	SF3B1		SF3B1_Intron9_1		0	FALSE
1312	HAP1_cancer	plate4	M09	PRKAR1A	NPM1	PRKAR1A_Intron7_1	NPM1_ENST00000517671_Intron2_Frame1_sgRNA02	536	TRUE	479
1313	HAP1_cancer	plate4	M10	PRKAR1A	PPP2R1A	PRKAR1A_Intron3_1	PPP2R1A_ENST00000322088_Intron11_Frame1_sgRNA01	1101	TRUE	480
1314	HAP1_cancer	plate4	M11	THRAP3	CUL3	THRAP3_Intron8_1	CUL3_ENST00000264414_Intron6_Frame1_sgRNA01	467	TRUE	481
1315	HAP1_cancer	plate4	M12	SMARCA4	BRD4	SMARCA4_Intron14_1	BRD4_ENST00000263377_Intron10_Frame1_sgRNA01	186	FALSE
1316	HAP1_cancer	plate4	M13	SF3B1	IDH1	SF3B1_Intron3_1	IDH1_ENST00000345146_Intron5_Frame1_sgRNA01	71	FALSE
1317	HAP1_cancer	plate4	M14	SPTAN1	NUP93	SPTAN1_Intron23_1	NUP93_ENST00000308159_Intron13_Frame1_sgRNA01	190	FALSE
1318	HAP1_cancer	plate4	M15		CHD3		CHD3_ENST00000380358_Intron21_Frame1_sgRNA01	0	FALSE
1319	HAP1_cancer	plate4	M16	SPTAN1	RHOA	SPTAN1_Intron33_1	RHOA_ENST00000418115_Intron3_Frame1_sgRNA03	559	TRUE	482
1320	HAP1_cancer	plate4	M17		CREBBP		CREBBP_ENST00000262367_Intron16_Frame1_sgRNA01	0	FALSE
1321	HAP1_cancer	plate4	M18	RHOA	ATRX	RHOA_Intron4_2	ATRX_ENST00000373344_Intron5_Frame1_sgRNA01	705	TRUE	483
1322	HAP1_cancer	plate4	M19	MYH9	CSDE1	MYH9_Intron23_1	CSDE1_ENST00000438362_Intron16_Frame1_sgRNA01	945	FALSE
1323	HAP1_cancer	plate4	M20	NF1	CHD4	NF1_Intron41_1	CHD4_ENST00000544040_Intron38_Frame1_sgRNA01	338	TRUE	484
1324	HAP1_cancer	plate4	M21	SPTAN1	USP9X	SPTAN1_Intron23_1	USP9X_ENST00000324545_Intron30_Frame1_sgRNA01	114	FALSE
1325	HAP1_cancer	plate4	M22	MSH2		MSH2_Intron5_1		0	FALSE
1326	HAP1_cancer	plate4	M23	ARID5B	NPM1	ARID5B_Intron1_1	NPM1_ENST00000517671_Intron2_Frame1_sgRNA02	401	TRUE	485
1327	HAP1_cancer	plate4	M24	CNOT9	NUP93	CNOT9_Intron1_1	NUP93_ENST00000308159_Intron13_Frame1_sgRNA01	227	TRUE	486
1328	HAP1_cancer	plate4	N01	MAX	CUL3	MAX_Intron3_1	CUL3_ENST00000264414_Intron6_Frame1_sgRNA01	576	TRUE	487
1329	HAP1_cancer	plate4	N02	SMARCA4	PPP2R1A	SMARCA4_Intron1_1	PPP2R1A_ENST00000322088_Intron11_Frame1_sgRNA01	556	FALSE
1330	HAP1_cancer	plate4	N03		FUBP1		FUBP1_ENST00000370768_Intron17_Frame1_sgRNA01	0	FALSE
1331	HAP1_cancer	plate4	N04	SPTAN1	SCAF4	SPTAN1_Intron10_1	SCAF4_ENST00000286835_Intron15_Frame1_sgRNA01	663	TRUE	488
1332	HAP1_cancer	plate4	N05	MYH9	CHD4	MYH9_Intron23_1	CHD4_ENST00000544040_Intron2_Frame1_sgRNA01	545	TRUE	489
1333	HAP1_cancer	plate4	N06	FLNA	MTOR	FLNA_Intron6_1	MTOR_ENST00000361445_Intron8_Frame1_sgRNA01	708	TRUE	490
1334	HAP1_cancer	plate4	N07	MAP2K1	AKT1	MAP2K1_Intron8_1	AKT1_ENST00000554581_Intron12_Frame1_sgRNA01	568	TRUE	491
1335	HAP1_cancer	plate4	N08		PBRM1		PBRM1_ENST00000409057_Intron25_Frame1_sgRNA01	0	FALSE
1336	HAP1_cancer	plate4	N09	DHX9	BRD4	DHX9_Intron11_1	BRD4_ENST00000263377_Intron10_Frame1_sgRNA01	199	FALSE
1337	HAP1_cancer	plate4	N10		HUWE1		HUWE1_ENST00000342160_Intron49_Frame1_sgRNA01	0	FALSE
1338	HAP1_cancer	plate4	N11	SF1		SF1_Intron9_1		0	FALSE
1339	HAP1_cancer	plate4	N12	H3-3A	FLNA	H3-3A_Intron4_2	FLNA_ENST00000369850_Intron44_Frame1_sgRNA01	472	FALSE
1340	HAP1_cancer	plate4	N13	NUP93	IDH2	NUP93_Intron9_1	IDH2_ENST00000330062_Intron7_Frame1_sgRNA01	854	TRUE	492
1341	HAP1_cancer	plate4	N14	FLNA	SPTAN1	FLNA_Intron7_1	SPTAN1_ENST00000630866_Intron17_Frame1_sgRNA01	398	TRUE	493
1342	HAP1_cancer	plate4	N15	NUP93	SPTAN1	NUP93_Intron6_1	SPTAN1_ENST00000630866_Intron17_Frame1_sgRNA01	73	FALSE
1343	HAP1_cancer	plate4	N16	FLNA	PPP2R1A	FLNA_Intron6_1	PPP2R1A_ENST00000322088_Intron11_Frame1_sgRNA01	956	FALSE
1344	HAP1_cancer	plate4	N17	MAP2K1	SPTAN1	MAP2K1_Intron2_1	SPTAN1_ENST00000630866_Intron17_Frame1_sgRNA01	386	TRUE	494
1345	HAP1_cancer	plate4	N18	MAX	ZMYM3	MAX_Intron2_1	ZMYM3_ENST00000314425_Intron17_Frame1_sgRNA01	514	FALSE
1346	HAP1_cancer	plate4	N19	DIAPH2	CD70	DIAPH2_Intron3_1	CD70_ENST00000423145_Intron3_Frame1_sgRNA01	1264	TRUE	495
1347	HAP1_cancer	plate4	N20		SMARCA4		SMARCA4_ENST00000344626_Intron24_Frame1_sgRNA01	0	FALSE
1348	HAP1_cancer	plate4	N21	SF3B1	SMARCA4	SF3B1_Intron17_1	SMARCA4_ENST00000344626_Intron24_Frame1_sgRNA01	75	FALSE
1349	HAP1_cancer	plate4	N23	EIF1AX	MYH9	EIF1AX_Intron6_2	MYH9_ENST00000216181_Intron8_Frame1_sgRNA01	601	FALSE
1350	HAP1_cancer	plate4	P01		CREBBP		CREBBP_ENST00000262367_Intron16_Frame1_sgRNA01	0	FALSE
1351	HAP1_cancer	plate4	P02	NUP133	AKT1	NUP133_Intron6_1	AKT1_ENST00000554581_Intron1_Frame1_sgRNA02	670	TRUE	496
1352	HAP1_cancer	plate4	P04	DHX9	CSDE1	DHX9_Intron16_1	CSDE1_ENST00000438362_Intron15_Frame1_sgRNA02	794	TRUE	497
1353	HAP1_cancer	plate4	P05	KIF1A	BRD4	KIF1A_Intron32_1	BRD4_ENST00000263377_Intron10_Frame1_sgRNA01	576	FALSE
1354	HAP1_cancer	plate4	P06	DHX9	TCF12	DHX9_Intron10_1	TCF12_ENST00000438423_Intron5_Frame1_sgRNA01	1194	TRUE	498
1355	HAP1_cancer	plate4	P07	RAC1	SPTAN1	RAC1_Intron4_1	SPTAN1_ENST00000630866_Intron17_Frame1_sgRNA01	4	FALSE
1356	HAP1_cancer	plate4	P08	SMARCA4	CREBBP	SMARCA4_Intron11_1	CREBBP_ENST00000262367_Intron16_Frame1_sgRNA01	671	TRUE	499
1357	HAP1_cancer	plate4	P10	DHX9	NUP93	DHX9_Intron16_1	NUP93_ENST00000308159_Intron13_Frame1_sgRNA01	463	TRUE	500
1358	HAP1_cancer	plate4	P11	ATR	KIF1A	ATR_Intron39_1	KIF1A_ENST00000498729_Intron14_Frame1_sgRNA01	793	TRUE	501
1359	HAP1_cancer	plate4	P12	NPM1	FLNA	NPM1_Intron8_1	FLNA_ENST00000369850_Intron23_Frame1_sgRNA01	1	FALSE
1360	HAP1_cancer	plate4	P13		PPP2R1A		PPP2R1A_ENST00000322088_Intron11_Frame1_sgRNA01	0	FALSE
1361	HAP1_cancer	plate4	P14	CSDE1	SPTAN1	CSDE1_Intron4_1	SPTAN1_ENST00000630866_Intron17_Frame1_sgRNA01	904	TRUE	502
1362	HAP1_cancer	plate4	P15	CHD4	SPTAN1	CHD4_Intron13_1	SPTAN1_ENST00000630866_Intron17_Frame1_sgRNA01	418	FALSE
1363	HAP1_cancer	plate4	P16	DHX9	PRKAR1A	DHX9_Intron2_1	PRKAR1A_ENST00000358598_Intron10_Frame1_sgRNA01	526	TRUE	503
1364	HAP1_cancer	plate4	P17	NPM1	PPP2R1A	NPM1_Intron4_1	PPP2R1A_ENST00000322088_Intron11_Frame1_sgRNA01	870	FALSE
1365	HAP1_cancer	plate4	P19	EEF2	ASXL1	EEF2_Intron10_1	ASXL1_ENST00000375687_Intron10_Frame1_sgRNA01	491	TRUE	504
1366	HAP1_cancer	plate4	P20		PPP2R1A		PPP2R1A_ENST00000322088_Intron11_Frame1_sgRNA01	0	FALSE
1367	HAP1_cancer	plate4	P21	CSDE1	ARID1A	CSDE1_Intron4_1	ARID1A_ENST00000324856_Intron14_Frame1_sgRNA01	320	TRUE	505
1368	HAP1_cancer	plate4	P22	RPL22	SMARCA4	RPL22_Intron1_2	SMARCA4_ENST00000344626_Intron24_Frame1_sgRNA01	738	TRUE	506
1369	HAP1_cancer	plate4	P23	USP9X	FLNA	USP9X_Intron6_1	FLNA_ENST00000369850_Intron39_Frame1_sgRNA01	0	FALSE
1370	HAP1_cancer	plate4	P24	PPP2R1A	FLNA	PPP2R1A_Intron3_1	FLNA_ENST00000369850_Intron34_Frame1_sgRNA01	490	FALSE
1371	HAP1_cancer	plate5	A01	CHD4	VHL	CHD4_Intron37_1	VHL_ENST00000256474_Intron2_Frame1_sgRNA01	23	FALSE
1372	HAP1_cancer	plate5	A02	RBM10	CUL3	RBM10_Intron14_1	CUL3_ENST00000264414_Intron6_Frame1_sgRNA01	403	TRUE	507
1373	HAP1_cancer	plate5	A03	RBM10	CTNND1	RBM10_Intron18_1	CTNND1_ENST00000399050_Intron11_Frame1_sgRNA01	1379	TRUE	508
1374	HAP1_cancer	plate5	A04		PPP2R1A		PPP2R1A_ENST00000322088_Intron11_Frame1_sgRNA01	0	FALSE
1375	HAP1_cancer	plate5	A05	CSDE1	SMARCA1	CSDE1_Intron9_1	SMARCA1_ENST00000371121_Intron11_Frame1_sgRNA01	548	TRUE	509
1376	HAP1_cancer	plate5	A07	XPO1	DAZAP1	XPO1_Intron24_1	DAZAP1_ENST00000233078_Intron9_Frame1_sgRNA01	269	TRUE	510
1377	HAP1_cancer	plate5	A08	NPM1	BRD4	NPM1_Intron9_1	BRD4_ENST00000263377_Intron10_Frame1_sgRNA01	284	FALSE
1378	HAP1_cancer	plate5	A09	CHD4	BRD4	CHD4_Intron9_1	BRD4_ENST00000263377_Intron10_Frame1_sgRNA01	1462	TRUE	511
1379	HAP1_cancer	plate5	A10	SMARCA4	GTF2I	SMARCA4_Intron14_1	GTF2I_ENST00000573035_Intron28_Frame1_sgRNA01	1084	TRUE	512
1380	HAP1_cancer	plate5	A11	FUBP1	DDX3X	FUBP1_Intron1_1	DDX3X_ENST00000644876_Intron12_Frame1_sgRNA01	661	TRUE	513
1381	HAP1_cancer	plate5	A12	KLF5	CHD4	KLF5_Intron1_2	CHD4_ENST00000544040_Intron35_Frame1_sgRNA01	841	TRUE	514
1382	HAP1_cancer	plate5	A13	PRKAR1A	NOTCH2	PRKAR1A_Intron7_1	NOTCH2_ENST00000256646_Intron23_Frame1_sgRNA01	790	TRUE	515
1383	HAP1_cancer	plate5	A14	KIF1A	NUP93	KIF1A_Intron17_1	NUP93_ENST00000308159_Intron13_Frame1_sgRNA01	896	TRUE	516
1384	HAP1_cancer	plate5	A15	RPL22	CHD4	RPL22_Intron1_2	CHD4_ENST00000544040_Intron38_Frame1_sgRNA01	357	TRUE	517
1385	HAP1_cancer	plate5	A17	KIF1A	KIF1A	KIF1A_Intron43_1	KIF1A_ENST00000498729_Intron30_Frame1_sgRNA01	521	TRUE	518
1386	HAP1_cancer	plate5	A18	KIF1A	ZMYM3	KIF1A_Intron17_1	ZMYM3_ENST00000314425_Intron17_Frame1_sgRNA01	474	FALSE
1387	HAP1_cancer	plate5	A19	USP9X	MYH9	USP9X_Intron2_1	MYH9_ENST00000216181_Intron8_Frame1_sgRNA01	609	TRUE	519
1388	HAP1_cancer	plate5	A20	CHD4	SPTAN1	CHD4_Intron9_1	SPTAN1_ENST00000630866_Intron17_Frame1_sgRNA01	997	FALSE
1389	HAP1_cancer	plate5	A21	SMC3	BRD4	SMC3_Intron17_1	BRD4_ENST00000263377_Intron10_Frame1_sgRNA01	574	TRUE	520
1390	HAP1_cancer	plate5	A22	CUL3	MACF1	CUL3_Intron2_1	MACF1_ENST00000361689_Intron41_Frame1_sgRNA01	633	TRUE	521
1391	HAP1_cancer	plate5	A23	KIF1A	NUP93	KIF1A_Intron29_1	NUP93_ENST00000308159_Intron13_Frame1_sgRNA01	552	FALSE
1392	HAP1_cancer	plate5	B01	MYH9		MYH9_Intron33_1		0	FALSE
1393	HAP1_cancer	plate5	B02	CHD4	HUWE1	CHD4_Intron9_1	HUWE1_ENST00000342160_Intron75_Frame1_sgRNA01	288	TRUE	522
1394	HAP1_cancer	plate5	B03	FUBP1	SPTAN1	FUBP1_Intron19_1	SPTAN1_ENST00000630866_Intron17_Frame1_sgRNA01	1050	TRUE	523
1395	HAP1_cancer	plate5	B04	FLNA	PPP2R1A	FLNA_Intron31_1	PPP2R1A_ENST00000322088_Intron11_Frame1_sgRNA01	759	FALSE
1396	HAP1_cancer	plate5	B05	NPM1	PPP2R1A	NPM1_Intron10_1	PPP2R1A_ENST00000322088_Intron11_Frame1_sgRNA01	483	FALSE
1397	HAP1_cancer	plate5	B06	SMARCA4	THRAP3	SMARCA4_Intron24_1	THRAP3_ENST00000354618_Intron6_Frame1_sgRNA01	90	FALSE
1398	HAP1_cancer	plate5	B07	SPTAN1		SPTAN1_Intron25_1		0	FALSE
1399	HAP1_cancer	plate5	B08	MYH9	DHX9	MYH9_Intron27_1	DHX9_ENST00000367549_Intron4_Frame1_sgRNA01	422	TRUE	524
1400	HAP1_cancer	plate5	B09	CSDE1	PPP2R1A	CSDE1_Intron7_1	PPP2R1A_ENST00000322088_Intron11_Frame1_sgRNA01	1446	TRUE	525
1401	HAP1_cancer	plate5	B10	EEF2	PPP2R1A	EEF2_Intron4_1	PPP2R1A_ENST00000322088_Intron11_Frame1_sgRNA01	60	FALSE
1402	HAP1_cancer	plate5	B11	MYH9	BRD3	MYH9_Intron21_1	BRD3_ENST00000303407_Intron4_Frame1_sgRNA02	82	FALSE
1403	HAP1_cancer	plate5	B12	USP9X	IDH2	USP9X_Intron31_1	IDH2_ENST00000330062_Intron7_Frame1_sgRNA01	881	TRUE	526
1404	HAP1_cancer	plate5	B13	PSIP1	EEF2	PSIP1_Intron2_1	EEF2_ENST00000309311_Intron3_Frame1_sgRNA01	185	FALSE
1405	HAP1_cancer	plate5	B14		PBRM1		PBRM1_ENST00000409057_Intron25_Frame1_sgRNA01	0	FALSE
1406	HAP1_cancer	plate5	B15	NPM1	BRD4	NPM1_Intron3_1	BRD4_ENST00000263377_Intron4_Frame1_sgRNA01	1175	TRUE	527
1407	HAP1_cancer	plate5	B16	MYH9	CUL1	MYH9_Intron20_1	CUL1_ENST00000409469_Intron6_Frame1_sgRNA02	23	FALSE
1408	HAP1_cancer	plate5	B17	SMARCA1	SMAD2	SMARCA1_Intron8_1	SMAD2_ENST00000262160_Intron5_Frame1_sgRNA01	219	TRUE	528
1409	HAP1_cancer	plate5	B18	SMC3	MAPK1	SMC3_Intron17_1	MAPK1_ENST00000215832_Intron5_Frame1_sgRNA01	681	TRUE	529
1410	HAP1_cancer	plate5	B19	CUL1	PMS1	CUL1_Intron10_1	PMS1_ENST00000441310_Intron11_Frame1_sgRNA01	704	TRUE	530
1411	HAP1_cancer	plate5	B20	FUBP1	SMARCA4	FUBP1_Intron12_1	SMARCA4_ENST00000344626_Intron24_Frame1_sgRNA01	747	TRUE	531
1412	HAP1_cancer	plate5	B21	SMARCA4	BRD4	SMARCA4_Intron11_1	BRD4_ENST00000263377_Intron10_Frame1_sgRNA01	1002	TRUE	532
1413	HAP1_cancer	plate5	B22	SPTAN1	NUP93	SPTAN1_Intron9_1	NUP93_ENST00000308159_Intron13_Frame1_sgRNA01	716	FALSE
1414	HAP1_cancer	plate5	B23	SMC1A		SMC1A_Intron9_1		0	FALSE
1415	HAP1_cancer	plate5	B24	PHF6	MAPK1	PHF6_Intron8_1	MAPK1_ENST00000215832_Intron6_Frame1_sgRNA01	751	TRUE	533
1416	HAP1_cancer	plate5	C01	PPP2R1A	BRD4	PPP2R1A_Intron6_1	BRD4_ENST00000263377_Intron10_Frame1_sgRNA01	48	FALSE
1417	HAP1_cancer	plate5	C02	MYH9	ATRX	MYH9_Intron28_1	ATRX_ENST00000373344_Intron19_Frame1_sgRNA01	639	TRUE	534
1418	HAP1_cancer	plate5	C03	SPTAN1	USP9X	SPTAN1_Intron52_1	USP9X_ENST00000324545_Intron38_Frame1_sgRNA01	145	FALSE
1419	HAP1_cancer	plate5	C05	MSH2	SPTAN1	MSH2_Intron8_1	SPTAN1_ENST00000630866_Intron17_Frame1_sgRNA01	327	TRUE	535
1420	HAP1_cancer	plate5	C06	EEF2	PPP2R1A	EEF2_Intron4_1	PPP2R1A_ENST00000322088_Intron11_Frame1_sgRNA01	527	FALSE
1421	HAP1_cancer	plate5	C07	MYH9	SPTAN1	MYH9_Intron35_1	SPTAN1_ENST00000630866_Intron17_Frame1_sgRNA01	112	FALSE
1422	HAP1_cancer	plate5	C09	SMARCA4		SMARCA4_Intron1_1		0	FALSE
1423	HAP1_cancer	plate5	C10	HUWE1	CSDE1	HUWE1_Intron21_1	CSDE1_ENST00000438362_Intron3_Frame1_sgRNA02	1	FALSE
1424	HAP1_cancer	plate5	C11	SPTAN1	HUWE1	SPTAN1_Intron25_1	HUWE1_ENST00000342160_Intron49_Frame1_sgRNA01	1059	TRUE	536
1425	HAP1_cancer	plate5	C12	PHF6	MYH9	PHF6_Intron8_1	MYH9_ENST00000216181_Intron8_Frame1_sgRNA01	843	TRUE	537
1426	HAP1_cancer	plate5	C13	USP9X	CHD3	USP9X_Intron37_1	CHD3_ENST00000380358_Intron23_Frame1_sgRNA01	944	TRUE	538
1427	HAP1_cancer	plate5	C14	RAC1	HUWE1	RAC1_Intron4_2	HUWE1_ENST00000342160_Intron49_Frame1_sgRNA01	985	FALSE
1428	HAP1_cancer	plate5	C15		BRD4		BRD4_ENST00000263377_Intron10_Frame1_sgRNA01	0	FALSE
1429	HAP1_cancer	plate5	C16	PSIP1	NUP93	PSIP1_Intron4_1	NUP93_ENST00000308159_Intron12_Frame1_sgRNA02	754	TRUE	539
1430	HAP1_cancer	plate5	C17	RAC1	HUWE1	RAC1_Intron4_2	HUWE1_ENST00000342160_Intron59_Frame1_sgRNA01	1065	TRUE	540
1431	HAP1_cancer	plate5	C18	DHX9	SCAF4	DHX9_Intron16_1	SCAF4_ENST00000286835_Intron15_Frame1_sgRNA01	726	TRUE	541
1432	HAP1_cancer	plate5	C19	EEF2	CHD3	EEF2_Intron11_1	CHD3_ENST00000380358_Intron21_Frame1_sgRNA01	665	TRUE	542
1433	HAP1_cancer	plate5	C20	SPTAN1	CSDE1	SPTAN1_Intron10_1	CSDE1_ENST00000438362_Intron16_Frame1_sgRNA01	628	TRUE	543
1434	HAP1_cancer	plate5	C21	MYH9	PLCG1	MYH9_Intron34_1	PLCG1_ENST00000244007_Intron2_Frame1_sgRNA01	206	TRUE	544
1435	HAP1_cancer	plate5	C22	SMARCA1	MAP2K4	SMARCA1_Intron1_1	MAP2K4_ENST00000415385_Intron1_Frame1_sgRNA02	1044	TRUE	545
1436	HAP1_cancer	plate5	C23		TP53		TP53_ENST00000269305_Intron5_Frame1_sgRNA02	0	FALSE
1437	HAP1_cancer	plate5	C24	FUBP1	NUP133	FUBP1_Intron12_1	NUP133_ENST00000261396_Intron17_Frame1_sgRNA01	648	TRUE	546
1438	HAP1_cancer	plate5	D01	STAG2	FLNA	STAG2_Intron4_1	FLNA_ENST00000369850_Intron36_Frame1_sgRNA01	1099	TRUE	547
1439	HAP1_cancer	plate5	D02	FUBP1	FLNA	FUBP1_Intron1_1	FLNA_ENST00000369850_Intron39_Frame1_sgRNA01	42	FALSE
1440	HAP1_cancer	plate5	D03	XPO1	VHL	XPO1_Intron17_1	VHL_ENST00000256474_Intron2_Frame1_sgRNA01	204	TRUE	548
1441	HAP1_cancer	plate5	D04	SF3B1	PBRM1	SF3B1_Intron6_1	PBRM1_ENST00000409057_Intron15_Frame1_sgRNA01	228	TRUE	549
1442	HAP1_cancer	plate5	D05	CSDE1	SPTAN1	CSDE1_Intron12_1	SPTAN1_ENST00000630866_Intron14_Frame1_sgRNA01	17	FALSE
1443	HAP1_cancer	plate5	D06	PSIP1	ZMYM3	PSIP1_Intron2_1	ZMYM3_ENST00000314425_Intron17_Frame1_sgRNA01	99	FALSE
1444	HAP1_cancer	plate5	D07		SPTAN1		SPTAN1_ENST00000630866_Intron17_Frame1_sgRNA01	0	FALSE
1445	HAP1_cancer	plate5	D08	SPTAN1	SMARCA4	SPTAN1_Intron1_1	SMARCA4_ENST00000344626_Intron24_Frame1_sgRNA01	967	TRUE	550
1446	HAP1_cancer	plate5	D09	STAG2	PPP2R1A	STAG2_Intron4_1	PPP2R1A_ENST00000322088_Intron11_Frame1_sgRNA01	1504	TRUE	551
1447	HAP1_cancer	plate5	D10	NPM1	SPTAN1	NPM1_Intron4_1	SPTAN1_ENST00000630866_Intron17_Frame1_sgRNA01	785	FALSE
1448	HAP1_cancer	plate5	D12	NUP93	SMARCA1	NUP93_Intron4_1	SMARCA1_ENST00000371121_Intron21_Frame1_sgRNA02	164	FALSE
1449	HAP1_cancer	plate5	D13	SPTA1		SPTA1_Intron24_1		0	FALSE
1450	HAP1_cancer	plate5	D14	NUP93	SIN3A	NUP93_Intron7_1	SIN3A_ENST00000394947_Intron15_Frame1_sgRNA01	1136	TRUE	552
1451	HAP1_cancer	plate5	D15	SMARCA4	CHD8	SMARCA4_Intron7_1	CHD8_ENST00000646647_Intron16_Frame1_sgRNA01	369	TRUE	553
1452	HAP1_cancer	plate5	D16	PTMA	ZMYM3	PTMA_Intron4_2	ZMYM3_ENST00000314425_Intron17_Frame1_sgRNA01	61	FALSE
1453	HAP1_cancer	plate5	D17	XPO1	FUBP1	XPO1_Intron24_1	FUBP1_ENST00000370768_Intron17_Frame1_sgRNA01	67	FALSE
1454	HAP1_cancer	plate5	D18	SCAF4	HUWE1	SCAF4_Intron16_1	HUWE1_ENST00000342160_Intron49_Frame1_sgRNA01	818	TRUE	554
1455	HAP1_cancer	plate5	D19	PSIP1	PPP2R1A	PSIP1_Intron5_1	PPP2R1A_ENST00000322088_Intron11_Frame1_sgRNA01	1297	TRUE	555
1456	HAP1_cancer	plate5	D20	USP9X	HUWE1	USP9X_Intron31_1	HUWE1_ENST00000342160_Intron49_Frame1_sgRNA01	470	FALSE
1457	HAP1_cancer	plate5	D21	RB1	CHD3	RB1_Intron2_1	CHD3_ENST00000380358_Intron21_Frame1_sgRNA01	789	TRUE	556
1458	HAP1_cancer	plate5	D22		IDH2		IDH2_ENST00000330062_Intron7_Frame1_sgRNA01	0	FALSE
1459	HAP1_cancer	plate5	D23	NUP133	BRD4	NUP133_Intron6_1	BRD4_ENST00000263377_Intron11_Frame1_sgRNA01	201	TRUE	557
1460	HAP1_cancer	plate5	D24	RBM10	DDX3X	RBM10_Intron17_1	DDX3X_ENST00000644876_Intron14_Frame1_sgRNA01	743	TRUE	558
1461	HAP1_cancer	plate5	E01	KIF1A	BRD4	KIF1A_Intron17_1	BRD4_ENST00000263377_Intron10_Frame1_sgRNA01	950	TRUE	559
1462	HAP1_cancer	plate5	E02	RBM10	ZMYM3	RBM10_Intron14_1	ZMYM3_ENST00000314425_Intron8_Frame1_sgRNA01	940	TRUE	560
1463	HAP1_cancer	plate5	E03	PPP2R1A	FLNA	PPP2R1A_Intron5_1	FLNA_ENST00000369850_Intron23_Frame1_sgRNA01	609	FALSE
1464	HAP1_cancer	plate5	E04	SPTAN1	NUP93	SPTAN1_Intron2_1	NUP93_ENST00000308159_Intron13_Frame1_sgRNA01	954	TRUE	561
1465	HAP1_cancer	plate5	E05	PTMA	RAD21	PTMA_Intron2_2	RAD21_ENST00000297338_Intron3_Frame1_sgRNA01	75	FALSE
1466	HAP1_cancer	plate5	E06	MSH6	CSDE1	MSH6_Intron3_1	CSDE1_ENST00000438362_Intron16_Frame1_sgRNA01	572	TRUE	562
1467	HAP1_cancer	plate5	E07	FLNA	CSDE1	FLNA_Intron7_1	CSDE1_ENST00000438362_Intron16_Frame1_sgRNA01	917	FALSE
1468	HAP1_cancer	plate5	E08	ARID1A	MAP2K4	ARID1A_Intron3_1	MAP2K4_ENST00000415385_Intron1_Frame1_sgRNA01	656	TRUE	563
1469	HAP1_cancer	plate5	E09	MAX	PPP2R1A	MAX_Intron1_1	PPP2R1A_ENST00000322088_Intron11_Frame1_sgRNA01	903	FALSE
1470	HAP1_cancer	plate5	E10	NUP93	FUBP1	NUP93_Intron15_1	FUBP1_ENST00000370768_Intron13_Frame1_sgRNA01	1097	TRUE	564
1471	HAP1_cancer	plate5	E11	SPTAN1	PPP2R1A	SPTAN1_Intron52_1	PPP2R1A_ENST00000322088_Intron11_Frame1_sgRNA01	533	FALSE
1472	HAP1_cancer	plate5	E13	MYH9	PPP2R1A	MYH9_Intron5_1	PPP2R1A_ENST00000322088_Intron11_Frame1_sgRNA01	68	FALSE
1473	HAP1_cancer	plate5	E14	SMARCA4	IDH1	SMARCA4_Intron1_1	IDH1_ENST00000345146_Intron7_Frame1_sgRNA01	183	FALSE
1474	HAP1_cancer	plate5	E15	DACH1	NUP133	DACH1_Intron8_1	NUP133_ENST00000261396_Intron17_Frame1_sgRNA01	1411	TRUE	565
1475	HAP1_cancer	plate5	E16	SMC1A	FLNA	SMC1A_Intron18_1	FLNA_ENST00000369850_Intron36_Frame1_sgRNA01	281	TRUE	566
1476	HAP1_cancer	plate5	E17	CTNND1	NUP93	CTNND1_Intron3_1	NUP93_ENST00000308159_Intron13_Frame1_sgRNA01	772	TRUE	567
1477	HAP1_cancer	plate5	E18	NPM1	SPTAN1	NPM1_Intron3_1	SPTAN1_ENST00000630866_Intron17_Frame1_sgRNA01	695	FALSE
1478	HAP1_cancer	plate5	E19	PTMA	ZMYM3	PTMA_Intron2_1	ZMYM3_ENST00000314425_Intron17_Frame1_sgRNA01	305	TRUE	568
1479	HAP1_cancer	plate5	E20	KIF1A	MSH2	KIF1A_Intron22_1	MSH2_ENST00000233146_Intron1_Frame1_sgRNA01	276	FALSE
1480	HAP1_cancer	plate5	E21	DDX3X	BTG2	DDX3X_Intron6_1	BTG2_ENST00000475157_Intron1_Frame1_sgRNA03	538	TRUE	569
1481	HAP1_cancer	plate5	E22	CUL3	SMARCA4	CUL3_Intron3_1	SMARCA4_ENST00000344626_Intron24_Frame1_sgRNA01	752	TRUE	570
1482	HAP1_cancer	plate5	E23	PHF6	NUP133	PHF6_Intron3_1	NUP133_ENST00000261396_Intron13_Frame1_sgRNA01	605	TRUE	571
1483	HAP1_cancer	plate5	E24	MYH9	SPTAN1	MYH9_Intron13_1	SPTAN1_ENST00000630866_Intron17_Frame1_sgRNA01	1038	FALSE
1484	HAP1_cancer	plate5	F01		ZMYM3		ZMYM3_ENST00000314425_Intron23_Frame1_sgRNA01	0	FALSE
1485	HAP1_cancer	plate5	F02	SCAF4	BRD4	SCAF4_Intron7_1	BRD4_ENST00000263377_Intron10_Frame1_sgRNA01	1285	TRUE	572
1486	HAP1_cancer	plate5	F03		HUWE1		HUWE1_ENST00000342160_Intron49_Frame1_sgRNA01	0	FALSE
1487	HAP1_cancer	plate5	F04	MYH9	SPTAN1	MYH9_Intron18_1	SPTAN1_ENST00000630866_Intron17_Frame1_sgRNA01	826	FALSE
1488	HAP1_cancer	plate5	F05		RAF1		RAF1_ENST00000442415_Intron11_Frame1_sgRNA02	0	FALSE
1489	HAP1_cancer	plate5	F06	NUP133	EIF1AX	NUP133_Intron11_1	EIF1AX_ENST00000379607_Intron2_Frame1_sgRNA01	453	FALSE
1490	HAP1_cancer	plate5	F08	PPP2R1A	SPTAN1	PPP2R1A_Intron5_1	SPTAN1_ENST00000630866_Intron17_Frame1_sgRNA01	108	FALSE
1491	HAP1_cancer	plate5	F09	PTCH1	PPP2R1A	PTCH1_Intron9_1	PPP2R1A_ENST00000322088_Intron11_Frame1_sgRNA01	1491	TRUE	573
1492	HAP1_cancer	plate5	F10	XPO1	SPTAN1	XPO1_Intron10_1	SPTAN1_ENST00000630866_Intron17_Frame1_sgRNA01	724	TRUE	574
1493	HAP1_cancer	plate5	F11	KIF1A	HUWE1	KIF1A_Intron29_1	HUWE1_ENST00000342160_Intron49_Frame1_sgRNA01	937	TRUE	575
1494	HAP1_cancer	plate5	F12	PTPRD	NUP93	PTPRD_Intron32_1	NUP93_ENST00000308159_Intron13_Frame1_sgRNA01	708	TRUE	576
1495	HAP1_cancer	plate5	F13	RAC1	DHX9	RAC1_Intron3_2	DHX9_ENST00000367549_Intron4_Frame1_sgRNA01	509	TRUE	577
1496	HAP1_cancer	plate5	F14	SF3B1	PPP2R1A	SF3B1_Intron2_1	PPP2R1A_ENST00000322088_Intron11_Frame1_sgRNA01	122	FALSE
1497	HAP1_cancer	plate5	F15	PHF6	SPTAN1	PHF6_Intron2_1	SPTAN1_ENST00000630866_Intron17_Frame1_sgRNA01	1025	TRUE	578
1498	HAP1_cancer	plate5	F16	MAPK1	TMSB4X	MAPK1_Intron4_1	TMSB4X_ENST00000451311_Intron2_Frame1_sgRNA01	236	FALSE
1499	HAP1_cancer	plate5	F17	SPTAN1	SPTAN1	SPTAN1_Intron38_1	SPTAN1_ENST00000630866_Intron17_Frame1_sgRNA01	725	FALSE
1500	HAP1_cancer	plate5	F18	PTMA	RHEB	PTMA_Intron4_1	RHEB_ENST00000262187_Intron2_Frame1_sgRNA01	1054	TRUE	579
1501	HAP1_cancer	plate5	F20	PSIP1	MYH9	PSIP1_Intron2_1	MYH9_ENST00000216181_Intron3_Frame1_sgRNA01	730	TRUE	580
1502	HAP1_cancer	plate5	F21	EEF2	FLNA	EEF2_Intron12_1	FLNA_ENST00000369850_Intron35_Frame1_sgRNA01	221	TRUE	581
1503	HAP1_cancer	plate5	F22	FLNA		FLNA_Intron43_1		0	FALSE
1504	HAP1_cancer	plate5	F23	CSDE1	IDH2	CSDE1_Intron4_1	IDH2_ENST00000330062_Intron7_Frame1_sgRNA01	909	TRUE	582
1505	HAP1_cancer	plate5	F24	KLF5	SIN3A	KLF5_Intron1_1	SIN3A_ENST00000394947_Intron15_Frame1_sgRNA01	669	TRUE	583
1506	HAP1_cancer	plate5	G02	NPM1	DHX9	NPM1_Intron9_1	DHX9_ENST00000367549_Intron7_Frame1_sgRNA01	1085	TRUE	584
1507	HAP1_cancer	plate5	G03	SPTAN1	ATF7IP	SPTAN1_Intron31_1	ATF7IP_ENST00000544627_Intron3_Frame1_sgRNA01	1218	TRUE	585
1508	HAP1_cancer	plate5	G04	MYH9	PPP2R1A	MYH9_Intron30_1	PPP2R1A_ENST00000322088_Intron11_Frame1_sgRNA01	1020	TRUE	586
1509	HAP1_cancer	plate5	G05	NPM1	SMARCA1	NPM1_Intron9_1	SMARCA1_ENST00000371121_Intron11_Frame1_sgRNA01	0	FALSE
1510	HAP1_cancer	plate5	G06	MAPK1	TMSB4X	MAPK1_Intron4_1	TMSB4X_ENST00000451311_Intron2_Frame1_sgRNA01	790	TRUE	587
1511	HAP1_cancer	plate5	G07		ZMYM3		ZMYM3_ENST00000314425_Intron17_Frame1_sgRNA01	0	FALSE
1512	HAP1_cancer	plate5	G08	SPTAN1	B2M	SPTAN1_Intron20_1	B2M_ENST00000561424_Intron1_Frame1_sgRNA01	774	TRUE	588
1513	HAP1_cancer	plate5	G09	PTMA	PTMA	PTMA_Intron1_1	PTMA_ENST00000341369_Intron3_Frame1_sgRNA01	629	TRUE	589
1514	HAP1_cancer	plate5	G10	PPP2R1A	CUL1	PPP2R1A_Intron1_1	CUL1_ENST00000409469_Intron14_Frame1_sgRNA01	367	TRUE	590
1515	HAP1_cancer	plate5	G11		NUP93		NUP93_ENST00000308159_Intron13_Frame1_sgRNA01	0	FALSE
1516	HAP1_cancer	plate5	G13	EIF1AX	CHD3	EIF1AX_Intron6_1	CHD3_ENST00000380358_Intron23_Frame1_sgRNA01	575	FALSE
1517	HAP1_cancer	plate5	G14	CTNNB1	SPTAN1	CTNNB1_Intron6_1	SPTAN1_ENST00000630866_Intron17_Frame1_sgRNA01	734	FALSE
1518	HAP1_cancer	plate5	G15	MYH9	PPP2R1A	MYH9_Intron30_1	PPP2R1A_ENST00000322088_Intron11_Frame1_sgRNA01	405	FALSE
1519	HAP1_cancer	plate5	G16	PSIP1	USP9X	PSIP1_Intron4_1	USP9X_ENST00000324545_Intron14_Frame1_sgRNA01	298	TRUE	591
1520	HAP1_cancer	plate5	G17	ARID1A	DACH1	ARID1A_Intron10_1	DACH1_ENST00000613252_Intron3_Frame1_sgRNA01	261	TRUE	592
1521	HAP1_cancer	plate5	G18	SPTAN1	NPM1	SPTAN1_Intron18_1	NPM1_ENST00000517671_Intron2_Frame1_sgRNA02	563	FALSE
1522	HAP1_cancer	plate5	G19	NPM1	SPTAN1	NPM1_Intron11_1	SPTAN1_ENST00000630866_Intron17_Frame1_sgRNA01	1018	TRUE	593
1523	HAP1_cancer	plate5	G20	NPM1	TMSB4X	NPM1_Intron3_1	TMSB4X_ENST00000451311_Intron2_Frame1_sgRNA01	425	TRUE	594
1524	HAP1_cancer	plate5	G21	MYH9	BRD4	MYH9_Intron20_1	BRD4_ENST00000263377_Intron10_Frame1_sgRNA01	358	FALSE
1525	HAP1_cancer	plate5	G22	SMC1A	HUWE1	SMC1A_Intron4_1	HUWE1_ENST00000342160_Intron49_Frame1_sgRNA01	101	FALSE
1526	HAP1_cancer	plate5	G23	SPTAN1	PPP2R1A	SPTAN1_Intron44_1	PPP2R1A_ENST00000322088_Intron11_Frame1_sgRNA01	0	FALSE
1527	HAP1_cancer	plate5	G24	PPP6C	BRD4	PPP6C_Intron7_1	BRD4_ENST00000263377_Intron10_Frame1_sgRNA01	670	TRUE	595
1528	HAP1_cancer	plate5	H01		MAP2K4		MAP2K4_ENST00000415385_Intron1_Frame1_sgRNA02	0	FALSE
1529	HAP1_cancer	plate5	H02	USP9X	MAP2K4	USP9X_Intron9_1	MAP2K4_ENST00000415385_Intron1_Frame1_sgRNA02	612	TRUE	596
1530	HAP1_cancer	plate5	H03	USP9X	PPP2R1A	USP9X_Intron10_1	PPP2R1A_ENST00000322088_Intron2_Frame1_sgRNA01	790	FALSE
1531	HAP1_cancer	plate5	H04	MYH9	SIN3A	MYH9_Intron33_1	SIN3A_ENST00000394947_Intron15_Frame1_sgRNA01	899	TRUE	597
1532	HAP1_cancer	plate5	H05	PRKAR1A	NUP93	PRKAR1A_Intron6_1	NUP93_ENST00000308159_Intron13_Frame1_sgRNA01	984	TRUE	598
1533	HAP1_cancer	plate5	H06	SPTAN1	PBRM1	SPTAN1_Intron52_1	PBRM1_ENST00000409057_Intron10_Frame1_sgRNA01	594	TRUE	599
1534	HAP1_cancer	plate5	H07	NPM1	PPP2R1A	NPM1_Intron8_1	PPP2R1A_ENST00000322088_Intron11_Frame1_sgRNA01	1366	TRUE	600
1535	HAP1_cancer	plate5	H08		PPP2R1A		PPP2R1A_ENST00000322088_Intron11_Frame1_sgRNA01	0	FALSE
1536	HAP1_cancer	plate5	H09	KIF1A	BRD4	KIF1A_Intron17_1	BRD4_ENST00000263377_Intron10_Frame1_sgRNA01	624	FALSE
1537	HAP1_cancer	plate5	H11	RPL22	KIF1A	RPL22_Intron1_2	KIF1A_ENST00000498729_Intron37_Frame1_sgRNA01	386	FALSE
1538	HAP1_cancer	plate5	H12	H3-3A	FLNA	H3-3A_Intron4_2	FLNA_ENST00000369850_Intron23_Frame1_sgRNA01	1032	TRUE	601
1539	HAP1_cancer	plate5	H13		SPTAN1		SPTAN1_ENST00000630866_Intron17_Frame1_sgRNA01	0	FALSE
1540	HAP1_cancer	plate5	H14	RHOA	NUP93	RHOA_Intron2_1	NUP93_ENST00000308159_Intron13_Frame1_sgRNA01	437	TRUE	602
1541	HAP1_cancer	plate5	H15	NUP93	RFC1	NUP93_Intron6_1	RFC1_ENST00000381897_Intron15_Frame1_sgRNA01	204	TRUE	603
1542	HAP1_cancer	plate5	H16	SPTAN1	PPP2R1A	SPTAN1_Intron12_1	PPP2R1A_ENST00000322088_Intron11_Frame1_sgRNA01	211	FALSE
1543	HAP1_cancer	plate5	H17	FLNA		FLNA_Intron28_1		0	FALSE
1544	HAP1_cancer	plate5	H18	SPTAN1	CHD4	SPTAN1_Intron10_1	CHD4_ENST00000544040_Intron2_Frame1_sgRNA01	1327	TRUE	604
1545	HAP1_cancer	plate5	H20	CHD4	SPTAN1	CHD4_Intron37_1	SPTAN1_ENST00000630866_Intron17_Frame1_sgRNA01	1118	TRUE	605
1546	HAP1_cancer	plate5	H21		CUL3		CUL3_ENST00000264414_Intron6_Frame1_sgRNA01	0	FALSE
1547	HAP1_cancer	plate5	H22	MYH9	SPTAN1	MYH9_Intron18_1	SPTAN1_ENST00000630866_Intron17_Frame1_sgRNA01	844	FALSE
1548	HAP1_cancer	plate5	H23	EEF2	BRD4	EEF2_Intron11_1	BRD4_ENST00000263377_Intron10_Frame1_sgRNA01	536	TRUE	606
1549	HAP1_cancer	plate5	H24	FLNA	ARID1A	FLNA_Intron31_1	ARID1A_ENST00000324856_Intron14_Frame1_sgRNA01	555	TRUE	607
1550	HAP1_cancer	plate5	I01	FLNA	PPP2R1A	FLNA_Intron31_1	PPP2R1A_ENST00000322088_Intron11_Frame1_sgRNA01	1277	FALSE
1551	HAP1_cancer	plate5	I02		HUWE1		HUWE1_ENST00000342160_Intron49_Frame1_sgRNA01	0	FALSE
1552	HAP1_cancer	plate5	I03	SCAF4	SMARCA4	SCAF4_Intron6_1	SMARCA4_ENST00000344626_Intron24_Frame1_sgRNA01	85	FALSE
1553	HAP1_cancer	plate5	I04	SPTAN1	MAP2K4	SPTAN1_Intron36_1	MAP2K4_ENST00000415385_Intron1_Frame1_sgRNA02	1404	TRUE	608
1554	HAP1_cancer	plate5	I05	SPTAN1	EIF1AX	SPTAN1_Intron2_1	EIF1AX_ENST00000379607_Intron1_Frame1_sgRNA02	165	FALSE
1555	HAP1_cancer	plate5	I06	EZH2	HUWE1	EZH2_Intron15_1	HUWE1_ENST00000342160_Intron49_Frame1_sgRNA01	1401	TRUE	609
1556	HAP1_cancer	plate5	I07	HUWE1	BRD3	HUWE1_Intron12_1	BRD3_ENST00000303407_Intron4_Frame1_sgRNA02	426	TRUE	610
1557	HAP1_cancer	plate5	I08	NPM1	ZMYM3	NPM1_Intron8_1	ZMYM3_ENST00000314425_Intron17_Frame1_sgRNA01	0	FALSE
1558	HAP1_cancer	plate5	I09	CASP8	NPM1	CASP8_Intron3_2	NPM1_ENST00000517671_Intron2_Frame1_sgRNA02	489	TRUE	611
1559	HAP1_cancer	plate5	I10	SPTAN1	SPTAN1	SPTAN1_Intron56_1	SPTAN1_ENST00000630866_Intron17_Frame1_sgRNA01	635	FALSE
1560	HAP1_cancer	plate5	I11	NPM1	MAP2K4	NPM1_Intron9_1	MAP2K4_ENST00000415385_Intron1_Frame1_sgRNA01	400	TRUE	612
1561	HAP1_cancer	plate5	I12	SMARCA4	PLCG1	SMARCA4_Intron29_1	PLCG1_ENST00000244007_Intron27_Frame1_sgRNA01	1019	FALSE
1562	HAP1_cancer	plate5	I13	PPP2R1A	FLNA	PPP2R1A_Intron6_1	FLNA_ENST00000369850_Intron30_Frame1_sgRNA01	641	FALSE
1563	HAP1_cancer	plate5	I14	SPTAN1	ZMYM3	SPTAN1_Intron23_1	ZMYM3_ENST00000314425_Intron8_Frame1_sgRNA01	1187	TRUE	613
1564	HAP1_cancer	plate5	I15	KIF1A	PPP2R1A	KIF1A_Intron44_1	PPP2R1A_ENST00000322088_Intron14_Frame1_sgRNA01	1026	TRUE	614
1565	HAP1_cancer	plate5	I17	SPTAN1	INPPL1	SPTAN1_Intron10_1	INPPL1_ENST00000298229_Intron9_Frame1_sgRNA01	830	TRUE	615
1566	HAP1_cancer	plate5	I18	MYH9	DDX3X	MYH9_Intron27_1	DDX3X_ENST00000644876_Intron2_Frame1_sgRNA01	306	TRUE	616
1567	HAP1_cancer	plate5	I19	MYH9	IDH2	MYH9_Intron27_1	IDH2_ENST00000330062_Intron7_Frame1_sgRNA01	94	FALSE
1568	HAP1_cancer	plate5	I20	STAG2	HUWE1	STAG2_Intron23_1	HUWE1_ENST00000342160_Intron49_Frame1_sgRNA01	368	TRUE	617
1569	HAP1_cancer	plate5	I22	SMARCB1	CREBBP	SMARCB1_Intron1_1	CREBBP_ENST00000262367_Intron16_Frame1_sgRNA01	182	FALSE
1570	HAP1_cancer	plate5	I23	MYH9	FLNA	MYH9_Intron6_1	FLNA_ENST00000369850_Intron47_Frame1_sgRNA01	238	FALSE
1571	HAP1_cancer	plate5	I24	SPTAN1	VHL	SPTAN1_Intron20_1	VHL_ENST00000256474_Intron2_Frame1_sgRNA01	2	FALSE
1572	HAP1_cancer	plate5	J01	RBM10	MSH2	RBM10_Intron17_1	MSH2_ENST00000233146_Intron1_Frame1_sgRNA01	651	TRUE	618
1573	HAP1_cancer	plate5	J02	USP9X	AKT1	USP9X_Intron2_1	AKT1_ENST00000554581_Intron12_Frame1_sgRNA01	287	TRUE	619
1574	HAP1_cancer	plate5	J03	SPTAN1	MYH9	SPTAN1_Intron26_1	MYH9_ENST00000216181_Intron24_Frame1_sgRNA01	1008	TRUE	620
1575	HAP1_cancer	plate5	J04	NPM1	CTNNB1	NPM1_Intron3_1	CTNNB1_ENST00000643541_Intron8_Frame1_sgRNA01	60	FALSE
1576	HAP1_cancer	plate5	J05		TMSB4X		TMSB4X_ENST00000451311_Intron2_Frame1_sgRNA01	0	FALSE
1577	HAP1_cancer	plate5	J06	DMD	SCAF4	DMD_Intron33_1	SCAF4_ENST00000286835_Intron19_Frame1_sgRNA01	723	TRUE	621
1578	HAP1_cancer	plate5	J07	PBRM1	PPP2R1A	PBRM1_Intron4_1	PPP2R1A_ENST00000322088_Intron11_Frame1_sgRNA01	605	TRUE	622
1579	HAP1_cancer	plate5	J08	RBM10	MYH9	RBM10_Intron4_1	MYH9_ENST00000216181_Intron9_Frame1_sgRNA01	116	FALSE
1580	HAP1_cancer	plate5	J09	PPP6C	HUWE1	PPP6C_Intron6_1	HUWE1_ENST00000342160_Intron49_Frame1_sgRNA01	965	TRUE	623
1581	HAP1_cancer	plate5	J10	STAG2	BRD4	STAG2_Intron7_1	BRD4_ENST00000263377_Intron10_Frame1_sgRNA01	0	FALSE
1582	HAP1_cancer	plate5	J11	MACF1	SMARCA4	MACF1_Intron87_1	SMARCA4_ENST00000344626_Intron24_Frame1_sgRNA01	482	FALSE
1583	HAP1_cancer	plate5	J12	PHF6	SPTAN1	PHF6_Intron3_1	SPTAN1_ENST00000630866_Intron17_Frame1_sgRNA01	293	FALSE
1584	HAP1_cancer	plate5	J13	RAC1	FLNA	RAC1_Intron3_1	FLNA_ENST00000369850_Intron38_Frame1_sgRNA01	1378	TRUE	624
1585	HAP1_cancer	plate5	J14	MACF1	POLQ	MACF1_Intron66_1	POLQ_ENST00000264233_Intron16_Frame1_sgRNA01	1361	TRUE	625
1586	HAP1_cancer	plate5	J15	IDH1	CUL3	IDH1_Intron4_2	CUL3_ENST00000264414_Intron6_Frame1_sgRNA01	63	FALSE
1587	HAP1_cancer	plate5	J16	NUP93	TMSB4X	NUP93_Intron6_1	TMSB4X_ENST00000451311_Intron2_Frame1_sgRNA01	176	FALSE
1588	HAP1_cancer	plate5	J17	USP9X	EEF2	USP9X_Intron23_1	EEF2_ENST00000309311_Intron3_Frame1_sgRNA01	829	TRUE	626
1589	HAP1_cancer	plate5	J18	PPP2R1A	PPP6C	PPP2R1A_Intron5_1	PPP6C_ENST00000451402_Intron5_Frame1_sgRNA02	664	TRUE	627
1590	HAP1_cancer	plate5	J19		PPP2R1A		PPP2R1A_ENST00000322088_Intron11_Frame1_sgRNA01	0	FALSE
1591	HAP1_cancer	plate5	J20	KIF1A	MSH2	KIF1A_Intron22_1	MSH2_ENST00000233146_Intron1_Frame1_sgRNA01	730	TRUE	628
1592	HAP1_cancer	plate5	J21	PPP2R1A	NUP133	PPP2R1A_Intron1_1	NUP133_ENST00000261396_Intron13_Frame1_sgRNA01	892	FALSE
1593	HAP1_cancer	plate5	J22	DDX3X	TMSB4X	DDX3X_Intron1_1	TMSB4X_ENST00000451311_Intron2_Frame1_sgRNA03	259	FALSE
1594	HAP1_cancer	plate5	J23	MYH9	KIF1A	MYH9_Intron35_1	KIF1A_ENST00000498729_Intron30_Frame1_sgRNA01	848	TRUE	629
1595	HAP1_cancer	plate5	J24		PPP2R1A		PPP2R1A_ENST00000322088_Intron11_Frame1_sgRNA01	0	FALSE
1596	HAP1_cancer	plate5	K02	CHD4	BRD4	CHD4_Intron19_1	BRD4_ENST00000263377_Intron11_Frame1_sgRNA01	887	FALSE
1597	HAP1_cancer	plate5	K03	MYH9	PPP2R1A	MYH9_Intron30_1	PPP2R1A_ENST00000322088_Intron11_Frame1_sgRNA01	439	FALSE
1598	HAP1_cancer	plate5	K04	PHF6	DACH1	PHF6_Intron7_1	DACH1_ENST00000613252_Intron5_Frame1_sgRNA01	915	TRUE	630
1599	HAP1_cancer	plate5	K05	SF3B1	ZMYM3	SF3B1_Intron17_1	ZMYM3_ENST00000314425_Intron23_Frame1_sgRNA01	162	FALSE
1600	HAP1_cancer	plate5	K06	USP9X	PPP2R1A	USP9X_Intron6_1	PPP2R1A_ENST00000322088_Intron2_Frame1_sgRNA01	865	TRUE	631
1601	HAP1_cancer	plate5	K07	SCAF4	PSIP1	SCAF4_Intron9_1	PSIP1_ENST00000380738_Intron7_Frame1_sgRNA01	641	FALSE
1602	HAP1_cancer	plate5	K08	KIF1A	CUL3	KIF1A_Intron24_1	CUL3_ENST00000264414_Intron6_Frame1_sgRNA01	68	FALSE
1603	HAP1_cancer	plate5	K09	CUL3	PLCG1	CUL3_Intron10_1	PLCG1_ENST00000244007_Intron27_Frame1_sgRNA01	494	TRUE	632
1604	HAP1_cancer	plate5	K10	SMARCA4	BRD3	SMARCA4_Intron31_1	BRD3_ENST00000303407_Intron11_Frame1_sgRNA01	118	FALSE
1605	HAP1_cancer	plate5	K12	THRAP3		THRAP3_Intron11_2		0	FALSE
1606	HAP1_cancer	plate5	K13	FLNA	PTMA	FLNA_Intron15_1	PTMA_ENST00000341369_Intron3_Frame1_sgRNA01	48	FALSE
1607	HAP1_cancer	plate5	K14	SPTAN1	PPP2R1A	SPTAN1_Intron26_1	PPP2R1A_ENST00000322088_Intron11_Frame1_sgRNA01	1410	TRUE	633
1608	HAP1_cancer	plate5	K15	PPP2R1A	SPTAN1	PPP2R1A_Intron5_1	SPTAN1_ENST00000630866_Intron17_Frame1_sgRNA01	364	TRUE	634
1609	HAP1_cancer	plate5	K16	TP53	XPO1	TP53_Intron4_2	XPO1_ENST00000401558_Intron15_Frame1_sgRNA01	1376	TRUE	635
1610	HAP1_cancer	plate5	K17	KIF1A	FLNA	KIF1A_Intron24_1	FLNA_ENST00000369850_Intron23_Frame1_sgRNA01	822	TRUE	636
1611	HAP1_cancer	plate5	K18		BRD3		BRD3_ENST00000303407_Intron4_Frame1_sgRNA02	0	FALSE
1612	HAP1_cancer	plate5	K19	SMARCA1	CUL3	SMARCA1_Intron20_1	CUL3_ENST00000264414_Intron6_Frame1_sgRNA01	832	TRUE	637
1613	HAP1_cancer	plate5	K20	NUP133		NUP133_Intron6_1		0	FALSE
1614	HAP1_cancer	plate5	K21		MAPK1		MAPK1_ENST00000215832_Intron6_Frame1_sgRNA01	0	FALSE
1615	HAP1_cancer	plate5	K22	EEF2	PPP2R1A	EEF2_Intron4_1	PPP2R1A_ENST00000322088_Intron11_Frame1_sgRNA01	847	TRUE	638
1616	HAP1_cancer	plate5	K23	PRKAR1A	ARID1A	PRKAR1A_Intron7_1	ARID1A_ENST00000324856_Intron5_Frame1_sgRNA01	408	TRUE	639
1617	HAP1_cancer	plate5	L01	FLNA	RHOA	FLNA_Intron21_1	RHOA_ENST00000418115_Intron3_Frame1_sgRNA03	56	FALSE
1618	HAP1_cancer	plate5	L02	PPP2R1A	PPP2R1A	PPP2R1A_Intron10_1	PPP2R1A_ENST00000322088_Intron11_Frame1_sgRNA01	1019	TRUE	640
1619	HAP1_cancer	plate5	L03	DAZAP1	SIN3A	DAZAP1_Intron5_1	SIN3A_ENST00000394947_Intron15_Frame1_sgRNA01	1049	TRUE	641
1620	HAP1_cancer	plate5	L05	CHD4	KIF1A	CHD4_Intron14_1	KIF1A_ENST00000498729_Intron19_Frame1_sgRNA01	951	TRUE	642
1621	HAP1_cancer	plate5	L06	PTMA	VHL	PTMA_Intron1_2	VHL_ENST00000256474_Intron1_Frame1_sgRNA02	614	TRUE	643
1622	HAP1_cancer	plate5	L07	HUWE1	FLNA	HUWE1_Intron50_1	FLNA_ENST00000369850_Intron39_Frame1_sgRNA01	1127	TRUE	644
1623	HAP1_cancer	plate5	L08	SMARCA4	PBRM1	SMARCA4_Intron31_1	PBRM1_ENST00000409057_Intron25_Frame1_sgRNA01	286	TRUE	645
1624	HAP1_cancer	plate5	L09	EEF2	SPTAN1	EEF2_Intron1_1	SPTAN1_ENST00000630866_Intron17_Frame1_sgRNA01	998	TRUE	646
1625	HAP1_cancer	plate5	L10	SPTAN1	NUP93	SPTAN1_Intron9_1	NUP93_ENST00000308159_Intron13_Frame1_sgRNA01	837	FALSE
1626	HAP1_cancer	plate5	L11		VHL		VHL_ENST00000256474_Intron2_Frame1_sgRNA01	0	FALSE
1627	HAP1_cancer	plate5	L12	HUWE1		HUWE1_Intron68_1		0	FALSE
1628	HAP1_cancer	plate5	L13	XPO1	HUWE1	XPO1_Intron9_1	HUWE1_ENST00000342160_Intron49_Frame1_sgRNA01	354	TRUE	647
1629	HAP1_cancer	plate5	L14	NPM1	SMARCA1	NPM1_Intron9_1	SMARCA1_ENST00000371121_Intron11_Frame1_sgRNA01	721	TRUE	648
1630	HAP1_cancer	plate5	L15	RBM10	SIN3A	RBM10_Intron21_1	SIN3A_ENST00000394947_Intron15_Frame1_sgRNA01	728	TRUE	649
1631	HAP1_cancer	plate5	L16	MYH9	SPTAN1	MYH9_Intron18_1	SPTAN1_ENST00000630866_Intron17_Frame1_sgRNA01	1291	TRUE	650
1632	HAP1_cancer	plate5	L17	CBFB	ATF7IP	CBFB_Intron1_1	ATF7IP_ENST00000544627_Intron3_Frame1_sgRNA01	783	TRUE	651
1633	HAP1_cancer	plate5	L19	NPM1	HUWE1	NPM1_Intron3_1	HUWE1_ENST00000342160_Intron49_Frame1_sgRNA01	173	FALSE
1634	HAP1_cancer	plate5	L20	NPM1	BRD4	NPM1_Intron3_1	BRD4_ENST00000263377_Intron10_Frame1_sgRNA01	827	FALSE
1635	HAP1_cancer	plate5	L21	SF1	RAD21	SF1_Intron9_1	RAD21_ENST00000297338_Intron5_Frame1_sgRNA01	315	TRUE	652
1636	HAP1_cancer	plate5	L22	STAG2	TP53	STAG2_Intron7_1	TP53_ENST00000269305_Intron8_Frame1_sgRNA01	636	TRUE	653
1637	HAP1_cancer	plate5	L23	SF3B1	ZMYM3	SF3B1_Intron11_1	ZMYM3_ENST00000314425_Intron18_Frame1_sgRNA01	444	TRUE	654
1638	HAP1_cancer	plate5	L24		BRD4		BRD4_ENST00000263377_Intron10_Frame1_sgRNA01	0	FALSE
1639	HAP1_cancer	plate5	M01	MYH9	SMARCA4	MYH9_Intron28_1	SMARCA4_ENST00000344626_Intron24_Frame1_sgRNA01	1221	TRUE	655
1640	HAP1_cancer	plate5	M02	CUL3	FLNA	CUL3_Intron3_1	FLNA_ENST00000369850_Intron23_Frame1_sgRNA01	661	TRUE	656
1641	HAP1_cancer	plate5	M03	SPTAN1	SPTAN1	SPTAN1_Intron4_1	SPTAN1_ENST00000630866_Intron17_Frame1_sgRNA01	1206	FALSE
1642	HAP1_cancer	plate5	M04	RHOA	MSH2	RHOA_Intron2_2	MSH2_ENST00000233146_Intron1_Frame1_sgRNA01	383	TRUE	657
1643	HAP1_cancer	plate5	M05	RHOA	EIF1AX	RHOA_Intron4_2	EIF1AX_ENST00000379607_Intron2_Frame1_sgRNA02	1063	TRUE	658
1644	HAP1_cancer	plate5	M06	XPO1	USP9X	XPO1_Intron24_1	USP9X_ENST00000324545_Intron30_Frame1_sgRNA01	261	TRUE	659
1645	HAP1_cancer	plate5	M07	MYH9		MYH9_Intron33_1		0	FALSE
1646	HAP1_cancer	plate5	M08	IDH1	AKT1	IDH1_Intron4_1	AKT1_ENST00000554581_Intron1_Frame1_sgRNA02	699	TRUE	660
1647	HAP1_cancer	plate5	M09	MLH1		MLH1_Intron18_1		0	FALSE
1648	HAP1_cancer	plate5	M10	CBFB	NUP93	CBFB_Intron3_1	NUP93_ENST00000308159_Intron13_Frame1_sgRNA01	630	TRUE	661
1649	HAP1_cancer	plate5	M11	CSDE1	PBRM1	CSDE1_Intron9_1	PBRM1_ENST00000409057_Intron15_Frame1_sgRNA01	52	FALSE
1650	HAP1_cancer	plate5	M12	SMARCA4	SF1	SMARCA4_Intron31_1	SF1_ENST00000377387_Intron2_Frame1_sgRNA01	414	TRUE	662
1651	HAP1_cancer	plate5	M13	NPM1	SPTAN1	NPM1_Intron3_1	SPTAN1_ENST00000630866_Intron17_Frame1_sgRNA01	699	FALSE
1652	HAP1_cancer	plate5	M15		NUP133		NUP133_ENST00000261396_Intron25_Frame1_sgRNA01	0	FALSE
1653	HAP1_cancer	plate5	M16		FUBP1		FUBP1_ENST00000370768_Intron2_Frame1_sgRNA01	0	FALSE
1654	HAP1_cancer	plate5	M17	SPTAN1	SMARCA4	SPTAN1_Intron4_1	SMARCA4_ENST00000344626_Intron33_Frame1_sgRNA01	330	FALSE
1655	HAP1_cancer	plate5	M19	PTMA	FLNA	PTMA_Intron1_1	FLNA_ENST00000369850_Intron12_Frame1_sgRNA01	707	FALSE
1656	HAP1_cancer	plate5	M21	SMARCA4	PLCG1	SMARCA4_Intron29_1	PLCG1_ENST00000244007_Intron27_Frame1_sgRNA01	1111	TRUE	663
1657	HAP1_cancer	plate5	M22	KIF1A	SPTAN1	KIF1A_Intron8_1	SPTAN1_ENST00000630866_Intron17_Frame1_sgRNA01	1177	TRUE	664
1658	HAP1_cancer	plate5	M23	SPTAN1	CHD4	SPTAN1_Intron8_1	CHD4_ENST00000544040_Intron35_Frame1_sgRNA01	690	FALSE
1659	HAP1_cancer	plate5	M24	SMARCA4	SPTAN1	SMARCA4_Intron13_1	SPTAN1_ENST00000630866_Intron17_Frame1_sgRNA01	199	FALSE
1660	HAP1_cancer	plate5	N01	CHD4	BRD4	CHD4_Intron9_1	BRD4_ENST00000263377_Intron11_Frame1_sgRNA01	289	FALSE
1661	HAP1_cancer	plate5	N02	MSH6	VHL	MSH6_Intron3_1	VHL_ENST00000256474_Intron2_Frame1_sgRNA01	453	TRUE	665
1662	HAP1_cancer	plate5	N03	FLNA	CSDE1	FLNA_Intron21_1	CSDE1_ENST00000438362_Intron16_Frame1_sgRNA01	234	FALSE
1663	HAP1_cancer	plate5	N04	PTMA	SMARCA4	PTMA_Intron2_1	SMARCA4_ENST00000344626_Intron24_Frame1_sgRNA01	2	FALSE
1664	HAP1_cancer	plate5	N05	DHX9	ARID1A	DHX9_Intron5_1	ARID1A_ENST00000324856_Intron6_Frame1_sgRNA01	455	TRUE	666
1665	HAP1_cancer	plate5	N06	SMARCA4	IDH2	SMARCA4_Intron13_1	IDH2_ENST00000330062_Intron7_Frame1_sgRNA01	1150	TRUE	667
1666	HAP1_cancer	plate5	N07		ATRX		ATRX_ENST00000373344_Intron5_Frame1_sgRNA01	0	FALSE
1667	HAP1_cancer	plate5	N08	MYH9	FLNA	MYH9_Intron5_1	FLNA_ENST00000369850_Intron44_Frame1_sgRNA01	961	FALSE
1668	HAP1_cancer	plate5	N09	SMARCA4	BRD3	SMARCA4_Intron7_1	BRD3_ENST00000303407_Intron10_Frame1_sgRNA01	806	TRUE	668
1669	HAP1_cancer	plate5	N10	ARAF		ARAF_Intron7_1		0	FALSE
1670	HAP1_cancer	plate5	N12	FUBP1	GTF2I	FUBP1_Intron12_1	GTF2I_ENST00000573035_Intron28_Frame1_sgRNA01	464	TRUE	669
1671	HAP1_cancer	plate5	N13	DDX3X	SPTAN1	DDX3X_Intron6_1	SPTAN1_ENST00000630866_Intron17_Frame1_sgRNA01	804	FALSE
1672	HAP1_cancer	plate5	N14	STAG2	TBL1XR1	STAG2_Intron20_1	TBL1XR1_ENST00000430069_Intron3_Frame1_sgRNA02	1229	TRUE	670
1673	HAP1_cancer	plate5	N15	MYH9	BRD4	MYH9_Intron13_1	BRD4_ENST00000263377_Intron10_Frame1_sgRNA01	735	FALSE
1674	HAP1_cancer	plate5	N16	GTF2I		GTF2I_Intron2_1		0	FALSE
1675	HAP1_cancer	plate5	N17		PLCG1		PLCG1_ENST00000244007_Intron29_Frame1_sgRNA01	0	FALSE
1676	HAP1_cancer	plate5	N18	KIF1A	PPP2R1A	KIF1A_Intron24_1	PPP2R1A_ENST00000322088_Intron11_Frame1_sgRNA01	884	FALSE
1677	HAP1_cancer	plate5	N19	SMARCA4	VHL	SMARCA4_Intron7_1	VHL_ENST00000256474_Intron2_Frame1_sgRNA01	919	TRUE	671
1678	HAP1_cancer	plate5	N20	SF1	KDM6A	SF1_Intron6_1	KDM6A_ENST00000377967_Intron3_Frame1_sgRNA01	679	TRUE	672
1679	HAP1_cancer	plate5	N21	FUBP1	HUWE1	FUBP1_Intron12_1	HUWE1_ENST00000342160_Intron49_Frame1_sgRNA01	5	FALSE
1680	HAP1_cancer	plate5	N22		NUP133		NUP133_ENST00000261396_Intron17_Frame1_sgRNA01	0	FALSE
1681	HAP1_cancer	plate5	N23	SPTAN1		SPTAN1_Intron10_1		0	FALSE
1682	HAP1_cancer	plate5	P02	DHX9	STAG2	DHX9_Intron10_1	STAG2_ENST00000218089_Intron16_Frame1_sgRNA01	616	FALSE
1683	HAP1_cancer	plate5	P03	PPP2R1A	EEF2	PPP2R1A_Intron6_1	EEF2_ENST00000309311_Intron8_Frame1_sgRNA01	78	FALSE
1684	HAP1_cancer	plate5	P04	SMC1A	PPP2R1A	SMC1A_Intron18_1	PPP2R1A_ENST00000322088_Intron11_Frame1_sgRNA01	1103	TRUE	673
1685	HAP1_cancer	plate5	P05	ERCC2	PPP2R1A	ERCC2_Intron21_1	PPP2R1A_ENST00000322088_Intron11_Frame1_sgRNA01	675	TRUE	674
1686	HAP1_cancer	plate5	P06	PPP2R1A	NUP133	PPP2R1A_Intron9_1	NUP133_ENST00000261396_Intron13_Frame1_sgRNA01	1103	FALSE
1687	HAP1_cancer	plate5	P07	USP9X	DHX9	USP9X_Intron17_1	DHX9_ENST00000367549_Intron7_Frame1_sgRNA01	540	TRUE	675
1688	HAP1_cancer	plate5	P08	MYH9	SCAF4	MYH9_Intron33_1	SCAF4_ENST00000286835_Intron15_Frame1_sgRNA01	328	FALSE
1689	HAP1_cancer	plate5	P09		EEF2		EEF2_ENST00000309311_Intron3_Frame1_sgRNA02	0	FALSE
1690	HAP1_cancer	plate5	P10	THRAP3	PPP2R1A	THRAP3_Intron8_2	PPP2R1A_ENST00000322088_Intron11_Frame1_sgRNA01	436	TRUE	676
1691	HAP1_cancer	plate5	P11	THRAP3	RHEB	THRAP3_Intron11_2	RHEB_ENST00000262187_Intron2_Frame1_sgRNA01	217	TRUE	677
1692	HAP1_cancer	plate5	P12	ARID1A		ARID1A_Intron3_1		0	FALSE
1693	HAP1_cancer	plate5	P13	KIF1A	PMS1	KIF1A_Intron29_1	PMS1_ENST00000441310_Intron11_Frame1_sgRNA01	485	TRUE	678
1694	HAP1_cancer	plate5	P14	SPTAN1	PPP2R1A	SPTAN1_Intron24_1	PPP2R1A_ENST00000322088_Intron11_Frame1_sgRNA01	863	FALSE
1695	HAP1_cancer	plate5	P15	EIF1AX	MYH9	EIF1AX_Intron6_2	MYH9_ENST00000216181_Intron8_Frame1_sgRNA01	713	TRUE	679
1696	HAP1_cancer	plate5	P16	MYH9	PPP2R1A	MYH9_Intron34_1	PPP2R1A_ENST00000322088_Intron2_Frame1_sgRNA01	371	FALSE
1697	HAP1_cancer	plate5	P17	SPTAN1	MAP2K4	SPTAN1_Intron23_1	MAP2K4_ENST00000415385_Intron1_Frame1_sgRNA02	645	FALSE
1698	HAP1_cancer	plate5	P19		IDH1		IDH1_ENST00000345146_Intron5_Frame1_sgRNA01	0	FALSE
1699	HAP1_cancer	plate5	P20	SMARCA4		SMARCA4_Intron23_1		0	FALSE
1700	HAP1_cancer	plate5	P21	EGFR	FLNA	EGFR_Intron17_1	FLNA_ENST00000369850_Intron23_Frame1_sgRNA01	555	TRUE	680
1701	HAP1_cancer	plate5	P22	TP53	SMAD4	TP53_Intron4_2	SMAD4_ENST00000398417_Intron4_Frame1_sgRNA01	801	TRUE	681
1702	HAP1_cancer	plate5	P23	USP9X	HUWE1	USP9X_Intron6_1	HUWE1_ENST00000342160_Intron49_Frame1_sgRNA01	361	FALSE
1703	HAP1_cancer	plate5	P24		ZMYM3		ZMYM3_ENST00000314425_Intron17_Frame1_sgRNA01	0	FALSE
1704	HAP1_proteome	plate1	A03	ZNF148	PDHA1	ZNF148_ENST00000360647_Intron4_Frame0_sgRNA01	PDHA1_ENST00000379806_Intron5_Frame1_sgRNA01	658	FALSE
1705	HAP1_proteome	plate1	A07	ZNF148	PDHA1	ZNF148_ENST00000360647_Intron4_Frame0_sgRNA01	PDHA1_ENST00000379806_Intron5_Frame1_sgRNA01	430	FALSE
1706	HAP1_proteome	plate1	A08	TAF1	PPP4R2	TAF1_ENST00000423759_Intron1_Frame0_sgRNA01	PPP4R2_ENST00000356692_Intron1_Frame1_sgRNA01	0	FALSE
1707	HAP1_proteome	plate1	A12		RAB10		RAB10_ENST00000264710_Intron1_Frame1_sgRNA01	0	FALSE
1708	HAP1_proteome	plate1	A20	B4GALT4	TSR2	B4GALT4_ENST00000483209_Intron4_Frame0_sgRNA02	TSR2_ENST00000375151_Intron2_Frame1_sgRNA01	1200	TRUE	682
1709	HAP1_proteome	plate1	A21	SDHAF2	PDIA6	SDHAF2_ENST00000301761_Intron1_Frame0_sgRNA01	PDIA6_ENST00000404371_Intron11_Frame1_sgRNA01	533	FALSE
1710	HAP1_proteome	plate1	B03	TAF1		TAF1_ENST00000423759_Intron1_Frame0_sgRNA01		0	FALSE
1711	HAP1_proteome	plate1	B06	SET		SET_ENST00000372692_Intron7_Frame0_sgRNA01		0	FALSE
1712	HAP1_proteome	plate1	B07	TAF1	PSMC2	TAF1_ENST00000423759_Intron1_Frame0_sgRNA01	PSMC2_ENST00000435765_Intron10_Frame1_sgRNA01	680	FALSE
1713	HAP1_proteome	plate1	B16	INF2	METAP1	INF2_ENST00000392634_Intron14_Frame0_sgRNA01	METAP1_ENST00000296411_Intron2_Frame1_sgRNA01	494	FALSE
1714	HAP1_proteome	plate1	B17	SET	ARHGDIA	SET_ENST00000372692_Intron7_Frame0_sgRNA01	ARHGDIA_ENST00000584461_Intron3_Frame1_sgRNA01	1	FALSE
1715	HAP1_proteome	plate1	B20		PDHA1		PDHA1_ENST00000379806_Intron5_Frame1_sgRNA01	0	FALSE
1716	HAP1_proteome	plate1	B21	SLAMF7	NKIRAS1	SLAMF7_ENST00000368043_Intron6_Frame0_sgRNA01	NKIRAS1_ENST00000388759_Intron3_Frame1_sgRNA03	396	TRUE	683
1717	HAP1_proteome	plate1	C05	TAF1		TAF1_ENST00000423759_Intron1_Frame0_sgRNA01		0	FALSE
1718	HAP1_proteome	plate1	C07		PDHA1		PDHA1_ENST00000379806_Intron5_Frame1_sgRNA01	0	FALSE
1719	HAP1_proteome	plate1	C08	SET	COX6A1	SET_ENST00000372692_Intron7_Frame0_sgRNA01	COX6A1_ENST00000229379_Intron1_Frame1_sgRNA01	0	FALSE
1720	HAP1_proteome	plate1	C15	SET	MKI67	SET_ENST00000372692_Intron7_Frame0_sgRNA01	MKI67_ENST00000368654_Intron7_Frame1_sgRNA01	376	FALSE
1721	HAP1_proteome	plate1	C20	SYNE2	EIF3L	SYNE2_ENST00000358025_Intron25_Frame0_sgRNA01	EIF3L_ENST00000652021_Intron4_Frame1_sgRNA01	499	FALSE
1722	HAP1_proteome	plate1	C21	ZNF148	APP	ZNF148_ENST00000360647_Intron4_Frame0_sgRNA01	APP_ENST00000346798_Intron8_Frame1_sgRNA01	537	FALSE
1723	HAP1_proteome	plate1	C24	SET		SET_ENST00000372692_Intron7_Frame0_sgRNA01		0	FALSE
1724	HAP1_proteome	plate1	D20		LRPPRC		LRPPRC_ENST00000260665_Intron27_Frame1_sgRNA01	0	FALSE
1725	HAP1_proteome	plate1	D21	COPS2	BTF3	COPS2_ENST00000299259_Intron3_Frame0_sgRNA01	BTF3_ENST00000380591_Intron4_Frame1_sgRNA02	13	FALSE
1726	HAP1_proteome	plate1	E02		LAMP1		LAMP1_ENST00000332556_Intron8_Frame1_sgRNA01	0	FALSE
1727	HAP1_proteome	plate1	E05	COPS2		COPS2_ENST00000299259_Intron3_Frame0_sgRNA01		0	FALSE
1728	HAP1_proteome	plate1	E07	SET		SET_ENST00000372692_Intron7_Frame0_sgRNA01		0	FALSE
1729	HAP1_proteome	plate1	E18	ZNF148	APP	ZNF148_ENST00000360647_Intron4_Frame0_sgRNA01	APP_ENST00000346798_Intron8_Frame1_sgRNA01	1040	FALSE
1730	HAP1_proteome	plate1	E19	SYNE2	VAMP3	SYNE2_ENST00000358025_Intron25_Frame0_sgRNA01	VAMP3_ENST00000054666_Intron4_Frame1_sgRNA01	493	FALSE
1731	HAP1_proteome	plate1	E22	IPO7	SF1	IPO7_ENST00000379719_Intron12_Frame0_sgRNA01	SF1_ENST00000377387_Intron1_Frame1_sgRNA01	0	FALSE
1732	HAP1_proteome	plate1	F02	OTUB1		OTUB1_ENST00000428192_Intron3_Frame0_sgRNA01		0	FALSE
1733	HAP1_proteome	plate1	F03		DDX1		DDX1_ENST00000381341_Intron13_Frame1_sgRNA01	0	FALSE
1734	HAP1_proteome	plate1	F18	TAF1	GSTP1	TAF1_ENST00000423759_Intron1_Frame0_sgRNA01	GSTP1_ENST00000398606_Intron2_Frame1_sgRNA02	1033	TRUE	684
1735	HAP1_proteome	plate1	F21	INF2	METAP1	INF2_ENST00000392634_Intron14_Frame0_sgRNA01	METAP1_ENST00000296411_Intron2_Frame1_sgRNA01	87	FALSE
1736	HAP1_proteome	plate1	F22		RALY		RALY_ENST00000246194_Intron7_Frame1_sgRNA02	0	FALSE
1737	HAP1_proteome	plate1	F23	TAF1		TAF1_ENST00000423759_Intron1_Frame0_sgRNA01		0	FALSE
1738	HAP1_proteome	plate1	F24	ZNF148	APP	ZNF148_ENST00000360647_Intron4_Frame0_sgRNA01	APP_ENST00000346798_Intron8_Frame1_sgRNA01	556	FALSE
1739	HAP1_proteome	plate1	G01		FLNC		FLNC_ENST00000325888_Intron8_Frame1_sgRNA01	0	FALSE
1740	HAP1_proteome	plate1	G03	ZNF148	ENO1	ZNF148_ENST00000360647_Intron4_Frame0_sgRNA01	ENO1_ENST00000647408_Intron7_Frame1_sgRNA01	412	FALSE
1741	HAP1_proteome	plate1	G05	INF2	METAP1	INF2_ENST00000392634_Intron14_Frame0_sgRNA01	METAP1_ENST00000296411_Intron2_Frame1_sgRNA01	959	FALSE
1742	HAP1_proteome	plate1	G08	ZNF148	GCSH	ZNF148_ENST00000360647_Intron4_Frame0_sgRNA01	GCSH_ENST00000315467_Intron1_Frame1_sgRNA02	462	FALSE
1743	HAP1_proteome	plate1	G10	SMC4	FLNA	SMC4_ENST00000357388_Intron10_Frame0_sgRNA01	FLNA_ENST00000369850_Intron37_Frame1_sgRNA01	0	FALSE
1744	HAP1_proteome	plate1	G11	RB1	TRABD	RB1_ENST00000267163_Intron22_Frame0_sgRNA01	TRABD_ENST00000395829_Intron2_Frame1_sgRNA02	669	TRUE	685
1745	HAP1_proteome	plate1	G12	ZNF148		ZNF148_ENST00000360647_Intron4_Frame0_sgRNA01		0	FALSE
1746	HAP1_proteome	plate1	G15	COPS2	SEPTIN2	COPS2_ENST00000299259_Intron3_Frame0_sgRNA01	SEPTIN2_ENST00000616972_Intron5_Frame1_sgRNA01	0	FALSE
1747	HAP1_proteome	plate1	G16	ZNF148	GCSH	ZNF148_ENST00000360647_Intron4_Frame0_sgRNA01	GCSH_ENST00000315467_Intron1_Frame1_sgRNA02	0	FALSE
1748	HAP1_proteome	plate1	G17	SET	BAG1	SET_ENST00000372692_Intron7_Frame0_sgRNA01	BAG1_ENST00000634734_Intron2_Frame1_sgRNA02	532	FALSE
1749	HAP1_proteome	plate1	G20	COPS2	RAD23B	COPS2_ENST00000299259_Intron3_Frame0_sgRNA01	RAD23B_ENST00000358015_Intron7_Frame1_sgRNA01	951	FALSE
1750	HAP1_proteome	plate1	G22		DBI		DBI_ENST00000627305_Intron2_Frame1_sgRNA02	0	FALSE
1751	HAP1_proteome	plate1	G23	SYNE2	EIF3L	SYNE2_ENST00000358025_Intron25_Frame0_sgRNA01	EIF3L_ENST00000652021_Intron4_Frame1_sgRNA01	466	FALSE
1752	HAP1_proteome	plate1	H02	SET	MKI67	SET_ENST00000372692_Intron7_Frame0_sgRNA01	MKI67_ENST00000368654_Intron7_Frame1_sgRNA01	6	FALSE
1753	HAP1_proteome	plate1	H04	TPR	ANP32E	TPR_ENST00000367478_Intron44_Frame0_sgRNA01	ANP32E_ENST00000583931_Intron6_Frame1_sgRNA01	737	TRUE	686
1754	HAP1_proteome	plate1	H05	ZNF148	SSNA1	ZNF148_ENST00000360647_Intron4_Frame0_sgRNA01	SSNA1_ENST00000322310_Intron1_Frame1_sgRNA03	460	FALSE
1755	HAP1_proteome	plate1	H06	CSNK2A1	ADD1	CSNK2A1_ENST00000646561_Intron5_Frame0_sgRNA01	ADD1_ENST00000264758_Intron14_Frame1_sgRNA01	1056	TRUE	687
1756	HAP1_proteome	plate1	H08	IPO7	CAPRIN1	IPO7_ENST00000379719_Intron12_Frame0_sgRNA01	CAPRIN1_ENST00000341394_Intron11_Frame1_sgRNA01	418	FALSE
1757	HAP1_proteome	plate1	H09	ZNF101	STMN1	ZNF101_ENST00000318110_Intron1_Frame0_sgRNA02	STMN1_ENST00000426559_Intron2_Frame1_sgRNA01	226	TRUE	688
1758	HAP1_proteome	plate1	H11		RAB10		RAB10_ENST00000264710_Intron1_Frame1_sgRNA01	0	FALSE
1759	HAP1_proteome	plate1	H12	INF2		INF2_ENST00000392634_Intron14_Frame0_sgRNA01		0	FALSE
1760	HAP1_proteome	plate1	H13	COPS2	WDR5	COPS2_ENST00000299259_Intron3_Frame0_sgRNA01	WDR5_ENST00000358625_Intron9_Frame1_sgRNA01	0	FALSE
1761	HAP1_proteome	plate1	H14	SPATS2	HAT1	SPATS2_ENST00000552918_Intron6_Frame0_sgRNA01	HAT1_ENST00000264108_Intron1_Frame1_sgRNA01	0	FALSE
1762	HAP1_proteome	plate1	H15	ZNF148	HNRNPA2B1	ZNF148_ENST00000360647_Intron4_Frame0_sgRNA01	HNRNPA2B1_ENST00000354667_Intron9_Frame1_sgRNA01	636	FALSE
1763	HAP1_proteome	plate1	H16		RAD23B		RAD23B_ENST00000358015_Intron7_Frame1_sgRNA01	0	FALSE
1764	HAP1_proteome	plate1	H19	PWP1	DHX9	PWP1_ENST00000412830_Intron11_Frame0_sgRNA01	DHX9_ENST00000367549_Intron7_Frame1_sgRNA01	905	TRUE	689
1765	HAP1_proteome	plate1	H22	ZNF148	PDHA1	ZNF148_ENST00000360647_Intron4_Frame0_sgRNA01	PDHA1_ENST00000379806_Intron5_Frame1_sgRNA01	222	FALSE
1766	HAP1_proteome	plate1	H23	BOD1	ATP5F1B	BOD1_ENST00000311086_Intron1_Frame0_sgRNA03	ATP5F1B_ENST00000262030_Intron1_Frame1_sgRNA01	340	FALSE
1767	HAP1_proteome	plate1	H24	SET	COX6A1	SET_ENST00000372692_Intron7_Frame0_sgRNA01	COX6A1_ENST00000229379_Intron1_Frame1_sgRNA01	0	FALSE
1768	HAP1_proteome	plate1	I01	SET	FOXK1	SET_ENST00000372692_Intron7_Frame0_sgRNA01	FOXK1_ENST00000328914_Intron6_Frame1_sgRNA02	367	FALSE
1769	HAP1_proteome	plate1	I05	CDC5L	TMA7	CDC5L_ENST00000371477_Intron14_Frame0_sgRNA01	TMA7_ENST00000438607_Intron3_Frame1_sgRNA01	694	TRUE	690
1770	HAP1_proteome	plate1	I06	INF2	METAP1	INF2_ENST00000392634_Intron14_Frame0_sgRNA01	METAP1_ENST00000296411_Intron2_Frame1_sgRNA01	952	FALSE
1771	HAP1_proteome	plate1	I07	SET	MKI67	SET_ENST00000372692_Intron7_Frame0_sgRNA01	MKI67_ENST00000368654_Intron7_Frame1_sgRNA01	408	FALSE
1772	HAP1_proteome	plate1	I08	CHD1		CHD1_ENST00000614616_Intron29_Frame0_sgRNA01		0	FALSE
1773	HAP1_proteome	plate1	I09	SMC4	RPS25	SMC4_ENST00000357388_Intron10_Frame0_sgRNA01	RPS25_ENST00000527673_Intron3_Frame1_sgRNA03	0	FALSE
1774	HAP1_proteome	plate1	I11	SET	LAMP1	SET_ENST00000372692_Intron7_Frame0_sgRNA01	LAMP1_ENST00000332556_Intron8_Frame1_sgRNA01	278	FALSE
1775	HAP1_proteome	plate1	I13	INF2		INF2_ENST00000392634_Intron14_Frame0_sgRNA01		0	FALSE
1776	HAP1_proteome	plate1	I14	TAF1	PPP4R2	TAF1_ENST00000423759_Intron1_Frame0_sgRNA01	PPP4R2_ENST00000356692_Intron1_Frame1_sgRNA01	0	FALSE
1777	HAP1_proteome	plate1	I15	KAT5	CDV3	KAT5_ENST00000341318_Intron5_Frame0_sgRNA01	CDV3_ENST00000264993_Intron3_Frame1_sgRNA03	617	FALSE
1778	HAP1_proteome	plate1	I16	SET	BAG1	SET_ENST00000372692_Intron7_Frame0_sgRNA01	BAG1_ENST00000634734_Intron2_Frame1_sgRNA02	557	FALSE
1779	HAP1_proteome	plate1	I17	COPS2	WDR5	COPS2_ENST00000299259_Intron3_Frame0_sgRNA01	WDR5_ENST00000358625_Intron9_Frame1_sgRNA01	583	FALSE
1780	HAP1_proteome	plate1	I18	TFCP2	PEX19	TFCP2_ENST00000257915_Intron7_Frame0_sgRNA01	PEX19_ENST00000368072_Intron1_Frame1_sgRNA02	114	FALSE
1781	HAP1_proteome	plate1	I20	KAT5	OAT	KAT5_ENST00000341318_Intron5_Frame0_sgRNA01	OAT_ENST00000368845_Intron4_Frame1_sgRNA01	905	TRUE	691
1782	HAP1_proteome	plate1	I22	SYNE2	EIF3L	SYNE2_ENST00000358025_Intron25_Frame0_sgRNA01	EIF3L_ENST00000652021_Intron4_Frame1_sgRNA01	3	FALSE
1783	HAP1_proteome	plate1	I23	SET		SET_ENST00000372692_Intron7_Frame0_sgRNA01		0	FALSE
1784	HAP1_proteome	plate1	I24	SF3B2	DBI	SF3B2_ENST00000322535_Intron7_Frame0_sgRNA01	DBI_ENST00000627305_Intron2_Frame1_sgRNA02	282	FALSE
1785	HAP1_proteome	plate1	J01	SET	MKI67	SET_ENST00000372692_Intron7_Frame0_sgRNA01	MKI67_ENST00000368654_Intron7_Frame1_sgRNA01	512	FALSE
1786	HAP1_proteome	plate1	J02	ZNF148	APP	ZNF148_ENST00000360647_Intron4_Frame0_sgRNA01	APP_ENST00000346798_Intron8_Frame1_sgRNA01	755	FALSE
1787	HAP1_proteome	plate1	J03	ZNF148	XRCC6	ZNF148_ENST00000360647_Intron4_Frame0_sgRNA01	XRCC6_ENST00000360079_Intron5_Frame1_sgRNA01	429	TRUE	692
1788	HAP1_proteome	plate1	J04		VDAC1		VDAC1_ENST00000395044_Intron2_Frame1_sgRNA02	0	FALSE
1789	HAP1_proteome	plate1	J05	ZNF148	RPL38	ZNF148_ENST00000360647_Intron4_Frame0_sgRNA01	RPL38_ENST00000439590_Intron3_Frame1_sgRNA02	171	FALSE
1790	HAP1_proteome	plate1	J06	CDC5L	COPS3	CDC5L_ENST00000371477_Intron14_Frame0_sgRNA01	COPS3_ENST00000268717_Intron1_Frame1_sgRNA01	0	FALSE
1791	HAP1_proteome	plate1	J07	BOD1	COX5A	BOD1_ENST00000311086_Intron1_Frame0_sgRNA03	COX5A_ENST00000322347_Intron2_Frame1_sgRNA02	0	FALSE
1792	HAP1_proteome	plate1	J08	ZNF148	PDHA1	ZNF148_ENST00000360647_Intron4_Frame0_sgRNA01	PDHA1_ENST00000379806_Intron5_Frame1_sgRNA01	34	FALSE
1793	HAP1_proteome	plate1	J09	COPS2	RAD23B	COPS2_ENST00000299259_Intron3_Frame0_sgRNA01	RAD23B_ENST00000358015_Intron7_Frame1_sgRNA01	255	FALSE
1794	HAP1_proteome	plate1	J11	COPS2	NACA	COPS2_ENST00000299259_Intron3_Frame0_sgRNA01	NACA_ENST00000550952_Intron4_Frame1_sgRNA01	238	TRUE	693
1795	HAP1_proteome	plate1	J12	TPR	ANP32E	TPR_ENST00000367478_Intron44_Frame0_sgRNA01	ANP32E_ENST00000583931_Intron6_Frame1_sgRNA01	0	FALSE
1796	HAP1_proteome	plate1	J13	TPR	ANP32E	TPR_ENST00000367478_Intron44_Frame0_sgRNA01	ANP32E_ENST00000583931_Intron6_Frame1_sgRNA01	0	FALSE
1797	HAP1_proteome	plate1	J14	OXA1L	GPC4	OXA1L_ENST00000285848_Intron1_Frame0_sgRNA01	GPC4_ENST00000370828_Intron2_Frame1_sgRNA01	0	FALSE
1798	HAP1_proteome	plate1	J15	ATL3	NUCKS1	ATL3_ENST00000398868_Intron9_Frame0_sgRNA01	NUCKS1_ENST00000367142_Intron2_Frame1_sgRNA01	371	FALSE
1799	HAP1_proteome	plate1	J16	BOD1	LRPPRC	BOD1_ENST00000311086_Intron1_Frame0_sgRNA03	LRPPRC_ENST00000260665_Intron27_Frame1_sgRNA01	254	FALSE
1800	HAP1_proteome	plate1	J17	ITGB1	PSPC1	ITGB1_ENST00000302278_Intron15_Frame0_sgRNA01	PSPC1_ENST00000338910_Intron4_Frame1_sgRNA01	0	FALSE
1801	HAP1_proteome	plate1	J18	SYNE2	EIF3L	SYNE2_ENST00000358025_Intron25_Frame0_sgRNA01	EIF3L_ENST00000652021_Intron4_Frame1_sgRNA01	332	FALSE
1802	HAP1_proteome	plate1	J19	SF3B2		SF3B2_ENST00000322535_Intron7_Frame0_sgRNA01		0	FALSE
1803	HAP1_proteome	plate1	J23	EEF2	SOAT1	EEF2_ENST00000309311_Intron4_Frame0_sgRNA01	SOAT1_ENST00000367619_Intron2_Frame1_sgRNA01	18	FALSE
1804	HAP1_proteome	plate1	J24		PDAP1		PDAP1_ENST00000350498_Intron5_Frame1_sgRNA01	456	FALSE
1805	HAP1_proteome	plate1	K01	BOD1	ATP5F1B	BOD1_ENST00000311086_Intron1_Frame0_sgRNA03	ATP5F1B_ENST00000262030_Intron1_Frame1_sgRNA01	469	FALSE
1806	HAP1_proteome	plate1	K02	BOD1	ATP5F1B	BOD1_ENST00000311086_Intron1_Frame0_sgRNA03	ATP5F1B_ENST00000262030_Intron1_Frame1_sgRNA01	36	FALSE
1807	HAP1_proteome	plate1	K03	PSME3		PSME3_ENST00000293362_Intron6_Frame0_sgRNA01		0	FALSE
1808	HAP1_proteome	plate1	K06	CYP2A13	DDRGK1	CYP2A13_ENST00000330436_Intron5_Frame0_sgRNA01	DDRGK1_ENST00000354488_Intron1_Frame1_sgRNA01	854	FALSE
1809	HAP1_proteome	plate1	K07	ZC3HAV1L		ZC3HAV1L_ENST00000275766_Intron2_Frame0_sgRNA02		0	FALSE
1810	HAP1_proteome	plate1	K08	TAF1	PTPA	TAF1_ENST00000423759_Intron1_Frame0_sgRNA01	PTPA_ENST00000358994_Intron2_Frame1_sgRNA01	746	FALSE
1811	HAP1_proteome	plate1	K10		SMARCA5		SMARCA5_ENST00000283131_Intron14_Frame1_sgRNA01	0	FALSE
1812	HAP1_proteome	plate1	K11	KAT5	CDV3	KAT5_ENST00000341318_Intron5_Frame0_sgRNA01	CDV3_ENST00000264993_Intron3_Frame1_sgRNA03	498	FALSE
1813	HAP1_proteome	plate1	K12	BOD1	ATP5F1B	BOD1_ENST00000311086_Intron1_Frame0_sgRNA03	ATP5F1B_ENST00000262030_Intron1_Frame1_sgRNA01	1	FALSE
1814	HAP1_proteome	plate1	K13	SYNE2	EIF3L	SYNE2_ENST00000358025_Intron25_Frame0_sgRNA01	EIF3L_ENST00000652021_Intron4_Frame1_sgRNA01	0	FALSE
1815	HAP1_proteome	plate1	K14	ZNF148	APP	ZNF148_ENST00000360647_Intron4_Frame0_sgRNA01	APP_ENST00000346798_Intron8_Frame1_sgRNA01	577	FALSE
1816	HAP1_proteome	plate1	K15	ZNF148	APP	ZNF148_ENST00000360647_Intron4_Frame0_sgRNA01	APP_ENST00000346798_Intron8_Frame1_sgRNA01	395	FALSE
1817	HAP1_proteome	plate1	K16	SMC4	RPS25	SMC4_ENST00000357388_Intron10_Frame0_sgRNA01	RPS25_ENST00000527673_Intron3_Frame1_sgRNA03	360	FALSE
1818	HAP1_proteome	plate1	K17		MORF4L1		MORF4L1_ENST00000331268_Intron1_Frame1_sgRNA01	0	FALSE
1819	HAP1_proteome	plate1	K18	PPTC7		PPTC7_ENST00000354300_Intron4_Frame0_sgRNA03		0	FALSE
1820	HAP1_proteome	plate1	K19	CAND1		CAND1_ENST00000545606_Intron14_Frame0_sgRNA02		0	FALSE
1821	HAP1_proteome	plate1	K20	ZNF148	PDHA1	ZNF148_ENST00000360647_Intron4_Frame0_sgRNA01	PDHA1_ENST00000379806_Intron5_Frame1_sgRNA01	531	FALSE
1822	HAP1_proteome	plate1	K21	ZNF148	PICALM	ZNF148_ENST00000360647_Intron4_Frame0_sgRNA01	PICALM_ENST00000393346_Intron13_Frame1_sgRNA01	976	FALSE
1823	HAP1_proteome	plate1	K22	KAT5	PSMD1	KAT5_ENST00000341318_Intron5_Frame0_sgRNA01	PSMD1_ENST00000308696_Intron13_Frame1_sgRNA01	813	FALSE
1824	HAP1_proteome	plate1	K23	ZNF148	APP	ZNF148_ENST00000360647_Intron4_Frame0_sgRNA01	APP_ENST00000346798_Intron8_Frame1_sgRNA01	0	FALSE
1825	HAP1_proteome	plate1	K24	ITGB1	PSPC1	ITGB1_ENST00000302278_Intron15_Frame0_sgRNA01	PSPC1_ENST00000338910_Intron4_Frame1_sgRNA01	3	FALSE
1826	HAP1_proteome	plate1	L01	ZNF148	PDHA1	ZNF148_ENST00000360647_Intron4_Frame0_sgRNA01	PDHA1_ENST00000379806_Intron5_Frame1_sgRNA01	811	FALSE
1827	HAP1_proteome	plate1	L02	SET		SET_ENST00000372692_Intron7_Frame0_sgRNA01		0	FALSE
1828	HAP1_proteome	plate1	L03	GPR108	TRIP6	GPR108_ENST00000264080_Intron7_Frame0_sgRNA01	TRIP6_ENST00000200457_Intron1_Frame1_sgRNA01	164	FALSE
1829	HAP1_proteome	plate1	L04		LARP1		LARP1_ENST00000336314_Intron9_Frame1_sgRNA01	0	FALSE
1830	HAP1_proteome	plate1	L05	SET	LUC7L	SET_ENST00000372692_Intron7_Frame0_sgRNA01	LUC7L_ENST00000293872_Intron1_Frame1_sgRNA01	548	TRUE	694
1831	HAP1_proteome	plate1	L06	OXA1L	RPS10	OXA1L_ENST00000285848_Intron1_Frame0_sgRNA01	RPS10_ENST00000464218_Intron4_Frame1_sgRNA01	351	FALSE
1832	HAP1_proteome	plate1	L08	RSRC2	SMARCA5	RSRC2_ENST00000331738_Intron9_Frame0_sgRNA01	SMARCA5_ENST00000283131_Intron14_Frame1_sgRNA01	590	TRUE	695
1833	HAP1_proteome	plate1	L09	INF2	METAP1	INF2_ENST00000392634_Intron14_Frame0_sgRNA01	METAP1_ENST00000296411_Intron2_Frame1_sgRNA01	423	FALSE
1834	HAP1_proteome	plate1	L10	SET	ARHGDIA	SET_ENST00000372692_Intron7_Frame0_sgRNA01	ARHGDIA_ENST00000584461_Intron3_Frame1_sgRNA01	793	TRUE	696
1835	HAP1_proteome	plate1	L11	NCBP3	JPT1	NCBP3_ENST00000389005_Intron2_Frame0_sgRNA01	JPT1_ENST00000356033_Intron2_Frame1_sgRNA01	827	TRUE	697
1836	HAP1_proteome	plate1	L12	ZNF148	HNRNPA2B1	ZNF148_ENST00000360647_Intron4_Frame0_sgRNA01	HNRNPA2B1_ENST00000354667_Intron9_Frame1_sgRNA01	909	TRUE	698
1837	HAP1_proteome	plate1	L13	COPS2	RAD23B	COPS2_ENST00000299259_Intron3_Frame0_sgRNA01	RAD23B_ENST00000358015_Intron7_Frame1_sgRNA01	1116	TRUE	699
1838	HAP1_proteome	plate1	L14		CDV3		CDV3_ENST00000264993_Intron3_Frame1_sgRNA03	0	FALSE
1839	HAP1_proteome	plate1	L15	TAF1	PTPA	TAF1_ENST00000423759_Intron1_Frame0_sgRNA01	PTPA_ENST00000358994_Intron2_Frame1_sgRNA01	0	FALSE
1840	HAP1_proteome	plate1	L17	EEF2	SOAT1	EEF2_ENST00000309311_Intron4_Frame0_sgRNA01	SOAT1_ENST00000367619_Intron2_Frame1_sgRNA01	637	FALSE
1841	HAP1_proteome	plate1	L19	OTUB1		OTUB1_ENST00000428192_Intron3_Frame0_sgRNA01		0	FALSE
1842	HAP1_proteome	plate1	L20	CSNK2A1	P4HB	CSNK2A1_ENST00000646561_Intron5_Frame0_sgRNA01	P4HB_ENST00000331483_Intron2_Frame1_sgRNA02	993	TRUE	700
1843	HAP1_proteome	plate1	L21	IPO7	CAPRIN1	IPO7_ENST00000379719_Intron12_Frame0_sgRNA01	CAPRIN1_ENST00000341394_Intron11_Frame1_sgRNA01	223	FALSE
1844	HAP1_proteome	plate1	L22	KAT5	CDV3	KAT5_ENST00000341318_Intron5_Frame0_sgRNA01	CDV3_ENST00000264993_Intron3_Frame1_sgRNA03	176	FALSE
1845	HAP1_proteome	plate1	L23	SYNE2	EIF3L	SYNE2_ENST00000358025_Intron25_Frame0_sgRNA01	EIF3L_ENST00000652021_Intron4_Frame1_sgRNA01	420	FALSE
1846	HAP1_proteome	plate1	L24	HSPH1		HSPH1_ENST00000630972_Intron8_Frame0_sgRNA01		0	FALSE
1847	HAP1_proteome	plate1	M01	POGZ	UMPS	POGZ_ENST00000271715_Intron12_Frame0_sgRNA01	UMPS_ENST00000232607_Intron5_Frame1_sgRNA01	655	FALSE
1848	HAP1_proteome	plate1	M02	FAM104A	HMMR	FAM104A_ENST00000405159_Intron2_Frame0_sgRNA02	HMMR_ENST00000393915_Intron17_Frame1_sgRNA01	245	TRUE	701
1849	HAP1_proteome	plate1	M04	CHD1		CHD1_ENST00000614616_Intron29_Frame0_sgRNA01		0	FALSE
1850	HAP1_proteome	plate1	M06	SYNE2	VAMP3	SYNE2_ENST00000358025_Intron25_Frame0_sgRNA01	VAMP3_ENST00000054666_Intron4_Frame1_sgRNA01	536	FALSE
1851	HAP1_proteome	plate1	M08	ATP5ME	EWSR1	ATP5ME_ENST00000304312_Intron1_Frame0_sgRNA01	EWSR1_ENST00000414183_Intron5_Frame1_sgRNA01	541	TRUE	702
1852	HAP1_proteome	plate1	M09	SYNE2	GART	SYNE2_ENST00000358025_Intron74_Frame0_sgRNA01	GART_ENST00000381815_Intron2_Frame1_sgRNA01	717	FALSE
1853	HAP1_proteome	plate1	M10		RPL3		RPL3_ENST00000216146_Intron2_Frame1_sgRNA02	6	FALSE
1854	HAP1_proteome	plate1	M11	ZNF148	PICALM	ZNF148_ENST00000360647_Intron4_Frame0_sgRNA01	PICALM_ENST00000393346_Intron13_Frame1_sgRNA01	0	FALSE
1855	HAP1_proteome	plate1	M12	SYNE2	EIF3L	SYNE2_ENST00000358025_Intron25_Frame0_sgRNA01	EIF3L_ENST00000652021_Intron4_Frame1_sgRNA01	576	FALSE
1856	HAP1_proteome	plate1	M13	SEC23A	ACP1	SEC23A_ENST00000307712_Intron12_Frame0_sgRNA01	ACP1_ENST00000272067_Intron1_Frame1_sgRNA03	314	FALSE
1857	HAP1_proteome	plate1	M14	STAG2	ZRANB2	STAG2_ENST00000218089_Intron7_Frame0_sgRNA01	ZRANB2_ENST00000370920_Intron4_Frame1_sgRNA01	0	FALSE
1858	HAP1_proteome	plate1	M15	CHD1		CHD1_ENST00000614616_Intron29_Frame0_sgRNA01		0	FALSE
1859	HAP1_proteome	plate1	M16	KAT5	CDV3	KAT5_ENST00000341318_Intron5_Frame0_sgRNA01	CDV3_ENST00000264993_Intron3_Frame1_sgRNA03	610	FALSE
1860	HAP1_proteome	plate1	M17		PDAP1		PDAP1_ENST00000350498_Intron5_Frame1_sgRNA01	0	FALSE
1861	HAP1_proteome	plate1	M18	SYNE2	EIF3L	SYNE2_ENST00000358025_Intron25_Frame0_sgRNA01	EIF3L_ENST00000652021_Intron4_Frame1_sgRNA01	352	FALSE
1862	HAP1_proteome	plate1	M19	TAF1	SP1	TAF1_ENST00000423759_Intron1_Frame0_sgRNA01	SP1_ENST00000327443_Intron1_Frame1_sgRNA01	292	TRUE	703
1863	HAP1_proteome	plate1	M20	E2F3		E2F3_ENST00000346618_Intron5_Frame0_sgRNA01		0	FALSE
1864	HAP1_proteome	plate1	M21	ZNF148	PICALM	ZNF148_ENST00000360647_Intron4_Frame0_sgRNA01	PICALM_ENST00000393346_Intron13_Frame1_sgRNA01	1093	TRUE	704
1865	HAP1_proteome	plate1	M22	ZNF148	HNRNPA2B1	ZNF148_ENST00000360647_Intron4_Frame0_sgRNA01	HNRNPA2B1_ENST00000354667_Intron9_Frame1_sgRNA01	548	FALSE
1866	HAP1_proteome	plate1	M23	TAF1	SEC24C	TAF1_ENST00000423759_Intron1_Frame0_sgRNA01	SEC24C_ENST00000345254_Intron2_Frame1_sgRNA01	474	FALSE
1867	HAP1_proteome	plate1	M24		RAB10		RAB10_ENST00000264710_Intron1_Frame1_sgRNA01	0	FALSE
1868	HAP1_proteome	plate1	N01	ZNF148		ZNF148_ENST00000360647_Intron4_Frame0_sgRNA01		0	FALSE
1869	HAP1_proteome	plate1	N02	ZNF148	APP	ZNF148_ENST00000360647_Intron4_Frame0_sgRNA01	APP_ENST00000346798_Intron8_Frame1_sgRNA01	0	FALSE
1870	HAP1_proteome	plate1	N04	ORC6	EBNA1BP2	ORC6_ENST00000219097_Intron2_Frame0_sgRNA02	EBNA1BP2_ENST00000431635_Intron7_Frame1_sgRNA01	147	FALSE
1871	HAP1_proteome	plate1	N05	CSNK2A1	P4HB	CSNK2A1_ENST00000646561_Intron5_Frame0_sgRNA01	P4HB_ENST00000331483_Intron2_Frame1_sgRNA02	1	FALSE
1872	HAP1_proteome	plate1	N06	PLPBP	ATAD3A	PLPBP_ENST00000328195_Intron7_Frame0_sgRNA01	ATAD3A_ENST00000378755_Intron1_Frame1_sgRNA01	397	TRUE	705
1873	HAP1_proteome	plate1	N07	KIF20B		KIF20B_ENST00000371728_Intron32_Frame0_sgRNA01		0	FALSE
1874	HAP1_proteome	plate1	N08	ZNF148	PDHA1	ZNF148_ENST00000360647_Intron4_Frame0_sgRNA01	PDHA1_ENST00000379806_Intron5_Frame1_sgRNA01	20	FALSE
1875	HAP1_proteome	plate1	N09	SYNE2	EIF3L	SYNE2_ENST00000358025_Intron25_Frame0_sgRNA01	EIF3L_ENST00000652021_Intron4_Frame1_sgRNA01	197	FALSE
1876	HAP1_proteome	plate1	N10	TAF1		TAF1_ENST00000423759_Intron1_Frame0_sgRNA01		0	FALSE
1877	HAP1_proteome	plate1	N11	SRM	RAD23B	SRM_ENST00000376957_Intron3_Frame0_sgRNA01	RAD23B_ENST00000358015_Intron7_Frame1_sgRNA02	0	FALSE
1878	HAP1_proteome	plate1	N12	TAF1	PPP4R2	TAF1_ENST00000423759_Intron1_Frame0_sgRNA01	PPP4R2_ENST00000356692_Intron1_Frame1_sgRNA01	676	FALSE
1879	HAP1_proteome	plate1	N13	EEA1		EEA1_ENST00000322349_Intron22_Frame0_sgRNA01		0	FALSE
1880	HAP1_proteome	plate1	N14	CAND1		CAND1_ENST00000545606_Intron14_Frame0_sgRNA02		0	FALSE
1881	HAP1_proteome	plate1	N15		DDX1		DDX1_ENST00000381341_Intron13_Frame1_sgRNA01	0	FALSE
1882	HAP1_proteome	plate1	N16	KAT5	CDV3	KAT5_ENST00000341318_Intron5_Frame0_sgRNA01	CDV3_ENST00000264993_Intron3_Frame1_sgRNA03	884	FALSE
1883	HAP1_proteome	plate1	N17	COPS2	SEPTIN2	COPS2_ENST00000299259_Intron3_Frame0_sgRNA01	SEPTIN2_ENST00000616972_Intron5_Frame1_sgRNA01	0	FALSE
1884	HAP1_proteome	plate1	N18	IPO7	CAPRIN1	IPO7_ENST00000379719_Intron12_Frame0_sgRNA01	CAPRIN1_ENST00000341394_Intron11_Frame1_sgRNA01	415	FALSE
1885	HAP1_proteome	plate1	N19	TAF1	PSMC2	TAF1_ENST00000423759_Intron1_Frame0_sgRNA01	PSMC2_ENST00000435765_Intron10_Frame1_sgRNA01	473	FALSE
1886	HAP1_proteome	plate1	N20	PLOD2	MRPS25	PLOD2_ENST00000282903_Intron18_Frame0_sgRNA01	MRPS25_ENST00000253686_Intron2_Frame1_sgRNA02	608	TRUE	706
1887	HAP1_proteome	plate1	N21	ZNF148	PDHA1	ZNF148_ENST00000360647_Intron4_Frame0_sgRNA01	PDHA1_ENST00000379806_Intron5_Frame1_sgRNA01	277	FALSE
1888	HAP1_proteome	plate1	N22	PWP1		PWP1_ENST00000412830_Intron11_Frame0_sgRNA01		0	FALSE
1889	HAP1_proteome	plate1	N23	CAND1	JPT1	CAND1_ENST00000545606_Intron14_Frame0_sgRNA02	JPT1_ENST00000356033_Intron2_Frame1_sgRNA02	0	FALSE
1890	HAP1_proteome	plate1	N24	MCCC2	KPNA4	MCCC2_ENST00000340941_Intron7_Frame0_sgRNA01	KPNA4_ENST00000334256_Intron8_Frame1_sgRNA02	228	FALSE
1891	HAP1_proteome	plate1	O01	COPS2	HNRNPAB	COPS2_ENST00000299259_Intron3_Frame0_sgRNA01	HNRNPAB_ENST00000358344_Intron6_Frame1_sgRNA02	179	FALSE
1892	HAP1_proteome	plate1	O02	KAT5	CDV3	KAT5_ENST00000341318_Intron5_Frame0_sgRNA01	CDV3_ENST00000264993_Intron3_Frame1_sgRNA03	174	FALSE
1893	HAP1_proteome	plate1	O03	INF2	METAP1	INF2_ENST00000392634_Intron14_Frame0_sgRNA01	METAP1_ENST00000296411_Intron2_Frame1_sgRNA01	651	FALSE
1894	HAP1_proteome	plate1	O04	SET	MKI67	SET_ENST00000372692_Intron7_Frame0_sgRNA01	MKI67_ENST00000368654_Intron7_Frame1_sgRNA01	455	FALSE
1895	HAP1_proteome	plate1	O05	SRP54	RAB11A	SRP54_ENST00000556994_Intron3_Frame0_sgRNA01	RAB11A_ENST00000261890_Intron1_Frame1_sgRNA02	682	TRUE	707
1896	HAP1_proteome	plate1	O06	SET		SET_ENST00000372692_Intron7_Frame0_sgRNA01		0	FALSE
1897	HAP1_proteome	plate1	O07		MAT2A		MAT2A_ENST00000306434_Intron1_Frame1_sgRNA01	0	FALSE
1898	HAP1_proteome	plate1	O08	NXT2	P4HB	NXT2_ENST00000218004_Intron2_Frame0_sgRNA02	P4HB_ENST00000331483_Intron2_Frame1_sgRNA02	0	FALSE
1899	HAP1_proteome	plate1	O09	INF2	METAP1	INF2_ENST00000392634_Intron14_Frame0_sgRNA01	METAP1_ENST00000296411_Intron2_Frame1_sgRNA01	0	FALSE
1900	HAP1_proteome	plate1	O10	HSPH1	MAP4	HSPH1_ENST00000630972_Intron17_Frame0_sgRNA01	MAP4_ENST00000360240_Intron5_Frame1_sgRNA01	7	FALSE
1901	HAP1_proteome	plate1	O11	INF2	METAP1	INF2_ENST00000392634_Intron14_Frame0_sgRNA01	METAP1_ENST00000296411_Intron2_Frame1_sgRNA01	0	FALSE
1902	HAP1_proteome	plate1	O12	KAT5	CDV3	KAT5_ENST00000341318_Intron5_Frame0_sgRNA01	CDV3_ENST00000264993_Intron3_Frame1_sgRNA03	0	FALSE
1903	HAP1_proteome	plate1	O13	RAPH1	FH	RAPH1_ENST00000319170_Intron4_Frame0_sgRNA01	FH_ENST00000366560_Intron6_Frame1_sgRNA02	44	FALSE
1904	HAP1_proteome	plate1	O14	ENAH	ROCK1	ENAH_ENST00000366844_Intron13_Frame0_sgRNA01	ROCK1_ENST00000399799_Intron27_Frame1_sgRNA01	44	FALSE
1905	HAP1_proteome	plate1	O15	SYNE2		SYNE2_ENST00000358025_Intron25_Frame0_sgRNA01		0	FALSE
1906	HAP1_proteome	plate1	O16	ZNF148	APP	ZNF148_ENST00000360647_Intron4_Frame0_sgRNA01	APP_ENST00000346798_Intron8_Frame1_sgRNA01	769	FALSE
1907	HAP1_proteome	plate1	O17	COL2A1	MED6	COL2A1_ENST00000380518_Intron39_Frame0_sgRNA01	MED6_ENST00000615788_Intron1_Frame1_sgRNA01	237	FALSE
1908	HAP1_proteome	plate1	O18	ZNF148	PDLIM2	ZNF148_ENST00000360647_Intron4_Frame0_sgRNA01	PDLIM2_ENST00000308354_Intron8_Frame1_sgRNA02	591	FALSE
1909	HAP1_proteome	plate1	O19	ZNF148	SSNA1	ZNF148_ENST00000360647_Intron4_Frame0_sgRNA01	SSNA1_ENST00000322310_Intron1_Frame1_sgRNA03	4	FALSE
1910	HAP1_proteome	plate1	O21	DCUN1D1	UQCRB	DCUN1D1_ENST00000292782_Intron1_Frame0_sgRNA02	UQCRB_ENST00000518406_Intron1_Frame1_sgRNA01	397	FALSE
1911	HAP1_proteome	plate1	O22	COPS2	SEPTIN2	COPS2_ENST00000299259_Intron3_Frame0_sgRNA01	SEPTIN2_ENST00000616972_Intron5_Frame1_sgRNA01	871	FALSE
1912	HAP1_proteome	plate1	O23	ZNF148	SSNA1	ZNF148_ENST00000360647_Intron4_Frame0_sgRNA01	SSNA1_ENST00000322310_Intron1_Frame1_sgRNA03	200	FALSE
1913	HAP1_proteome	plate1	O24	BOD1	ATP5F1B	BOD1_ENST00000311086_Intron1_Frame0_sgRNA03	ATP5F1B_ENST00000262030_Intron1_Frame1_sgRNA01	4	FALSE
1914	HAP1_proteome	plate1	P02	ZNF148	PICALM	ZNF148_ENST00000360647_Intron4_Frame0_sgRNA01	PICALM_ENST00000393346_Intron13_Frame1_sgRNA01	931	FALSE
1915	HAP1_proteome	plate1	P03	KAT5	CDV3	KAT5_ENST00000341318_Intron5_Frame0_sgRNA01	CDV3_ENST00000264993_Intron3_Frame1_sgRNA03	535	FALSE
1916	HAP1_proteome	plate1	P04	SET		SET_ENST00000372692_Intron7_Frame0_sgRNA01		0	FALSE
1917	HAP1_proteome	plate1	P05	COPS2	WDR5	COPS2_ENST00000299259_Intron3_Frame0_sgRNA01	WDR5_ENST00000358625_Intron9_Frame1_sgRNA01	740	FALSE
1918	HAP1_proteome	plate1	P06	POGZ	CDC20	POGZ_ENST00000271715_Intron12_Frame0_sgRNA01	CDC20_ENST00000310955_Intron10_Frame1_sgRNA01	236	FALSE
1919	HAP1_proteome	plate1	P07	ATP5MG	SARNP	ATP5MG_ENST00000300688_Intron2_Frame0_sgRNA03	SARNP_ENST00000546604_Intron2_Frame1_sgRNA02	0	FALSE
1920	HAP1_proteome	plate1	P08	ZNF148	APP	ZNF148_ENST00000360647_Intron4_Frame0_sgRNA01	APP_ENST00000346798_Intron8_Frame1_sgRNA01	430	FALSE
1921	HAP1_proteome	plate1	P09	ZNF148	PDHA1	ZNF148_ENST00000360647_Intron4_Frame0_sgRNA01	PDHA1_ENST00000379806_Intron5_Frame1_sgRNA01	408	FALSE
1922	HAP1_proteome	plate1	P10	MRPL42		MRPL42_ENST00000549982_Intron4_Frame0_sgRNA03		0	FALSE
1923	HAP1_proteome	plate1	P11	ZNF148	SSNA1	ZNF148_ENST00000360647_Intron4_Frame0_sgRNA01	SSNA1_ENST00000322310_Intron1_Frame1_sgRNA03	1	FALSE
1924	HAP1_proteome	plate1	P13	SET	BAG1	SET_ENST00000372692_Intron7_Frame0_sgRNA01	BAG1_ENST00000634734_Intron2_Frame1_sgRNA02	0	FALSE
1925	HAP1_proteome	plate1	P14	TMEM214	NNT	TMEM214_ENST00000321326_Intron15_Frame0_sgRNA01	NNT_ENST00000264663_Intron11_Frame1_sgRNA01	194	FALSE
1926	HAP1_proteome	plate1	P15	TRMT1L	PPDPF	TRMT1L_ENST00000367506_Intron4_Frame0_sgRNA01	PPDPF_ENST00000370179_Intron3_Frame1_sgRNA01	248	FALSE
1927	HAP1_proteome	plate1	P17	COPS2	SF1	COPS2_ENST00000299259_Intron3_Frame0_sgRNA01	SF1_ENST00000377387_Intron1_Frame1_sgRNA01	682	FALSE
1928	HAP1_proteome	plate1	P18	SMC4	DNAJA2	SMC4_ENST00000357388_Intron10_Frame0_sgRNA01	DNAJA2_ENST00000317089_Intron5_Frame1_sgRNA02	363	FALSE
1929	HAP1_proteome	plate1	P19	ARPC4	IPO5	ARPC4_ENST00000433034_Intron3_Frame0_sgRNA01	IPO5_ENST00000261574_Intron26_Frame1_sgRNA01	451	TRUE	708
1930	HAP1_proteome	plate1	P20	COPS2	RAD23B	COPS2_ENST00000299259_Intron3_Frame0_sgRNA01	RAD23B_ENST00000358015_Intron7_Frame1_sgRNA01	531	FALSE
1931	HAP1_proteome	plate1	P24	TRAPPC12	DNAJA2	TRAPPC12_ENST00000382110_Intron3_Frame0_sgRNA01	DNAJA2_ENST00000317089_Intron5_Frame1_sgRNA02	413	FALSE
1932	HAP1_proteome	plate2	A02	SET	LAMP1	SET_ENST00000372692_Intron7_Frame0_sgRNA01	LAMP1_ENST00000332556_Intron8_Frame1_sgRNA01	319	FALSE
1933	HAP1_proteome	plate2	A05	TRMT1L	PPDPF	TRMT1L_ENST00000367506_Intron4_Frame0_sgRNA01	PPDPF_ENST00000370179_Intron3_Frame1_sgRNA01	319	FALSE
1934	HAP1_proteome	plate2	A06	DYNC1I2		DYNC1I2_ENST00000397119_Intron13_Frame0_sgRNA01		0	FALSE
1935	HAP1_proteome	plate2	A07	TAF1	PPP4R2	TAF1_ENST00000423759_Intron1_Frame0_sgRNA01	PPP4R2_ENST00000356692_Intron1_Frame1_sgRNA01	0	FALSE
1936	HAP1_proteome	plate2	A09	SYNE2	EIF3L	SYNE2_ENST00000358025_Intron25_Frame0_sgRNA01	EIF3L_ENST00000652021_Intron4_Frame1_sgRNA01	617	FALSE
1937	HAP1_proteome	plate2	A13		MRPS31		MRPS31_ENST00000323563_Intron5_Frame1_sgRNA01	0	FALSE
1938	HAP1_proteome	plate2	A15	ZNF148	PDHA1	ZNF148_ENST00000360647_Intron4_Frame0_sgRNA01	PDHA1_ENST00000379806_Intron5_Frame1_sgRNA01	795	FALSE
1939	HAP1_proteome	plate2	A17	SET		SET_ENST00000372692_Intron7_Frame0_sgRNA01		0	FALSE
1940	HAP1_proteome	plate2	A18		U2AF2		U2AF2_ENST00000308924_Intron1_Frame1_sgRNA02	0	FALSE
1941	HAP1_proteome	plate2	A20	TPR	FBL	TPR_ENST00000367478_Intron44_Frame0_sgRNA01	FBL_ENST00000221801_Intron2_Frame1_sgRNA01	612	TRUE	709
1942	HAP1_proteome	plate2	A21	ZNF148	HNRNPA2B1	ZNF148_ENST00000360647_Intron4_Frame0_sgRNA01	HNRNPA2B1_ENST00000354667_Intron9_Frame1_sgRNA01	78	FALSE
1943	HAP1_proteome	plate2	A23	CHMP2A	PRDX4	CHMP2A_ENST00000600118_Intron2_Frame0_sgRNA01	PRDX4_ENST00000379341_Intron1_Frame1_sgRNA01	603	TRUE	710
1944	HAP1_proteome	plate2	B02	CHD1		CHD1_ENST00000614616_Intron29_Frame0_sgRNA01		0	FALSE
1945	HAP1_proteome	plate2	B03	SDHAF2	PDIA6	SDHAF2_ENST00000301761_Intron1_Frame0_sgRNA01	PDIA6_ENST00000404371_Intron11_Frame1_sgRNA01	794	TRUE	711
1946	HAP1_proteome	plate2	B04	COPS2	HNRNPAB	COPS2_ENST00000299259_Intron3_Frame0_sgRNA01	HNRNPAB_ENST00000358344_Intron6_Frame1_sgRNA02	459	FALSE
1947	HAP1_proteome	plate2	B06		PICALM		PICALM_ENST00000393346_Intron13_Frame1_sgRNA01	0	FALSE
1948	HAP1_proteome	plate2	B10	ANKRD62		ANKRD62_ENST00000587848_Intron12_Frame0_sgRNA01		0	FALSE
1949	HAP1_proteome	plate2	B13	ATL3	NUCKS1	ATL3_ENST00000398868_Intron9_Frame0_sgRNA01	NUCKS1_ENST00000367142_Intron2_Frame1_sgRNA01	439	FALSE
1950	HAP1_proteome	plate2	B15	DDX19A	SNCA	DDX19A_ENST00000302243_Intron1_Frame0_sgRNA01	SNCA_ENST00000336904_Intron2_Frame1_sgRNA01	963	TRUE	712
1951	HAP1_proteome	plate2	B20	ZNF148	GCSH	ZNF148_ENST00000360647_Intron4_Frame0_sgRNA01	GCSH_ENST00000315467_Intron1_Frame1_sgRNA02	490	FALSE
1952	HAP1_proteome	plate2	B21	EEF2	SOAT1	EEF2_ENST00000309311_Intron4_Frame0_sgRNA01	SOAT1_ENST00000367619_Intron2_Frame1_sgRNA01	902	TRUE	713
1953	HAP1_proteome	plate2	B22	INF2	METAP1	INF2_ENST00000392634_Intron14_Frame0_sgRNA01	METAP1_ENST00000296411_Intron2_Frame1_sgRNA01	858	FALSE
1954	HAP1_proteome	plate2	B23		CHMP4B		CHMP4B_ENST00000217402_Intron1_Frame1_sgRNA02	0	FALSE
1955	HAP1_proteome	plate2	C01	ZNF148	APP	ZNF148_ENST00000360647_Intron4_Frame0_sgRNA01	APP_ENST00000346798_Intron8_Frame1_sgRNA01	0	FALSE
1956	HAP1_proteome	plate2	C02	KAT5	LGALS3BP	KAT5_ENST00000341318_Intron5_Frame0_sgRNA01	LGALS3BP_ENST00000262776_Intron2_Frame1_sgRNA01	263	FALSE
1957	HAP1_proteome	plate2	C05	ZNF148	SSNA1	ZNF148_ENST00000360647_Intron4_Frame0_sgRNA01	SSNA1_ENST00000322310_Intron1_Frame1_sgRNA03	431	FALSE
1958	HAP1_proteome	plate2	C08		ZRANB2		ZRANB2_ENST00000370920_Intron4_Frame1_sgRNA01	0	FALSE
1959	HAP1_proteome	plate2	C09		PDLIM2		PDLIM2_ENST00000308354_Intron8_Frame1_sgRNA02	0	FALSE
1960	HAP1_proteome	plate2	C12	SET		SET_ENST00000372692_Intron7_Frame0_sgRNA01		0	FALSE
1961	HAP1_proteome	plate2	C14	TAF1	GSTP1	TAF1_ENST00000423759_Intron1_Frame0_sgRNA01	GSTP1_ENST00000398606_Intron2_Frame1_sgRNA02	0	FALSE
1962	HAP1_proteome	plate2	C15	TAF1	GSTP1	TAF1_ENST00000423759_Intron1_Frame0_sgRNA01	GSTP1_ENST00000398606_Intron2_Frame1_sgRNA02	966	FALSE
1963	HAP1_proteome	plate2	C16	COPS2	RAD23B	COPS2_ENST00000299259_Intron3_Frame0_sgRNA01	RAD23B_ENST00000358015_Intron7_Frame1_sgRNA01	662	FALSE
1964	HAP1_proteome	plate2	C17		APP		APP_ENST00000346798_Intron8_Frame1_sgRNA01	0	FALSE
1965	HAP1_proteome	plate2	C18	PSMD4		PSMD4_ENST00000368881_Intron6_Frame0_sgRNA01		0	FALSE
1966	HAP1_proteome	plate2	C22	B4GALT4		B4GALT4_ENST00000483209_Intron4_Frame0_sgRNA02		0	FALSE
1967	HAP1_proteome	plate2	D02	SET		SET_ENST00000372692_Intron7_Frame0_sgRNA01		0	FALSE
1968	HAP1_proteome	plate2	D03	SDHAF2		SDHAF2_ENST00000301761_Intron1_Frame0_sgRNA01		0	FALSE
1969	HAP1_proteome	plate2	D04	MNAT1	CKB	MNAT1_ENST00000261245_Intron6_Frame0_sgRNA02	CKB_ENST00000348956_Intron7_Frame1_sgRNA02	644	FALSE
1970	HAP1_proteome	plate2	D07	SYNE2	EIF3L	SYNE2_ENST00000358025_Intron25_Frame0_sgRNA01	EIF3L_ENST00000652021_Intron4_Frame1_sgRNA01	342	FALSE
1971	HAP1_proteome	plate2	D08	B4GALT4	TSR2	B4GALT4_ENST00000483209_Intron4_Frame0_sgRNA02	TSR2_ENST00000375151_Intron2_Frame1_sgRNA01	1113	FALSE
1972	HAP1_proteome	plate2	D09	COPS2	WDR5	COPS2_ENST00000299259_Intron3_Frame0_sgRNA01	WDR5_ENST00000358625_Intron9_Frame1_sgRNA01	924	FALSE
1973	HAP1_proteome	plate2	D13	ZNF148		ZNF148_ENST00000360647_Intron4_Frame0_sgRNA01		0	FALSE
1974	HAP1_proteome	plate2	D15	TFCP2		TFCP2_ENST00000257915_Intron7_Frame0_sgRNA01		0	FALSE
1975	HAP1_proteome	plate2	D16	TAF1	PTPA	TAF1_ENST00000423759_Intron1_Frame0_sgRNA01	PTPA_ENST00000358994_Intron2_Frame1_sgRNA01	850	TRUE	714
1976	HAP1_proteome	plate2	D20	ZNF148	HNRNPA2B1	ZNF148_ENST00000360647_Intron4_Frame0_sgRNA01	HNRNPA2B1_ENST00000354667_Intron9_Frame1_sgRNA01	502	FALSE
1977	HAP1_proteome	plate2	D24	SET		SET_ENST00000372692_Intron7_Frame0_sgRNA01		0	FALSE
1978	HAP1_proteome	plate2	E01	BOD1	LRPPRC	BOD1_ENST00000311086_Intron1_Frame0_sgRNA03	LRPPRC_ENST00000260665_Intron27_Frame1_sgRNA01	704	TRUE	715
1979	HAP1_proteome	plate2	E02		WDR5		WDR5_ENST00000358625_Intron9_Frame1_sgRNA01	0	FALSE
1980	HAP1_proteome	plate2	E04	TAF1	PSMC2	TAF1_ENST00000423759_Intron1_Frame0_sgRNA01	PSMC2_ENST00000435765_Intron10_Frame1_sgRNA01	754	FALSE
1981	HAP1_proteome	plate2	E05	CHD1		CHD1_ENST00000614616_Intron29_Frame0_sgRNA01		0	FALSE
1982	HAP1_proteome	plate2	E06	C11orf58	HNRNPH3	C11orf58_ENST00000228136_Intron1_Frame0_sgRNA01	HNRNPH3_ENST00000265866_Intron7_Frame1_sgRNA01	7	FALSE
1983	HAP1_proteome	plate2	E07	TXNDC5	PQBP1	TXNDC5_ENST00000379757_Intron7_Frame0_sgRNA01	PQBP1_ENST00000651767_Intron3_Frame1_sgRNA01	249	TRUE	716
1984	HAP1_proteome	plate2	E08	TAF1	GSTP1	TAF1_ENST00000423759_Intron1_Frame0_sgRNA01	GSTP1_ENST00000398606_Intron2_Frame1_sgRNA02	614	FALSE
1985	HAP1_proteome	plate2	E09	TAF1	PSMC2	TAF1_ENST00000423759_Intron1_Frame0_sgRNA01	PSMC2_ENST00000435765_Intron10_Frame1_sgRNA01	148	FALSE
1986	HAP1_proteome	plate2	E10	GPR108	TRIP6	GPR108_ENST00000264080_Intron7_Frame0_sgRNA01	TRIP6_ENST00000200457_Intron1_Frame1_sgRNA01	519	FALSE
1987	HAP1_proteome	plate2	E11	TAF1		TAF1_ENST00000423759_Intron1_Frame0_sgRNA01		0	FALSE
1988	HAP1_proteome	plate2	E12	BOD1		BOD1_ENST00000311086_Intron1_Frame0_sgRNA03		0	FALSE
1989	HAP1_proteome	plate2	E13		EIF4G1		EIF4G1_ENST00000382330_Intron23_Frame1_sgRNA01	0	FALSE
1990	HAP1_proteome	plate2	E14	STAM	REL	STAM_ENST00000377524_Intron4_Frame0_sgRNA01	REL_ENST00000295025_Intron4_Frame1_sgRNA01	560	TRUE	717
1991	HAP1_proteome	plate2	E19	CDC5L	COPS3	CDC5L_ENST00000371477_Intron14_Frame0_sgRNA01	COPS3_ENST00000268717_Intron1_Frame1_sgRNA01	913	FALSE
1992	HAP1_proteome	plate2	E20		GART		GART_ENST00000381815_Intron2_Frame1_sgRNA01	0	FALSE
1993	HAP1_proteome	plate2	E21	KAT5	NUP98	KAT5_ENST00000341318_Intron5_Frame0_sgRNA01	NUP98_ENST00000324932_Intron16_Frame1_sgRNA01	823	FALSE
1994	HAP1_proteome	plate2	E22	ZNF148	PDHA1	ZNF148_ENST00000360647_Intron4_Frame0_sgRNA01	PDHA1_ENST00000379806_Intron5_Frame1_sgRNA01	793	FALSE
1995	HAP1_proteome	plate2	E23	ZMYM2	LIN7C	ZMYM2_ENST00000382874_Intron6_Frame0_sgRNA01	LIN7C_ENST00000278193_Intron1_Frame1_sgRNA03	411	FALSE
1996	HAP1_proteome	plate2	F01	INF2	METAP1	INF2_ENST00000392634_Intron14_Frame0_sgRNA01	METAP1_ENST00000296411_Intron2_Frame1_sgRNA01	1083	FALSE
1997	HAP1_proteome	plate2	F02	ZNF148	PDLIM2	ZNF148_ENST00000360647_Intron4_Frame0_sgRNA01	PDLIM2_ENST00000308354_Intron8_Frame1_sgRNA02	0	FALSE
1998	HAP1_proteome	plate2	F03	SYNE2	EIF3L	SYNE2_ENST00000358025_Intron25_Frame0_sgRNA01	EIF3L_ENST00000652021_Intron4_Frame1_sgRNA01	791	FALSE
1999	HAP1_proteome	plate2	F04	ATL3	NUCKS1	ATL3_ENST00000398868_Intron9_Frame0_sgRNA01	NUCKS1_ENST00000367142_Intron2_Frame1_sgRNA01	15	FALSE
[truncated: 2,577 more rows]

## Sheet: vpCells_proteins_annotation_loc
#	Protein	HPA main localization (v23)	HPA additional localization (v23)	HPA consensus annotation	vpCells consensus annotation	exact match	partial or exact match				absolute	percent
1	AARS1	Cytosol	NA	Cytosol	Cytosol	1	1			Number of proteins annotated in both datasets:	1025
2	ACADM	Mitochondria	NA	Mitochondria	Mitochondria	1	1			number of exact matches	379	36.9756
3	ACAT1	Mitochondria	NA	Mitochondria	Vesicles	0	0			number of partial matches	814	79.4146
4	ACIN1	Nucleoplasm	Cytosol;Plasma membrane	Cytosol, Nucleoplasm, Plasma Membrane	Nuclear speckles, Nucleoplasm	0	1
5	ACLY	Cytosol	Nucleoplasm	Cytosol, Nucleoplasm	Cytosol	0	1
6	ACO1	Cytosol;Mitochondria	NA	Cytosol, Mitochondria	Mitochondria	0	1
7	ACO2	Mitochondria	NA	Mitochondria	Mitochondria	1	1
8	ACOT7	Cytosol	Nucleoplasm	Cytosol, Nucleoplasm	Cytosol	0	1
9	ACOX1	Peroxisomes	Nucleoli	Vesicles, Nucleoli	Vesicles	0	1
10	ACP1	Nucleoplasm	Cytosol	Cytosol, Nucleoplasm	Cytosol, Nucleoplasm	1	1
11	ACTN1	Actin filaments;Focal adhesion sites	Cytosol;Plasma membrane	Cytoskeleton, Cytosol, Plasma membrane	Cytosol, Plasma membrane	0	1
12	ACTR1A	Microtubules	NA	Cytoskeleton	Cytosol	0	0
13	ACTR2	Cytosol	NA	Cytosol	Vesicles	0	0
14	ACVR1B	Cytosol	NA	Cytosol	Cytosol	1	1
15	ADD1	Plasma membrane	Nucleoplasm	Nucleoplasm, Plasma membrane	Plasma membrane	0	1
16	ADPRHL2	NA	NA	NA	Cytosol	NA	NA
17	ADRM1	Cytosol;Nucleoplasm;Plasma membrane	NA	Cytosol, Nucleoplasm, Plasma Membrane	Cytosol, Nucleoplasm	0	1
18	ADSL	Cytosol	NA	Cytosol	Cytosol	1	1
19	AFG3L2	Mitochondria	NA	Mitochondria	Mitochondria	1	1
20	AGFG1	Vesicles	NA	Vesicles	Vesicles	1	1
21	AK1	Cytosol	NA	Cytosol	Cytosol, Nucleoplasm	0	1
22	AK4	Mitochondria	NA	Mitochondria	Mitochondria	1	1
23	AKT1	Nucleoplasm	Microtubules	Cytoskeleton, Nucleoplasm	Cytosol, Nucleoplasm	0	1
24	ALDH18A1	Mitochondria	NA	Mitochondria	Mitochondria	1	1
25	ALDH9A1	Cytosol	NA	Cytosol	Cytosol, Mitochondria	0	1
26	ALDOA	Cytosol	NA	Cytosol	Cytosol	1	1
27	ALYREF	Nuclear speckles;Nucleoplasm	NA	Nuclear speckles, Nucleoplasm	Nuclear speckles, Nucleoplasm	1	1
28	ANKRD17	Nucleoplasm	Nuclear membrane	Nucleoplasm, Nuclear membrane	Cytosol	0	0
29	ANKRD54	Microtubules;Midbody	Nucleoplasm	Cytoskeleton, Nucleoplasm	Cytoskeleton	0	1
30	ANKRD62	Nuclear bodies;Nucleoplasm	Actin filaments	Cytoskeleton, Nuclear speckles, Nucleoplasm	Cytosol, Nucleoplasm, Vesicles	0	1
31	ANP32A	Nucleoplasm	Centrosome;Cytosol	Centrosome, Cytosol, Nucleoplasm	Nucleoplasm	0	1
32	ANP32E	Nucleoplasm	Centrosome;Cytosol	Centrosome, Cytosol, Nucleoplasm	Nucleoplasm	0	1
33	ANXA11	Nucleoplasm	Cytosol	Cytosol, Nucleoplasm	Cytosol, Nucleoplasm, Vesicles	0	1
34	ANXA2	Plasma membrane	Cytosol	Plasma membrane, Cytosol	Cytosol	0	1
35	ANXA6	Cytosol	NA	Cytosol	Cytosol	1	1
36	AP1G1	Golgi apparatus;Vesicles	Cytosol	Cytosol, Golgi apparatus, Vesicles	Cytosol	0	1
37	AP1M1	Cytosol;Vesicles	NA	Cytosol, Vesicles	Vesicles	0	1
38	AP2A1	Vesicles	NA	Vesicles	Vesicles	1	1
39	AP3D1	Cytosol	NA	Cytosol	Vesicles	0	0
40	API5	Nuclear speckles	NA	Nuclear speckles	Nuclear speckles	1	1
41	APOB	Cytosol;Vesicles	NA	Cytosol, Vesicles	Cytosol, Vesicles	1	1
42	APP	Golgi apparatus	Vesicles	Golgi apparatus, Vesicles	Vesicles	0	1
43	ARAF	Plasma membrane	NA	Plasma membrane	Cytosol	0	0
44	ARCN1	Vesicles	Cytosol;Golgi apparatus	Cytosol, Golgi apparatus, Vesicles	Golgi apparatus	0	1
45	ARFGAP2	Golgi apparatus	NA	Golgi apparatus	Golgi apparatus	1	1
46	ARHGDIA	Cytosol	NA	Cytosol	Cytosol	1	1
47	ARHGEF7	NA	NA	NA	Cytosol	NA	NA
48	ARID1A	Nucleoplasm	NA	Nucleoplasm	Nuclear speckles, Nucleoplasm	0	1
49	ARID2	Nucleoplasm	NA	Nucleoplasm	Nuclear speckles, Nucleoplasm	0	1
50	ARID5B	Endoplasmic reticulum	Cytosol;Nucleoplasm;Plasma membrane	Cytosol, Endoplasmic Reticulum, Nucleoplasm, Plasma memrane	Vesicles	0	0
51	ARIH1	Nucleoplasm	NA	Nucleoplasm	Cytosol, Plasma membrane	0	0
52	ARIH2	Nucleoplasm	NA	Nucleoplasm	Cytosol	0	0
53	ARL6IP1	Endoplasmic reticulum	NA	Endoplasmic reticulum	Endoplasmic reticulum	1	1
54	ARMC7	Cytosol	NA	Cytosol	Cytosol	1	1
55	ARPC4	NA	NA	NA	Cytosol, Vesicles	NA	NA
56	ARPC5L	NA	NA	NA	Cytosol, Vesicles	NA	NA
57	ARPP19	NA	NA	NA	Cytosol	NA	NA
58	ASXL1	Nucleoli;Nucleoplasm	NA	Nucleoli, Nucleoplasm	Nuclear speckles, Nucleoplasm	0	1
59	ASXL2	Nucleoplasm	NA	Nucleoplasm	Nuclear speckles, Nucleoplasm	0	1
60	ATAD2	Nucleoplasm	NA	Nucleoplasm	Nuclear speckles, Nucleoplasm	0	1
61	ATAD3A	Mitochondria	NA	Mitochondria	Cytosol, Mitochondria	0	1
62	ATAD3B	Mitochondria	NA	Mitochondria	Mitochondria	1	1
63	ATAD5	Nucleoplasm	Centriolar satellite;Cytokinetic bridge;Cytosol	Cytoskeleton, Cytosol, Nucleoplasm	Nuclear speckles, Nucleoplasm	0	1
64	ATF7IP	Nuclear bodies;Nucleoplasm	NA	Nuclear speckles, Nucleoplasm	Nuclear speckles, Nucleoplasm	1	1
65	ATIC	Cytosol	Plasma membrane	Cytosol, Plasma membrane	Cytosol	0	1
66	ATL2	Endoplasmic reticulum	NA	Endoplasmic reticulum	Endoplasmic reticulum	1	1
67	ATL3	Endoplasmic reticulum	NA	Endoplasmic reticulum	Endoplasmic reticulum	1	1
68	ATP11B	Centriolar satellite;Cytosol	NA	Cytoskeleton, Cytosol	Cytosol, Vesicles	0	1
69	ATP5F1A	Mitochondria	NA	Mitochondria	Mitochondria	1	1
70	ATP5F1B	Mitochondria	NA	Mitochondria	Cytosol, Mitochondria	0	1
71	ATP5IF1	Mitochondria	NA	Mitochondria	Mitochondria	1	1
72	ATP5ME	Mitochondria	NA	Mitochondria	Cytosol	0	0
73	ATP5MG	Mitochondria	NA	Mitochondria	Mitochondria	1	1
74	ATP5PB	Mitochondria	NA	Mitochondria	Mitochondria	1	1
75	ATP5PF	Mitochondria	NA	Mitochondria	Mitochondria	1	1
76	ATP6V0C	Vesicles	NA	Vesicles	Vesicles	1	1
77	ATP6V1B2	Vesicles	NA	Vesicles	Cytosol, Vesicles	0	1
78	ATP6V1G1	Nucleoli	Nucleoplasm	Nucleoli, Nucleoplasm	Cytosol, Nucleoplasm	0	1
79	ATPAF1	Mitochondria	NA	Mitochondria	Mitochondria	1	1
80	ATR	Nucleoplasm	Golgi apparatus	Golgi apparatus, Nucleoplasm	Vesicles, Plasma membrane	0	0
81	ATRX	Nuclear bodies	NA	Nuclear speckles	Nuclear speckles	1	1
82	ATXN10	Cytosol	Plasma membrane	Cytosol, Plasma membrane	Cytosol	0	1
83	ATXN2L	Cytosol	NA	Cytosol	Cytosol	1	1
84	B2M	Golgi apparatus;Plasma membrane	Cytosol	Cytosol, Golgi apparatus, Plasma membrane	Golgi apparatus	0	1
85	B4GALT4	Golgi apparatus	NA	Golgi apparatus	Golgi apparatus	1	1
86	B9D1	NA	NA	NA	Vesicles	NA	NA
87	BAG1	Nucleoplasm	Cytosol	Cytosol, Nucleoplasm	Cytosol, Nucleoplasm	1	1
88	BAG3	Cytosol	Nucleoplasm	Cytosol, Nucleoplasm	Cytosol	0	1
89	BCAP31	Endoplasmic reticulum	NA	Endoplasmic reticulum	Endoplasmic reticulum	1	1
90	BCKDK	Mitochondria	NA	Mitochondria	Mitochondria	1	1
91	BCOR	Nucleoplasm	NA	Nucleoplasm	Nucleoplasm	1	1
92	BLMH	Cytosol;Nuclear bodies;Nucleoplasm	NA	Cytosol, Nuclear speckles, Nucleoplasm	Cytosol	0	1
93	BLOC1S1	NA	NA	NA	Cytosol, Vesicles	NA	NA
94	BNIP2	Cytosol	Nucleoli	Cytosol, Nucleoli	Cytosol	0	1
95	BOD1	NA	NA	NA	Cytosol	NA	NA
96	BRCA1	Nuclear bodies;Nucleoplasm	NA	Nuclear speckles, Nucleoplasm	Vesicles	0	0
97	BRCA2	Nucleoplasm	Cytosol	Cytosol, Nucleoplasm	Vesicles	0	0
98	BRD3	Nucleoplasm	NA	Nucleoplasm	Nuclear speckles, Nucleoplasm	0	1
99	BRD4	Nucleoplasm	NA	Nucleoplasm	Nuclear speckles, Nucleoplasm	0	1
100	BRD7	Cytosol;Nucleoplasm	NA	Cytosol, Nucleoplasm	not detected	0	0
101	BRI3	NA	NA	NA	Vesicles	NA	NA
102	BRK1	Nuclear speckles	Cell Junctions	Nuclear speckles, Plasma membrane	Cytosol	0	0
103	BTF3	Cytosol	NA	Cytosol	Cytosol	1	1
104	BTG2	Vesicles	Nucleoplasm	Nucleoplasm, Vesicles	Cytosol	0	0
105	BUD31	Nucleoplasm	Centrosome;Microtubules	Centrosome, Cytoskeleton, Nucleoplasm	Nucleoplasm	0	1
106	BZW2	Actin filaments;Cytosol;Plasma membrane	NA	Cytoskeleton, Cytosol, Plasma membrane	Cytosol	0	1
107	C11orf58	Endoplasmic reticulum	Nucleoplasm	Endoplasmic reticulum, Nucleoplasm	Nucleoplasm	0	1
108	C12orf10	NA	NA	NA	Vesicles	NA	NA
109	C16orf87	Nucleoplasm	Nuclear bodies	Nuclear speckles, Nucleoplasm	Nucleoplasm	0	1
110	C1QBP	Plasma membrane	Mitochondria	Plasma membrane, Mitochondria	Mitochondria	0	1
111	C9orf40	Cytosol;Nucleoplasm	Centrosome	Centrosome, Cytosol, Nucleoplasm	Cytosol, Vesicles	0	1
112	CA2	NA	NA	NA	Cytosol, Nucleoplasm	NA	NA
113	CACNA1A	Endoplasmic reticulum	NA	Endoplasmic reticulum	Mitochondria	0	0
114	CACYBP	Cytosol	Nucleoplasm	Cytosol, Nucleoplasm	Cytosol	0	1
115	CAD	Cytosol	NA	Cytosol	Cytosol	1	1
116	CAMLG	Vesicles	Nucleoli;Nucleoplasm	Nucleoli, Nucleoplasm, Vesicles	Vesicles	0	1
117	CAMTA1	Cytosol	NA	Cytosol	Cytosol	1	1
118	CAND1	Cytosol;Golgi apparatus;Nucleoplasm	NA	Cytosol, Golgi apparatus, Nucleoplasm	Nucleoplasm	0	1
119	CANX	Endoplasmic reticulum	NA	Endoplasmic reticulum	Endoplasmic reticulum	1	1
120	CAP1	Cytosol	NA	Cytosol	Cytosol	1	1
121	CAPN12	Focal adhesion sites	Nucleoplasm	Nucleoplasm, Plasma membrane	Vesicles	0	0
122	CAPRIN1	Cytosol	NA	Cytosol	Cytosol	1	1
123	CAPZA2	Cytosol	NA	Cytosol	Cytosol	1	1
124	CARD11	NA	NA	NA	Vesicles	NA	NA
125	CARS1	Cytosol	NA	Cytosol	Cytosol	1	1
126	CASP8	Cytosol	Nucleoplasm	Cytosol, Nucleoplasm	Vesicles	0	0
127	CBFB	Cytosol	Nucleoplasm	Cytosol, Nucleoplasm	Cytosol, Nucleoplasm	1	1
128	CBR1	Nucleoplasm	Cytosol	Cytosol, Nucleoplasm	Cytosol, Nucleoplasm	1	1
129	CBX1	Nuclear bodies;Nucleoplasm	NA	Nuclear speckles, Nucleoplasm	Nuclear speckles	0	1
130	CBX3	Nucleoplasm	Nuclear bodies	Nuclear speckles, Nucleoplasm	Nuclear speckles	0	1
131	CCAR2	Nuclear bodies;Nucleoplasm	NA	Nuclear speckles, Nucleoplasm	Nuclear speckles, Nucleoplasm	1	1
132	CCDC124	Cytosol;Plasma membrane	NA	Cytosol, Plasma membrane	Cytosol	0	1
133	CCT3	Cytosol;Plasma membrane	NA	Cytosol, Plasma membrane	Cytosol	0	1
134	CCT8	Intermediate filaments	Cytosol;Nucleoplasm	Cytoskeleton, Cytosol, Nucleoplasm	Cytosol	0	1
135	CD164	NA	NA	NA	Vesicles	NA	NA
136	CD47	Plasma membrane	Vesicles	Plasma membrane, Vesicles	Cytosol, Nucleoplasm	0	0
137	CD55	NA	NA	NA	Golgi apparatus	NA	NA
138	CD70	Nucleoplasm	NA	Nucleoplasm	Vesicles	0	0
139	CDC123	Golgi apparatus;Nucleoplasm	Cytosol	Cytosol, Golgi apparatus, Nucleoplasm	Cytosol	0	1
140	CDC20	Cytosol;Nucleoplasm	NA	Cytosol, Nucleoplasm	Cytosol, Nucleoplasm	1	1
141	CDC42EP1	Plasma membrane	Actin filaments;Nucleoplasm	Cytoskeleton, Nucleoplasm, Plasma membrane	Plasma membrane	0	1
142	CDC5L	Nucleoplasm	NA	Nucleoplasm	Nuclear speckles	0	0
143	CDC73	Nucleoplasm	Cytosol	Cytosol, Nucleoplasm	Nuclear speckles, Nucleoplasm	0	1
144	CDK1	Cytosol;Nucleoplasm	NA	Cytosol, Nucleoplasm	Nucleoplasm	0	1
145	CDK4	Cytosol	Nuclear membrane;Nucleoli;Nucleoplasm	Cytosol, Nuclear membrane, Nucleoli, Nucleoplasm	Vesicles	0	0
146	CDK5	Nucleoplasm;Plasma membrane	Cell Junctions	Nucleoplasm, Plasma membrane	Nucleoplasm	0	1
147	CDKN1B	Nucleoplasm	Vesicles	Nucleoplasm, Vesicles	Cytosol, Nucleoplasm	0	1
148	CDV3	Cytosol	Nucleoli;Plasma membrane	Cytosol, Nucleoli, Plasma membrane	Cytosol	0	1
149	CEBPZ	Vesicles	Nucleoplasm	Nucleoplasm, Vesicles	Nucleoli	0	0
150	CELF1	Nucleoplasm	NA	Nucleoplasm	Nucleoplasm	1	1
151	CENPX	NA	NA	NA	Cytosol	NA	NA
152	CEP85	Golgi apparatus;Nucleoli	Centrosome;Cytosol	Centrosome, Cytosol, Golgi apparatus, Nucleoli	Centrosome, Cytoplasm	0	1
153	CEP95	Cytosol	Centriolar satellite	Cytoskeleton, Cytosol	Cytosol, Nucleoplasm	0	1
154	CHAF1A	Nucleoplasm	Cytosol	Cytosol, Nucleoplasm	Nucleoplasm	0	1
155	CHD1	Nucleoli fibrillar center;Nucleoplasm	NA	Nucleoli, Nucleoplasm	Nucleoplasm	0	1
156	CHD3	Nucleoli;Nucleoplasm	Centriolar satellite	Cytoskeleton, Nucleoli, Nucleoplasm	Nuclear speckles, Nucleoplasm	0	1
157	CHD4	Nucleoplasm	NA	Nucleoplasm	Nuclear speckles, Nucleoplasm	0	1
158	CHD8	Nucleoplasm	NA	Nucleoplasm	Nuclear speckles, Nucleoplasm	0	1
159	CHERP	NA	NA	NA	Nuclear speckles	NA	NA
160	CHMP2A	Cytosol	Nucleoplasm;Plasma membrane	Cytosol, Nucleoplasm, Plasma Membrane	Nucleoplasm	0	1
161	CHMP4A	NA	NA	NA	Cytosol, Nucleoplasm	NA	NA
162	CHMP4B	NA	NA	NA	Cytosol, Nucleoplasm	NA	NA
163	CHORDC1	Cytosol	NA	Cytosol	Cytosol	1	1
164	CHTOP	Nuclear speckles	NA	Nuclear speckles	Nuclear speckles	1	1
165	CIP2A	Cytosol	Plasma membrane	Cytosol, Plasma membrane	Cytosol	0	1
166	CKAP2	Microtubules	Centrosome;Mitotic spindle	Centrosome, Cytoskeleton	Cytoskeleton	0	1
167	CKB	Cytosol	NA	Cytosol	Vesicles	0	0
168	CLNS1A	Cytosol	Microtubules;Nucleoplasm	Cytoskeleton, Cytosol, Nucleoplasm	Cytosol, Nucleoplasm	0	1
169	CLPTM1	Endoplasmic reticulum	NA	Endoplasmic reticulum	Endoplasmic reticulum	1	1
170	CLPX	Mitochondria	Cytosol;Nucleoplasm	Cytosol, Mitochondria, Nucleoplasm	Mitochondria	0	1
171	CLSPN	Golgi apparatus;Nucleoplasm	NA	Golgi apparatus, Nucleoplasm	Cytosol, Nucleoplasm	0	1
172	CLTC	Endosomes;Lysosomes	Cytosol;Mitotic spindle	Cytoskeleton, Cytosol, Vesicles	Vesicles	0	1
173	CLUH	Vesicles	Nucleoli fibrillar center	Nucleoli, Vesicles	Cytosol	0	0
174	CMTR1	Nucleoplasm	Vesicles	Nucleoplasm, Vesicles	Nucleoplasm	0	1
175	CNOT1	Cytosol	NA	Cytosol	Cytosol	1	1
176	CNOT10	Centrosome;Nucleoplasm	Cytosol	Centrosome, Cytosol, Nucleoplasm	Cytosol	0	1
177	CNOT7	Nuclear bodies	NA	Nuclear speckles	Cytosol	0	0
178	CNOT9	Cytoplasmic bodies	NA	Cytosol	Cytosol	1	1
179	CNP	Plasma membrane	NA	Plasma membrane	Plasma membrane	1	1
180	COL2A1	Nucleoplasm	NA	Nucleoplasm	Vesicles	0	0
181	COPG1	Golgi apparatus	Cytosol;Nucleoplasm	Cytosol, Golgi apparatus, Nucleoplasm	Golgi apparatus	0	1
182	COPS2	Vesicles	Cytokinetic bridge	Cytoskeleton, Vesicles	Cytosol, Nucleoplasm	0	0
183	COPS3	Nucleoplasm	Cytosol	Cytosol, Nucleoplasm	Cytosol, Nucleoplasm	1	1
184	COPS8	Nucleoplasm	Cytosol	Cytosol, Nucleoplasm	Cytosol, Nucleoplasm	1	1
185	COX19	Cytosol	NA	Cytosol	Cytosol, Nucleoplasm	0	1
186	COX20	Mitochondria	NA	Mitochondria	Cytosol, Mitochondria, Nucleoplasm	0	1
187	COX5A	NA	NA	NA	Mitochondria	NA	NA
188	COX6A1	Mitochondria	NA	Mitochondria	Cytosol, Nucleoplasm	0	0
189	COX7B	NA	NA	NA	Cytosol, Nucleoplasm	NA	NA
190	COX7C	NA	NA	NA	Mitochondria	NA	NA
191	CPNE3	Cytosol;Nucleoplasm	NA	Cytosol, Nucleoplasm	Cytosol, Nucleoplasm	1	1
192	CPSF4	Nucleoplasm	Vesicles	Nucleoplasm, Vesicles	Nucleoplasm	0	1
193	CPSF6	Nuclear speckles;Nucleoplasm	NA	Nuclear speckles, Nucleoplasm	Cytosol, Nucleoplasm	0	1
194	CPSF7	Nucleoplasm	Cytosol	Cytosol, Nucleoplasm	Nuclear speckles, Nucleoplasm	0	1
195	CRCP	Nucleoplasm	Plasma membrane	Nucleoplasm, Plasma membrane	Vesicles	0	0
196	CREB1	Nucleoplasm	NA	Nucleoplasm	Nucleoplasm	1	1
197	CREBBP	Nucleoplasm	Nuclear bodies	Nuclear speckles, Nucleoplasm	Nuclear speckles, Nucleoplasm	1	1
198	CRLF1	NA	NA	NA	Cytosol, Nucleoplasm	NA	NA
199	CSDE1	Cytosol	Golgi apparatus;Plasma membrane	Cytosol, Golgi apparatus, Plasma membrane	Cytosol	0	1
200	CSE1L	Nucleoplasm	Cytosol	Cytosol, Nucleoplasm	Cytosol, Nucleus, Nuclear membrane	0	1
201	CSNK1A1	Cytosol	NA	Cytosol	Cytosol, Nucleoplasm	0	1
202	CSNK2A1	Nucleoplasm	NA	Nucleoplasm	Cytosol, Nucleoplasm	0	1
203	CTBP1	Nucleoplasm	NA	Nucleoplasm	Nucleoplasm	1	1
204	CTCF	Nucleoplasm	NA	Nucleoplasm	Cytosol, Nucleoplasm	0	1
205	CTNNAL1	NA	NA	NA	Cytosol, Nucleoplasm	NA	NA
206	CTNNB1	Plasma membrane	NA	Plasma membrane	Plasma membrane	1	1
207	CTNND1	Plasma membrane	NA	Plasma membrane	Plasma membrane	1	1
208	CTSD	NA	NA	NA	Vesicles	NA	NA
209	CUL1	Nucleoplasm	Nucleoli	Nucleoli, Nucleoplasm	Cytosol, Nucleoplasm	0	1
210	CUL3	NA	NA	NA	Cytosol, Nucleoplasm	NA	NA
211	CUL4B	Nucleoplasm	Cytosol	Cytosol, Nucleoplasm	Cytosol, Nucleoplasm	1	1
212	CUL5	Cytosol;Golgi apparatus	NA	Cytosol, Golgi apparatus	Cytosol, Nucleoplasm	0	1
213	CWC15	Nuclear speckles	Mitochondria	Mitochondria, Nuclear speckles	Nuclear speckles	0	1
214	CXorf56	NA	NA	NA	Nucleoplasm	NA	NA
215	CYP2A13	NA	NA	NA	Vesicles	NA	NA
216	DAB2IP	NA	NA	NA	Vesicles	NA	NA
217	DACH1	Nuclear speckles;Nucleoplasm	NA	Nuclear speckles, Nucleoplasm	Nucleoplasm	0	1
218	DAP3	Mitochondria;Nucleoplasm	NA	Mitochondria, Nucleoplasm	Mitochondria	0	1
219	DARS2	Mitochondria	Nucleoplasm	Mitochondria, Nucleoplasm	Mitochondria	0	1
220	DAZAP1	Nucleoplasm	Cytosol	Cytosol, Nucleoplasm	Nucleoplasm	0	1
221	DAZAP2	Nuclear speckles	NA	Nuclear speckles	Cytosol, Nucleoplasm	0	0
222	DBI	NA	NA	NA	Cytosol, Nucleoplasm	NA	NA
223	DBNL	Plasma membrane;Vesicles	NA	Plasma Membrane, Vesicles	Cytosol	0	0
224	DCAF13	Nucleoli;Nucleoplasm	Cell Junctions;Centrosome;Cytosol	Centrosome, Cytosol, Nucleoli, Nucleoplasm, Plasma membrane	Nucleoli	0	1
225	DCTN1	Microtubules	Cytokinetic bridge;Mitotic spindle	Cytoskeleton	Vesicles	0	0
226	DCTN4	Centrosome;Nucleoplasm	NA	Centrosome, Nucleoplasm	Cytosol	0	0
227	DCUN1D1	Nucleoplasm	Cytosol	Cytosol, Nucleoplasm	Cytosol, Nucleoplasm	1	1
228	DDB1	Nucleoplasm	NA	Nucleoplasm	Nucleoplasm	1	1
229	DDIT4	Cytosol	NA	Cytosol	Cytosol	1	1
230	DDRGK1	Endoplasmic reticulum	Nucleoli	Endoplasmic reticulum, Nucleoli	Endoplasmic reticulum	0	1
231	DDX1	Nucleoplasm	Cytosol	Cytosol, Nucleoplasm	Cytosol, Nucleoplasm	1	1
232	DDX18	Mitotic chromosome;Nucleoli;Nucleoli rim	NA	Nucleoli	Nucleoli	1	1
233	DDX19A	Nucleoplasm	NA	Nucleoplasm	Nucleoplasm	1	1
234	DDX27	Nucleoli	NA	Nucleoli	Nucleoli	1	1
235	DDX3X	Cytosol	Nucleoplasm	Cytosol, Nucleoplasm	Cytosol	0	1
236	DDX6	Cytoplasmic bodies	Cytosol	Cytosol	Cytosol	1	1
237	DEK	Nucleoplasm	Cytosol	Cytosol, Nucleoplasm	Nuclear speckles, Nucleoplasm	0	1
238	DESI1	Cytosol	Cytokinetic bridge	Cytoskeleton, Cytosol	Cytosol, Nucleoplasm	0	1
239	DHTKD1	Mitochondria	NA	Mitochondria	Mitochondria	1	1
240	DHX9	Nucleoplasm	Nucleoli	Nucleoli, Nucleoplasm	Nucleoli	0	1
241	DIAPH1	Cytosol;Plasma membrane	NA	Cytosol, Plasma membrane	Cytosol	0	1
242	DIAPH2	Endoplasmic reticulum;Vesicles	Nucleoli	Endoplasmic reticulum, Nucleoli, Vesicles	Cytosol	0	0
243	DICER1	Cytosol	NA	Cytosol	Vesicles	0	0
244	DKC1	Nucleoli fibrillar center	Nucleoplasm	Nucleoli, Nucleoplasm	Nucleoli	0	1
245	DLD	Mitochondria	Nucleoplasm	Mitochondria, Nucleoplasm	Mitochondria	0	1
246	DLST	Nucleoplasm	Cytosol;Mitochondria	Cytosol, Mitochondria, Nucleoplasm	Mitochondria	0	1
247	DMD	NA	NA	NA	Cytosol	NA	NA
248	DNAJA2	Cytosol;Nucleoli	Intermediate filaments	Cytoskeleton, Cytosol, Nucleoli	Cytosol, Nucleoplasm	0	1
249	DNAJB1	Nucleoplasm	NA	Nucleoplasm	Cytosol, Nucleoplasm	0	1
250	DNAJC11	Mitochondria	NA	Mitochondria	Mitochondria	1	1
251	DNAJC24	Cytosol	NA	Cytosol	Vesicles	0	0
252	DNAJC8	Nucleoplasm	NA	Nucleoplasm	Cytosol, Nucleoplasm	0	1
253	DNM1L	Cytosol	Vesicles	Cytosol, Vesicles	Mitochondria	0	0
254	DNTTIP1	Mitotic chromosome;Nucleoli;Nucleoli rim	Nucleoplasm	Nucleoli, Nucleoplasm	Cytosol, Nucleoplasm	0	1
255	DNTTIP2	Nucleoli;Nucleoli rim;Nucleoplasm	Mitotic chromosome	Nucleoli, Nucleoplasm	Nucleoli	0	1
256	DRG1	Nuclear bodies;Nucleoplasm	Cytosol	Nuclear speckles, Nucleoplasm	Cytosol	0	0
257	DTYMK	Mitochondria	NA	Mitochondria	Cytosol, Nucleoplasm	0	0
258	DYNC1H1	Centrosome;Cytosol	NA	Centrosome, Cytosol	Cytosol	0	1
259	DYNC1I2	Cytosol;Endoplasmic reticulum	Microtubules;Nucleoli	Cytoskeleton, Cytosol, Endoplasmic reticulum, Nucleoli	Cytosol	0	1
260	DYNC1LI1	Centrosome;Cytosol	NA	Centrosome, Cytosol	Cytosol	0	1
261	DYNLRB1	NA	NA	NA	Cytosol	NA	NA
262	E2F3	Nuclear speckles;Nucleoplasm	Cytosol	Cytosol, Nuclear speckles, Nucleoplasm	Nuclear speckles, Nucleoplasm	0	1
263	E2F4	Nucleoplasm	NA	Nucleoplasm	Cytosol	0	0
264	EBNA1BP2	Nucleoli;Nucleoli rim	Mitotic chromosome	Nucleoli	Nucleoli	1	1
265	ECH1	Mitochondria	NA	Mitochondria	Vesicles	0	0
266	EEA1	Vesicles	NA	Vesicles	Vesicles	1	1
267	EEF1A1	Cytosol	NA	Cytosol	Cytosol	1	1
268	EEF1AKNMT	NA	NA	NA	Cytosol	NA	NA
269	EEF1B2	Cytosol;Nucleoli fibrillar center	NA	Cytosol, Nucleoli	Cytosol	0	1
270	EEF2	Cytosol;Plasma membrane	NA	Cytosol, Plasma membrane	Cytosol	0	1
271	EFNB1	Plasma membrane	NA	Plasma membrane	Cytosol	0	0
272	EFTUD2	Nucleoplasm	Cytosol;Vesicles	Cytosol, Nucleoplasm, Vesicles	Cytosol	0	1
273	EGFR	Cell Junctions;Plasma membrane	Nucleoli;Nucleoplasm	Nucleoli, Nucleoplasm, Plasma membrane	Vesicles	0	0
274	EIF1AX	Cytosol	NA	Cytosol	Cytosol, Nucleoli	0	1
275	EIF2B4	Endoplasmic reticulum	NA	Endoplasmic reticulum	Cytosol	0	0
276	EIF3A	Cytosol;Nucleoplasm	NA	Cytosol, Nucleoplasm	Cytosol	0	1
277	EIF3D	Cytosol	NA	Cytosol	Cytosol	1	1
278	EIF3J	Cytosol	NA	Cytosol	Cytosol	1	1
279	EIF3L	Nucleoli	Nucleoplasm	Nucleoli, Nucleoplasm	Cytosol	0	0
280	EIF3M	Cytosol	NA	Cytosol	Cytosol	1	1
281	EIF4A1	Cytosol	NA	Cytosol	Cytosol	1	1
282	EIF4A3	Nucleoplasm	NA	Nucleoplasm	Cytosol	0	0
283	EIF4B	Cytosol	NA	Cytosol	Cytosol	1	1
284	EIF4EBP1	Cytosol;Nucleoplasm	NA	Cytosol, Nucleoplasm	Cytosol, Nucleoplasm	1	1
285	EIF4G1	Cytosol	NA	Cytosol	Cytosol	1	1
286	EIF5	Cytosol	NA	Cytosol	Cytosol	1	1
287	EIF5A2	Vesicles	NA	Cytosol	Vesicles	0	0
288	ELAC2	Nucleoplasm	NA	Nucleoplasm	Mitochondria	0	0
289	ELOB	NA	NA	NA	Cytosol, Nucleoplasm	NA	NA
290	ELOC	Vesicles	Cell Junctions;Nucleoli	Nucleoli, Plasma membrane, Vesicles	Cytosol, Nucleoplasm	0	0
291	EMD	Nuclear membrane	Endoplasmic reticulum	Endoplasmic reticulum, Nuclear membrane	Endoplasmic reticulum, Nuclear membrane	1	1
292	ENAH	Cytosol;Focal adhesion sites;Plasma membrane	NA	Cytosol, Plasma membrane	Vesicles	0	0
293	ENO1	Cytosol;Plasma membrane	NA	Cytosol, Plasma membrane	Cytosol	0	1
294	ENY2	Mitochondria;Nucleoplasm	NA	Mitochondria, Nucleoplasm	Nuclear membrane, Nucleoplasm	0	1
295	EP300	Nucleoplasm	NA	Nucleoplasm	Nucleoplasm	1	1
296	EPAS1	Nucleoplasm	Actin filaments;Cytokinetic bridge;Cytosol	Cytoskeleton, Cytosol, Nucleoplasm	Vesicles	0	0
297	EPB41L2	Plasma membrane	Cell Junctions;Nucleoplasm	Nucleoplasm, Plasma membrane	Plasma membrane	0	1
298	EPB41L5	Plasma membrane	NA	Plasma membrane	Plasma membrane	1	1
299	EPRS1	Cytosol	NA	Cytosol	Cytosol	1	1
300	EPS15L1	Vesicles	NA	Vesicles	Vesicles	1	1
301	ERBB3	Plasma membrane	Actin filaments	Cytoskeleton, Plasma membrane	Cytosol, Plasma membrane	0	1
302	ERCC2	Nucleoplasm	Cytosol	Cytosol, Nucleoplasm	Cytosol, Nucleoplasm	1	1
303	ERCC3	Nucleoplasm	Vesicles	Nucleoplasm, Vesicles	Nucleoplasm	0	1
304	ERO1A	NA	NA	NA	Endoplasmic reticulum	NA	NA
305	ESS2	Nucleoplasm	NA	Nucleoplasm	Nucleoplasm	1	1
306	ETFA	Mitochondria	NA	Mitochondria	Mitochondria	1	1
307	EWSR1	Nucleoplasm	Nucleoli	Nucleoli, Nucleoplasm	Nucleoplasm	0	1
308	EXOSC10	Nucleoli;Nucleoli rim	Cytosol;Nucleoplasm	Cytosol, Nucleoli, Nucleoplasm	Nucleoli	0	1
309	EXOSC9	Nucleoli	Nucleoplasm	Nucleoli, Nucleoplasm	Cytosol, Nucleoplasm	0	1
310	EZH2	Nucleoplasm	NA	Nucleoplasm	Nucleoplasm	1	1
311	FAF1	Nucleoplasm	NA	Nucleoplasm	Cytosol, Nucleoplasm	0	1
312	FAM104A	Nucleoplasm	Cytosol	Cytosol, Nucleoplasm	Nucleoplasm	0	1
313	FAM168B	NA	NA	NA	Cytosol, Nucleoplasm	NA	NA
314	FAM207A	NA	NA	NA	Nucleoli, Nucleoplasm	NA	NA
315	FAM32A	Nucleoli;Nucleoplasm	NA	Nucleoli, Nucleoplasm	Nucleoli, Nucleoplasm	1	1
316	FAM49B	NA	NA	NA	Cytosol, Nucleoplasm	NA	NA
317	FAM98A	Vesicles	NA	Vesicles	Cytosol	0	0
318	FAM98B	Nucleoplasm;Vesicles	NA	Nucleoplasm, Vesicles	Nucleoplasm	0	1
319	FARSB	Nucleoplasm	Cytosol	Cytosol, Nucleoplasm	Cytosol	0	1
320	FASN	Cytosol;Plasma membrane	NA	Cytosol, Plasma membrane	Cytosol	0	1
321	FBL	Nucleoli fibrillar center	Nucleoplasm	Nucleoli, Nucleoplasm	Nucleoli	0	1
322	FBLN1	Endoplasmic reticulum	NA	Endoplasmic reticulum	Endoplasmic reticulum	1	1
323	FH	Mitochondria	NA	Mitochondria	Mitochondria	1	1
324	FHL1	Cytosol	Plasma membrane	Cytosol, Plasma membrane	Cytosol, Nucleoplasm	0	1
325	FKBP4	Cytosol	Nucleoplasm	Cytosol, Nucleoplasm	Cytosol, Nucleoplasm	1	1
326	FKBP8	Mitochondria	Cytosol;Endoplasmic reticulum	Cytosol, Endoplasmic reticulum, Mitochondria	Cytosol, Mitochondria	0	1
327	FLNA	Actin filaments;Cytosol;Plasma membrane	NA	Cytoskeleton, Cytosol, Plasma membrane	Cytoskeleton	0	1
328	FLNC	Cytosol;Plasma membrane	NA	Cytosol, Plasma membrane	Cytosol, Plasma membrane	1	1
329	FOXA1	Nucleoplasm	Nucleoli fibrillar center	Nucleoli, Nucleoplasm	Nucleoplasm	0	1
330	FOXK1	Nucleoplasm	Nucleoli fibrillar center	Nucleoli, Nucleoplasm	Nucleoplasm	0	1
331	FRA10AC1	NA	NA	NA	Nucleoplasm	NA	NA
332	FUBP1	Nucleoplasm	NA	Nucleoplasm	Nucleoplasm	1	1
333	FUNDC1	NA	NA	NA	Mitochondria	NA	NA
334	FUNDC2	NA	NA	NA	Mitochondria	NA	NA
335	FUS	Nucleoplasm	NA	Nucleoplasm	Nucleoplasm	1	1
336	G3BP1	Cytosol	NA	Cytosol	Cytosol	1	1
337	GABPB1	Nucleoplasm	Cytoplasmic bodies	Cytosol, Nucleoplasm	Nucleoplasm	0	1
338	GANAB	Endoplasmic reticulum	NA	Endoplasmic reticulum	Endoplasmic reticulum	1	1
339	GAPDH	Cytosol;Plasma membrane	Nuclear membrane;Vesicles	Cytosol, Nuclear membrane, Plasma membrane, Vesicles	Cytosol, Nucleoplasm	0	1
340	GAPVD1	Plasma membrane	Cytosol	Cytosol, Plasma membrane	Cytosol	0	1
341	GARS1	Cytosol	NA	Cytosol	Cytosol	1	1
342	GART	Cytosol	Mitochondria	Cytosol, Mitochondria	Cytosol	0	1
343	GATA3	Nucleoplasm	NA	Nucleoplasm	Plasma membrane	0	0
344	GCN1	Cytosol	NA	Cytosol	Cytosol	1	1
345	GCSH	Vesicles	NA	Vesicles	Mitochondria	0	0
346	GEMIN4	Cytosol;Nuclear bodies	NA	Cytosol, Nuclear speckles	Cytosol	0	1
347	GEMIN5	Cytosol	Nuclear bodies	Cytosol, Nuclear speckles	Cytosol	0	1
348	GFER	Cytosol	Mitochondria	Cytosol, Mitochondria	Cytosol, Plasma membrane	0	1
349	GFPT1	Nucleoli;Nucleoplasm	Nucleoli fibrillar center	Nucleoli, Nucleoplasm	Cytosol	0	0
350	GGH	NA	NA	NA	Endoplasmic reticulum	NA	NA
351	GHITM	Mitochondria	NA	Mitochondria	Mitochondria	1	1
352	GINS3	Nucleoplasm	NA	Nucleoplasm	Nucleoplasm	1	1
353	GIPC1	Cell Junctions;Plasma membrane	Nucleoplasm	Nucleoplasm, Plasma membrane	Cytosol, Nucleoplasm	0	1
354	GLMN	Cytosol;Nucleoplasm	NA	Cytosol, Nucleoplasm	Cytosol	0	1
355	GLOD4	Cytosol	NA	Cytosol	Cytosol, Mitochondria	0	1
356	GLRX3	NA	NA	NA	Cytosol, Nucleoplasm	NA	NA
357	GLS	Mitochondria	NA	Mitochondria	Mitochondria	1	1
358	GLUL	Cytosol;Mitochondria	Plasma membrane	Cytosol, Mitochondria, Plasma membrane	Cytosol	0	1
359	GMDS	NA	NA	NA	Cytosol, Nucleoplasm	NA	NA
360	GMNC	NA	NA	NA	Vesicles	NA	NA
361	GMPS	Cytosol	NA	Cytosol	Nucleoplasm	0	0
362	GNA11	NA	NA	NA	Vesicles	NA	NA
363	GNA13	Cytosol	NA	Cytosol	Cytosol	1	1
364	GNAI3	Centrosome	Nucleoli;Nucleoplasm	Centrosome, Nucleoli, Nucleoplasm	Centrosome, Plasma membrane	0	1
365	GNAS	Nucleoplasm	Cytosol;Plasma membrane	Cytosol, Nucleoplasm, Plasma Membrane	Cytosol	0	1
366	GNB1	Plasma membrane	Golgi apparatus	Golgi apparatus, Plasma membrane	Cytosol	0	0
367	GNB5	Nuclear speckles	Centrosome;Rods & Rings	Centrosome, Nuclear speckles	Cytosol, Nucleoplasm	0	0
368	GNG12	Mitochondria	NA	Mitochondria	Plasma membrane	0	0
369	GNG5	NA	NA	NA	Nucleoplasm	NA	NA
370	GOLPH3L	Golgi apparatus	Cytosol	Cytosol, Golgi apparatus	Cytosol, Nucleoplasm	0	1
371	GORASP2	Golgi apparatus	NA	Golgi apparatus	Golgi apparatus	1	1
372	GPC4	Plasma membrane	Nucleoplasm	Nucleoplasm, Plasma membrane	Endoplasmic reticulum	0	0
373	GPR108	Golgi apparatus	Vesicles	Golgi apparatus, Vesicles	Mitochondria	0	0
374	GPR162	Centriolar satellite	NA	Cytoskeleton	Nuclear speckles	0	0
375	GPS2	Nucleoplasm	NA	Nucleoplasm	Nucleoplasm	1	1
376	GRN	Lysosomes	Endosomes	Vesicles	Vesicles	1	1
377	GRPEL2	Mitochondria	NA	Mitochondria	Vesicles	0	0
378	GRSF1	Mitochondria	NA	Mitochondria	Mitochondria	1	1
379	GSR	Cytosol	NA	Cytosol	Cytosol, Mitochondria	0	1
380	GSS	Nucleoplasm	NA	Nucleoplasm	Cytosol	0	0
381	GSTM3	Cytosol	NA	Cytosol	Cytosol	1	1
382	GSTO1	NA	NA	NA	Cytosol	NA	NA
383	GSTP1	Cytosol;Mitochondria	NA	Cytosol, Mitochondria	Cytosol, Nucleoplasm	0	1
384	GTF2F1	Nucleoplasm	NA	Nucleoplasm	Nucleoplasm	1	1
385	GTF2I	Nucleoplasm	NA	Nucleoplasm	Nucleoplasm	1	1
386	GTF3C1	Nucleoli;Nucleoplasm	NA	Nucleoli, Nucleoplasm	Nucleoplasm	0	1
387	GTF3C6	Nucleoplasm	Nuclear bodies	Nuclear speckles, Nucleoplasm	Cytosol, Nucleoplasm	0	1
388	GTPBP10	NA	NA	NA	Mitochondria	NA	NA
389	GYG1	Vesicles	NA	Vesicles	Cytosol	0	0
390	H3-3A	Nucleoplasm	NA	Nucleoplasm	Nucleoplasm	1	1
391	HADHA	Mitochondria	NA	Mitochondria	Mitochondria	1	1
392	HARS1	Cytosol	NA	Cytosol	Cytosol	1	1
393	HARS2	Mitochondria	NA	Mitochondria	Mitochondria	1	1
394	HAT1	Nucleoplasm	NA	Nucleoplasm	Nucleoplasm	1	1
395	HAUS3	Microtubules;Mitochondria	Cytokinetic bridge;Mitotic spindle	Cytoskeleton, Mitochondria	Cytosol	0	0
396	HCFC1	Nucleoplasm	NA	Nucleoplasm	Nucleoplasm	1	1
397	HDAC1	Nucleoplasm	NA	Nucleoplasm	Nucleoplasm	1	1
398	HDGFL2	Nucleoplasm	Mitochondria	Nucleoplasm, Mitochondria	Nucleoplasm	0	1
399	HDHD5	Mitochondria	NA	Mitochondria	Mitochondria	1	1
400	HDLBP	Endoplasmic reticulum	Nuclear bodies	Endoplasmic reticulum, Nuclear speckles	Cytosol	0	0
401	HEATR1	Nucleoli fibrillar center	Mitochondria	Nucleoli, Mitochondria	Nucleoli	0	1
402	HEATR3	Nucleoplasm	Cytosol	Cytosol, Nucleoplasm	Nucleoplasm	0	1
403	HEATR6	Mitochondria	NA	Mitochondria	Nucleoplasm	0	0
404	HGS	Endosomes;Lysosomes	Cytosol	Cytosol, Vesicles	Vesicles	0	1
405	HIBADH	NA	NA	NA	Mitochondria	NA	NA
406	HIP1	Vesicles	NA	Vesicles	Vesicles	1	1
407	HIPK1	Cytosol;Nucleoplasm	Centrosome	Centrosome, Cytosol, Nucleoplasm	Vesicles	0	0
408	HMG20A	Nucleoplasm	NA	Nucleoplasm	Nucleoplasm	1	1
409	HMGN2	Nucleoplasm	Nucleoli	Nucleoli, Nucleoplasm	Nuclear speckles, Nucleoplasm	0	1
410	HMGN5	Nucleoplasm	Mitochondria	Nucleoplasm, Mitochondria	Cytosol, Nucleoplasm	0	1
411	HMMR	Microtubules	Centrosome;Cytosol	Centrosome, Cytoskeleton, Cytosol	Cytoskeleton	0	1
412	HNRNPA1	Nucleoplasm	NA	Nucleoplasm	Nucleoplasm	1	1
413	HNRNPA2B1	Nucleoplasm	NA	Nucleoplasm	Nucleoplasm	1	1
414	HNRNPAB	Nucleoplasm	NA	Nucleoplasm	Nucleoplasm	1	1
415	HNRNPD	Nucleoplasm	NA	Nucleoplasm	Nucleoplasm	1	1
416	HNRNPH1	Nucleoplasm	NA	Nucleoplasm	Nucleoplasm	1	1
417	HNRNPH3	Nucleoplasm	NA	Nucleoplasm	Nucleoplasm	1	1
418	HNRNPK	Nucleoplasm	NA	Nucleoplasm	Nucleoplasm	1	1
419	HNRNPM	Nucleoplasm	NA	Nucleoplasm	Nucleoplasm	1	1
420	HNRNPR	Nucleoplasm	NA	Nucleoplasm	Nucleoplasm	1	1
421	HNRNPUL1	Nucleoplasm	NA	Nucleoplasm	Nucleoplasm	1	1
422	HOOK3	Centriolar satellite	Cytosol;Golgi apparatus	Cytoskeleton, Cytosol, Golgi apparatus	Cytosol	0	1
423	HOXA13	Nucleoplasm	Intermediate filaments;Mitotic chromosome	Cytoskeleton, Nucleoplasm	Nuclear speckles	0	0
424	HOXB5	Nucleoplasm	Cytosol;Nucleoli fibrillar center	Cytosol, Nucleoli, Nucleoplasm	Nucleoplasm	0	1
425	HOXB6	Nucleoplasm	Golgi apparatus	Golgi apparatus, Nucleoplasm	Nucleoplasm	0	1
426	HOXC4	Nucleoplasm	NA	Nucleoplasm	Nucleoplasm	1	1
427	HOXC6	Nucleoplasm	Cytosol	Cytosol, Nucleoplasm	Nucleoplasm	0	1
428	HSBP1	Nucleoli	NA	Nucleoli	Cytosol	0	0
429	HSP90AA1	Cytosol	NA	Cytosol	Cytosol	1	1
430	HSP90B1	Endoplasmic reticulum	NA	Endoplasmic reticulum	Endoplasmic reticulum	1	1
431	HSPA14	NA	NA	NA	Cytosol, Nucleoplasm	NA	NA
432	HSPA4	Cytosol;Nucleoplasm	NA	Cytosol, Nucleoplasm	Cytosol	0	1
433	HSPA5	Cytosol	NA	Cytosol	Endoplasmic reticulum	0	0
434	HSPH1	Cytosol	Nucleoplasm	Cytosol, Nucleoplasm	Cytosol, Nucleoplasm	1	1
435	HTATSF1	Nucleoplasm	NA	Nucleoplasm	Nucleoplasm	1	1
436	HUWE1	Cytosol;Nucleoplasm	NA	Cytosol, Nucleoplasm	Cytosol, Nucleoplasm	1	1
437	IARS2	Mitochondria	NA	Mitochondria	Mitochondria	1	1
438	IDH1	Cytosol;Nuclear bodies	NA	Cytosol, Nuclear speckles	Cytosol	0	1
439	IDH2	Mitochondria	NA	Mitochondria	Mitochondria	1	1
440	IFT22	Cytosol;Microtubules	NA	Cytoskeleton, Cytosol	Cytosol	0	1
441	IGF2BP1	Cytosol	NA	Cytosol	Cytosol	1	1
442	IK	Nuclear speckles	NA	Nuclear speckles	Nuclear speckles	1	1
443	IL6ST	Plasma membrane	Golgi apparatus	Golgi apparatus, Plasma membrane	Mitochondria	0	0
444	IL7R	Plasma membrane	NA	Plasma membrane	Nucleoplasm	0	0
445	ILKAP	NA	NA	NA	Nucleoplasm	NA	NA
446	IMPDH2	Cytosol	Rods & Rings	Cytosol	Cytosol	1	1
447	INF2	Endoplasmic reticulum	Nuclear bodies	Endoplasmic reticulum, Nuclear speckles	Nucleoplasm	0	0
448	ING3	Nucleoplasm	NA	Nucleoplasm	Cytosol, Nucleoplasm	0	1
449	INO80B	Nucleoplasm	Nuclear bodies;Nucleoli	Nuclear speckles, Nucleoli, Nucleoplasm	Cytosol, Nucleoplasm	0	1
450	INPP4B	Centrosome	NA	Centrosome	Vesicles	0	0
451	INPPL1	Cytosol	Golgi apparatus	Cytosol, Golgi apparatus	Vesicles	0	0
452	IPO11	Nucleoplasm	Cytosol	Cytosol, Nucleoplasm	Cytosol, Nucleoplasm	1	1
453	IPO5	Nuclear membrane;Nucleoplasm	Cytosol;Golgi apparatus	Cytosol, Golgi apparatus, Nuclear Membrane, Nucleoplasm	Cytosol, Nucleoplasm	0	1
454	IPO7	Cytosol;Nucleoplasm	NA	Cytosol, Nucleoplasm	Cytosol, Nucleoplasm	1	1
455	IRF8	Nucleoplasm	NA	Nucleoplasm	Mitochondria	0	0
456	ISOC1	Endoplasmic reticulum;Vesicles	NA	Endoplasmic reticulum, Vesicles	Cytosol	0	0
457	ITGB1	Focal adhesion sites;Plasma membrane	Endoplasmic reticulum	Endoplasmic reticulum, Plasma membrane	Plasma membrane	0	1
458	IWS1	Nucleoplasm	NA	Nucleoplasm	Nucleoplasm	1	1
459	JAK1	NA	NA	NA	Vesicles	NA	NA
460	JAK2	Nucleoplasm	Focal adhesion sites;Plasma membrane	Nucleoplasm, Plasma membrane	Plasma membrane	0	1
461	JAK3	Cytosol;Plasma membrane	NA	Cytosol, Plasma membrane	Vesicles	0	0
462	JPT1	Cytosol	Cytokinetic bridge;Microtubules	Cytoskeleton, Cytosol	Cytoskeleton	0	1
463	JPT2	Cytosol;Plasma membrane	NA	Cytosol, Plasma membrane	Cytoskeleton	0	0
464	KANK1	Plasma membrane	NA	Plasma membrane	Vesicles	0	0
465	KAT2A	NA	NA	NA	Vesicles	NA	NA
466	KAT5	Nucleoplasm	Cytosol;Vesicles	Cytosol, Nucleoplasm, Vesicles	Nucleoplasm	0	1
467	KDM5C	Nucleoplasm	Cytosol	Cytosol, Nucleoplasm	Cytosol, Nucleoplasm	1	1
468	KDM6A	Nucleoli;Nucleoli rim	Nucleoplasm	Nucleoli, Nucleoplasm	Cytosol	0	0
469	KEAP1	Centriolar satellite;Nucleoplasm	Cytosol	Cytoskeleton, Cytosol, Nucleoplasm	Cytosol	0	1
470	KHDRBS1	Nucleoplasm	NA	Nucleoplasm	Nuclear speckles	0	0
471	KHSRP	Nucleoplasm	NA	Nucleoplasm	Nucleoplasm	1	1
472	KIF1A	Centriolar satellite;Cytosol	NA	Cytoskeleton, Cytosol	Cytosol	0	1
473	KIF20B	Cytokinetic bridge;Nucleoplasm	Cytosol;Midbody	Cytoskeleton, Cytosol, Nucleoplasm	Cytosol	0	1
474	KIF3A	Cytosol;Intermediate filaments;Nucleoplasm	NA	Cytoskeleton, Cytosol, Nucleoplasm	Cytosol	0	1
475	KLF5	Nucleoplasm	Golgi apparatus;Vesicles	Golgi apparatus, Nucleoplasm, Vesicles	Nucleoplasm	0	1
476	KLHL1	NA	NA	NA	Cytosol	NA	NA
477	KMT2A	Nucleoplasm	Cytosol	Cytosol, Nucleoplasm	Nucleoplasm	0	1
478	KMT2B	Nucleoplasm	Cytosol	Cytosol, Nucleoplasm	Vesicles	0	0
479	KMT2D	Cytosol	Nucleoplasm;Plasma membrane	Cytosol, Nucleoplasm, Plasma Membrane	Vesicles	0	0
480	KNTC1	Cytosol	Plasma membrane	Cytosol, Plasma membrane	Cytosol	0	1
481	KPNA4	Nucleoplasm	Nuclear membrane	Nuclear membrane, Nucleoplasm	Nuclear membrane, Nucleoplasm	1	1
482	KPNB1	Nuclear membrane	Cytosol;Nucleoplasm	Cytosol, Nuclear membrane, Nucleoplasm	Cytosol, Nuclear membrane, Nucleoplasm	1	1
483	KTN1	Endoplasmic reticulum	NA	Endoplasmic reticulum	Vesicles	0	0
484	LAMA5	Vesicles	NA	Vesicles	Cytosol	0	0
485	LAMP1	NA	NA	NA	Vesicles	NA	NA
486	LAPTM4B	Golgi apparatus	NA	Golgi apparatus	Vesicles	0	0
487	LARP1	Cytosol;Endoplasmic reticulum;Nucleoplasm	NA	Cytosol, Endoplasmic reticulum, Nucleoplasm	Cytosol	0	1
488	LARS1	Cytosol;Nuclear bodies	NA	Cytosol, Nuclear speckles	Cytosol	0	1
489	LAX1	Cytosol;Plasma membrane	Golgi apparatus	Cytosol, Golgi apparatus, Plasma membrane	Vesicles	0	0
490	LBR	Nuclear membrane	NA	Nuclear membrane	Nuclear membrane	1	1
491	LEMD2	Nuclear membrane	NA	Nuclear membrane	Nuclear membrane	1	1
492	LEMD3	Nuclear membrane	NA	Nuclear membrane	Nuclear membrane	1	1
493	LGALS1	Cytosol	NA	Cytosol	Cytosol	1	1
494	LGALS3BP	NA	NA	NA	Vesicles	NA	NA
495	LIG3	Nucleoplasm	NA	Nucleoplasm	Vesicles	0	0
496	LIMS1	Cytosol	Focal adhesion sites	Cytosol, Plasma membrane	Cytosol	0	1
497	LIN7C	NA	NA	NA	Cytosol	NA	NA
498	LLPH	Nucleoli	Mitotic chromosome	Nucleoli	Nucleoli	1	1
499	LMAN1	Vesicles	Endoplasmic reticulum	Endoplasmic reticulum, Vesicles	Vesicles	0	1
500	LMNB2	Nuclear membrane	NA	Nuclear membrane	Nuclear membrane	1	1
501	LRBA	Golgi apparatus	Cytosol	Cytosol, Golgi apparatus	Vesicles	0	0
502	LRPPRC	Mitochondria	NA	Mitochondria	Mitochondria	1	1
503	LRRC59	Endoplasmic reticulum	NA	Endoplasmic reticulum	Endoplasmic reticulum	1	1
504	LSM12	Cytosol	NA	Cytosol	Cytosol	1	1
505	LSM14B	Vesicles	NA	Vesicles	Cytosol	0	0
506	LSM3	Nucleoli	Nucleoplasm	Nucleoli, Nucleoplasm	Cytosol	0	0
507	LSM4	Vesicles	NA	Vesicles	Nuclear speckles	0	0
508	LSM5	NA	NA	NA	Cytosol, Nucleoplasm	NA	NA
509	LSM7	Nucleoli fibrillar center	NA	Nucleoli	Nuclear speckles	0	0
510	LTA4H	Cytosol	Nucleoplasm	Cytosol, Nucleoplasm	Cytosol, Nucleoplasm	1	1
511	LTV1	Cytosol	Nucleoplasm	Cytosol, Nucleoplasm	Cytosol, Nucleoplasm	1	1
512	LUC7L	Nucleoplasm	Mitochondria	Mitochondria, Nucleoplasm	Nuclear speckles	0	0
513	LUC7L3	Nuclear speckles	NA	Nuclear speckles	Nuclear speckles	1	1
514	LYAR	Nucleoli;Nucleoli rim	Nucleoplasm	Nucleoli, Nucleoplasm	Nucleoli	0	1
515	MACF1	Actin filaments;Cell Junctions;Plasma membrane	NA	Cytoskeleton, Plasma membrane	Cytosol	0	0
516	MACROH2A1	Nucleoplasm	NA	Nucleoplasm	Nucleoplasm	1	1
517	MACROH2A2	Nucleoplasm	NA	Nucleoplasm	Nucleoplasm	1	1
518	MAD2L2	Nucleoplasm	NA	Nucleoplasm	Nucleoplasm	1	1
519	MAGED1	Cytosol	NA	Cytosol	Cytosol	1	1
520	MANF	Endoplasmic reticulum	NA	Endoplasmic reticulum	Endoplasmic reticulum	1	1
521	MAP1B	Cytosol	NA	Cytosol	Cytoskeleton	0	0
522	MAP2K1	Cytosol;Plasma membrane	NA	Cytosol, Plasma membrane	Cytosol	0	1
523	MAP2K4	Nucleoplasm	Cell Junctions	Nucleoplasm, Plasma membrane	Cytosol, Nucleoplasm	0	1
524	MAP4	Cytosol;Microtubules;Plasma membrane	NA	Cytoskeleton, Cytosol, Plasma membrane	Cytoskeleton	0	1
525	MAP4K3	Centriolar satellite	NA	Cytoskeleton	Cytoskeleton	1	1
526	MAP7D1	NA	NA	NA	Cytoskeleton	NA	NA
527	MAP7D3	Centrosome	NA	Centrosome	Cytosol	0	0
528	MAPK1	Cytosol	Nuclear speckles	Cytosol, Nuclear speckles	Cytosol	0	1
529	MAPK1IP1L	Cytosol;Nucleoplasm	NA	Cytosol, Nucleoplasm	Cytosol, Nucleoplasm	1	1
530	MAPRE1	Centriolar satellite;Cytosol	NA	Cytoskeleton, Cytosol	Cytosol	0	1
531	MARK2	Plasma membrane	Nucleoplasm	Nucleoplasm, Plasma membrane	Cytosol, Plasma membrane, Nucleoplasm	0	1
532	MAT2A	Nucleoplasm	Cytosol	Cytosol, Nucleoplasm	Cytosol, Nucleoplasm	1	1
533	MAT2B	Plasma membrane	NA	Plasma membrane	Cytosol, Nucleoplasm	0	0
534	MAX	Nucleoplasm	Golgi apparatus	Golgi apparatus, Nucleoplasm	Nucleoplasm	0	1
535	MAZ	Nucleoplasm	NA	Nucleoplasm	Nucleoplasm	1	1
536	MBNL1	Nucleoplasm	Cytosol	Cytosol, Nucleoplasm	Nucleoplasm	0	1
537	MCAT	Mitochondria	NA	Mitochondria	Mitochondria	1	1
538	MCCC2	Mitochondria	NA	Mitochondria	Mitochondria	1	1
539	MCM10	Nucleoli;Nucleoplasm	NA	Nucleoli, Nucleoplasm	Cytosol, Nucleoplasm	0	1
540	MCM3	Nucleoplasm	NA	Nucleoplasm	Nucleoplasm	1	1
541	MCM6	Nucleoplasm	NA	Nucleoplasm	Nucleoplasm	1	1
542	MDN1	Cytosol;Nucleoli	Intermediate filaments;Nucleoplasm	Cytoskeleton, Cytosol, Nucleoli, Nucleoplasm	Nucleoplasm	0	1
543	MEAF6	Nuclear bodies	Nucleoplasm	Nuclear speckles, Nucleoplasm	Nuclear speckles, Nucleoplasm	1	1
544	MED11	Nuclear bodies;Nucleoplasm	NA	Nuclear speckles, Nucleoplasm	Cytosol, Nucleoplasm	0	1
545	MED12	Nucleoplasm	NA	Nucleoplasm	Cytosol, Nucleoplasm	0	1
546	MED21	Nucleoplasm	Cytosol;Nucleoli	Cytosol, Nucleoli, Nucleoplasm	Cytosol, Nucleoplasm	0	1
547	MED25	Nucleoplasm	NA	Nucleoplasm	Nuclear speckles, Nucleoplasm	0	1
548	MED6	Nucleoplasm	NA	Nucleoplasm	Nuclear speckles, Nucleoplasm	0	1
549	MEP1B	NA	NA	NA	Vesicles	NA	NA
550	METAP1	Cytosol	Nucleoplasm;Plasma membrane	Cytosol, Nucleoplasm, Plasma Membrane	Cytosol, Nucleoli	0	1
551	METAP2	Cytosol;Plasma membrane	NA	Cytosol, Plasma membrane	Cytosol	0	1
552	MGA	Nucleoplasm	Cytosol	Cytosol, Nucleoplasm	Nucleoplasm	0	1
553	MIPEP	Mitochondria	NA	Mitochondria	Mitochondria	1	1
554	MKI67	Nucleoli rim;Nucleoplasm	Mitotic chromosome;Nuclear bodies	Nuclear speckles, Nucleoli, Nucleoplasm	Nucleoli	0	1
555	MLEC	NA	NA	NA	Endoplasmic reticulum	NA	NA
556	MLH1	Nucleoplasm	NA	Nucleoplasm	Nucleoplasm	1	1
557	MMADHC	NA	NA	NA	Mitochondria	NA	NA
558	MMP12	NA	NA	NA	Cytosol, Nucleoplasm	NA	NA
559	MNAT1	Nucleoplasm	NA	Nucleoplasm	Nucleoplasm	1	1
560	MNX1	Nucleoplasm	Cytosol;Nucleoli	Cytosol, Nucleoli, Nucleoplasm	Nucleoplasm	0	1
561	MOB1A	Nucleoli	Cytosol;Nucleoplasm	Cytosol, Nucleoli, Nucleoplasm	Cytosol, Nucleoplasm	0	1
562	MORF4L1	Nuclear speckles	NA	Nuclear speckles	Cytosol, Nucleoplasm	0	0
563	MPC2	NA	NA	NA	Mitochondria	NA	NA
564	MPRIP	Actin filaments	Cytosol	Cytoskeleton, Cytosol	Cytoskeleton	0	1
565	MRGBP	Nucleoplasm	NA	Nucleoplasm	Nucleoplasm	1	1
566	MRPL16	NA	NA	NA	Mitochondria	NA	NA
567	MRPL2	Mitochondria	Nucleoplasm	Mitochondria, Nucleoplasm	Mitochondria	0	1
568	MRPL22	Mitochondria	NA	Mitochondria	Mitochondria	1	1
569	MRPL37	Mitochondria	NA	Mitochondria	Mitochondria	1	1
570	MRPL39	Mitochondria	NA	Mitochondria	Cytosol	0	0
571	MRPL42	Mitochondria;Plasma membrane	NA	Mitochondria, Plasma membrane	Mitochondria	0	1
572	MRPL49	NA	NA	NA	Mitochondria	NA	NA
573	MRPL9	Mitochondria	NA	Mitochondria	Mitochondria	1	1
574	MRPS15	Mitochondria	NA	Mitochondria	Mitochondria	1	1
575	MRPS2	Mitochondria	NA	Mitochondria	Mitochondria	1	1
576	MRPS22	Mitochondria	NA	Mitochondria	Mitochondria	1	1
577	MRPS24	NA	NA	NA	Mitochondria	NA	NA
578	MRPS25	Mitochondria	NA	Mitochondria	Mitochondria	1	1
579	MRPS26	Mitochondria	NA	Mitochondria	Mitochondria	1	1
580	MRPS30	NA	NA	NA	Mitochondria	NA	NA
581	MRPS31	Mitochondria	Nucleoli	Mitochondria, Nucleoli	Mitochondria	0	1
582	MRPS35	Mitochondria	Cytosol	Cytosol, Mitochondria	Mitochondria	0	1
583	MRPS9	Mitochondria	NA	Mitochondria	Mitochondria	1	1
584	MSANTD2	Nuclear bodies	Nucleoplasm	Nuclear speckles, Nucleoplasm	Nucleoplasm	0	1
585	MSH2	Nucleoplasm	Vesicles	Nucleoplasm, Vesicles	Nucleoplasm	0	1
586	MSH6	Nucleoplasm	Golgi apparatus;Vesicles	Golgi apparatus, Nucleoplasm, Vesicles	Nucleoplasm	0	1
587	MSN	Plasma membrane	NA	Plasma membrane	Cytosol	0	0
588	MSX2	Nuclear speckles	NA	Nuclear speckles	Cytosol, Nucleoplasm	0	0
589	MT1E	Nucleoplasm	NA	Nucleoplasm	Cytosol, Nucleoplasm	0	1
590	MTA2	Nucleoplasm	NA	Nucleoplasm	Nucleoplasm	1	1
591	MTERF3	Mitochondria	Cytosol	Cytosol, Mitochondria	Mitochondria	0	1
592	MTOR	Cytosol;Golgi apparatus	NA	Cytosol, Golgi apparatus	Cytosol, Vesicles	0	1
593	MTRF1L	NA	NA	NA	Mitochondria	NA	NA
594	MTX2	Mitochondria	Nucleoli	Mitochondria, Nucleoli	Cytosol, Mitochondria	0	1
595	MYBBP1A	Nucleoli	Vesicles	Nucleoli, Vesicles	Nucleoli	0	1
596	MYD88	Cytosol	Mitochondria;Vesicles	Cytosol, Mitochondria, Vesicles	Cytosol	0	1
597	MYEF2	Nucleoplasm	NA	Nucleoplasm	Nucleoplasm	1	1
598	MYH9	Actin filaments;Plasma membrane	Cytosol;Nuclear bodies	Cytoskeleton, Cytosol, Nuclear speckles, Plasma membrane	Cytoskeleton, Cytosol, Plasma membrane	0	1
599	MYL6	NA	NA	NA	Cytosol, Nucleoplasm	NA	NA
600	MYO3B	NA	NA	NA	Vesicles	NA	NA
601	MYO6	Nucleoplasm	NA	Nucleoplasm	Cytosol	0	0
602	NAA15	Cytosol	Nuclear bodies	Cytosol, Nuclear speckles	Cytosol	0	1
603	NACA	Cytosol	NA	Cytosol	Cytosol	1	1
604	NAF1	Nucleoplasm	Cytosol	Cytosol, Nucleoplasm	Cytosol, Nucleoplasm	1	1
605	NARS1	Cytosol	NA	Cytosol	Cytosol	1	1
606	NASP	Nucleoplasm	NA	Nucleoplasm	Nucleoplasm	1	1
607	NCAPH	Cytosol	Nucleoplasm	Cytosol, Nucleoplasm	Cytosol	0	1
608	NCBP1	Cytosol	Nucleoplasm	Cytosol, Nucleoplasm	Nuclear speckles	0	0
609	NCBP3	Nuclear speckles	NA	Nuclear speckles	Nuclear speckles	1	1
610	NCL	Nucleoli;Nucleoli rim;Nucleoplasm	Mitotic chromosome	Nucleoli, Nucleoplasm	Nucleoli	0	1
611	NCLN	Lipid droplets	Nucleoplasm	Nucleoplasm	Endoplasmic reticulum	0	0
612	NCOR1	Nucleoplasm	Cytosol	Cytosol, Nucleoplasm	Nucleoplasm	0	1
613	NDC1	Nuclear membrane	Actin filaments;Plasma membrane	Cytoskeleton, Nuclear membrane, Plasma membrane	Vesicles	0	0
614	NDUFA10	Mitochondria	NA	Mitochondria	Mitochondria	1	1
615	NDUFAB1	Mitochondria	Nucleoplasm	Mitochondria, Nucleoplasm	Mitochondria	0	1
616	NDUFB11	Mitochondria	NA	Mitochondria	Mitochondria	1	1
617	NDUFB5	Mitochondria	Nucleoplasm	Mitochondria, Nucleoplasm	Mitochondria	0	1
618	NDUFS2	Mitochondria	NA	Mitochondria	Mitochondria	1	1
619	NDUFS3	Mitochondria	Nuclear bodies	Mitochondria, Nuclear speckles	Mitochondria	0	1
620	NDUFS6	NA	NA	NA	Mitochondria	NA	NA
621	NDUFV3	Mitochondria	NA	Mitochondria	Cytosol	0	0
622	NECAP1	Vesicles	Cytosol	Cytosol, Vesicles	Vesicles	0	1
623	NEK9	NA	NA	NA	Cytosol	NA	NA
624	NEURL4	NA	NA	NA	Cytosol, Nuclear membrane	NA	NA
625	NF1	Nucleoplasm;Plasma membrane	NA	Nucleoplasm, Plasma membrane	Cytosol, Plasma membrane	0	1
626	NF2	Plasma membrane	Cytosol;Nucleoplasm	Cytosol, Nucleoplasm, Plasma Membrane	Cytosol, Plasma membrane	0	1
627	NFKBID	Cytosol	Nuclear bodies;Plasma membrane	Cytosol, Nuclear speckles, Plasma membrane	Vesicles	0	0
628	NFX1	Nucleoplasm	Cytosol;Nucleoli;Plasma membrane	Cytosol, Nucleoli, Nucleoplasm, Plasma membrane	Cytosol	0	1
629	NFYB	Nucleoplasm	NA	Nucleoplasm	Nucleoplasm	1	1
630	NHP2	NA	NA	NA	Cytosol, Nucleoplasm	NA	NA
631	NIN	Centrosome;Nucleoli	Nucleoplasm	Centrosome, Nucleoli, Nucleoplasm	Cytosol, Nucleoplasm	0	1
632	NIPSNAP2	Mitochondria	NA	Mitochondria	Mitochondria	1	1
633	NKAP	Nucleoplasm	Cytosol	Cytosol, Nucleoplasm	Nuclear speckles	0	0
634	NKIRAS1	Cytosol;Endoplasmic reticulum	NA	Cytosol, Endoplasmic reticulum	Vesicles	0	0
635	NNT	Mitochondria	NA	Mitochondria	Mitochondria	1	1
636	NOL11	Nucleoli	NA	Nucleoli	Nucleoli	1	1
637	NOL7	Mitotic chromosome;Nucleoli	Mitochondria	Mitochondria, Nucleoli	Nucleoli	0	1
638	NONO	Nucleoplasm	Nucleoli;Nucleoli fibrillar center	Nucleoli, Nucleoplasm	Nucleoli	0	1
639	NOP2	Nucleoli	NA	Nucleoli	Nucleoli	1	1
640	NOP58	Nucleoli fibrillar center	Nucleoplasm	Nucleoli, Nucleoplasm	Nucleoplasm	0	1
641	NOSIP	Nucleoplasm	NA	Nucleoplasm	Cytosol, Nucleoplasm	0	0
642	NOTCH2	Nucleoplasm;Plasma membrane	NA	Nucleoplasm, Plasma membrane	Endoplasmic reticulum	0	0
643	NPM1	Nucleoli rim	Nucleoplasm	Nucleoli, Nucleoplasm	Nucleoli, Nucleoplasm	1	1
644	NPM3	Actin filaments;Cytosol;Nucleoli	NA	Cytoskeleton, Cytosol, Nucleoli	Nucleoli	0	1
645	NRAS	Cytosol;Plasma membrane	NA	Cytosol, Plasma membrane	Plasma membrane	0	1
646	NRBP1	Cytosol	NA	Cytosol	Cytosol	1	1
647	NSD2	Nucleoplasm	NA	Nucleoplasm	Nuclear speckles, Nucleoplasm	0	1
648	NUCKS1	Nucleoplasm	Nucleoli	Nucleoli, Nucleoplasm	Nucleoplasm	0	1
649	NUFIP2	Nucleoplasm	Cytosol;Nuclear bodies	Cytosol, Nuclear speckles, Nucleoplasm	Nucleoplasm	0	1
650	NUMA1	Nucleoplasm	Cytosol	Cytosol, Nucleoplasm	Nucleoplasm	0	1
651	NUP107	Nucleoplasm	Centrosome;Nuclear membrane	Centrosome, Nuclear membrane, Nucleoplasm	Nuclear membrane, Nucleoplasm	0	1
652	NUP133	Nuclear membrane	NA	Nuclear membrane	Nuclear membrane	1	1
653	NUP153	Nuclear membrane	NA	Nuclear membrane	Nuclear membrane	1	1
654	NUP155	Nuclear membrane	NA	Nuclear membrane	Cytosol, Nuclear membrane	0	1
655	NUP205	NA	NA	NA	Cytosol, Nuclear membrane	NA	NA
656	NUP210	NA	NA	NA	Nuclear membrane	NA	NA
657	NUP214	NA	NA	NA	Nuclear membrane	NA	NA
658	NUP42	Nucleoplasm	NA	Nucleoplasm	Cytosol, Nucleoplasm	0	1
659	NUP50	Nuclear membrane;Nucleoplasm	NA	Nuclear membrane, Nucleoplasm	Cytosol, Nuclear membrane	0	1
660	NUP58	NA	NA	NA	Nuclear membrane	NA	NA
661	NUP85	Nucleoplasm	Cytosol	Cytosol, Nucleoplasm	Cytosol, Nuclear membrane	0	1
662	NUP93	NA	NA	NA	Cytosol, Nuclear membrane	NA	NA
663	NUP98	NA	NA	NA	Nuclear membrane	NA	NA
664	NXF1	Nucleoplasm	NA	Nucleoplasm	Nucleoplasm	1	1
665	NXT2	Cytosol;Nucleoplasm	NA	Cytosol, Nucleoplasm	Nucleoplasm	0	1
666	OAT	Mitochondria	Nucleoplasm	Mitochondria, Nucleoplasm	Mitochondria	0	1
667	OGFR	Nucleoplasm	NA	Nucleoplasm	Nucleoplasm	1	1
668	OLFML2B	Cytosol	NA	Cytosol	Cytosol, Nucleoplasm	0	1
669	ORC6	Nucleoli fibrillar center;Nucleoplasm	NA	Nucleoli, Nucleoplasm	Nucleoplasm	0	1
670	OTUB1	Cytosol	Cytoplasmic bodies	Cytosol	Vesicles	0	0
671	OTUD5	Cytosol	Nucleoli fibrillar center;Nucleoplasm	Cytosol, Nucleoli, Nucleoplasm	Nucleoplasm	0	1
672	OTUD6B	Cytosol;Golgi apparatus;Nucleoplasm	NA	Cytosol, Golgi apparatus, Nucleoplasm	Cytosol	0	1
673	OXA1L	Mitochondria	NA	Mitochondria	Mitochondria	1	1
674	P4HB	Endoplasmic reticulum	NA	Endoplasmic reticulum	Endoplasmic reticulum	1	1
675	PA2G4	Cytosol	NA	Cytosol	Cytosol	1	1
676	PABPC1	Cytosol	NA	Cytosol	Cytosol	1	1
677	PABPC4	Cytosol	NA	Cytosol	Cytosol	1	1
678	PBK	Cytosol	NA	Cytosol	Cytosol, Nucleoplasm	0	1
679	PBRM1	Nucleoplasm	NA	Nucleoplasm	Nuclear speckles, Nucleoplasm	0	1
680	PCMT1	Cytosol	NA	Cytosol	Cytosol, Nucleoplasm	0	1
681	PDAP1	Cytosol	Plasma membrane	Cytosol, Plasma membrane	Cytosol	0	1
682	PDCD10	NA	NA	NA	Cytosol	NA	NA
683	PDCD11	Nucleoli rim	Vesicles	Nucleoli, Vesicles	Nucleoli	0	1
684	PDCD4	Nucleoplasm	NA	Nucleoplasm	Cytosol, Nucleoplasm	0	1
685	PDCD6	Cytosol	Nucleoplasm	Cytosol, Nucleoplasm	Cytosol, Nucleoplasm	1	1
686	PDCL3	Cytosol	Nucleoplasm	Cytosol, Nucleoplasm	Cytosol, Nucleoplasm	1	1
687	PDHA1	Mitochondria	NA	Mitochondria	Mitochondria	1	1
688	PDIA4	Endoplasmic reticulum	NA	Endoplasmic reticulum	Endoplasmic reticulum	1	1
689	PDIA6	Cytosol;Endoplasmic reticulum	NA	Cytosol, Endoplasmic reticulum	Endoplasmic reticulum	0	1
690	PDLIM1	Actin filaments	Cell Junctions;Plasma membrane	Cytoskeleton, Plasma membrane	Cytosol, Plasma membrane	0	1
691	PDLIM2	Actin filaments;Focal adhesion sites	NA	Cytoskeleton, Plasma membrane	Endoplasmic reticulum	0	0
692	PDS5B	Nucleoplasm	NA	Nucleoplasm	Nucleoplasm	1	1
693	PDSS1	Cytosol	NA	Cytosol	Mitochondria	0	0
694	PEBP1	Cytosol;Plasma membrane	NA	Cytosol, Plasma membrane	Cytosol, Nucleoplasm	0	1
695	PEF1	Nucleoplasm	Cytosol;Vesicles	Cytosol, Nucleoplasm, Vesicles	Cytosol, Nucleoplasm, Vesicles	1	1
696	PET100	Mitochondria	NA	Mitochondria	Cytosol, Mitochondria	0	1
697	PEX14	Peroxisomes	Nucleoli fibrillar center	Nucleoli, Vesicles	Vesicles	0	1
698	PEX19	Peroxisomes	NA	Vesicles	Vesicles	1	1
699	PFAS	Vesicles	NA	Vesicles	Cytosol	0	0
700	PFDN4	NA	NA	NA	Cytosol	NA	NA
701	PFKL	Mitochondria;Nucleoli	NA	Mitochondria, Nucleoli	Vesicles	0	0
702	PGM2	Intermediate filaments	NA	Cytoskeleton	Nucleoplasm	0	0
703	PHB2	Mitochondria	NA	Mitochondria	Mitochondria	1	1
704	PHF6	Nucleoli;Nucleoplasm	NA	Nucleoli, Nucleoplasm	Nucleoli, Nucleoplasm	1	1
705	PHGDH	Cytosol;Plasma membrane	Nucleoplasm	Cytosol, Nucleoplasm, Plasma Membrane	Cytosol	0	1
706	PICALM	Vesicles	NA	Vesicles	Vesicles	1	1
707	PIK3CA	Cytosol	Mitochondria	Cytosol, Mitochondria	Vesicles	0	0
708	PIK3CG	Plasma membrane	Cytosol	Cytosol, Plasma membrane	Vesicles	0	0
709	PIN1	Nucleoplasm	Cytosol	Cytosol, Nucleoplasm	Cytosol, Nucleoplasm	1	1
710	PINX1	Nucleoli	Mitochondria;Nucleoplasm	Mitochondria, Nucleoli, Nucleoplasm	Cytosol, Nucleoplasm	0	1
711	PIP5K1A	Cytosol;Plasma membrane	Nucleoplasm	Cytosol, Nucleoplasm, Plasma Membrane	Cytosol, Nucleoplasm, Plasma membrane	1	1
712	PKP1	Nucleoplasm;Plasma membrane	NA	Nucleoplasm, Plasma membrane	Plasma membrane	0	1
713	PLCG1	Cytosol	NA	Cytosol	Cytosol	1	1
714	PLEKHA2	Cytosol;Nuclear bodies;Nucleoplasm	NA	Cytosol, Nuclear speckles, Nucleoplasm	Cytosol, Nucleoplasm	0	1
715	PLEKHA5	Cytosol;Nucleoplasm	NA	Cytosol, Nucleoplasm	Vesicles	0	0
716	PLOD2	Cytosol;Nucleoli	NA	Cytosol, Nucleoli	Vesicles	0	0
717	PLPBP	Cytosol	NA	Cytosol	Cytosol	1	1
718	PLRG1	Nuclear speckles;Nucleoplasm	Nuclear membrane;Nucleoli fibrillar center	Nuclear speckles, Nuclear membrane, Nucleoli, Nucleoplasm	Nuclear speckles, Nucleoplasm	0	1
719	PLS3	Cytosol;Plasma membrane	NA	Cytosol, Plasma membrane	Plasma membrane	0	1
720	PMPCA	Mitochondria	NA	Mitochondria	Mitochondria	1	1
721	PMPCB	Mitochondria	NA	Mitochondria	Mitochondria	1	1
722	PMS1	Nuclear bodies	Nucleoplasm	Nuclear speckles, Nucleoplasm	Nuclear speckles, Nucleoplasm	1	1
723	PNKD	Mitochondria	NA	Mitochondria	Cytosol, Mitochondria	0	1
724	POGZ	Nucleoplasm	NA	Nucleoplasm	Nuclear speckles, Nucleoplasm	0	1
725	POLA2	Nucleoplasm	Cytosol	Cytosol, Nucleoplasm	Nucleoplasm	0	1
726	POLD3	Nucleoplasm	NA	Nucleoplasm	Nucleoplasm	1	1
727	POLDIP2	Mitochondria	NA	Mitochondria	Mitochondria	1	1
728	POLDIP3	Nuclear speckles	Cytoplasmic bodies	Cytosol, Nuclear speckles	Nuclear speckles	0	1
729	POLE	Nucleoplasm	Plasma membrane	Nucleoplasm, Plasma membrane	Vesicles	0	0
730	POLE3	Nucleoplasm	Cytosol;Nucleoli	Cytosol, Nucleoli, Nucleoplasm	Cytosol, Nucleoplasm	0	1
731	POLQ	Nucleoplasm	Cytosol;Golgi apparatus	Cytosol, Golgi apparatus, Nucleoplasm	Vesicles	0	0
732	POLR1A	Nucleoli fibrillar center	Cytosol;Nucleoplasm	Cytosol, Nucleoli, Nucleoplasm	Nucleoli	0	1
733	POLR2B	Nucleoplasm	NA	Nucleoplasm	Nucleoplasm	1	1
734	POLR2D	Nuclear speckles;Nucleoplasm	NA	Nuclear speckles, Nucleoplasm	Cytosol, Nucleoplasm	0	1
735	POLR3G	Nucleoplasm	Cytosol;Nuclear bodies	Cytosol, Nuclear speckles, Nucleoplasm	Cytosol, Nucleoplasm	0	1
736	POMGNT1	NA	NA	NA	Vesicles	NA	NA
737	POMP	Nuclear speckles	NA	Nuclear speckles	Cytosol, Nucleoplasm	0	0
738	POP4	Nucleoli;Nucleoplasm	NA	Nucleoli, Nucleoplasm	Nucleoli, Nucleoplasm	1	1
739	POR	Vesicles	Cytosol;Nucleoplasm	Cytosol, Nucleoplasm, Vesicles	Endoplasmic reticulum	0	0
740	PPA1	Vesicles	NA	Vesicles	Cytosol	0	0
741	PPA2	Mitochondria	NA	Mitochondria	Mitochondria	1	1
742	PPDPF	Microtubules;Nucleoplasm	Nucleoli	Cytoskeleton, Nucleoli, Nucleoplasm	Cytosol, Nucleoplasm	0	1
743	PPFIA1	Cytosol	Focal adhesion sites	Cytosol, Plasma membrane	Cytosol	0	1
744	PPIB	Endoplasmic reticulum	Nucleoplasm	Endoplasmic reticulum, Nucleoplasm	Vesicles	0	0
745	PPP1CC	Cytosol	Vesicles	Cytosol, Vesicles	Cytosol, Nucleoplasm	0	1
746	PPP1R7	Nucleoli	NA	Nucleoli	Cytosol, Nucleoplasm	0	0
747	PPP1R8	Nuclear speckles	Nucleoplasm	Nuclear speckles, Nucleoplasm	Nuclear speckles, Nucleoplasm	1	1
748	PPP2R1A	Cytosol	NA	Cytosol	Cytosol	1	1
749	PPP2R2A	Cytosol	NA	NA	Cytosol, Nucleoplasm	0	0
750	PPP3R1	Plasma membrane	Cytosol	Cytosol	Cytosol	1	1
751	PPP4R2	Nucleoplasm	NA	Nucleoplasm	Cytosol, Nucleoplasm	0	1
752	PPP4R3A	Nucleoplasm	Cytosol;Nuclear speckles	Cytosol, Nuclear speckles, Nucleoplasm	Nuclear speckles, Nucleoplasm	0	1
753	PPP6C	NA	NA	NA	Cytosol	NA	NA
754	PPTC7	Cytosol;Plasma membrane	NA	Cytosol, Plasma membrane	Vesicles	0	0
755	PQBP1	Nuclear speckles	NA	Nuclear speckles	Nuclear speckles	1	1
756	PRDX3	Mitochondria;Vesicles	NA	Mitochondria, Vesicles	Mitochondria	0	1
757	PRDX4	Endoplasmic reticulum	Cytosol	Cytotosol, Endoplasmic reticulum	Endoplasmic reticulum	0	1
758	PRDX6	Cytosol;Plasma membrane	NA	Cytosol, Plasma membrane	Cytosol, Nucleoplasm	0	1
759	PREPL	NA	NA	NA	Cytosol	NA	NA
760	PRICKLE1	Nucleoplasm	NA	Nucleoplasm	Nucleoplasm	1	1
761	PRIM1	NA	NA	NA	Cytosol, Nucleoplasm	NA	NA
762	PRKACA	Cytosol	Cytokinetic bridge	Cytoskeleton, Cytosol	Cytoskeleton, Cytosol	1	1
763	PRKAG1	Cytosol	Nucleoplasm	Cytosol, Nucleoplasm	Cytosol	0	1
764	PRKAR1A	Cytosol	NA	Cytosol	Cytosol	1	1
765	PRKDC	Nucleoplasm	NA	Nucleoplasm	Cytosol, Nucleoplasm	0	1
766	PRKRA	Cytosol	Nucleoplasm	Cytosol, Nucleoplasm	Cytosol	0	1
767	PRMT5	Cytosol;Nucleoplasm	NA	Cytosol, Nucleoplasm	Cytosol	0	1
768	PRRC2C	Cytosol	NA	Cytosol	Cytosol	1	1
769	PRSS36	NA	NA	NA	Vesicles	NA	NA
770	PRXL2A	NA	NA	NA	Endoplasmic reticulum	NA	NA
771	PSAT1	Cytosol	NA	Cytosol	Cytosol	1	1
772	PSIP1	Nucleoplasm	NA	Nucleoplasm	Nucleoplasm	1	1
773	PSMB7	Nucleoplasm	Cytosol;Nuclear bodies	Cytosol, Nuclear Speckles, Nucleoplasm	Cytosol, Nucleoplasm	0	1
774	PSMC1	Cytosol;Nucleoplasm	NA	Cytosol, Nucleoplasm	Cytosol	0	1
775	PSMC2	Cytoplasmic bodies;Cytosol	NA	Cytosol	Cytosol	1	1
776	PSMD1	Nucleoplasm	Actin filaments	Cytoskeleton, Nucleoplasm	Cytosol, Nucleoplasm	0	1
777	PSMD11	Golgi apparatus;Nucleoplasm	NA	Golgi apparatus, Nucleoplasm	Cytosol, Nucleoplasm	0	1
778	PSMD13	Nuclear speckles	Cytosol	Cytosol, Nuclear speckles	Cytosol, Nucleoplasm	0	1
779	PSMD14	Nucleoplasm	NA	Nucleoplasm	Cytosol, Nucleoplasm	0	1
780	PSMD3	Nucleoplasm	Cytosol	Cytosol, Nucleoplasm	Cytosol, Nucleoplasm	1	1
781	PSMD4	Nucleoplasm	Cytosol	Cytosol, Nucleoplasm	Cytosol, Nucleoplasm	1	1
782	PSMD6	NA	NA	NA	Cytosol, Nucleoplasm	NA	NA
783	PSME1	Cytosol	Nuclear bodies	Cytosol, Nuclear speckles	Cytosol	0	1
784	PSME3	Nucleoplasm	NA	Nucleoplasm	Nuclear speckles, Nucleoplasm	0	1
785	PSPC1	Nucleoplasm	Nucleoli fibrillar center	Nucleoli, Nucleoplasm	Nucleoplasm	0	1
786	PSPH	Cytosol	NA	Cytosol	Cytosol	1	1
787	PTBP1	Nucleoplasm	NA	Nucleoplasm	Nucleoplasm	1	1
788	PTCH1	Golgi apparatus	NA	Golgi apparatus	Vesicles	0	0
789	PTGES3	Cytosol	Nucleoplasm	Cytosol, Nucleoplasm	Cytosol, Nucleoplasm	1	1
790	PTK2B	Cytosol;Plasma membrane	NA	Cytosol, Plasma membrane	Vesicles	0	0
791	PTMA	Nucleoplasm	Cytosol	Cytosol, Nucleoplasm	Cytosol, Nucleoplasm	1	1
792	PTOV1	Nucleoplasm	NA	Nucleoplasm	Cytosol, Nucleoplasm	0	1
793	PTPA	Nucleoplasm	Cytosol	Cytosol, Nucleoplasm	Cytosol, Nucleoplasm	1	1
794	PTPDC1	Nucleoplasm	NA	Nucleoplasm	Cytosol, Nucleoplasm	0	1
795	PTPN11	Actin filaments;Nucleoli rim	Cytosol;Nucleoplasm	Cytoskeleton, Cytosol, Nucleoli, Nucleoplasm	Cytosol, Vesicles	0	1
796	PTPRC	Nucleoplasm;Vesicles	NA	Nucleoplasm, Vesicles	Vesicles	0	1
797	PTPRD	Vesicles	Nucleoplasm	Nucleoplasm, Vesicles	Nucleoplasm	0	1
798	PWP1	Nucleoli rim	Golgi apparatus	Golgi apparatus, Nucleoli	Cytosol, Vesicles	0	0
799	QARS1	Cytosol	NA	Cytosol	Cytosol	1	1
800	QDPR	Mitochondria	NA	Mitochondria	Mitochondria	1	1
801	QKI	Nucleoplasm	NA	Nucleoplasm	Nuclear speckles, Nucleoplasm	0	1
802	RAB10	NA	NA	NA	Endoplasmic reticulum	NA	NA
803	RAB11A	Centriolar satellite;Vesicles	NA	Cytoskeleton, Vesicles	Cytosol, Nucleoplasm	0	0
804	RAB21	NA	NA	NA	Cytoskeleton, Plasma membrane	NA	NA
805	RAB5IF	Mitochondria	NA	Mitochondria	Endoplasmic reticulum	0	0
806	RAB6A	Golgi apparatus	NA	Golgi apparatus	Cytosol	0	0
807	RAB7A	Lysosomes	NA	Vesicles	Endoplasmic retiulum, Golgi apparatus	0	0
808	RAB8A	Nucleoplasm	Nucleoli;Plasma membrane	Nucleoli, Nucleoplasm, Plasma membrane	Vesicles	0	0
809	RABAC1	NA	NA	NA	Vesicles	NA	NA
810	RABGGTB	Vesicles	NA	Vesicles	Cytosol	0	0
811	RAC1	Cytosol;Nucleoplasm	Nucleoli	Cytosol, Nucleoli, Nucleoplasm	Nuclear membrane, Plasma membrane	0	0
812	RAD18	Nuclear bodies;Nucleoplasm	Nuclear speckles	Nuclear speckles, Nucleoplasm	Nuclear speckles	0	1
813	RAD21	Nucleoplasm	NA	Nucleoplasm	Nucleoplasm	1	1
814	RAD23B	Nucleoplasm	Cytosol	Cytosol, Nucleoplasm	Cytosol, Nucleoplasm	1	1
815	RAF1	Cytosol;Plasma membrane	NA	Cytosol, Plasma membrane	Cytosol	0	1
816	RALY	Nucleoplasm	Vesicles	Nucleoplasm, Vesicles	Nucleoplasm	0	1
817	RAP1GDS1	Cytosol	NA	Cytosol	Cytosol	1	1
818	RAPH1	Nuclear bodies;Plasma membrane	Cytosol	Cytosol, Nuclear speckles, Plasma membrane	Vesicles	0	0
819	RARA	Nucleoplasm	Actin filaments;Cytosol;Nucleoli	Cytoskeleton, Cytosol, Nucleoli, Nucleoplasm	Vesicles	0	0
820	RASGEF1B	Nucleoplasm	Vesicles	Nucleoplasm, Vesicles	Vesicles	0	1
821	RB1	Nucleoplasm	NA	Nucleoplasm	Nucleoplasm	1	1
822	RBBP7	Nucleoplasm	NA	Nucleoplasm	Nucleoplasm	1	1
823	RBM10	Nuclear speckles	NA	Nuclear speckles	Nuclear speckles	1	1
824	RBM17	Nucleoplasm	NA	Nucleoplasm	Nuclear speckles	0	0
825	RBM26	Nuclear speckles	NA	Nuclear speckles	Nuclear speckles	1	1
826	RBM28	Nucleoli	NA	Nucleoli	Nucleoli	1	1
827	RBM3	Nucleoplasm	NA	Nucleoplasm	Cytosol, Nucleoplasm	0	1
828	RBM34	Nucleoli	Mitotic chromosome;Nucleoplasm	Nucleoli, Nucleoplasm	Nucleoli	0	1
829	RBM39	Nuclear speckles;Nucleoplasm	Centriolar satellite;Microtubules	Cytoskeleton, Nuclear speckles, Nucleoplasm	Nuclear speckles	0	1
830	RBM41	Cytosol;Nuclear speckles	NA	Cytosol, Nuclear speckles	Nuclear speckles	0	1
831	RBM6	Nuclear speckles	Cytoplasmic bodies	Cytosol, Nuclear speckles	Nuclear speckles, Nucleoplasm	0	1
832	RBM8A	Nuclear speckles	NA	Nuclear speckles	Nuclear speckles	1	1
833	RBMS1	Cytosol	NA	Cytosol	Cytosol	1	1
834	RCHY1	Cytosol	Nucleoplasm;Vesicles	Cytosol, Nucleoplasm, Vesicles	Cytosol	0	1
835	RDX	Plasma membrane	Nucleoplasm	Nucleoplasm, Plasma membrane	Cytosol	0	0
836	REL	NA	NA	NA	Nuclear membrane	NA	NA
837	RELA	Cytosol	NA	Cytosol	Cytosol	1	1
838	REPS1	Plasma membrane	Cytosol;Vesicles	Cytosol, Plasma membrane, Vesicles	Cytosol, Plasma membrane	0	1
839	RFC1	Nucleoplasm	NA	Nucleoplasm	Nucleoplasm	1	1
840	RFC5	Nucleoplasm	NA	Nucleoplasm	Cytosol, Nucleoplasm	0	1
841	RHEB	NA	NA	NA	Endoplasmic retiulum, Golgi apparatus	NA	NA
842	RHOA	Cytosol;Plasma membrane	NA	Cytosol, Plasma membrane	Cytosol	0	1
843	RIC8A	Cytosol	Plasma membrane	Cytosol, Plasma membrane	Cytosol	0	1
844	RIOK3	Cytosol;Plasma membrane	Centriolar satellite;Golgi apparatus	Cytoskeleton, Cytosol, Golgi apparatus, Plasma membrane	Cytosol	0	1
845	RNF14	Nucleoplasm	Cytosol	Cytosol, Nucleoplasm	Cytosol	0	1
846	RNF20	Nucleoplasm	NA	Nucleoplasm	Nucleoplasm	1	1
847	RNF216	Cytosol	Nucleoplasm	Cytosol, Nucleoplasm	Vesicles	0	0
848	RNF43	NA	NA	NA	Vesicles	NA	NA
849	RNF7	Nucleoplasm	Cytosol	Cytosol, Nucleoplasm	Cytosol, Nucleoplasm	1	1
850	RNPS1	Nucleoplasm	NA	Nucleoplasm	Nuclear speckles, Nucleoplasm	0	1
851	ROCK1	NA	NA	NA	Cytosol	NA	NA
852	RPA1	Nucleoplasm	NA	Nucleoplasm	Cytosol, Nucleoplasm	0	1
853	RPL13A	Cytosol;Nucleoli	NA	Cytosol, Nucleoli	Cytosol, Nucleoli	1	1
854	RPL18	Cytosol;Endoplasmic reticulum	Nucleoli	Cytosol, Endoplasmic reticulum, Nucleoli	Nucleoli	0	1
855	RPL22	Nucleoli	Nucleoplasm	Nucleoli, Nucleoplasm	Cytosol	0	0
856	RPL29	Cytosol;Endoplasmic reticulum;Nucleoli	NA	Cytosol, Endoplasmic reticulum, Nucleoli	Cytosol	0	1
857	RPL3	Cytosol;Nucleoli	NA	Cytosol, Nucleoli	Cytosol, Nucleoli	1	1
858	RPL36A	Cytosol;Endoplasmic reticulum	Plasma membrane	Cytosol, Endoplasmic reticulum, Plasma membrane	Nucleoli	0	0
859	RPL38	Cytosol;Endoplasmic reticulum	NA	Cytosol, Endoplasmic reticulum	Cytosol, Nucleoplasm	0	1
860	RPL5	Cytosol;Endoplasmic reticulum	Nucleoli;Nucleoli rim	Cytosol, Endoplasmic reticulum, Nucleoli	Cytosol, Nucleoli	0	1
861	RPLP1	Cytosol;Endoplasmic reticulum	NA	Cytosol, Endoplasmic reticulum	Cytosol	0	1
862	RPN2	Endoplasmic reticulum	NA	Endoplasmic reticulum	Cytosol, Nucleoplasm	0	0
863	RPRD1B	Nucleoplasm	NA	Nucleoplasm	Nucleoplasm	1	1
864	RPS10	Cytosol	NA	Cytosol	Cytosol	1	1
865	RPS23	Cytosol	Endoplasmic reticulum	Cytosol, Endoplasmic reticulum	Nucleoli, Nucleoplasm	0	0
866	RPS25	Cytosol;Endoplasmic reticulum	Nucleoli	Cytosol, Endoplasmic reticulum, Nucleoli	Cytosol, Nucleoli	0	1
867	RPS28	Cytosol	NA	Cytosol	Cytosol, Nucleoplasm	0	1
868	RPS6KA3	Nucleoplasm	Cytosol;Nucleoli	Cytosol, Nucleoli, Nucleoplasm	Vesicles	0	0
869	RRAS2	Cytosol;Nucleoplasm	NA	Cytosol, Nucleoplasm	Plasma membrane	0	0
870	RRBP1	Endoplasmic reticulum	NA	Endoplasmic reticulum	Endoplasmic reticulum	1	1
871	RRM2	Cytosol	NA	Cytosol	Cytosol	1	1
872	RRP12	Nucleoli	Cytosol;Plasma membrane;Vesicles	Cytosol, Nucleoli, Plasma membrane, Vesicles	Cytosol, Nucleoli	0	1
873	RSL1D1	Mitotic chromosome;Nucleoli rim	NA	Nucleoli	Nucleoli	1	1
874	RSL24D1	Nucleoli;Nucleoli rim;Nucleoplasm	NA	Nucleoli, Nucleoplasm	Nucleoli, Nucleoplasm	1	1
875	RSRC2	Nuclear speckles	Cytosol;Nucleoli fibrillar center	Cytosol, Nuclear Speckles, Nucleoli	Nuclear speckles	0	1
876	RTF1	Nucleoplasm	Cytosol	Cytosol, Nucleoplasm	Nucleoplasm	0	1
877	RXRA	Nucleoplasm	Golgi apparatus	Golgi apparatus, Nucleoplasm	Endoplasmic reticulum	0	0
878	S100A13	Cytosol;Plasma membrane	Nucleoli;Nucleoplasm	Cytosol, Nucleoli, Nucleoplasm, Plasma membrane	Cytosol	0	1
879	SAFB	Nucleoplasm	Midbody	Nucleoplasm	Nucleoplasm	1	1
880	SAMD4B	Cytosol	NA	Cytosol	Cytosol	1	1
881	SAP30BP	Nucleoplasm	NA	Nucleoplasm	Nucleoplasm	1	1
882	SAR1A	Endoplasmic reticulum	NA	Endoplasmic reticulum	Endoplasmic reticulum	1	1
883	SAR1B	Endoplasmic reticulum	NA	Endoplasmic reticulum	Golgi apparatus	0	0
884	SARNP	Nuclear speckles	NA	Nuclear speckles	Nuclear speckles	1	1
885	SARS1	Cytosol	NA	Cytosol	Vesicles	0	0
886	SART3	Nucleoplasm	NA	Nucleoplasm	Nuclear speckles, Nucleoplasm	0	1
887	SCAF4	Nucleoplasm	NA	Nucleoplasm	Nucleoplasm	1	1
888	SCAF8	Nucleoplasm	NA	Nucleoplasm	Cytosol, Nucleoplasm	0	1
889	SCD	Endoplasmic reticulum	NA	Endoplasmic reticulum	Endoplasmic reticulum	1	1
890	SCO1	NA	NA	NA	Mitochondria	NA	NA
891	SCRN1	Cytosol	NA	Cytosol	Cytosol	1	1
892	SDHA	Mitochondria	Nucleoli	Mitochondria, Nucleoli	Mitochondria	0	1
893	SDHAF2	Cytosol;Mitochondria	Nucleoli	Cytosol, Mitochondria, Nucleoli	Cytosol, Nucleoplasm	0	1
894	SDHC	NA	NA	NA	Mitochondria	NA	NA
895	SDHD	NA	NA	NA	Mitochondria	NA	NA
896	SEC22B	NA	NA	NA	Golgi apparatus	NA	NA
897	SEC23A	Vesicles	Golgi apparatus	Golgi apparatus, Vesicles	Vesicles	0	1
898	SEC23IP	Vesicles	NA	Vesicles	Vesicles	1	1
899	SEC24C	Vesicles	NA	Vesicles	Vesicles	1	1
900	SEC31A	Cytosol;Vesicles	NA	Cytosol, Vesicles	Vesicles	0	1
901	SEC61G	NA	NA	NA	Cytosol, Nucleoplasm	NA	NA
902	SEC62	Endoplasmic reticulum	Intermediate filaments	Cytoskeleton, Endoplasmic reticulum	Endoplasmic reticulum	0	1
903	SELENOK	Cytosol;Nucleoplasm	NA	Cytosol, Nucleoplasm	Endoplasmic reticulum	0	0
904	SEPHS1	Nucleoplasm	NA	Nucleoplasm	Cytosol, Nucleoplasm	0	1
905	SEPTIN2	Actin filaments	Cytokinetic bridge;Nucleoplasm;Plasma membrane	Cytoskeleton, Nucleoplasm, Plasma membrane	Cytoskeleton	0	1
906	SEPTIN9	Actin filaments	NA	Cytoskeleton	Cytoskeleton	1	1
907	SERBP1	Cytosol	NA	Cytosol	Cytosol	1	1
908	SERF2	Nucleoplasm	Nucleoli	Nucleoli, Nucleoplasm	Cytosol, Nucleoplasm	0	1
909	SERP1	Endoplasmic reticulum	NA	Endoplasmic reticulum	Endoplasmic reticulum	1	1
910	SET	Nucleoplasm	Lipid droplets	Nucleoplasm	Nucleoplasm	1	1
911	SF1	Nucleoplasm	NA	Nucleoplasm	Nucleoplasm	1	1
912	SF3A1	Nuclear speckles;Nucleoplasm	NA	Nuclear speckles, Nucleoplasm	Nuclear speckles	0	1
913	SF3B1	Nuclear speckles	NA	Nuclear speckles	Nuclear speckles	1	1
914	SF3B2	Nuclear speckles	NA	Nuclear speckles	Nuclear speckles	1	1
915	SF3B4	Nuclear speckles	NA	Nuclear speckles	Nuclear speckles	1	1
916	SFPQ	Nucleoplasm	NA	Nucleoplasm	Nucleoplasm	1	1
917	SH3GLB1	Cytosol	NA	Cytosol	Cytosol	1	1
918	SIN3A	Nucleoplasm	NA	Nucleoplasm	Nucleoplasm	1	1
919	SKA3	Centrosome;Mitotic spindle	Cytosol	Centrosome, Cytoskeleton, Cytosol	Cytoskeleton	0	1
920	SLAMF7	Vesicles	NA	Vesicles	Vesicles	1	1
921	SLC11A1	Mitochondria	Nucleoli	Mitochondria, Nucleoli	Nucleoli	0	1
922	SLC16A12	NA	NA	NA	Golgi apparatus	NA	NA
923	SLC25A3	Mitochondria	NA	Mitochondria	Mitochondria	1	1
924	SLC25A37	Mitochondria	Cytosol	Cytosol, Mitochondria	Cytosol, Nucleoplasm	0	1
925	SLC25A5	Mitochondria	NA	Mitochondria	Cytosol, Nucleoplasm	0	0
926	SLC3A2	Nucleoplasm;Plasma membrane	NA	Nucleoplasm, Plasma membrane	Nucleoplasm	0	1
927	SLC4A1AP	Nucleoplasm	Plasma membrane;Vesicles	Nucleoplasm, Plasma membrane, Vesicles	Nucleoplasm	0	1
928	SLC5A4	NA	NA	NA	Plasma membrane	NA	NA
929	SLC7A5	Cytosol;Plasma membrane	Vesicles	Cytosol, Plasma membrane, Vesicles	Vesicles	0	1
930	SLMAP	Endoplasmic reticulum	NA	Endoplasmic reticulum	Cytosol, Nucleoplasm	0	0
931	SLX4IP	Cytosol	NA	Cytosol	Plasma membrane	0	0
932	SMAD2	Cytosol;Nucleoli;Nucleoplasm	NA	Cytosol, Nucleoli, Nucleoplasm	Cytosol	0	1
933	SMAD4	Cytosol;Nucleoplasm	Centrosome	Centrosome, Cytosol, Nucleoplasm	Cytosol, Nucleoplasm	0	1
934	SMARCA1	Nucleoplasm	Vesicles	Nucleoplasm, Vesicles	Cytosol, Nucleoplasm	0	1
935	SMARCA4	Nucleoli fibrillar center;Nucleoli rim;Nucleoplasm	NA	Nucleoli, Nucleoplasm	Nucleoplasm	0	1
936	SMARCA5	Nucleoli fibrillar center;Nucleoplasm	NA	Nucleoli, Nucleoplasm	Nucleoplasm	0	1
937	SMARCB1	Nucleoplasm	Nucleoli fibrillar center	Nucleoli, Nucleoplasm	Nucleoplasm	0	1
938	SMARCC1	Nucleoplasm	NA	Nucleoplasm	Nucleoplasm	1	1
939	SMC1A	Nucleoplasm	NA	Nucleoplasm	Nucleoplasm	1	1
940	SMC2	Nucleoplasm	Nucleoli	Nucleoli, Nucleoplasm	Cytosol	0	0
941	SMC3	Nucleoplasm	NA	Nucleoplasm	Nuclear speckles, Nucleoplasm	0	1
942	SMC4	Cytosol;Nuclear speckles	NA	Cytosol, Nuclear speckles	Cytosol, Nucleoplasm	0	1
943	SMIM26	Nucleoplasm	Cytosol	Cytosol, Nucleoplasm	Cytosol, Nucleoplasm	1	1
944	SMNDC1	Nucleoplasm	Nuclear bodies	Nuclear speckles, Nucleoplasm	Nucleoplasm	0	1
945	SNCA	NA	NA	NA	Cytosol, Nucleoplasm	NA	NA
946	SNRNP200	Nucleoplasm	NA	Nucleoplasm	Nuclear speckles	0	0
947	SNRNP48	Nucleoplasm	Cytosol	Cytosol, Nucleoplasm	Cytosol, Nucleoplasm	1	1
948	SNRPC	Nucleoplasm	NA	Nucleoplasm	Nuclear speckles	0	0
949	SNRPD3	Nucleoplasm	Cytosol;Nuclear bodies	Cytosol, Nuclear speckles, Nucleoplasm	Nuclear speckles	0	1
950	SNRPG	Nucleoplasm	NA	Nucleoplasm	Cytosol, Nucleoplasm	0	1
951	SNW1	Nucleoplasm	Cytosol	Cytosol, Nucleoplasm	Mitochondria	0	0
952	SOAT1	Endoplasmic reticulum	NA	Endoplasmic reticulum	Endoplasmic reticulum	1	1
953	SOD2	Mitochondria	NA	Mitochondria	Mitochondria	1	1
954	SORD	Cytosol	NA	Cytosol	Cytosol	1	1
955	SP1	Nucleoplasm	NA	Nucleoplasm	Nuclear speckles, Nucleoplasm	0	1
956	SP140L	Nucleoplasm	NA	Nucleoplasm	Vesicles	0	0
957	SPAG5	Mitotic spindle;Nuclear bodies	Cytosol	Cytoskeleton, Cytosol, Nuclear speckles	Cytosol	0	1
958	SPAG6	NA	NA	NA	Nucleoplasm	NA	NA
959	SPART	Cytosol	NA	Cytosol	Cytosol	1	1
960	SPATS2	Cytosol	NA	Cytosol	Cytosol	1	1
961	SPATS2L	Cytosol;Nucleoli	NA	Cytosol, Nucleoli	Cytosol, Nucleoli, Nucleoplasm	0	1
962	SPIB	NA	NA	NA	Cytosol, Nucleoplasm	NA	NA
963	SPOCK2	NA	NA	NA	Cytosol	NA	NA
964	SPOP	NA	NA	NA	Endoplasmic reticulum	NA	NA
965	SPRYD7	Vesicles	NA	Vesicles	Plasma membrane	0	0
966	SPTA1	NA	NA	NA	Vesicles	NA	NA
967	SPTAN1	Microtubules;Vesicles	NA	Cytoskeleton, Vesicles	Plasma membrane	0	0
968	SREK1IP1	Nucleoli;Nucleoplasm	NA	Nucleoli, Nucleoplasm	Nucleoli, Nucleoplasm	1	1
969	SRI	Cytosol;Nucleoplasm	NA	Cytosol, Nucleoplasm	Cytosol, Nucleoplasm	1	1
970	SRM	Nucleoplasm	Cytosol	Cytosol, Nucleoplasm	Vesicles	0	0
971	SRP54	Cytosol	NA	Cytosol	Endoplasmic reticulum	0	0
972	SRP72	NA	NA	NA	Cytosol, Endoplasmic reticulum	NA	NA
973	SRPK1	Cytosol;Nucleoplasm	Plasma membrane	Cytosol, Nucleoplasm, Plasma membrane	Cytosol	0	1
974	SRRM1	Nuclear speckles	NA	Nuclear speckles	Nuclear speckles	1	1
975	SRRT	Nucleoplasm	NA	Nucleoplasm	Nucleoplasm	1	1
976	SRSF10	Nucleoplasm	NA	Nucleoplasm	Nucleoplasm	1	1
977	SRSF7	Nucleoplasm	NA	Nucleoplasm	Nuclear speckles, Nucleoplasm	0	1
978	SRSF9	Nucleoplasm	Nucleoli	Nucleoli, Nucleoplasm	Nucleoplasm	0	1
979	SSNA1	NA	NA	NA	Cytosol	NA	NA
980	SSR1	Endoplasmic reticulum	NA	Endoplasmic reticulum	Endoplasmic reticulum	1	1
981	SSR4	Endoplasmic reticulum	NA	Endoplasmic reticulum	Endoplasmic reticulum	1	1
982	STAC3	Nucleoplasm	Cytosol	Cytosol, Nucleoplasm	Cytosol	0	1
983	STAG2	Nucleoli;Nucleoli fibrillar center;Nucleoplasm	NA	Nucleoli, Nucleoplasm	Nucleoplasm	0	1
984	STAM	Vesicles	NA	Vesicles	Vesicles	1	1
985	STK17A	Nuclear speckles	Plasma membrane	Nuclear speckles, Plasma membrane	Cytosol	0	0
986	STK24	Cytosol;Nucleoli	NA	Cytosol, Nucleoplasm	Cytosol	0	1
987	STMN1	Cytosol	NA	Cytosol	Cytosol	1	1
988	STMP1	Mitochondria	NA	Mitochondria	Cytosol	0	0
989	STOML2	Cytosol;Plasma membrane	NA	Cytosol, Plasma membrane	Mitochondria	0	0
990	STXBP1	Cytosol;Nucleoplasm	NA	Cytosol, Nucleoplasm	Cytosol, Nucleoplasm	1	1
991	SUGP2	Nucleoplasm	Nuclear bodies	Nuclear speckles, Nucleoplasm	Nuclear speckles, Nucleoplasm	1	1
992	SUGT1	Cytosol;Nucleoplasm	Plasma membrane	Cytosol, Nucleoplasm, Plasma membrane	Cytosol, Nucleoplasm	0	1
993	SUMO3	Nuclear bodies;Nucleoplasm	NA	Nuclear speckles, Nucleoplasm	Nuclear speckles, Nucleoplasm	1	1
994	SUN3	Nucleoplasm;Plasma membrane	NA	Nucleoplasm, Plasma membrane	Cytosol, Vesicles	0	0
995	SYAP1	Golgi apparatus	Cytosol;Nucleoplasm	Cytosol, Golgi apparatus, Nucleoplasm	Cytosol, Vesicles	0	1
996	SYF2	Nuclear speckles	NA	Nuclear speckles	Nuclear speckles	1	1
997	SYNCRIP	Nucleoplasm	Cytosol	Cytosol, Nucleoplasm	Cytosol, Nucleoplasm	1	1
998	SYNE2	Intermediate filaments;Nuclear membrane	NA	Cytoskeleton, Nuclear membrane	Mitochondria	0	0
999	TACC3	Centriolar satellite;Cytosol;Mitotic spindle	Vesicles	Cytoskeleton, Cytosol, Vesicles	Cytosol	0	1
1000	TAF1	Nucleoplasm	NA	Nucleoplasm	Cytosol, Nucleoplasm	0	1
1001	TAF10	Nucleoplasm	NA	Nucleoplasm	Cytosol, Nucleoplasm	0	1
1002	TAF9B	Nucleoplasm	NA	Nucleoplasm	Cytosol, Nucleoplasm	0	1
1003	TALDO1	Cytosol	NA	Cytosol	Nucleoplasm	0	0
1004	TAX1BP3	Nucleoli fibrillar center	Actin filaments;Vesicles	Cytoskeleton, Nucleoli, Vesicles	Cytosol, Nucleoplasm, Plasma membrane	0	0
1005	TBL1XR1	Nucleoplasm	NA	Nucleoplasm	Nucleoplasm	1	1
1006	TCEA1	Nucleoplasm	Nucleoli	Nucleoli, Nucleoplasm	Nucleoplasm	0	1
1007	TCF12	Nuclear speckles;Nucleoplasm	NA	Nuclear speckles, Nucleoplasm	Cytosol, Nucleoplasm	0	1
1008	TCF7L2	Nuclear bodies;Nucleoplasm	Cytosol	Cytosol, Nuclear speckles, Nucleoplasm	Vesicles	0	0
1009	TCOF1	Nucleoli fibrillar center	NA	Nucleoli	Nucleoli	1	1
1010	TCP1	NA	NA	NA	Cytosol	NA	NA
1011	TEDC1	Golgi apparatus	Cytosol;Nucleoplasm	Cytosol, Golgi apparatus, Nucleoplasm	Cytosol, Plasma membrane	0	1
1012	TET2	Nucleoplasm	NA	Nucleoplasm	Vesicles	0	0
1013	TFCP2	Nucleoplasm	Cytosol	Cytosol, Nucleoplasm	Cytosol	0	1
1014	THOC1	Nuclear speckles	NA	Nuclear speckles	Nuclear speckles	1	1
1015	THRAP3	Nuclear speckles	NA	Nuclear speckles	Nuclear speckles	1	1
1016	THYN1	Nucleoli fibrillar center;Nucleoplasm	Cytosol	Cytosol, Nucleoli, Nucleoplasm	Nucleoplasm	0	1
1017	TIAL1	Nucleoplasm	Cytosol	Cytosol, Nucleoplasm	Cytosol, Nucleoplasm	1	1
1018	TIMM21	NA	NA	NA	Mitochondria	NA	NA
1019	TIMM44	Mitochondria	NA	Mitochondria	Mitochondria	1	1
1020	TIMM50	Mitochondria;Nucleoplasm	NA	Mitochondria, Nucleoplasm	Mitochondria	0	1
1021	TKT	Nucleoplasm	NA	Nucleoplasm	Nucleoplasm	1	1
1022	TLE3	Nucleoplasm	NA	Nucleoplasm	Nucleoplasm	1	1
1023	TLN1	Cytosol;Focal adhesion sites	Centriolar satellite;Plasma membrane	Cytoskeleton, Cytosol, Plasma membrane	Cytosol	0	1
1024	TM6SF2	NA	NA	NA	Nucleoplasm	NA	NA
1025	TMA7	Nucleoli;Nucleoli rim	Nuclear bodies;Nucleoplasm	Nuclear speckles, Nucleoli, Nucleoplasm	Cytosol, Nucleoplasm	0	1
1026	TMED10	Golgi apparatus	NA	Golgi apparatus	Vesicles	0	0
1027	TMED2	Vesicles	NA	Vesicles	Vesicles	1	1
1028	TMED9	NA	NA	NA	Vesicles	NA	NA
1029	TMEM214	Cytosol;Endoplasmic reticulum;Golgi apparatus	NA	Cytosol, Endoplasmic reticulum, Golgi apparatus	Endoplasmic reticulum	0	1
1030	TMEM258	Cytosol	Plasma membrane	Cytosol, Plasma membrane	Cytosol	0	1
1031	TMEM9	Vesicles	Cytokinetic bridge;Microtubules;Mitotic spindle	Cytoskeleton, Vesicles	Vesicles	0	1
1032	TMEM94	Nucleoplasm	Nuclear bodies	Nuclear speckles, Nucleoplasm	Vesicles	0	0
1033	TMPO	Nuclear membrane	NA	Nuclear membrane	Nuclear membrane, Nucleoplasm	0	1
1034	TMSB10	NA	NA	NA	Cytosol, Nucleoplasm	NA	NA
1035	TMSB4X	Cytosol;Nucleoplasm;Vesicles	NA	Cytosol, Nucleoplasm, Vesicles	Cytosol, Nucleoplasm	0	1
1036	TMX1	Endoplasmic reticulum	Nucleoli	Endoplasmic reticulum, Nucleoli	Endoplasmic reticulum	0	1
1037	TNPO1	Nucleoplasm	Cytosol	Cytosol, Nucleoplasm	Nucleoplasm	0	1
1038	TNPO3	Vesicles	NA	Vesicles	Vesicles	1	1
1039	TOP1	Nucleoli fibrillar center;Nucleoplasm	NA	Nucleoli, Nucleoplasm	Nucleoli, Nucleoplasm	1	1
1040	TOR1A	Nuclear membrane;Vesicles	NA	Nuclear membrane, vesicles	Endoplasmic reticulum	0	0
1041	TP53	Nucleoplasm	Cytosol;Vesicles	Cytosol, Nucleoplasm, Vesicles	Nucleoplasm	0	1
1042	TPD52L2	Vesicles	Cytosol	Cytosol, Vesicles	Cytosol, Vesicles	1	1
1043	TPM1	Actin filaments	Cytosol	Cytoskeleton, Cytosol	Cytosol	0	1
1044	TPR	Nuclear membrane	NA	Nuclear membrane	Nuclear membrane	1	1
1045	TPT1	Cytosol	NA	Cytosol	Cytosol	1	1
1046	TRA2A	Nucleoli	Nucleoplasm;Vesicles	Nucleoli, Nucleoplasm, Vesicles	Nucleoplasm	0	1
1047	TRABD	Mitochondria;Nucleoplasm	NA	Mitochondria, Nucleoplasm	Mitochondria	0	1
1048	TRAFD1	Nucleoplasm	Cytosol	Cytosol, Nucleoplasm	Cytosol	0	1
1049	TRAP1	Mitochondria	NA	Mitochondria	Mitochondria	1	1
1050	TRAPPC12	Golgi apparatus;Nucleoplasm	NA	Golgi apparatus, Nucleoplasm	Cytosol, Nucleoplasm	0	1
1051	TRIP12	Nuclear speckles	NA	Nuclear speckles	Nuclear speckles	1	1
1052	TRIP13	Nucleoplasm	NA	Nucleoplasm	Cytosol	0	0
1053	TRIP6	Cytosol;Focal adhesion sites;Plasma membrane	NA	Cytosol, Plasma membrane	Cytosol	0	1
1054	TRIR	Nucleoplasm	NA	Nucleoplasm	Nucleoplasm	1	1
1055	TRMT112	Microtubules	Nucleoplasm	Cytoskeleton, Cytosol, Nuclear speckles	Mitochondria	0	0
1056	TRMT1L	Nucleoplasm	Nucleoli	Nucleoli, Nucleoplasm	Nucleoli, Nucleoplasm	1	1
1057	TRMT5	Nucleoli;Nucleoplasm	NA	Nucleoli, Nucleoplasm	Mitochondria, Nucleoplasm	0	1
1058	TRNT1	Mitochondria	NA	Mitochondria	Mitochondria	1	1
1059	TRUB2	NA	NA	NA	Mitochondria	NA	NA
1060	TSC1	Cytosol	NA	Cytosol	Vesicles	0	0
1061	TSR2	Nucleoli;Nucleoplasm	Cytosol	Cytosol, Nucleoli, Nucleoplasm	Cytosol, Nucleoplasm	0	1
1062	TUBA1C	Microtubules	NA	Cytoskeleton	Cytosol	0	0
1063	TUBB2B	Microtubules	Cytokinetic bridge;Mitotic spindle	Cytoskeleton	Cytosol	0	0
1064	TUFM	Mitochondria	NA	Mitochondria	Mitochondria	1	1
1065	TUT1	Nucleoplasm	Cytosol	Cytosol, Nucleoplasm	Nucleoplasm	0	1
1066	TWF1	Cytosol	NA	Cytosol	Cytosol	1	1
1067	TXLNA	Cytosol	Centrosome;Nucleoplasm	Centrosome, Cytosol, Nucleoplasm	Cytosol, Nucleoplasm	0	1
1068	TXNDC5	Endoplasmic reticulum	NA	Endoplasmic reticulum	Endoplasmic reticulum	1	1
1069	TXNIP	Plasma membrane	Cytosol	Cytosol, Plasma membrane	Nucleoplasm	0	0
1070	TXNRD1	Nucleoplasm	NA	Nucleoplasm	Cytosol	0	0
1071	TYMS	NA	NA	NA	Cytosol, Nucleoplasm	NA	NA
1072	TYW1	Nucleoli;Nucleoli rim;Nucleoplasm	NA	Nucleoli, Nucleoplasm	Cytosol	0	0
1073	U2AF2	Nuclear speckles;Nucleoplasm	NA	Nuclear speckles, Nucleoplasm	Nuclear speckles, Nucleoplasm	1	1
1074	UBA1	Nucleoplasm	Cytosol	Cytosol, Nucleoplasm	Cytosol, Nucleoplasm	1	1
1075	UBA6	Cytosol;Nucleoplasm	NA	Cytosol, Nucleoplasm	Cytosol, Plasma membrane	0	1
1076	UBAP2L	Cytosol;Nuclear speckles	NA	Cytosol, Nuclear speckles	Cytosol	0	1
1077	UBE2G1	Cytosol;Nucleoplasm	NA	Cytosol, Nucleoplasm	Cytosol, Nucleoplasm	1	1
1078	UBE2M	Nucleoplasm	Cytosol;Nuclear bodies;Nucleoli	Cytosol, Nuclear Speckles, Nucleoli, Nucleoplasm	Cytosol, Nucleoplasm	0	1
1079	UBE4B	NA	NA	NA	Nucleoplasm	NA	NA
1080	UBFD1	Nucleoplasm	Nucleoli	Nucleoli, Nucleoplasm	Cytosol, Nucleoplasm	0	1
1081	UBQLN1	Nucleoplasm	Cytosol	Cytosol, Nucleoplasm	Cytosol	0	1
1082	UBR4	Nucleoplasm	Centrosome;Cytosol	Centrosome, Cytosol, Nucleoplasm	Cytosol	0	1
1083	UBTF	Nucleoli fibrillar center	NA	Nucleoli	Nucleoli	1	1
1084	UBXN7	Nucleoplasm	NA	Nucleoplasm	Nucleoplasm	1	1
1085	UFL1	Endoplasmic reticulum	NA	Endoplasmic reticulum	Endoplasmic reticulum	1	1
1086	UGGT1	Cytosol	NA	Cytosol	Endoplasmic reticulum	0	0
1087	ULK1	Cytosol	NA	Cytosol	Cytosol	1	1
1088	UMPS	Cytosol	NA	Cytosol	Cytosol	1	1
1089	UNC119B	NA	NA	NA	Cytosol	NA	NA
1090	UNCX	Nucleoplasm	NA	Nucleoplasm	Nuclear speckles, Nucleoplasm	0	1
1091	UPF1	Nucleoplasm	Cytosol	Cytosol, Nucleoplasm	Vesicles	0	0
1092	UPK1A	NA	NA	NA	Vesicles	NA	NA
1093	UQCR10	NA	NA	NA	Vesicles	NA	NA
1094	UQCRB	NA	NA	NA	Cytosol, Nucleoplasm	NA	NA
1095	UQCRC1	Mitochondria	NA	Mitochondria	Mitochondria	1	1
1096	UQCRC2	Mitochondria	NA	Mitochondria	Cytosol	0	0
1097	USH1C	Cytosol	NA	Cytosol	Cytosol	1	1
1098	USO1	Golgi apparatus	Nucleoli fibrillar center	Golgi apparatus, Nucleoli	Vesicles	0	0
1099	USP22	Nuclear speckles	NA	Nuclear speckles	Nucleoplasm	0	0
1100	USP39	Nucleoplasm	NA	Nucleoplasm	Nuclear speckles	0	0
1101	USP9X	Cytosol	NA	Cytosol	Cytosol	1	1
1102	UTRN	Nucleoplasm;Plasma membrane	NA	Nucleoplasm, Plasma membrane	Vesicles	0	0
1103	VAMP2	NA	NA	NA	Plasma membrane	NA	NA
1104	VAMP3	NA	NA	NA	Vesicles	NA	NA
1105	VAPB	Endoplasmic reticulum	NA	Endoplasmic reticulum	Endoplasmic reticulum	1	1
1106	VCL	Focal adhesion sites	NA	Plasma membrane	Cytosol, Nucleoplasm	0	0
1107	VDAC1	NA	NA	NA	Cytosol, Nucleoplasm	NA	NA
1108	VHL	Nucleoplasm	Cytosol	Cytosol, Nucleoplasm	Cytosol, Nucleoplasm	1	1
1109	VPS18	NA	NA	NA	Vesicles	NA	NA
1110	VPS26A	Endosomes;Lysosomes	NA	Vesicles	Cytosol, Vesicles	0	1
1111	VPS37B	NA	NA	NA	Cytosol, Vesicles	NA	NA
1112	VRK2	Endoplasmic reticulum	NA	Endoplasmic reticulum	Endoplasmic reticulum	1	1
1113	VWDE	Cytosol	NA	Cytosol	Cytosol, Nucleoplasm	0	1
1114	WASF2	Plasma membrane	Cytosol	Cytosol, Plasma membrane	Cytosol, Vesicles	0	1
1115	WBP11	Nucleoplasm	NA	Nucleoplasm	Nuclear speckles	0	0
1116	WBP2	Cytosol;Nucleoplasm	NA	Cytosol, Nucleoplasm	Cytosol, Nucleoplasm	1	1
1117	WDFY4	Nucleoplasm	Cytosol	Cytosol, Nucleoplasm	Mitochondria	0	0
1118	WDR36	Nucleoli	NA	Nucleoli	Nucleoli	1	1
1119	WDR5	Nucleoplasm	NA	Nucleoplasm	Nucleoplasm	1	1
1120	WWC2	Microtubules	NA	Cytoskeleton	Cytosol, Nucleoplasm	0	0
1121	XPO1	Nuclear membrane;Nucleoplasm	Cytosol;Vesicles	Cytosol, Nuclear membrane, Nucleoplasm, Vesicles	Cytosol, Nuclear membrane, Nucleoplasm	0	1
1122	XPO5	Nucleoplasm	Cytosol	Cytosol, Nucleoplasm	Nucleoli, Nucleoplasm	0	1
1123	XPO6	Nucleoli;Nucleoplasm	Cytosol;Plasma membrane	Cytosol, Nucleoli, Nucleoplasm, Plasma membrane	Nuclear membrane, Nucleoplasm	0	1
1124	XPO7	NA	NA	NA	Cytosol, Nucleoplasm	NA	NA
1125	XRCC6	Nucleoplasm	NA	Nucleoplasm	Nucleoplasm	1	1
1126	YARS1	Cytosol	Nuclear bodies	Cytosol, Nuclear speckles	Cytosol	0	1
1127	YBX1	Cytosol	Endoplasmic reticulum;Plasma membrane;Vesicles	Cytosol, Endoplasmic reticulum, Plasma membrane, Vesicles	Cytosol, Nucleoplasm	0	1
1128	YBX3	Cytosol	NA	Cytosol	Cytosol	1	1
1129	YIPF3	Golgi apparatus	Nucleoplasm	Golgi apparatus, Nucleoplasm	Golgi apparatus	0	1
1130	YOD1	Cytosol;Nucleoplasm;Plasma membrane	NA	Cytosol, Nucleoplasm, Plasma membrane	Cytosol, Nucleoplasm	0	1
1131	YTHDF2	Cytosol	Cytoplasmic bodies	Cytosol	Cytosol	1	1
1132	YWHAB	Cytosol	NA	Cytosol	Cytosol	1	1
1133	YWHAG	Cytosol	NA	Cytosol	Cytosol, Nucleoplasm	0	1
1134	YY1	Nucleoplasm	Nuclear bodies;Nucleoli fibrillar center	Nuclear speckles, Nucleoli, Nucleoplasm	Nucleoplasm	0	1
1135	ZBTB7B	Nucleoplasm	NA	Nucleoplasm	Plasma membrane	0	0
1136	ZC3H14	Nuclear speckles	Nucleoli;Nucleoli rim	Nuclear speckles, Nucleoli	Nuclear speckles	0	1
1137	ZC3H18	Nuclear speckles	NA	Nuclear speckles	Nuclear speckles	1	1
1138	ZC3HAV1	Cytosol	Golgi apparatus	Cytosol, Golgi apparatus	Cytosol	0	1
1139	ZC3HAV1L	Cytosol	NA	Cytosol	Vesicles	0	0
1140	ZFAND5	Nucleoplasm	Cytosol;Nuclear bodies	Cytosol, Nuclear speckles, Nucleoplasm	Cytosol	0	1
1141	ZFAND6	Nucleoplasm	NA	Nucleoplasm	Cytosol	0	0
1142	ZFP36L2	NA	NA	NA	Cytosol	NA	NA
1143	ZFP37	Nucleoplasm;Vesicles	NA	Nucleoplasm, Vesicles	Cytosol	0	0
1144	ZFR	Nucleoplasm	NA	Nucleoplasm	Nucleoplasm	1	1
1145	ZFYVE21	NA	NA	NA	Cytosol, Nucleoplasm	NA	NA
1146	ZMYM2	Endoplasmic reticulum;Nucleoplasm	NA	Endoplasmic reticulum, Nucleoplasm	Nucleoplasm	0	1
1147	ZMYM3	Nucleoplasm	NA	Nucleoplasm	Nucleoplasm	1	1
1148	ZMYM4	Nucleoplasm	Cytosol;Nucleoli	Cytosol, Nucleoli, Nucleoplasm	Cytosol, Nucleoplasm	0	1
1149	ZNF101	NA	NA	NA	Vesicles	NA	NA
1150	ZNF148	Nucleoplasm	Golgi apparatus	Golgi apparatus, Nucleoplasm	Cytosol, Nucleoplasm	0	1
1151	ZNF207	Nucleoplasm	NA	Nucleoplasm	Nucleoplasm	1	1
1152	ZNF280C	Nucleoli fibrillar center;Nucleoplasm	NA	Nucleoli, Nucleoplasm	Nuclear speckles	0	0
1153	ZNF326	Nucleoplasm	Golgi apparatus;Vesicles	Golgi apparatus, Nucleoplasm, Vesicles	Nucleoplasm	0	1
1154	ZNF428	Mitochondria	Nucleoli	Mitochondria, Nucleoli	Cytosol, Nucleoplasm	0	0
1155	ZNF638	Nucleoplasm	Vesicles	Nucleoplasm, Vesicles	Nuclear speckles, Nucleoplasm	0	1
1156	ZNF768	Nucleoplasm	Vesicles	Nucleoplasm, Vesicles	Nucleoplasm	0	1
1157	ZPR1	Vesicles	NA	Vesicles	Cytosol	0	0
1158	ZRANB2	Nucleoplasm	NA	Nucleoplasm	Nucleoplasm	1	1

## Sheet: annotation_vpCells_HPA_consenus
Consensus annotations	vpCells annotations	HPA annotations
Centrosome	Centrosome	centrosome
Cytosol	Cytosol	cytosol, cytoplasmic bodies
Cytoskeleton	Cytoskeleton	microtubules, actin filaments, intermediate filaments, midbody, centriolar satellite, cytokinetic bridge, mitotic spindle
Endoplasmic Reticulum	Endoplasmic reticulum	Endoplasmic Reticulum
Golgi apparatus	Golgi apparatus	Golgi apparatus
Plasma membrane	Plasma membrane	plasma membrane, cell junctions, focal adhesion sites
Mitochondria	Mitochondria	Mitochondria
Nuclear membrane	Nuclear membrane	nuclear membrane
Nucklear Speckles	Nuclear Speckles	nuclear speckles, nuclear bodies
Nucleoli	Nucleoli	nucleoli, nucleoli fibrillar center, nucleoli rim
Nucleoplasm	Nucleoplasm	nucleoplasm
Vesicles	Vesicles	lipid droplets, peroxisomes, lysosomes, endosomes, vesicles
