# Supplementary material for: Pooled multicolour tagging for visualizing subcellular protein dynamics
Source: Nat Cell Biol. 2024 Apr 19;26(5):745–56. doi: 10.1038/s41556-024-01407-w (PMC11098740; doi:10.1038/s41556-024-01407-w)
Supplement: Supplementary file 8 — List of CellProfiler features used in the computational analysis. [file 41556_2024_1407_MOESM8_ESM.xlsx]

## Sheet: all_cellprofiler_features
#	feature_name	feature_type	used_complete_model	used_all_but_GFP	used_all_but_mScarlet	used_BFP_structural	used_BFP_only
1	image	metadata	FALSE	FALSE	FALSE	FALSE	FALSE
2	row	metadata	FALSE	FALSE	FALSE	FALSE	FALSE
3	column	metadata	FALSE	FALSE	FALSE	FALSE	FALSE
4	FOV	metadata	FALSE	FALSE	FALSE	FALSE	FALSE
5	ImageNumber_cell	metadata	FALSE	FALSE	FALSE	FALSE	FALSE
6	ObjectNumber_cell	metadata	FALSE	FALSE	FALSE	FALSE	FALSE
7	posX_cell_abs	metadata	FALSE	FALSE	FALSE	FALSE	FALSE
8	posY_cell_abs	metadata	FALSE	FALSE	FALSE	FALSE	FALSE
9	posX_FOV_abs	metadata	FALSE	FALSE	FALSE	FALSE	FALSE
10	posY_FOV_abs	metadata	FALSE	FALSE	FALSE	FALSE	FALSE
11	Location_Center_X_cell	metadata	FALSE	FALSE	FALSE	FALSE	FALSE
12	Location_Center_Y_cell	metadata	FALSE	FALSE	FALSE	FALSE	FALSE
13	Location_Center_X_nucleus	metadata	FALSE	FALSE	FALSE	FALSE	FALSE
14	Location_Center_Y_nucleus	metadata	FALSE	FALSE	FALSE	FALSE	FALSE
15	AreaShape_Area_cell	measure	FALSE	FALSE	FALSE	FALSE	FALSE
16	AreaShape_BoundingBoxArea_cell	measure	FALSE	FALSE	FALSE	FALSE	FALSE
17	AreaShape_BoundingBoxMaximum_X_cell	measure	FALSE	FALSE	FALSE	FALSE	FALSE
18	AreaShape_BoundingBoxMaximum_Y_cell	measure	FALSE	FALSE	FALSE	FALSE	FALSE
19	AreaShape_BoundingBoxMinimum_X_cell	measure	FALSE	FALSE	FALSE	FALSE	FALSE
20	AreaShape_BoundingBoxMinimum_Y_cell	measure	FALSE	FALSE	FALSE	FALSE	FALSE
21	AreaShape_Compactness_cell	measure	FALSE	FALSE	FALSE	FALSE	FALSE
22	AreaShape_Eccentricity_cell	measure	FALSE	FALSE	FALSE	FALSE	FALSE
23	AreaShape_EquivalentDiameter_cell	measure	FALSE	FALSE	FALSE	FALSE	FALSE
24	AreaShape_EulerNumber_cell	measure	FALSE	FALSE	FALSE	FALSE	FALSE
25	AreaShape_Extent_cell	measure	FALSE	FALSE	FALSE	FALSE	FALSE
26	AreaShape_FormFactor_cell	measure	FALSE	FALSE	FALSE	FALSE	FALSE
27	AreaShape_MajorAxisLength_cell	measure	FALSE	FALSE	FALSE	FALSE	FALSE
28	AreaShape_MaxFeretDiameter_cell	measure	FALSE	FALSE	FALSE	FALSE	FALSE
29	AreaShape_MaximumRadius_cell	measure	FALSE	FALSE	FALSE	FALSE	FALSE
30	AreaShape_MeanRadius_cell	measure	FALSE	FALSE	FALSE	FALSE	FALSE
31	AreaShape_MedianRadius_cell	measure	FALSE	FALSE	FALSE	FALSE	FALSE
32	AreaShape_MinFeretDiameter_cell	measure	FALSE	FALSE	FALSE	FALSE	FALSE
33	AreaShape_MinorAxisLength_cell	measure	FALSE	FALSE	FALSE	FALSE	FALSE
34	AreaShape_Orientation_cell	measure	FALSE	FALSE	FALSE	FALSE	FALSE
35	AreaShape_Perimeter_cell	measure	FALSE	FALSE	FALSE	FALSE	FALSE
36	AreaShape_Solidity_cell	measure	FALSE	FALSE	FALSE	FALSE	FALSE
37	AreaShape_Area_nucleus	measure	FALSE	FALSE	FALSE	FALSE	FALSE
38	AreaShape_BoundingBoxArea_nucleus	measure	FALSE	FALSE	FALSE	FALSE	FALSE
39	AreaShape_BoundingBoxMaximum_X_nucleus	measure	FALSE	FALSE	FALSE	FALSE	FALSE
40	AreaShape_BoundingBoxMaximum_Y_nucleus	measure	FALSE	FALSE	FALSE	FALSE	FALSE
41	AreaShape_BoundingBoxMinimum_X_nucleus	measure	FALSE	FALSE	FALSE	FALSE	FALSE
42	AreaShape_BoundingBoxMinimum_Y_nucleus	measure	FALSE	FALSE	FALSE	FALSE	FALSE
43	AreaShape_Compactness_nucleus	measure	FALSE	FALSE	FALSE	FALSE	FALSE
44	AreaShape_Eccentricity_nucleus	measure	FALSE	FALSE	FALSE	FALSE	FALSE
45	AreaShape_EquivalentDiameter_nucleus	measure	FALSE	FALSE	FALSE	FALSE	FALSE
46	AreaShape_EulerNumber_nucleus	measure	FALSE	FALSE	FALSE	FALSE	FALSE
47	AreaShape_Extent_nucleus	measure	FALSE	FALSE	FALSE	FALSE	FALSE
48	AreaShape_FormFactor_nucleus	measure	FALSE	FALSE	FALSE	FALSE	FALSE
49	AreaShape_MajorAxisLength_nucleus	measure	FALSE	FALSE	FALSE	FALSE	FALSE
50	AreaShape_MaxFeretDiameter_nucleus	measure	FALSE	FALSE	FALSE	FALSE	FALSE
51	AreaShape_MaximumRadius_nucleus	measure	FALSE	FALSE	FALSE	FALSE	FALSE
52	AreaShape_MeanRadius_nucleus	measure	FALSE	FALSE	FALSE	FALSE	FALSE
53	AreaShape_MedianRadius_nucleus	measure	FALSE	FALSE	FALSE	FALSE	FALSE
54	AreaShape_MinFeretDiameter_nucleus	measure	FALSE	FALSE	FALSE	FALSE	FALSE
55	AreaShape_MinorAxisLength_nucleus	measure	FALSE	FALSE	FALSE	FALSE	FALSE
56	AreaShape_Orientation_nucleus	measure	FALSE	FALSE	FALSE	FALSE	FALSE
57	AreaShape_Perimeter_nucleus	measure	FALSE	FALSE	FALSE	FALSE	FALSE
58	AreaShape_Solidity_nucleus	measure	FALSE	FALSE	FALSE	FALSE	FALSE
59	Correlation_Correlation_BFP_GFP_cell	measure	TRUE	FALSE	TRUE	FALSE	FALSE
60	Correlation_Correlation_BFP_mAmetrine_cell	measure	TRUE	TRUE	TRUE	TRUE	FALSE
61	Correlation_Correlation_BFP_mScarlet_cell	measure	TRUE	TRUE	FALSE	FALSE	FALSE
62	Correlation_Correlation_BFP_miRFP_cell	measure	TRUE	TRUE	TRUE	TRUE	FALSE
63	Correlation_Correlation_GFP_mAmetrine_cell	measure	TRUE	FALSE	TRUE	FALSE	FALSE
64	Correlation_Correlation_GFP_mScarlet_cell	measure	TRUE	FALSE	FALSE	FALSE	FALSE
65	Correlation_Correlation_GFP_miRFP_cell	measure	TRUE	FALSE	TRUE	FALSE	FALSE
66	Correlation_Correlation_mAmetrine_mScarlet_cell	measure	TRUE	TRUE	FALSE	FALSE	FALSE
67	Correlation_Correlation_mAmetrine_miRFP_cell	measure	TRUE	TRUE	TRUE	TRUE	FALSE
68	Correlation_Correlation_mScarlet_miRFP_cell	measure	TRUE	TRUE	FALSE	FALSE	FALSE
69	Correlation_Manders_BFP_GFP_cell	measure	TRUE	FALSE	TRUE	FALSE	FALSE
70	Correlation_Manders_BFP_mAmetrine_cell	measure	TRUE	TRUE	TRUE	TRUE	FALSE
71	Correlation_Manders_BFP_mScarlet_cell	measure	TRUE	TRUE	FALSE	FALSE	FALSE
72	Correlation_Manders_BFP_miRFP_cell	measure	TRUE	TRUE	TRUE	TRUE	FALSE
73	Correlation_Manders_GFP_BFP_cell	measure	TRUE	FALSE	TRUE	FALSE	FALSE
74	Correlation_Manders_GFP_mAmetrine_cell	measure	TRUE	FALSE	TRUE	FALSE	FALSE
75	Correlation_Manders_GFP_mScarlet_cell	measure	TRUE	FALSE	FALSE	FALSE	FALSE
76	Correlation_Manders_GFP_miRFP_cell	measure	TRUE	FALSE	TRUE	FALSE	FALSE
77	Correlation_Manders_mAmetrine_BFP_cell	measure	TRUE	TRUE	TRUE	TRUE	FALSE
78	Correlation_Manders_mAmetrine_GFP_cell	measure	TRUE	FALSE	TRUE	FALSE	FALSE
79	Correlation_Manders_mAmetrine_mScarlet_cell	measure	TRUE	TRUE	FALSE	FALSE	FALSE
80	Correlation_Manders_mAmetrine_miRFP_cell	measure	TRUE	TRUE	TRUE	TRUE	FALSE
81	Correlation_Manders_mScarlet_BFP_cell	measure	TRUE	TRUE	FALSE	FALSE	FALSE
82	Correlation_Manders_mScarlet_GFP_cell	measure	TRUE	FALSE	FALSE	FALSE	FALSE
83	Correlation_Manders_mScarlet_mAmetrine_cell	measure	TRUE	TRUE	FALSE	FALSE	FALSE
84	Correlation_Manders_mScarlet_miRFP_cell	measure	TRUE	TRUE	FALSE	FALSE	FALSE
85	Correlation_Manders_miRFP_BFP_cell	measure	TRUE	TRUE	TRUE	TRUE	FALSE
86	Correlation_Manders_miRFP_GFP_cell	measure	TRUE	FALSE	TRUE	FALSE	FALSE
87	Correlation_Manders_miRFP_mAmetrine_cell	measure	TRUE	TRUE	TRUE	TRUE	FALSE
88	Correlation_Manders_miRFP_mScarlet_cell	measure	TRUE	TRUE	FALSE	FALSE	FALSE
89	Correlation_RWC_BFP_GFP_cell	measure	TRUE	FALSE	TRUE	FALSE	FALSE
90	Correlation_RWC_BFP_mAmetrine_cell	measure	TRUE	TRUE	TRUE	TRUE	FALSE
91	Correlation_RWC_BFP_mScarlet_cell	measure	TRUE	TRUE	FALSE	FALSE	FALSE
92	Correlation_RWC_BFP_miRFP_cell	measure	TRUE	TRUE	TRUE	TRUE	FALSE
93	Correlation_RWC_GFP_BFP_cell	measure	TRUE	FALSE	TRUE	FALSE	FALSE
94	Correlation_RWC_GFP_mAmetrine_cell	measure	TRUE	FALSE	TRUE	FALSE	FALSE
95	Correlation_RWC_GFP_mScarlet_cell	measure	TRUE	FALSE	FALSE	FALSE	FALSE
96	Correlation_RWC_GFP_miRFP_cell	measure	TRUE	FALSE	TRUE	FALSE	FALSE
97	Correlation_RWC_mAmetrine_BFP_cell	measure	TRUE	TRUE	TRUE	TRUE	FALSE
98	Correlation_RWC_mAmetrine_GFP_cell	measure	TRUE	FALSE	TRUE	FALSE	FALSE
99	Correlation_RWC_mAmetrine_mScarlet_cell	measure	TRUE	TRUE	FALSE	FALSE	FALSE
100	Correlation_RWC_mAmetrine_miRFP_cell	measure	TRUE	TRUE	TRUE	TRUE	FALSE
101	Correlation_RWC_mScarlet_BFP_cell	measure	TRUE	TRUE	FALSE	FALSE	FALSE
102	Correlation_RWC_mScarlet_GFP_cell	measure	TRUE	FALSE	FALSE	FALSE	FALSE
103	Correlation_RWC_mScarlet_mAmetrine_cell	measure	TRUE	TRUE	FALSE	FALSE	FALSE
104	Correlation_RWC_mScarlet_miRFP_cell	measure	TRUE	TRUE	FALSE	FALSE	FALSE
105	Correlation_RWC_miRFP_BFP_cell	measure	TRUE	TRUE	TRUE	TRUE	FALSE
106	Correlation_RWC_miRFP_GFP_cell	measure	TRUE	FALSE	TRUE	FALSE	FALSE
107	Correlation_RWC_miRFP_mAmetrine_cell	measure	TRUE	TRUE	TRUE	TRUE	FALSE
108	Correlation_RWC_miRFP_mScarlet_cell	measure	TRUE	TRUE	FALSE	FALSE	FALSE
109	Granularity_10_BFP_cell	measure	TRUE	TRUE	TRUE	TRUE	TRUE
110	Granularity_10_GFP_cell	measure	TRUE	FALSE	TRUE	FALSE	FALSE
111	Granularity_10_mAmetrine_cell	measure	TRUE	TRUE	TRUE	TRUE	FALSE
112	Granularity_10_mScarlet_cell	measure	TRUE	TRUE	FALSE	FALSE	FALSE
113	Granularity_10_miRFP_cell	measure	TRUE	TRUE	TRUE	TRUE	FALSE
114	Granularity_11_BFP_cell	measure	TRUE	TRUE	TRUE	TRUE	TRUE
115	Granularity_11_GFP_cell	measure	TRUE	FALSE	TRUE	FALSE	FALSE
116	Granularity_11_mAmetrine_cell	measure	TRUE	TRUE	TRUE	TRUE	FALSE
117	Granularity_11_mScarlet_cell	measure	TRUE	TRUE	FALSE	FALSE	FALSE
118	Granularity_11_miRFP_cell	measure	TRUE	TRUE	TRUE	TRUE	FALSE
119	Granularity_12_BFP_cell	measure	TRUE	TRUE	TRUE	TRUE	TRUE
120	Granularity_12_GFP_cell	measure	TRUE	FALSE	TRUE	FALSE	FALSE
121	Granularity_12_mAmetrine_cell	measure	TRUE	TRUE	TRUE	TRUE	FALSE
122	Granularity_12_mScarlet_cell	measure	TRUE	TRUE	FALSE	FALSE	FALSE
123	Granularity_12_miRFP_cell	measure	TRUE	TRUE	TRUE	TRUE	FALSE
124	Granularity_13_BFP_cell	measure	TRUE	TRUE	TRUE	TRUE	TRUE
125	Granularity_13_GFP_cell	measure	TRUE	FALSE	TRUE	FALSE	FALSE
126	Granularity_13_mAmetrine_cell	measure	TRUE	TRUE	TRUE	TRUE	FALSE
127	Granularity_13_mScarlet_cell	measure	TRUE	TRUE	FALSE	FALSE	FALSE
128	Granularity_13_miRFP_cell	measure	TRUE	TRUE	TRUE	TRUE	FALSE
129	Granularity_14_BFP_cell	measure	TRUE	TRUE	TRUE	TRUE	TRUE
130	Granularity_14_GFP_cell	measure	TRUE	FALSE	TRUE	FALSE	FALSE
131	Granularity_14_mAmetrine_cell	measure	TRUE	TRUE	TRUE	TRUE	FALSE
132	Granularity_14_mScarlet_cell	measure	TRUE	TRUE	FALSE	FALSE	FALSE
133	Granularity_14_miRFP_cell	measure	TRUE	TRUE	TRUE	TRUE	FALSE
134	Granularity_15_BFP_cell	measure	TRUE	TRUE	TRUE	TRUE	TRUE
135	Granularity_15_GFP_cell	measure	TRUE	FALSE	TRUE	FALSE	FALSE
136	Granularity_15_mAmetrine_cell	measure	TRUE	TRUE	TRUE	TRUE	FALSE
137	Granularity_15_mScarlet_cell	measure	TRUE	TRUE	FALSE	FALSE	FALSE
138	Granularity_15_miRFP_cell	measure	TRUE	TRUE	TRUE	TRUE	FALSE
139	Granularity_16_BFP_cell	measure	TRUE	TRUE	TRUE	TRUE	TRUE
140	Granularity_16_GFP_cell	measure	TRUE	FALSE	TRUE	FALSE	FALSE
141	Granularity_16_mAmetrine_cell	measure	TRUE	TRUE	TRUE	TRUE	FALSE
142	Granularity_16_mScarlet_cell	measure	TRUE	TRUE	FALSE	FALSE	FALSE
143	Granularity_16_miRFP_cell	measure	TRUE	TRUE	TRUE	TRUE	FALSE
144	Granularity_1_BFP_cell	measure	TRUE	TRUE	TRUE	TRUE	TRUE
145	Granularity_1_GFP_cell	measure	TRUE	FALSE	TRUE	FALSE	FALSE
146	Granularity_1_mAmetrine_cell	measure	TRUE	TRUE	TRUE	TRUE	FALSE
147	Granularity_1_mScarlet_cell	measure	TRUE	TRUE	FALSE	FALSE	FALSE
148	Granularity_1_miRFP_cell	measure	TRUE	TRUE	TRUE	TRUE	FALSE
149	Granularity_2_BFP_cell	measure	TRUE	TRUE	TRUE	TRUE	TRUE
150	Granularity_2_GFP_cell	measure	TRUE	FALSE	TRUE	FALSE	FALSE
151	Granularity_2_mAmetrine_cell	measure	TRUE	TRUE	TRUE	TRUE	FALSE
152	Granularity_2_mScarlet_cell	measure	TRUE	TRUE	FALSE	FALSE	FALSE
153	Granularity_2_miRFP_cell	measure	TRUE	TRUE	TRUE	TRUE	FALSE
154	Granularity_3_BFP_cell	measure	TRUE	TRUE	TRUE	TRUE	TRUE
155	Granularity_3_GFP_cell	measure	TRUE	FALSE	TRUE	FALSE	FALSE
156	Granularity_3_mAmetrine_cell	measure	TRUE	TRUE	TRUE	TRUE	FALSE
157	Granularity_3_mScarlet_cell	measure	TRUE	TRUE	FALSE	FALSE	FALSE
158	Granularity_3_miRFP_cell	measure	TRUE	TRUE	TRUE	TRUE	FALSE
159	Granularity_4_BFP_cell	measure	TRUE	TRUE	TRUE	TRUE	TRUE
160	Granularity_4_GFP_cell	measure	TRUE	FALSE	TRUE	FALSE	FALSE
161	Granularity_4_mAmetrine_cell	measure	TRUE	TRUE	TRUE	TRUE	FALSE
162	Granularity_4_mScarlet_cell	measure	TRUE	TRUE	FALSE	FALSE	FALSE
163	Granularity_4_miRFP_cell	measure	TRUE	TRUE	TRUE	TRUE	FALSE
164	Granularity_5_BFP_cell	measure	TRUE	TRUE	TRUE	TRUE	TRUE
165	Granularity_5_GFP_cell	measure	TRUE	FALSE	TRUE	FALSE	FALSE
166	Granularity_5_mAmetrine_cell	measure	TRUE	TRUE	TRUE	TRUE	FALSE
167	Granularity_5_mScarlet_cell	measure	TRUE	TRUE	FALSE	FALSE	FALSE
168	Granularity_5_miRFP_cell	measure	TRUE	TRUE	TRUE	TRUE	FALSE
169	Granularity_6_BFP_cell	measure	TRUE	TRUE	TRUE	TRUE	TRUE
170	Granularity_6_GFP_cell	measure	TRUE	FALSE	TRUE	FALSE	FALSE
171	Granularity_6_mAmetrine_cell	measure	TRUE	TRUE	TRUE	TRUE	FALSE
172	Granularity_6_mScarlet_cell	measure	TRUE	TRUE	FALSE	FALSE	FALSE
173	Granularity_6_miRFP_cell	measure	TRUE	TRUE	TRUE	TRUE	FALSE
174	Granularity_7_BFP_cell	measure	TRUE	TRUE	TRUE	TRUE	TRUE
175	Granularity_7_GFP_cell	measure	TRUE	FALSE	TRUE	FALSE	FALSE
176	Granularity_7_mAmetrine_cell	measure	TRUE	TRUE	TRUE	TRUE	FALSE
177	Granularity_7_mScarlet_cell	measure	TRUE	TRUE	FALSE	FALSE	FALSE
178	Granularity_7_miRFP_cell	measure	TRUE	TRUE	TRUE	TRUE	FALSE
179	Granularity_8_BFP_cell	measure	TRUE	TRUE	TRUE	TRUE	TRUE
180	Granularity_8_GFP_cell	measure	TRUE	FALSE	TRUE	FALSE	FALSE
181	Granularity_8_mAmetrine_cell	measure	TRUE	TRUE	TRUE	TRUE	FALSE
182	Granularity_8_mScarlet_cell	measure	TRUE	TRUE	FALSE	FALSE	FALSE
183	Granularity_8_miRFP_cell	measure	TRUE	TRUE	TRUE	TRUE	FALSE
184	Granularity_9_BFP_cell	measure	TRUE	TRUE	TRUE	TRUE	TRUE
185	Granularity_9_GFP_cell	measure	TRUE	FALSE	TRUE	FALSE	FALSE
186	Granularity_9_mAmetrine_cell	measure	TRUE	TRUE	TRUE	TRUE	FALSE
187	Granularity_9_mScarlet_cell	measure	TRUE	TRUE	FALSE	FALSE	FALSE
188	Granularity_9_miRFP_cell	measure	TRUE	TRUE	TRUE	TRUE	FALSE
189	Intensity_IntegratedIntensityEdge_BFP_cell	measure	TRUE	TRUE	TRUE	TRUE	TRUE
190	Intensity_IntegratedIntensityEdge_GFP_cell	measure	TRUE	FALSE	TRUE	FALSE	FALSE
191	Intensity_IntegratedIntensityEdge_mAmetrine_cell	measure	TRUE	TRUE	TRUE	TRUE	FALSE
192	Intensity_IntegratedIntensityEdge_mScarlet_cell	measure	TRUE	TRUE	FALSE	FALSE	FALSE
193	Intensity_IntegratedIntensityEdge_miRFP_cell	measure	TRUE	TRUE	TRUE	TRUE	FALSE
194	Intensity_IntegratedIntensity_BFP_cell	measure	TRUE	TRUE	TRUE	TRUE	TRUE
195	Intensity_IntegratedIntensity_GFP_cell	measure	TRUE	FALSE	TRUE	FALSE	FALSE
196	Intensity_IntegratedIntensity_mAmetrine_cell	measure	TRUE	TRUE	TRUE	TRUE	FALSE
197	Intensity_IntegratedIntensity_mScarlet_cell	measure	TRUE	TRUE	FALSE	FALSE	FALSE
198	Intensity_IntegratedIntensity_miRFP_cell	measure	TRUE	TRUE	TRUE	TRUE	FALSE
199	Intensity_LowerQuartileIntensity_BFP_cell	measure	TRUE	TRUE	TRUE	TRUE	TRUE
200	Intensity_LowerQuartileIntensity_GFP_cell	measure	TRUE	FALSE	TRUE	FALSE	FALSE
201	Intensity_LowerQuartileIntensity_mAmetrine_cell	measure	TRUE	TRUE	TRUE	TRUE	FALSE
202	Intensity_LowerQuartileIntensity_mScarlet_cell	measure	TRUE	TRUE	FALSE	FALSE	FALSE
203	Intensity_LowerQuartileIntensity_miRFP_cell	measure	TRUE	TRUE	TRUE	TRUE	FALSE
204	Intensity_MADIntensity_BFP_cell	measure	TRUE	TRUE	TRUE	TRUE	TRUE
205	Intensity_MADIntensity_GFP_cell	measure	TRUE	FALSE	TRUE	FALSE	FALSE
206	Intensity_MADIntensity_mAmetrine_cell	measure	TRUE	TRUE	TRUE	TRUE	FALSE
207	Intensity_MADIntensity_mScarlet_cell	measure	TRUE	TRUE	FALSE	FALSE	FALSE
208	Intensity_MADIntensity_miRFP_cell	measure	TRUE	TRUE	TRUE	TRUE	FALSE
209	Intensity_MassDisplacement_BFP_cell	measure	TRUE	TRUE	TRUE	TRUE	TRUE
210	Intensity_MassDisplacement_GFP_cell	measure	TRUE	FALSE	TRUE	FALSE	FALSE
211	Intensity_MassDisplacement_mAmetrine_cell	measure	TRUE	TRUE	TRUE	TRUE	FALSE
212	Intensity_MassDisplacement_mScarlet_cell	measure	TRUE	TRUE	FALSE	FALSE	FALSE
213	Intensity_MassDisplacement_miRFP_cell	measure	TRUE	TRUE	TRUE	TRUE	FALSE
214	Intensity_MaxIntensityEdge_BFP_cell	measure	TRUE	TRUE	TRUE	TRUE	TRUE
215	Intensity_MaxIntensityEdge_GFP_cell	measure	TRUE	FALSE	TRUE	FALSE	FALSE
216	Intensity_MaxIntensityEdge_mAmetrine_cell	measure	TRUE	TRUE	TRUE	TRUE	FALSE
217	Intensity_MaxIntensityEdge_mScarlet_cell	measure	TRUE	TRUE	FALSE	FALSE	FALSE
218	Intensity_MaxIntensityEdge_miRFP_cell	measure	TRUE	TRUE	TRUE	TRUE	FALSE
219	Intensity_MaxIntensity_BFP_cell	measure	TRUE	TRUE	TRUE	TRUE	TRUE
220	Intensity_MaxIntensity_GFP_cell	measure	TRUE	FALSE	TRUE	FALSE	FALSE
221	Intensity_MaxIntensity_mAmetrine_cell	measure	TRUE	TRUE	TRUE	TRUE	FALSE
222	Intensity_MaxIntensity_mScarlet_cell	measure	TRUE	TRUE	FALSE	FALSE	FALSE
223	Intensity_MaxIntensity_miRFP_cell	measure	TRUE	TRUE	TRUE	TRUE	FALSE
224	Intensity_MeanIntensityEdge_BFP_cell	measure	TRUE	TRUE	TRUE	TRUE	TRUE
225	Intensity_MeanIntensityEdge_GFP_cell	measure	TRUE	FALSE	TRUE	FALSE	FALSE
226	Intensity_MeanIntensityEdge_mAmetrine_cell	measure	TRUE	TRUE	TRUE	TRUE	FALSE
227	Intensity_MeanIntensityEdge_mScarlet_cell	measure	TRUE	TRUE	FALSE	FALSE	FALSE
228	Intensity_MeanIntensityEdge_miRFP_cell	measure	TRUE	TRUE	TRUE	TRUE	FALSE
229	Intensity_MeanIntensity_BFP_cell	measure	TRUE	TRUE	TRUE	TRUE	TRUE
230	Intensity_MeanIntensity_GFP_cell	measure	TRUE	FALSE	TRUE	FALSE	FALSE
231	Intensity_MeanIntensity_mAmetrine_cell	measure	TRUE	TRUE	TRUE	TRUE	FALSE
232	Intensity_MeanIntensity_mScarlet_cell	measure	TRUE	TRUE	FALSE	FALSE	FALSE
233	Intensity_MeanIntensity_miRFP_cell	measure	TRUE	TRUE	TRUE	TRUE	FALSE
234	Intensity_MedianIntensity_BFP_cell	measure	TRUE	TRUE	TRUE	TRUE	TRUE
235	Intensity_MedianIntensity_GFP_cell	measure	TRUE	FALSE	TRUE	FALSE	FALSE
236	Intensity_MedianIntensity_mAmetrine_cell	measure	TRUE	TRUE	TRUE	TRUE	FALSE
237	Intensity_MedianIntensity_mScarlet_cell	measure	TRUE	TRUE	FALSE	FALSE	FALSE
238	Intensity_MedianIntensity_miRFP_cell	measure	TRUE	TRUE	TRUE	TRUE	FALSE
239	Intensity_MinIntensityEdge_BFP_cell	measure	TRUE	TRUE	TRUE	TRUE	TRUE
240	Intensity_MinIntensityEdge_GFP_cell	measure	TRUE	FALSE	TRUE	FALSE	FALSE
241	Intensity_MinIntensityEdge_mAmetrine_cell	measure	TRUE	TRUE	TRUE	TRUE	FALSE
242	Intensity_MinIntensityEdge_mScarlet_cell	measure	TRUE	TRUE	FALSE	FALSE	FALSE
243	Intensity_MinIntensityEdge_miRFP_cell	measure	TRUE	TRUE	TRUE	TRUE	FALSE
244	Intensity_MinIntensity_BFP_cell	measure	TRUE	TRUE	TRUE	TRUE	TRUE
245	Intensity_MinIntensity_GFP_cell	measure	TRUE	FALSE	TRUE	FALSE	FALSE
246	Intensity_MinIntensity_mAmetrine_cell	measure	TRUE	TRUE	TRUE	TRUE	FALSE
247	Intensity_MinIntensity_mScarlet_cell	measure	TRUE	TRUE	FALSE	FALSE	FALSE
248	Intensity_MinIntensity_miRFP_cell	measure	TRUE	TRUE	TRUE	TRUE	FALSE
249	Intensity_StdIntensityEdge_BFP_cell	measure	TRUE	TRUE	TRUE	TRUE	TRUE
250	Intensity_StdIntensityEdge_GFP_cell	measure	TRUE	FALSE	TRUE	FALSE	FALSE
251	Intensity_StdIntensityEdge_mAmetrine_cell	measure	TRUE	TRUE	TRUE	TRUE	FALSE
252	Intensity_StdIntensityEdge_mScarlet_cell	measure	TRUE	TRUE	FALSE	FALSE	FALSE
253	Intensity_StdIntensityEdge_miRFP_cell	measure	TRUE	TRUE	TRUE	TRUE	FALSE
254	Intensity_StdIntensity_BFP_cell	measure	TRUE	TRUE	TRUE	TRUE	TRUE
255	Intensity_StdIntensity_GFP_cell	measure	TRUE	FALSE	TRUE	FALSE	FALSE
256	Intensity_StdIntensity_mAmetrine_cell	measure	TRUE	TRUE	TRUE	TRUE	FALSE
257	Intensity_StdIntensity_mScarlet_cell	measure	TRUE	TRUE	FALSE	FALSE	FALSE
258	Intensity_StdIntensity_miRFP_cell	measure	TRUE	TRUE	TRUE	TRUE	FALSE
259	Intensity_UpperQuartileIntensity_BFP_cell	measure	TRUE	TRUE	TRUE	TRUE	TRUE
260	Intensity_UpperQuartileIntensity_GFP_cell	measure	TRUE	FALSE	TRUE	FALSE	FALSE
261	Intensity_UpperQuartileIntensity_mAmetrine_cell	measure	TRUE	TRUE	TRUE	TRUE	FALSE
262	Intensity_UpperQuartileIntensity_mScarlet_cell	measure	TRUE	TRUE	FALSE	FALSE	FALSE
263	Intensity_UpperQuartileIntensity_miRFP_cell	measure	TRUE	TRUE	TRUE	TRUE	FALSE
264	RadialDistribution_FracAtD_BFP_1of4_cell	measure	TRUE	TRUE	TRUE	TRUE	TRUE
265	RadialDistribution_FracAtD_BFP_2of4_cell	measure	TRUE	TRUE	TRUE	TRUE	TRUE
266	RadialDistribution_FracAtD_BFP_3of4_cell	measure	TRUE	TRUE	TRUE	TRUE	TRUE
267	RadialDistribution_FracAtD_BFP_4of4_cell	measure	TRUE	TRUE	TRUE	TRUE	TRUE
268	RadialDistribution_FracAtD_GFP_1of4_cell	measure	TRUE	FALSE	TRUE	FALSE	FALSE
269	RadialDistribution_FracAtD_GFP_2of4_cell	measure	TRUE	FALSE	TRUE	FALSE	FALSE
270	RadialDistribution_FracAtD_GFP_3of4_cell	measure	TRUE	FALSE	TRUE	FALSE	FALSE
271	RadialDistribution_FracAtD_GFP_4of4_cell	measure	TRUE	FALSE	TRUE	FALSE	FALSE
272	RadialDistribution_FracAtD_mAmetrine_1of4_cell	measure	TRUE	TRUE	TRUE	TRUE	FALSE
273	RadialDistribution_FracAtD_mAmetrine_2of4_cell	measure	TRUE	TRUE	TRUE	TRUE	FALSE
274	RadialDistribution_FracAtD_mAmetrine_3of4_cell	measure	TRUE	TRUE	TRUE	TRUE	FALSE
275	RadialDistribution_FracAtD_mAmetrine_4of4_cell	measure	TRUE	TRUE	TRUE	TRUE	FALSE
276	RadialDistribution_FracAtD_mScarlet_1of4_cell	measure	TRUE	TRUE	FALSE	FALSE	FALSE
277	RadialDistribution_FracAtD_mScarlet_2of4_cell	measure	TRUE	TRUE	FALSE	FALSE	FALSE
278	RadialDistribution_FracAtD_mScarlet_3of4_cell	measure	TRUE	TRUE	FALSE	FALSE	FALSE
279	RadialDistribution_FracAtD_mScarlet_4of4_cell	measure	TRUE	TRUE	FALSE	FALSE	FALSE
280	RadialDistribution_FracAtD_miRFP_1of4_cell	measure	TRUE	TRUE	TRUE	TRUE	FALSE
281	RadialDistribution_FracAtD_miRFP_2of4_cell	measure	TRUE	TRUE	TRUE	TRUE	FALSE
282	RadialDistribution_FracAtD_miRFP_3of4_cell	measure	TRUE	TRUE	TRUE	TRUE	FALSE
283	RadialDistribution_FracAtD_miRFP_4of4_cell	measure	TRUE	TRUE	TRUE	TRUE	FALSE
284	RadialDistribution_MeanFrac_BFP_1of4_cell	measure	TRUE	TRUE	TRUE	TRUE	TRUE
285	RadialDistribution_MeanFrac_BFP_2of4_cell	measure	TRUE	TRUE	TRUE	TRUE	TRUE
286	RadialDistribution_MeanFrac_BFP_3of4_cell	measure	TRUE	TRUE	TRUE	TRUE	TRUE
287	RadialDistribution_MeanFrac_BFP_4of4_cell	measure	TRUE	TRUE	TRUE	TRUE	TRUE
288	RadialDistribution_MeanFrac_GFP_1of4_cell	measure	TRUE	FALSE	TRUE	FALSE	FALSE
289	RadialDistribution_MeanFrac_GFP_2of4_cell	measure	TRUE	FALSE	TRUE	FALSE	FALSE
290	RadialDistribution_MeanFrac_GFP_3of4_cell	measure	TRUE	FALSE	TRUE	FALSE	FALSE
291	RadialDistribution_MeanFrac_GFP_4of4_cell	measure	TRUE	FALSE	TRUE	FALSE	FALSE
292	RadialDistribution_MeanFrac_mAmetrine_1of4_cell	measure	TRUE	TRUE	TRUE	TRUE	FALSE
293	RadialDistribution_MeanFrac_mAmetrine_2of4_cell	measure	TRUE	TRUE	TRUE	TRUE	FALSE
294	RadialDistribution_MeanFrac_mAmetrine_3of4_cell	measure	TRUE	TRUE	TRUE	TRUE	FALSE
295	RadialDistribution_MeanFrac_mAmetrine_4of4_cell	measure	TRUE	TRUE	TRUE	TRUE	FALSE
296	RadialDistribution_MeanFrac_mScarlet_1of4_cell	measure	TRUE	TRUE	FALSE	FALSE	FALSE
297	RadialDistribution_MeanFrac_mScarlet_2of4_cell	measure	TRUE	TRUE	FALSE	FALSE	FALSE
298	RadialDistribution_MeanFrac_mScarlet_3of4_cell	measure	TRUE	TRUE	FALSE	FALSE	FALSE
299	RadialDistribution_MeanFrac_mScarlet_4of4_cell	measure	TRUE	TRUE	FALSE	FALSE	FALSE
300	RadialDistribution_MeanFrac_miRFP_1of4_cell	measure	TRUE	TRUE	TRUE	TRUE	FALSE
301	RadialDistribution_MeanFrac_miRFP_2of4_cell	measure	TRUE	TRUE	TRUE	TRUE	FALSE
302	RadialDistribution_MeanFrac_miRFP_3of4_cell	measure	TRUE	TRUE	TRUE	TRUE	FALSE
303	RadialDistribution_MeanFrac_miRFP_4of4_cell	measure	TRUE	TRUE	TRUE	TRUE	FALSE
304	RadialDistribution_RadialCV_BFP_1of4_cell	measure	TRUE	TRUE	TRUE	TRUE	TRUE
305	RadialDistribution_RadialCV_BFP_2of4_cell	measure	TRUE	TRUE	TRUE	TRUE	TRUE
306	RadialDistribution_RadialCV_BFP_3of4_cell	measure	TRUE	TRUE	TRUE	TRUE	TRUE
307	RadialDistribution_RadialCV_BFP_4of4_cell	measure	TRUE	TRUE	TRUE	TRUE	TRUE
308	RadialDistribution_RadialCV_GFP_1of4_cell	measure	TRUE	FALSE	TRUE	FALSE	FALSE
309	RadialDistribution_RadialCV_GFP_2of4_cell	measure	TRUE	FALSE	TRUE	FALSE	FALSE
310	RadialDistribution_RadialCV_GFP_3of4_cell	measure	TRUE	FALSE	TRUE	FALSE	FALSE
311	RadialDistribution_RadialCV_GFP_4of4_cell	measure	TRUE	FALSE	TRUE	FALSE	FALSE
312	RadialDistribution_RadialCV_mAmetrine_1of4_cell	measure	TRUE	TRUE	TRUE	TRUE	FALSE
313	RadialDistribution_RadialCV_mAmetrine_2of4_cell	measure	TRUE	TRUE	TRUE	TRUE	FALSE
314	RadialDistribution_RadialCV_mAmetrine_3of4_cell	measure	TRUE	TRUE	TRUE	TRUE	FALSE
315	RadialDistribution_RadialCV_mAmetrine_4of4_cell	measure	TRUE	TRUE	TRUE	TRUE	FALSE
316	RadialDistribution_RadialCV_mScarlet_1of4_cell	measure	TRUE	TRUE	FALSE	FALSE	FALSE
317	RadialDistribution_RadialCV_mScarlet_2of4_cell	measure	TRUE	TRUE	FALSE	FALSE	FALSE
318	RadialDistribution_RadialCV_mScarlet_3of4_cell	measure	TRUE	TRUE	FALSE	FALSE	FALSE
319	RadialDistribution_RadialCV_mScarlet_4of4_cell	measure	TRUE	TRUE	FALSE	FALSE	FALSE
320	RadialDistribution_RadialCV_miRFP_1of4_cell	measure	TRUE	TRUE	TRUE	TRUE	FALSE
321	RadialDistribution_RadialCV_miRFP_2of4_cell	measure	TRUE	TRUE	TRUE	TRUE	FALSE
322	RadialDistribution_RadialCV_miRFP_3of4_cell	measure	TRUE	TRUE	TRUE	TRUE	FALSE
323	RadialDistribution_RadialCV_miRFP_4of4_cell	measure	TRUE	TRUE	TRUE	TRUE	FALSE
324	Texture_AngularSecondMoment_BFP_3_00_256_cell	measure	TRUE	TRUE	TRUE	TRUE	TRUE
325	Texture_AngularSecondMoment_BFP_3_01_256_cell	measure	TRUE	TRUE	TRUE	TRUE	TRUE
326	Texture_AngularSecondMoment_BFP_3_02_256_cell	measure	TRUE	TRUE	TRUE	TRUE	TRUE
327	Texture_AngularSecondMoment_BFP_3_03_256_cell	measure	TRUE	TRUE	TRUE	TRUE	TRUE
328	Texture_AngularSecondMoment_GFP_3_00_256_cell	measure	TRUE	FALSE	TRUE	FALSE	FALSE
329	Texture_AngularSecondMoment_GFP_3_01_256_cell	measure	TRUE	FALSE	TRUE	FALSE	FALSE
330	Texture_AngularSecondMoment_GFP_3_02_256_cell	measure	TRUE	FALSE	TRUE	FALSE	FALSE
331	Texture_AngularSecondMoment_GFP_3_03_256_cell	measure	TRUE	FALSE	TRUE	FALSE	FALSE
332	Texture_AngularSecondMoment_mAmetrine_3_00_256_cell	measure	TRUE	TRUE	TRUE	TRUE	FALSE
333	Texture_AngularSecondMoment_mAmetrine_3_01_256_cell	measure	TRUE	TRUE	TRUE	TRUE	FALSE
334	Texture_AngularSecondMoment_mAmetrine_3_02_256_cell	measure	TRUE	TRUE	TRUE	TRUE	FALSE
335	Texture_AngularSecondMoment_mAmetrine_3_03_256_cell	measure	TRUE	TRUE	TRUE	TRUE	FALSE
336	Texture_AngularSecondMoment_mScarlet_3_00_256_cell	measure	TRUE	TRUE	FALSE	FALSE	FALSE
337	Texture_AngularSecondMoment_mScarlet_3_01_256_cell	measure	TRUE	TRUE	FALSE	FALSE	FALSE
338	Texture_AngularSecondMoment_mScarlet_3_02_256_cell	measure	TRUE	TRUE	FALSE	FALSE	FALSE
339	Texture_AngularSecondMoment_mScarlet_3_03_256_cell	measure	TRUE	TRUE	FALSE	FALSE	FALSE
340	Texture_AngularSecondMoment_miRFP_3_00_256_cell	measure	TRUE	TRUE	TRUE	TRUE	FALSE
341	Texture_AngularSecondMoment_miRFP_3_01_256_cell	measure	TRUE	TRUE	TRUE	TRUE	FALSE
342	Texture_AngularSecondMoment_miRFP_3_02_256_cell	measure	TRUE	TRUE	TRUE	TRUE	FALSE
343	Texture_AngularSecondMoment_miRFP_3_03_256_cell	measure	TRUE	TRUE	TRUE	TRUE	FALSE
344	Texture_Contrast_BFP_3_00_256_cell	measure	TRUE	TRUE	TRUE	TRUE	TRUE
345	Texture_Contrast_BFP_3_01_256_cell	measure	TRUE	TRUE	TRUE	TRUE	TRUE
346	Texture_Contrast_BFP_3_02_256_cell	measure	TRUE	TRUE	TRUE	TRUE	TRUE
347	Texture_Contrast_BFP_3_03_256_cell	measure	TRUE	TRUE	TRUE	TRUE	TRUE
348	Texture_Contrast_GFP_3_00_256_cell	measure	TRUE	FALSE	TRUE	FALSE	FALSE
349	Texture_Contrast_GFP_3_01_256_cell	measure	TRUE	FALSE	TRUE	FALSE	FALSE
350	Texture_Contrast_GFP_3_02_256_cell	measure	TRUE	FALSE	TRUE	FALSE	FALSE
351	Texture_Contrast_GFP_3_03_256_cell	measure	TRUE	FALSE	TRUE	FALSE	FALSE
352	Texture_Contrast_mAmetrine_3_00_256_cell	measure	TRUE	TRUE	TRUE	TRUE	FALSE
353	Texture_Contrast_mAmetrine_3_01_256_cell	measure	TRUE	TRUE	TRUE	TRUE	FALSE
354	Texture_Contrast_mAmetrine_3_02_256_cell	measure	TRUE	TRUE	TRUE	TRUE	FALSE
355	Texture_Contrast_mAmetrine_3_03_256_cell	measure	TRUE	TRUE	TRUE	TRUE	FALSE
356	Texture_Contrast_mScarlet_3_00_256_cell	measure	TRUE	TRUE	FALSE	FALSE	FALSE
357	Texture_Contrast_mScarlet_3_01_256_cell	measure	TRUE	TRUE	FALSE	FALSE	FALSE
358	Texture_Contrast_mScarlet_3_02_256_cell	measure	TRUE	TRUE	FALSE	FALSE	FALSE
359	Texture_Contrast_mScarlet_3_03_256_cell	measure	TRUE	TRUE	FALSE	FALSE	FALSE
360	Texture_Contrast_miRFP_3_00_256_cell	measure	TRUE	TRUE	TRUE	TRUE	FALSE
361	Texture_Contrast_miRFP_3_01_256_cell	measure	TRUE	TRUE	TRUE	TRUE	FALSE
362	Texture_Contrast_miRFP_3_02_256_cell	measure	TRUE	TRUE	TRUE	TRUE	FALSE
363	Texture_Contrast_miRFP_3_03_256_cell	measure	TRUE	TRUE	TRUE	TRUE	FALSE
364	Texture_Correlation_BFP_3_00_256_cell	measure	TRUE	TRUE	TRUE	TRUE	TRUE
365	Texture_Correlation_BFP_3_01_256_cell	measure	TRUE	TRUE	TRUE	TRUE	TRUE
366	Texture_Correlation_BFP_3_02_256_cell	measure	TRUE	TRUE	TRUE	TRUE	TRUE
367	Texture_Correlation_BFP_3_03_256_cell	measure	TRUE	TRUE	TRUE	TRUE	TRUE
368	Texture_Correlation_GFP_3_00_256_cell	measure	TRUE	FALSE	TRUE	FALSE	FALSE
369	Texture_Correlation_GFP_3_01_256_cell	measure	TRUE	FALSE	TRUE	FALSE	FALSE
370	Texture_Correlation_GFP_3_02_256_cell	measure	TRUE	FALSE	TRUE	FALSE	FALSE
371	Texture_Correlation_GFP_3_03_256_cell	measure	TRUE	FALSE	TRUE	FALSE	FALSE
372	Texture_Correlation_mAmetrine_3_00_256_cell	measure	TRUE	TRUE	TRUE	TRUE	FALSE
373	Texture_Correlation_mAmetrine_3_01_256_cell	measure	TRUE	TRUE	TRUE	TRUE	FALSE
374	Texture_Correlation_mAmetrine_3_02_256_cell	measure	TRUE	TRUE	TRUE	TRUE	FALSE
375	Texture_Correlation_mAmetrine_3_03_256_cell	measure	TRUE	TRUE	TRUE	TRUE	FALSE
376	Texture_Correlation_mScarlet_3_00_256_cell	measure	TRUE	TRUE	FALSE	FALSE	FALSE
377	Texture_Correlation_mScarlet_3_01_256_cell	measure	TRUE	TRUE	FALSE	FALSE	FALSE
378	Texture_Correlation_mScarlet_3_02_256_cell	measure	TRUE	TRUE	FALSE	FALSE	FALSE
379	Texture_Correlation_mScarlet_3_03_256_cell	measure	TRUE	TRUE	FALSE	FALSE	FALSE
380	Texture_Correlation_miRFP_3_00_256_cell	measure	TRUE	TRUE	TRUE	TRUE	FALSE
381	Texture_Correlation_miRFP_3_01_256_cell	measure	TRUE	TRUE	TRUE	TRUE	FALSE
382	Texture_Correlation_miRFP_3_02_256_cell	measure	TRUE	TRUE	TRUE	TRUE	FALSE
383	Texture_Correlation_miRFP_3_03_256_cell	measure	TRUE	TRUE	TRUE	TRUE	FALSE
384	Texture_DifferenceEntropy_BFP_3_00_256_cell	measure	TRUE	TRUE	TRUE	TRUE	TRUE
385	Texture_DifferenceEntropy_BFP_3_01_256_cell	measure	TRUE	TRUE	TRUE	TRUE	TRUE
386	Texture_DifferenceEntropy_BFP_3_02_256_cell	measure	TRUE	TRUE	TRUE	TRUE	TRUE
387	Texture_DifferenceEntropy_BFP_3_03_256_cell	measure	TRUE	TRUE	TRUE	TRUE	TRUE
388	Texture_DifferenceEntropy_GFP_3_00_256_cell	measure	TRUE	FALSE	TRUE	FALSE	FALSE
389	Texture_DifferenceEntropy_GFP_3_01_256_cell	measure	TRUE	FALSE	TRUE	FALSE	FALSE
390	Texture_DifferenceEntropy_GFP_3_02_256_cell	measure	TRUE	FALSE	TRUE	FALSE	FALSE
391	Texture_DifferenceEntropy_GFP_3_03_256_cell	measure	TRUE	FALSE	TRUE	FALSE	FALSE
392	Texture_DifferenceEntropy_mAmetrine_3_00_256_cell	measure	TRUE	TRUE	TRUE	TRUE	FALSE
393	Texture_DifferenceEntropy_mAmetrine_3_01_256_cell	measure	TRUE	TRUE	TRUE	TRUE	FALSE
394	Texture_DifferenceEntropy_mAmetrine_3_02_256_cell	measure	TRUE	TRUE	TRUE	TRUE	FALSE
395	Texture_DifferenceEntropy_mAmetrine_3_03_256_cell	measure	TRUE	TRUE	TRUE	TRUE	FALSE
396	Texture_DifferenceEntropy_mScarlet_3_00_256_cell	measure	TRUE	TRUE	FALSE	FALSE	FALSE
397	Texture_DifferenceEntropy_mScarlet_3_01_256_cell	measure	TRUE	TRUE	FALSE	FALSE	FALSE
398	Texture_DifferenceEntropy_mScarlet_3_02_256_cell	measure	TRUE	TRUE	FALSE	FALSE	FALSE
399	Texture_DifferenceEntropy_mScarlet_3_03_256_cell	measure	TRUE	TRUE	FALSE	FALSE	FALSE
400	Texture_DifferenceEntropy_miRFP_3_00_256_cell	measure	TRUE	TRUE	TRUE	TRUE	FALSE
401	Texture_DifferenceEntropy_miRFP_3_01_256_cell	measure	TRUE	TRUE	TRUE	TRUE	FALSE
402	Texture_DifferenceEntropy_miRFP_3_02_256_cell	measure	TRUE	TRUE	TRUE	TRUE	FALSE
403	Texture_DifferenceEntropy_miRFP_3_03_256_cell	measure	TRUE	TRUE	TRUE	TRUE	FALSE
404	Texture_DifferenceVariance_BFP_3_00_256_cell	measure	TRUE	TRUE	TRUE	TRUE	TRUE
405	Texture_DifferenceVariance_BFP_3_01_256_cell	measure	TRUE	TRUE	TRUE	TRUE	TRUE
406	Texture_DifferenceVariance_BFP_3_02_256_cell	measure	TRUE	TRUE	TRUE	TRUE	TRUE
407	Texture_DifferenceVariance_BFP_3_03_256_cell	measure	TRUE	TRUE	TRUE	TRUE	TRUE
408	Texture_DifferenceVariance_GFP_3_00_256_cell	measure	TRUE	FALSE	TRUE	FALSE	FALSE
409	Texture_DifferenceVariance_GFP_3_01_256_cell	measure	TRUE	FALSE	TRUE	FALSE	FALSE
410	Texture_DifferenceVariance_GFP_3_02_256_cell	measure	TRUE	FALSE	TRUE	FALSE	FALSE
411	Texture_DifferenceVariance_GFP_3_03_256_cell	measure	TRUE	FALSE	TRUE	FALSE	FALSE
412	Texture_DifferenceVariance_mAmetrine_3_00_256_cell	measure	TRUE	TRUE	TRUE	TRUE	FALSE
413	Texture_DifferenceVariance_mAmetrine_3_01_256_cell	measure	TRUE	TRUE	TRUE	TRUE	FALSE
414	Texture_DifferenceVariance_mAmetrine_3_02_256_cell	measure	TRUE	TRUE	TRUE	TRUE	FALSE
415	Texture_DifferenceVariance_mAmetrine_3_03_256_cell	measure	TRUE	TRUE	TRUE	TRUE	FALSE
416	Texture_DifferenceVariance_mScarlet_3_00_256_cell	measure	TRUE	TRUE	FALSE	FALSE	FALSE
417	Texture_DifferenceVariance_mScarlet_3_01_256_cell	measure	TRUE	TRUE	FALSE	FALSE	FALSE
418	Texture_DifferenceVariance_mScarlet_3_02_256_cell	measure	TRUE	TRUE	FALSE	FALSE	FALSE
419	Texture_DifferenceVariance_mScarlet_3_03_256_cell	measure	TRUE	TRUE	FALSE	FALSE	FALSE
420	Texture_DifferenceVariance_miRFP_3_00_256_cell	measure	TRUE	TRUE	TRUE	TRUE	FALSE
421	Texture_DifferenceVariance_miRFP_3_01_256_cell	measure	TRUE	TRUE	TRUE	TRUE	FALSE
422	Texture_DifferenceVariance_miRFP_3_02_256_cell	measure	TRUE	TRUE	TRUE	TRUE	FALSE
423	Texture_DifferenceVariance_miRFP_3_03_256_cell	measure	TRUE	TRUE	TRUE	TRUE	FALSE
424	Texture_Entropy_BFP_3_00_256_cell	measure	TRUE	TRUE	TRUE	TRUE	TRUE
425	Texture_Entropy_BFP_3_01_256_cell	measure	TRUE	TRUE	TRUE	TRUE	TRUE
426	Texture_Entropy_BFP_3_02_256_cell	measure	TRUE	TRUE	TRUE	TRUE	TRUE
427	Texture_Entropy_BFP_3_03_256_cell	measure	TRUE	TRUE	TRUE	TRUE	TRUE
428	Texture_Entropy_GFP_3_00_256_cell	measure	TRUE	FALSE	TRUE	FALSE	FALSE
429	Texture_Entropy_GFP_3_01_256_cell	measure	TRUE	FALSE	TRUE	FALSE	FALSE
430	Texture_Entropy_GFP_3_02_256_cell	measure	TRUE	FALSE	TRUE	FALSE	FALSE
431	Texture_Entropy_GFP_3_03_256_cell	measure	TRUE	FALSE	TRUE	FALSE	FALSE
432	Texture_Entropy_mAmetrine_3_00_256_cell	measure	TRUE	TRUE	TRUE	TRUE	FALSE
433	Texture_Entropy_mAmetrine_3_01_256_cell	measure	TRUE	TRUE	TRUE	TRUE	FALSE
434	Texture_Entropy_mAmetrine_3_02_256_cell	measure	TRUE	TRUE	TRUE	TRUE	FALSE
435	Texture_Entropy_mAmetrine_3_03_256_cell	measure	TRUE	TRUE	TRUE	TRUE	FALSE
436	Texture_Entropy_mScarlet_3_00_256_cell	measure	TRUE	TRUE	FALSE	FALSE	FALSE
437	Texture_Entropy_mScarlet_3_01_256_cell	measure	TRUE	TRUE	FALSE	FALSE	FALSE
438	Texture_Entropy_mScarlet_3_02_256_cell	measure	TRUE	TRUE	FALSE	FALSE	FALSE
439	Texture_Entropy_mScarlet_3_03_256_cell	measure	TRUE	TRUE	FALSE	FALSE	FALSE
440	Texture_Entropy_miRFP_3_00_256_cell	measure	TRUE	TRUE	TRUE	TRUE	FALSE
441	Texture_Entropy_miRFP_3_01_256_cell	measure	TRUE	TRUE	TRUE	TRUE	FALSE
442	Texture_Entropy_miRFP_3_02_256_cell	measure	TRUE	TRUE	TRUE	TRUE	FALSE
443	Texture_Entropy_miRFP_3_03_256_cell	measure	TRUE	TRUE	TRUE	TRUE	FALSE
444	Texture_InfoMeas1_BFP_3_00_256_cell	measure	TRUE	TRUE	TRUE	TRUE	TRUE
445	Texture_InfoMeas1_BFP_3_01_256_cell	measure	TRUE	TRUE	TRUE	TRUE	TRUE
446	Texture_InfoMeas1_BFP_3_02_256_cell	measure	TRUE	TRUE	TRUE	TRUE	TRUE
447	Texture_InfoMeas1_BFP_3_03_256_cell	measure	TRUE	TRUE	TRUE	TRUE	TRUE
448	Texture_InfoMeas1_GFP_3_00_256_cell	measure	TRUE	FALSE	TRUE	FALSE	FALSE
449	Texture_InfoMeas1_GFP_3_01_256_cell	measure	TRUE	FALSE	TRUE	FALSE	FALSE
450	Texture_InfoMeas1_GFP_3_02_256_cell	measure	TRUE	FALSE	TRUE	FALSE	FALSE
451	Texture_InfoMeas1_GFP_3_03_256_cell	measure	TRUE	FALSE	TRUE	FALSE	FALSE
452	Texture_InfoMeas1_mAmetrine_3_00_256_cell	measure	TRUE	TRUE	TRUE	TRUE	FALSE
453	Texture_InfoMeas1_mAmetrine_3_01_256_cell	measure	TRUE	TRUE	TRUE	TRUE	FALSE
454	Texture_InfoMeas1_mAmetrine_3_02_256_cell	measure	TRUE	TRUE	TRUE	TRUE	FALSE
455	Texture_InfoMeas1_mAmetrine_3_03_256_cell	measure	TRUE	TRUE	TRUE	TRUE	FALSE
456	Texture_InfoMeas1_mScarlet_3_00_256_cell	measure	TRUE	TRUE	FALSE	FALSE	FALSE
457	Texture_InfoMeas1_mScarlet_3_01_256_cell	measure	TRUE	TRUE	FALSE	FALSE	FALSE
458	Texture_InfoMeas1_mScarlet_3_02_256_cell	measure	TRUE	TRUE	FALSE	FALSE	FALSE
459	Texture_InfoMeas1_mScarlet_3_03_256_cell	measure	TRUE	TRUE	FALSE	FALSE	FALSE
460	Texture_InfoMeas1_miRFP_3_00_256_cell	measure	TRUE	TRUE	TRUE	TRUE	FALSE
461	Texture_InfoMeas1_miRFP_3_01_256_cell	measure	TRUE	TRUE	TRUE	TRUE	FALSE
462	Texture_InfoMeas1_miRFP_3_02_256_cell	measure	TRUE	TRUE	TRUE	TRUE	FALSE
463	Texture_InfoMeas1_miRFP_3_03_256_cell	measure	TRUE	TRUE	TRUE	TRUE	FALSE
464	Texture_InfoMeas2_BFP_3_00_256_cell	measure	TRUE	TRUE	TRUE	TRUE	TRUE
465	Texture_InfoMeas2_BFP_3_01_256_cell	measure	TRUE	TRUE	TRUE	TRUE	TRUE
466	Texture_InfoMeas2_BFP_3_02_256_cell	measure	TRUE	TRUE	TRUE	TRUE	TRUE
467	Texture_InfoMeas2_BFP_3_03_256_cell	measure	TRUE	TRUE	TRUE	TRUE	TRUE
468	Texture_InfoMeas2_GFP_3_00_256_cell	measure	TRUE	FALSE	TRUE	FALSE	FALSE
469	Texture_InfoMeas2_GFP_3_01_256_cell	measure	TRUE	FALSE	TRUE	FALSE	FALSE
470	Texture_InfoMeas2_GFP_3_02_256_cell	measure	TRUE	FALSE	TRUE	FALSE	FALSE
471	Texture_InfoMeas2_GFP_3_03_256_cell	measure	TRUE	FALSE	TRUE	FALSE	FALSE
472	Texture_InfoMeas2_mAmetrine_3_00_256_cell	measure	TRUE	TRUE	TRUE	TRUE	FALSE
473	Texture_InfoMeas2_mAmetrine_3_01_256_cell	measure	TRUE	TRUE	TRUE	TRUE	FALSE
474	Texture_InfoMeas2_mAmetrine_3_02_256_cell	measure	TRUE	TRUE	TRUE	TRUE	FALSE
475	Texture_InfoMeas2_mAmetrine_3_03_256_cell	measure	TRUE	TRUE	TRUE	TRUE	FALSE
476	Texture_InfoMeas2_mScarlet_3_00_256_cell	measure	TRUE	TRUE	FALSE	FALSE	FALSE
477	Texture_InfoMeas2_mScarlet_3_01_256_cell	measure	TRUE	TRUE	FALSE	FALSE	FALSE
478	Texture_InfoMeas2_mScarlet_3_02_256_cell	measure	TRUE	TRUE	FALSE	FALSE	FALSE
479	Texture_InfoMeas2_mScarlet_3_03_256_cell	measure	TRUE	TRUE	FALSE	FALSE	FALSE
480	Texture_InfoMeas2_miRFP_3_00_256_cell	measure	TRUE	TRUE	TRUE	TRUE	FALSE
481	Texture_InfoMeas2_miRFP_3_01_256_cell	measure	TRUE	TRUE	TRUE	TRUE	FALSE
482	Texture_InfoMeas2_miRFP_3_02_256_cell	measure	TRUE	TRUE	TRUE	TRUE	FALSE
483	Texture_InfoMeas2_miRFP_3_03_256_cell	measure	TRUE	TRUE	TRUE	TRUE	FALSE
484	Texture_InverseDifferenceMoment_BFP_3_00_256_cell	measure	TRUE	TRUE	TRUE	TRUE	TRUE
485	Texture_InverseDifferenceMoment_BFP_3_01_256_cell	measure	TRUE	TRUE	TRUE	TRUE	TRUE
486	Texture_InverseDifferenceMoment_BFP_3_02_256_cell	measure	TRUE	TRUE	TRUE	TRUE	TRUE
487	Texture_InverseDifferenceMoment_BFP_3_03_256_cell	measure	TRUE	TRUE	TRUE	TRUE	TRUE
488	Texture_InverseDifferenceMoment_GFP_3_00_256_cell	measure	TRUE	FALSE	TRUE	FALSE	FALSE
489	Texture_InverseDifferenceMoment_GFP_3_01_256_cell	measure	TRUE	FALSE	TRUE	FALSE	FALSE
490	Texture_InverseDifferenceMoment_GFP_3_02_256_cell	measure	TRUE	FALSE	TRUE	FALSE	FALSE
491	Texture_InverseDifferenceMoment_GFP_3_03_256_cell	measure	TRUE	FALSE	TRUE	FALSE	FALSE
492	Texture_InverseDifferenceMoment_mAmetrine_3_00_256_cell	measure	TRUE	TRUE	TRUE	TRUE	FALSE
493	Texture_InverseDifferenceMoment_mAmetrine_3_01_256_cell	measure	TRUE	TRUE	TRUE	TRUE	FALSE
494	Texture_InverseDifferenceMoment_mAmetrine_3_02_256_cell	measure	TRUE	TRUE	TRUE	TRUE	FALSE
495	Texture_InverseDifferenceMoment_mAmetrine_3_03_256_cell	measure	TRUE	TRUE	TRUE	TRUE	FALSE
496	Texture_InverseDifferenceMoment_mScarlet_3_00_256_cell	measure	TRUE	TRUE	FALSE	FALSE	FALSE
497	Texture_InverseDifferenceMoment_mScarlet_3_01_256_cell	measure	TRUE	TRUE	FALSE	FALSE	FALSE
498	Texture_InverseDifferenceMoment_mScarlet_3_02_256_cell	measure	TRUE	TRUE	FALSE	FALSE	FALSE
499	Texture_InverseDifferenceMoment_mScarlet_3_03_256_cell	measure	TRUE	TRUE	FALSE	FALSE	FALSE
500	Texture_InverseDifferenceMoment_miRFP_3_00_256_cell	measure	TRUE	TRUE	TRUE	TRUE	FALSE
501	Texture_InverseDifferenceMoment_miRFP_3_01_256_cell	measure	TRUE	TRUE	TRUE	TRUE	FALSE
502	Texture_InverseDifferenceMoment_miRFP_3_02_256_cell	measure	TRUE	TRUE	TRUE	TRUE	FALSE
503	Texture_InverseDifferenceMoment_miRFP_3_03_256_cell	measure	TRUE	TRUE	TRUE	TRUE	FALSE
504	Texture_SumAverage_BFP_3_00_256_cell	measure	TRUE	TRUE	TRUE	TRUE	TRUE
505	Texture_SumAverage_BFP_3_01_256_cell	measure	TRUE	TRUE	TRUE	TRUE	TRUE
506	Texture_SumAverage_BFP_3_02_256_cell	measure	TRUE	TRUE	TRUE	TRUE	TRUE
507	Texture_SumAverage_BFP_3_03_256_cell	measure	TRUE	TRUE	TRUE	TRUE	TRUE
508	Texture_SumAverage_GFP_3_00_256_cell	measure	TRUE	FALSE	TRUE	FALSE	FALSE
509	Texture_SumAverage_GFP_3_01_256_cell	measure	TRUE	FALSE	TRUE	FALSE	FALSE
510	Texture_SumAverage_GFP_3_02_256_cell	measure	TRUE	FALSE	TRUE	FALSE	FALSE
511	Texture_SumAverage_GFP_3_03_256_cell	measure	TRUE	FALSE	TRUE	FALSE	FALSE
512	Texture_SumAverage_mAmetrine_3_00_256_cell	measure	TRUE	TRUE	TRUE	TRUE	FALSE
513	Texture_SumAverage_mAmetrine_3_01_256_cell	measure	TRUE	TRUE	TRUE	TRUE	FALSE
514	Texture_SumAverage_mAmetrine_3_02_256_cell	measure	TRUE	TRUE	TRUE	TRUE	FALSE
515	Texture_SumAverage_mAmetrine_3_03_256_cell	measure	TRUE	TRUE	TRUE	TRUE	FALSE
516	Texture_SumAverage_mScarlet_3_00_256_cell	measure	TRUE	TRUE	FALSE	FALSE	FALSE
517	Texture_SumAverage_mScarlet_3_01_256_cell	measure	TRUE	TRUE	FALSE	FALSE	FALSE
518	Texture_SumAverage_mScarlet_3_02_256_cell	measure	TRUE	TRUE	FALSE	FALSE	FALSE
519	Texture_SumAverage_mScarlet_3_03_256_cell	measure	TRUE	TRUE	FALSE	FALSE	FALSE
520	Texture_SumAverage_miRFP_3_00_256_cell	measure	TRUE	TRUE	TRUE	TRUE	FALSE
521	Texture_SumAverage_miRFP_3_01_256_cell	measure	TRUE	TRUE	TRUE	TRUE	FALSE
522	Texture_SumAverage_miRFP_3_02_256_cell	measure	TRUE	TRUE	TRUE	TRUE	FALSE
523	Texture_SumAverage_miRFP_3_03_256_cell	measure	TRUE	TRUE	TRUE	TRUE	FALSE
524	Texture_SumEntropy_BFP_3_00_256_cell	measure	TRUE	TRUE	TRUE	TRUE	TRUE
525	Texture_SumEntropy_BFP_3_01_256_cell	measure	TRUE	TRUE	TRUE	TRUE	TRUE
526	Texture_SumEntropy_BFP_3_02_256_cell	measure	TRUE	TRUE	TRUE	TRUE	TRUE
527	Texture_SumEntropy_BFP_3_03_256_cell	measure	TRUE	TRUE	TRUE	TRUE	TRUE
528	Texture_SumEntropy_GFP_3_00_256_cell	measure	TRUE	FALSE	TRUE	FALSE	FALSE
529	Texture_SumEntropy_GFP_3_01_256_cell	measure	TRUE	FALSE	TRUE	FALSE	FALSE
530	Texture_SumEntropy_GFP_3_02_256_cell	measure	TRUE	FALSE	TRUE	FALSE	FALSE
531	Texture_SumEntropy_GFP_3_03_256_cell	measure	TRUE	FALSE	TRUE	FALSE	FALSE
532	Texture_SumEntropy_mAmetrine_3_00_256_cell	measure	TRUE	TRUE	TRUE	TRUE	FALSE
533	Texture_SumEntropy_mAmetrine_3_01_256_cell	measure	TRUE	TRUE	TRUE	TRUE	FALSE
534	Texture_SumEntropy_mAmetrine_3_02_256_cell	measure	TRUE	TRUE	TRUE	TRUE	FALSE
535	Texture_SumEntropy_mAmetrine_3_03_256_cell	measure	TRUE	TRUE	TRUE	TRUE	FALSE
536	Texture_SumEntropy_mScarlet_3_00_256_cell	measure	TRUE	TRUE	FALSE	FALSE	FALSE
537	Texture_SumEntropy_mScarlet_3_01_256_cell	measure	TRUE	TRUE	FALSE	FALSE	FALSE
538	Texture_SumEntropy_mScarlet_3_02_256_cell	measure	TRUE	TRUE	FALSE	FALSE	FALSE
539	Texture_SumEntropy_mScarlet_3_03_256_cell	measure	TRUE	TRUE	FALSE	FALSE	FALSE
540	Texture_SumEntropy_miRFP_3_00_256_cell	measure	TRUE	TRUE	TRUE	TRUE	FALSE
541	Texture_SumEntropy_miRFP_3_01_256_cell	measure	TRUE	TRUE	TRUE	TRUE	FALSE
542	Texture_SumEntropy_miRFP_3_02_256_cell	measure	TRUE	TRUE	TRUE	TRUE	FALSE
543	Texture_SumEntropy_miRFP_3_03_256_cell	measure	TRUE	TRUE	TRUE	TRUE	FALSE
544	Texture_SumVariance_BFP_3_00_256_cell	measure	TRUE	TRUE	TRUE	TRUE	TRUE
545	Texture_SumVariance_BFP_3_01_256_cell	measure	TRUE	TRUE	TRUE	TRUE	TRUE
546	Texture_SumVariance_BFP_3_02_256_cell	measure	TRUE	TRUE	TRUE	TRUE	TRUE
547	Texture_SumVariance_BFP_3_03_256_cell	measure	TRUE	TRUE	TRUE	TRUE	TRUE
548	Texture_SumVariance_GFP_3_00_256_cell	measure	TRUE	FALSE	TRUE	FALSE	FALSE
549	Texture_SumVariance_GFP_3_01_256_cell	measure	TRUE	FALSE	TRUE	FALSE	FALSE
550	Texture_SumVariance_GFP_3_02_256_cell	measure	TRUE	FALSE	TRUE	FALSE	FALSE
551	Texture_SumVariance_GFP_3_03_256_cell	measure	TRUE	FALSE	TRUE	FALSE	FALSE
552	Texture_SumVariance_mAmetrine_3_00_256_cell	measure	TRUE	TRUE	TRUE	TRUE	FALSE
553	Texture_SumVariance_mAmetrine_3_01_256_cell	measure	TRUE	TRUE	TRUE	TRUE	FALSE
554	Texture_SumVariance_mAmetrine_3_02_256_cell	measure	TRUE	TRUE	TRUE	TRUE	FALSE
555	Texture_SumVariance_mAmetrine_3_03_256_cell	measure	TRUE	TRUE	TRUE	TRUE	FALSE
556	Texture_SumVariance_mScarlet_3_00_256_cell	measure	TRUE	TRUE	FALSE	FALSE	FALSE
557	Texture_SumVariance_mScarlet_3_01_256_cell	measure	TRUE	TRUE	FALSE	FALSE	FALSE
558	Texture_SumVariance_mScarlet_3_02_256_cell	measure	TRUE	TRUE	FALSE	FALSE	FALSE
559	Texture_SumVariance_mScarlet_3_03_256_cell	measure	TRUE	TRUE	FALSE	FALSE	FALSE
560	Texture_SumVariance_miRFP_3_00_256_cell	measure	TRUE	TRUE	TRUE	TRUE	FALSE
561	Texture_SumVariance_miRFP_3_01_256_cell	measure	TRUE	TRUE	TRUE	TRUE	FALSE
562	Texture_SumVariance_miRFP_3_02_256_cell	measure	TRUE	TRUE	TRUE	TRUE	FALSE
563	Texture_SumVariance_miRFP_3_03_256_cell	measure	TRUE	TRUE	TRUE	TRUE	FALSE
564	Texture_Variance_BFP_3_00_256_cell	measure	TRUE	TRUE	TRUE	TRUE	TRUE
565	Texture_Variance_BFP_3_01_256_cell	measure	TRUE	TRUE	TRUE	TRUE	TRUE
566	Texture_Variance_BFP_3_02_256_cell	measure	TRUE	TRUE	TRUE	TRUE	TRUE
567	Texture_Variance_BFP_3_03_256_cell	measure	TRUE	TRUE	TRUE	TRUE	TRUE
568	Texture_Variance_GFP_3_00_256_cell	measure	TRUE	FALSE	TRUE	FALSE	FALSE
569	Texture_Variance_GFP_3_01_256_cell	measure	TRUE	FALSE	TRUE	FALSE	FALSE
570	Texture_Variance_GFP_3_02_256_cell	measure	TRUE	FALSE	TRUE	FALSE	FALSE
571	Texture_Variance_GFP_3_03_256_cell	measure	TRUE	FALSE	TRUE	FALSE	FALSE
572	Texture_Variance_mAmetrine_3_00_256_cell	measure	TRUE	TRUE	TRUE	TRUE	FALSE
573	Texture_Variance_mAmetrine_3_01_256_cell	measure	TRUE	TRUE	TRUE	TRUE	FALSE
574	Texture_Variance_mAmetrine_3_02_256_cell	measure	TRUE	TRUE	TRUE	TRUE	FALSE
575	Texture_Variance_mAmetrine_3_03_256_cell	measure	TRUE	TRUE	TRUE	TRUE	FALSE
576	Texture_Variance_mScarlet_3_00_256_cell	measure	TRUE	TRUE	FALSE	FALSE	FALSE
577	Texture_Variance_mScarlet_3_01_256_cell	measure	TRUE	TRUE	FALSE	FALSE	FALSE
578	Texture_Variance_mScarlet_3_02_256_cell	measure	TRUE	TRUE	FALSE	FALSE	FALSE
579	Texture_Variance_mScarlet_3_03_256_cell	measure	TRUE	TRUE	FALSE	FALSE	FALSE
580	Texture_Variance_miRFP_3_00_256_cell	measure	TRUE	TRUE	TRUE	TRUE	FALSE
581	Texture_Variance_miRFP_3_01_256_cell	measure	TRUE	TRUE	TRUE	TRUE	FALSE
582	Texture_Variance_miRFP_3_02_256_cell	measure	TRUE	TRUE	TRUE	TRUE	FALSE
583	Texture_Variance_miRFP_3_03_256_cell	measure	TRUE	TRUE	TRUE	TRUE	FALSE
584	Correlation_Correlation_BFP_GFP_nucleus	measure	TRUE	FALSE	TRUE	FALSE	FALSE
585	Correlation_Correlation_BFP_mAmetrine_nucleus	measure	TRUE	TRUE	TRUE	TRUE	FALSE
586	Correlation_Correlation_BFP_mScarlet_nucleus	measure	TRUE	TRUE	FALSE	FALSE	FALSE
587	Correlation_Correlation_BFP_miRFP_nucleus	measure	TRUE	TRUE	TRUE	TRUE	FALSE
588	Correlation_Correlation_GFP_mAmetrine_nucleus	measure	TRUE	FALSE	TRUE	FALSE	FALSE
589	Correlation_Correlation_GFP_mScarlet_nucleus	measure	TRUE	FALSE	FALSE	FALSE	FALSE
590	Correlation_Correlation_GFP_miRFP_nucleus	measure	TRUE	FALSE	TRUE	FALSE	FALSE
591	Correlation_Correlation_mAmetrine_mScarlet_nucleus	measure	TRUE	TRUE	FALSE	FALSE	FALSE
592	Correlation_Correlation_mAmetrine_miRFP_nucleus	measure	TRUE	TRUE	TRUE	TRUE	FALSE
593	Correlation_Correlation_mScarlet_miRFP_nucleus	measure	TRUE	TRUE	FALSE	FALSE	FALSE
594	Correlation_Manders_BFP_GFP_nucleus	measure	TRUE	FALSE	TRUE	FALSE	FALSE
595	Correlation_Manders_BFP_mAmetrine_nucleus	measure	TRUE	TRUE	TRUE	TRUE	FALSE
596	Correlation_Manders_BFP_mScarlet_nucleus	measure	TRUE	TRUE	FALSE	FALSE	FALSE
597	Correlation_Manders_BFP_miRFP_nucleus	measure	TRUE	TRUE	TRUE	TRUE	FALSE
598	Correlation_Manders_GFP_BFP_nucleus	measure	TRUE	FALSE	TRUE	FALSE	FALSE
599	Correlation_Manders_GFP_mAmetrine_nucleus	measure	TRUE	FALSE	TRUE	FALSE	FALSE
600	Correlation_Manders_GFP_mScarlet_nucleus	measure	TRUE	FALSE	FALSE	FALSE	FALSE
601	Correlation_Manders_GFP_miRFP_nucleus	measure	TRUE	FALSE	TRUE	FALSE	FALSE
602	Correlation_Manders_mAmetrine_BFP_nucleus	measure	TRUE	TRUE	TRUE	TRUE	FALSE
603	Correlation_Manders_mAmetrine_GFP_nucleus	measure	TRUE	FALSE	TRUE	FALSE	FALSE
604	Correlation_Manders_mAmetrine_mScarlet_nucleus	measure	TRUE	TRUE	FALSE	FALSE	FALSE
605	Correlation_Manders_mAmetrine_miRFP_nucleus	measure	TRUE	TRUE	TRUE	TRUE	FALSE
606	Correlation_Manders_mScarlet_BFP_nucleus	measure	TRUE	TRUE	FALSE	FALSE	FALSE
607	Correlation_Manders_mScarlet_GFP_nucleus	measure	TRUE	FALSE	FALSE	FALSE	FALSE
608	Correlation_Manders_mScarlet_mAmetrine_nucleus	measure	TRUE	TRUE	FALSE	FALSE	FALSE
609	Correlation_Manders_mScarlet_miRFP_nucleus	measure	TRUE	TRUE	FALSE	FALSE	FALSE
610	Correlation_Manders_miRFP_BFP_nucleus	measure	TRUE	TRUE	TRUE	TRUE	FALSE
611	Correlation_Manders_miRFP_GFP_nucleus	measure	TRUE	FALSE	TRUE	FALSE	FALSE
612	Correlation_Manders_miRFP_mAmetrine_nucleus	measure	TRUE	TRUE	TRUE	TRUE	FALSE
613	Correlation_Manders_miRFP_mScarlet_nucleus	measure	TRUE	TRUE	FALSE	FALSE	FALSE
614	Correlation_RWC_BFP_GFP_nucleus	measure	TRUE	FALSE	TRUE	FALSE	FALSE
615	Correlation_RWC_BFP_mAmetrine_nucleus	measure	TRUE	TRUE	TRUE	TRUE	FALSE
616	Correlation_RWC_BFP_mScarlet_nucleus	measure	TRUE	TRUE	FALSE	FALSE	FALSE
617	Correlation_RWC_BFP_miRFP_nucleus	measure	TRUE	TRUE	TRUE	TRUE	FALSE
618	Correlation_RWC_GFP_BFP_nucleus	measure	TRUE	FALSE	TRUE	FALSE	FALSE
619	Correlation_RWC_GFP_mAmetrine_nucleus	measure	TRUE	FALSE	TRUE	FALSE	FALSE
620	Correlation_RWC_GFP_mScarlet_nucleus	measure	TRUE	FALSE	FALSE	FALSE	FALSE
621	Correlation_RWC_GFP_miRFP_nucleus	measure	TRUE	FALSE	TRUE	FALSE	FALSE
622	Correlation_RWC_mAmetrine_BFP_nucleus	measure	TRUE	TRUE	TRUE	TRUE	FALSE
623	Correlation_RWC_mAmetrine_GFP_nucleus	measure	TRUE	FALSE	TRUE	FALSE	FALSE
624	Correlation_RWC_mAmetrine_mScarlet_nucleus	measure	TRUE	TRUE	FALSE	FALSE	FALSE
625	Correlation_RWC_mAmetrine_miRFP_nucleus	measure	TRUE	TRUE	TRUE	TRUE	FALSE
626	Correlation_RWC_mScarlet_BFP_nucleus	measure	TRUE	TRUE	FALSE	FALSE	FALSE
627	Correlation_RWC_mScarlet_GFP_nucleus	measure	TRUE	FALSE	FALSE	FALSE	FALSE
628	Correlation_RWC_mScarlet_mAmetrine_nucleus	measure	TRUE	TRUE	FALSE	FALSE	FALSE
629	Correlation_RWC_mScarlet_miRFP_nucleus	measure	TRUE	TRUE	FALSE	FALSE	FALSE
630	Correlation_RWC_miRFP_BFP_nucleus	measure	TRUE	TRUE	TRUE	TRUE	FALSE
631	Correlation_RWC_miRFP_GFP_nucleus	measure	TRUE	FALSE	TRUE	FALSE	FALSE
632	Correlation_RWC_miRFP_mAmetrine_nucleus	measure	TRUE	TRUE	TRUE	TRUE	FALSE
633	Correlation_RWC_miRFP_mScarlet_nucleus	measure	TRUE	TRUE	FALSE	FALSE	FALSE
634	Granularity_10_BFP_nucleus	measure	TRUE	TRUE	TRUE	TRUE	TRUE
635	Granularity_10_GFP_nucleus	measure	TRUE	FALSE	TRUE	FALSE	FALSE
636	Granularity_10_mAmetrine_nucleus	measure	TRUE	TRUE	TRUE	TRUE	FALSE
637	Granularity_10_mScarlet_nucleus	measure	TRUE	TRUE	FALSE	FALSE	FALSE
638	Granularity_10_miRFP_nucleus	measure	TRUE	TRUE	TRUE	TRUE	FALSE
639	Granularity_11_BFP_nucleus	measure	TRUE	TRUE	TRUE	TRUE	TRUE
640	Granularity_11_GFP_nucleus	measure	TRUE	FALSE	TRUE	FALSE	FALSE
641	Granularity_11_mAmetrine_nucleus	measure	TRUE	TRUE	TRUE	TRUE	FALSE
642	Granularity_11_mScarlet_nucleus	measure	TRUE	TRUE	FALSE	FALSE	FALSE
643	Granularity_11_miRFP_nucleus	measure	TRUE	TRUE	TRUE	TRUE	FALSE
644	Granularity_12_BFP_nucleus	measure	TRUE	TRUE	TRUE	TRUE	TRUE
645	Granularity_12_GFP_nucleus	measure	TRUE	FALSE	TRUE	FALSE	FALSE
646	Granularity_12_mAmetrine_nucleus	measure	TRUE	TRUE	TRUE	TRUE	FALSE
647	Granularity_12_mScarlet_nucleus	measure	TRUE	TRUE	FALSE	FALSE	FALSE
648	Granularity_12_miRFP_nucleus	measure	TRUE	TRUE	TRUE	TRUE	FALSE
649	Granularity_13_BFP_nucleus	measure	TRUE	TRUE	TRUE	TRUE	TRUE
650	Granularity_13_GFP_nucleus	measure	TRUE	FALSE	TRUE	FALSE	FALSE
651	Granularity_13_mAmetrine_nucleus	measure	TRUE	TRUE	TRUE	TRUE	FALSE
652	Granularity_13_mScarlet_nucleus	measure	TRUE	TRUE	FALSE	FALSE	FALSE
653	Granularity_13_miRFP_nucleus	measure	TRUE	TRUE	TRUE	TRUE	FALSE
654	Granularity_14_BFP_nucleus	measure	TRUE	TRUE	TRUE	TRUE	TRUE
655	Granularity_14_GFP_nucleus	measure	TRUE	FALSE	TRUE	FALSE	FALSE
656	Granularity_14_mAmetrine_nucleus	measure	TRUE	TRUE	TRUE	TRUE	FALSE
657	Granularity_14_mScarlet_nucleus	measure	TRUE	TRUE	FALSE	FALSE	FALSE
658	Granularity_14_miRFP_nucleus	measure	TRUE	TRUE	TRUE	TRUE	FALSE
659	Granularity_15_BFP_nucleus	measure	TRUE	TRUE	TRUE	TRUE	TRUE
660	Granularity_15_GFP_nucleus	measure	TRUE	FALSE	TRUE	FALSE	FALSE
661	Granularity_15_mAmetrine_nucleus	measure	TRUE	TRUE	TRUE	TRUE	FALSE
662	Granularity_15_mScarlet_nucleus	measure	TRUE	TRUE	FALSE	FALSE	FALSE
663	Granularity_15_miRFP_nucleus	measure	TRUE	TRUE	TRUE	TRUE	FALSE
664	Granularity_16_BFP_nucleus	measure	TRUE	TRUE	TRUE	TRUE	TRUE
665	Granularity_16_GFP_nucleus	measure	TRUE	FALSE	TRUE	FALSE	FALSE
666	Granularity_16_mAmetrine_nucleus	measure	TRUE	TRUE	TRUE	TRUE	FALSE
667	Granularity_16_mScarlet_nucleus	measure	TRUE	TRUE	FALSE	FALSE	FALSE
668	Granularity_16_miRFP_nucleus	measure	TRUE	TRUE	TRUE	TRUE	FALSE
669	Granularity_1_BFP_nucleus	measure	TRUE	TRUE	TRUE	TRUE	TRUE
670	Granularity_1_GFP_nucleus	measure	TRUE	FALSE	TRUE	FALSE	FALSE
671	Granularity_1_mAmetrine_nucleus	measure	TRUE	TRUE	TRUE	TRUE	FALSE
672	Granularity_1_mScarlet_nucleus	measure	TRUE	TRUE	FALSE	FALSE	FALSE
673	Granularity_1_miRFP_nucleus	measure	TRUE	TRUE	TRUE	TRUE	FALSE
674	Granularity_2_BFP_nucleus	measure	TRUE	TRUE	TRUE	TRUE	TRUE
675	Granularity_2_GFP_nucleus	measure	TRUE	FALSE	TRUE	FALSE	FALSE
676	Granularity_2_mAmetrine_nucleus	measure	TRUE	TRUE	TRUE	TRUE	FALSE
677	Granularity_2_mScarlet_nucleus	measure	TRUE	TRUE	FALSE	FALSE	FALSE
678	Granularity_2_miRFP_nucleus	measure	TRUE	TRUE	TRUE	TRUE	FALSE
679	Granularity_3_BFP_nucleus	measure	TRUE	TRUE	TRUE	TRUE	TRUE
680	Granularity_3_GFP_nucleus	measure	TRUE	FALSE	TRUE	FALSE	FALSE
681	Granularity_3_mAmetrine_nucleus	measure	TRUE	TRUE	TRUE	TRUE	FALSE
682	Granularity_3_mScarlet_nucleus	measure	TRUE	TRUE	FALSE	FALSE	FALSE
683	Granularity_3_miRFP_nucleus	measure	TRUE	TRUE	TRUE	TRUE	FALSE
684	Granularity_4_BFP_nucleus	measure	TRUE	TRUE	TRUE	TRUE	TRUE
685	Granularity_4_GFP_nucleus	measure	TRUE	FALSE	TRUE	FALSE	FALSE
686	Granularity_4_mAmetrine_nucleus	measure	TRUE	TRUE	TRUE	TRUE	FALSE
687	Granularity_4_mScarlet_nucleus	measure	TRUE	TRUE	FALSE	FALSE	FALSE
688	Granularity_4_miRFP_nucleus	measure	TRUE	TRUE	TRUE	TRUE	FALSE
689	Granularity_5_BFP_nucleus	measure	TRUE	TRUE	TRUE	TRUE	TRUE
690	Granularity_5_GFP_nucleus	measure	TRUE	FALSE	TRUE	FALSE	FALSE
691	Granularity_5_mAmetrine_nucleus	measure	TRUE	TRUE	TRUE	TRUE	FALSE
692	Granularity_5_mScarlet_nucleus	measure	TRUE	TRUE	FALSE	FALSE	FALSE
693	Granularity_5_miRFP_nucleus	measure	TRUE	TRUE	TRUE	TRUE	FALSE
694	Granularity_6_BFP_nucleus	measure	TRUE	TRUE	TRUE	TRUE	TRUE
695	Granularity_6_GFP_nucleus	measure	TRUE	FALSE	TRUE	FALSE	FALSE
696	Granularity_6_mAmetrine_nucleus	measure	TRUE	TRUE	TRUE	TRUE	FALSE
697	Granularity_6_mScarlet_nucleus	measure	TRUE	TRUE	FALSE	FALSE	FALSE
698	Granularity_6_miRFP_nucleus	measure	TRUE	TRUE	TRUE	TRUE	FALSE
699	Granularity_7_BFP_nucleus	measure	TRUE	TRUE	TRUE	TRUE	TRUE
700	Granularity_7_GFP_nucleus	measure	TRUE	FALSE	TRUE	FALSE	FALSE
701	Granularity_7_mAmetrine_nucleus	measure	TRUE	TRUE	TRUE	TRUE	FALSE
702	Granularity_7_mScarlet_nucleus	measure	TRUE	TRUE	FALSE	FALSE	FALSE
703	Granularity_7_miRFP_nucleus	measure	TRUE	TRUE	TRUE	TRUE	FALSE
704	Granularity_8_BFP_nucleus	measure	TRUE	TRUE	TRUE	TRUE	TRUE
705	Granularity_8_GFP_nucleus	measure	TRUE	FALSE	TRUE	FALSE	FALSE
706	Granularity_8_mAmetrine_nucleus	measure	TRUE	TRUE	TRUE	TRUE	FALSE
707	Granularity_8_mScarlet_nucleus	measure	TRUE	TRUE	FALSE	FALSE	FALSE
708	Granularity_8_miRFP_nucleus	measure	TRUE	TRUE	TRUE	TRUE	FALSE
709	Granularity_9_BFP_nucleus	measure	TRUE	TRUE	TRUE	TRUE	TRUE
710	Granularity_9_GFP_nucleus	measure	TRUE	FALSE	TRUE	FALSE	FALSE
711	Granularity_9_mAmetrine_nucleus	measure	TRUE	TRUE	TRUE	TRUE	FALSE
712	Granularity_9_mScarlet_nucleus	measure	TRUE	TRUE	FALSE	FALSE	FALSE
713	Granularity_9_miRFP_nucleus	measure	TRUE	TRUE	TRUE	TRUE	FALSE
714	Intensity_IntegratedIntensityEdge_BFP_nucleus	measure	TRUE	TRUE	TRUE	TRUE	TRUE
715	Intensity_IntegratedIntensityEdge_GFP_nucleus	measure	TRUE	FALSE	TRUE	FALSE	FALSE
716	Intensity_IntegratedIntensityEdge_mAmetrine_nucleus	measure	TRUE	TRUE	TRUE	TRUE	FALSE
717	Intensity_IntegratedIntensityEdge_mScarlet_nucleus	measure	TRUE	TRUE	FALSE	FALSE	FALSE
718	Intensity_IntegratedIntensityEdge_miRFP_nucleus	measure	TRUE	TRUE	TRUE	TRUE	FALSE
719	Intensity_IntegratedIntensity_BFP_nucleus	measure	TRUE	TRUE	TRUE	TRUE	TRUE
720	Intensity_IntegratedIntensity_GFP_nucleus	measure	TRUE	FALSE	TRUE	FALSE	FALSE
721	Intensity_IntegratedIntensity_mAmetrine_nucleus	measure	TRUE	TRUE	TRUE	TRUE	FALSE
722	Intensity_IntegratedIntensity_mScarlet_nucleus	measure	TRUE	TRUE	FALSE	FALSE	FALSE
723	Intensity_IntegratedIntensity_miRFP_nucleus	measure	TRUE	TRUE	TRUE	TRUE	FALSE
724	Intensity_LowerQuartileIntensity_BFP_nucleus	measure	TRUE	TRUE	TRUE	TRUE	TRUE
725	Intensity_LowerQuartileIntensity_GFP_nucleus	measure	TRUE	FALSE	TRUE	FALSE	FALSE
726	Intensity_LowerQuartileIntensity_mAmetrine_nucleus	measure	TRUE	TRUE	TRUE	TRUE	FALSE
727	Intensity_LowerQuartileIntensity_mScarlet_nucleus	measure	TRUE	TRUE	FALSE	FALSE	FALSE
728	Intensity_LowerQuartileIntensity_miRFP_nucleus	measure	TRUE	TRUE	TRUE	TRUE	FALSE
729	Intensity_MADIntensity_BFP_nucleus	measure	TRUE	TRUE	TRUE	TRUE	TRUE
730	Intensity_MADIntensity_GFP_nucleus	measure	TRUE	FALSE	TRUE	FALSE	FALSE
731	Intensity_MADIntensity_mAmetrine_nucleus	measure	TRUE	TRUE	TRUE	TRUE	FALSE
732	Intensity_MADIntensity_mScarlet_nucleus	measure	TRUE	TRUE	FALSE	FALSE	FALSE
733	Intensity_MADIntensity_miRFP_nucleus	measure	TRUE	TRUE	TRUE	TRUE	FALSE
734	Intensity_MassDisplacement_BFP_nucleus	measure	TRUE	TRUE	TRUE	TRUE	TRUE
735	Intensity_MassDisplacement_GFP_nucleus	measure	TRUE	FALSE	TRUE	FALSE	FALSE
736	Intensity_MassDisplacement_mAmetrine_nucleus	measure	TRUE	TRUE	TRUE	TRUE	FALSE
737	Intensity_MassDisplacement_mScarlet_nucleus	measure	TRUE	TRUE	FALSE	FALSE	FALSE
738	Intensity_MassDisplacement_miRFP_nucleus	measure	TRUE	TRUE	TRUE	TRUE	FALSE
739	Intensity_MaxIntensityEdge_BFP_nucleus	measure	TRUE	TRUE	TRUE	TRUE	TRUE
740	Intensity_MaxIntensityEdge_GFP_nucleus	measure	TRUE	FALSE	TRUE	FALSE	FALSE
741	Intensity_MaxIntensityEdge_mAmetrine_nucleus	measure	TRUE	TRUE	TRUE	TRUE	FALSE
742	Intensity_MaxIntensityEdge_mScarlet_nucleus	measure	TRUE	TRUE	FALSE	FALSE	FALSE
743	Intensity_MaxIntensityEdge_miRFP_nucleus	measure	TRUE	TRUE	TRUE	TRUE	FALSE
744	Intensity_MaxIntensity_BFP_nucleus	measure	TRUE	TRUE	TRUE	TRUE	TRUE
745	Intensity_MaxIntensity_GFP_nucleus	measure	TRUE	FALSE	TRUE	FALSE	FALSE
746	Intensity_MaxIntensity_mAmetrine_nucleus	measure	TRUE	TRUE	TRUE	TRUE	FALSE
747	Intensity_MaxIntensity_mScarlet_nucleus	measure	TRUE	TRUE	FALSE	FALSE	FALSE
748	Intensity_MaxIntensity_miRFP_nucleus	measure	TRUE	TRUE	TRUE	TRUE	FALSE
749	Intensity_MeanIntensityEdge_BFP_nucleus	measure	TRUE	TRUE	TRUE	TRUE	TRUE
750	Intensity_MeanIntensityEdge_GFP_nucleus	measure	TRUE	FALSE	TRUE	FALSE	FALSE
751	Intensity_MeanIntensityEdge_mAmetrine_nucleus	measure	TRUE	TRUE	TRUE	TRUE	FALSE
752	Intensity_MeanIntensityEdge_mScarlet_nucleus	measure	TRUE	TRUE	FALSE	FALSE	FALSE
753	Intensity_MeanIntensityEdge_miRFP_nucleus	measure	TRUE	TRUE	TRUE	TRUE	FALSE
754	Intensity_MeanIntensity_BFP_nucleus	measure	TRUE	TRUE	TRUE	TRUE	TRUE
755	Intensity_MeanIntensity_GFP_nucleus	measure	TRUE	FALSE	TRUE	FALSE	FALSE
756	Intensity_MeanIntensity_mAmetrine_nucleus	measure	TRUE	TRUE	TRUE	TRUE	FALSE
757	Intensity_MeanIntensity_mScarlet_nucleus	measure	TRUE	TRUE	FALSE	FALSE	FALSE
758	Intensity_MeanIntensity_miRFP_nucleus	measure	TRUE	TRUE	TRUE	TRUE	FALSE
759	Intensity_MedianIntensity_BFP_nucleus	measure	TRUE	TRUE	TRUE	TRUE	TRUE
760	Intensity_MedianIntensity_GFP_nucleus	measure	TRUE	FALSE	TRUE	FALSE	FALSE
761	Intensity_MedianIntensity_mAmetrine_nucleus	measure	TRUE	TRUE	TRUE	TRUE	FALSE
762	Intensity_MedianIntensity_mScarlet_nucleus	measure	TRUE	TRUE	FALSE	FALSE	FALSE
763	Intensity_MedianIntensity_miRFP_nucleus	measure	TRUE	TRUE	TRUE	TRUE	FALSE
764	Intensity_MinIntensityEdge_BFP_nucleus	measure	TRUE	TRUE	TRUE	TRUE	TRUE
765	Intensity_MinIntensityEdge_GFP_nucleus	measure	TRUE	FALSE	TRUE	FALSE	FALSE
766	Intensity_MinIntensityEdge_mAmetrine_nucleus	measure	TRUE	TRUE	TRUE	TRUE	FALSE
767	Intensity_MinIntensityEdge_mScarlet_nucleus	measure	TRUE	TRUE	FALSE	FALSE	FALSE
768	Intensity_MinIntensityEdge_miRFP_nucleus	measure	TRUE	TRUE	TRUE	TRUE	FALSE
769	Intensity_MinIntensity_BFP_nucleus	measure	TRUE	TRUE	TRUE	TRUE	TRUE
770	Intensity_MinIntensity_GFP_nucleus	measure	TRUE	FALSE	TRUE	FALSE	FALSE
771	Intensity_MinIntensity_mAmetrine_nucleus	measure	TRUE	TRUE	TRUE	TRUE	FALSE
772	Intensity_MinIntensity_mScarlet_nucleus	measure	TRUE	TRUE	FALSE	FALSE	FALSE
773	Intensity_MinIntensity_miRFP_nucleus	measure	TRUE	TRUE	TRUE	TRUE	FALSE
774	Intensity_StdIntensityEdge_BFP_nucleus	measure	TRUE	TRUE	TRUE	TRUE	TRUE
775	Intensity_StdIntensityEdge_GFP_nucleus	measure	TRUE	FALSE	TRUE	FALSE	FALSE
776	Intensity_StdIntensityEdge_mAmetrine_nucleus	measure	TRUE	TRUE	TRUE	TRUE	FALSE
777	Intensity_StdIntensityEdge_mScarlet_nucleus	measure	TRUE	TRUE	FALSE	FALSE	FALSE
778	Intensity_StdIntensityEdge_miRFP_nucleus	measure	TRUE	TRUE	TRUE	TRUE	FALSE
779	Intensity_StdIntensity_BFP_nucleus	measure	TRUE	TRUE	TRUE	TRUE	TRUE
780	Intensity_StdIntensity_GFP_nucleus	measure	TRUE	FALSE	TRUE	FALSE	FALSE
781	Intensity_StdIntensity_mAmetrine_nucleus	measure	TRUE	TRUE	TRUE	TRUE	FALSE
782	Intensity_StdIntensity_mScarlet_nucleus	measure	TRUE	TRUE	FALSE	FALSE	FALSE
783	Intensity_StdIntensity_miRFP_nucleus	measure	TRUE	TRUE	TRUE	TRUE	FALSE
784	Intensity_UpperQuartileIntensity_BFP_nucleus	measure	TRUE	TRUE	TRUE	TRUE	TRUE
785	Intensity_UpperQuartileIntensity_GFP_nucleus	measure	TRUE	FALSE	TRUE	FALSE	FALSE
786	Intensity_UpperQuartileIntensity_mAmetrine_nucleus	measure	TRUE	TRUE	TRUE	TRUE	FALSE
787	Intensity_UpperQuartileIntensity_mScarlet_nucleus	measure	TRUE	TRUE	FALSE	FALSE	FALSE
788	Intensity_UpperQuartileIntensity_miRFP_nucleus	measure	TRUE	TRUE	TRUE	TRUE	FALSE
789	Texture_AngularSecondMoment_BFP_3_00_256_nucleus	measure	TRUE	TRUE	TRUE	TRUE	TRUE
790	Texture_AngularSecondMoment_BFP_3_01_256_nucleus	measure	TRUE	TRUE	TRUE	TRUE	TRUE
791	Texture_AngularSecondMoment_BFP_3_02_256_nucleus	measure	TRUE	TRUE	TRUE	TRUE	TRUE
792	Texture_AngularSecondMoment_BFP_3_03_256_nucleus	measure	TRUE	TRUE	TRUE	TRUE	TRUE
793	Texture_AngularSecondMoment_GFP_3_00_256_nucleus	measure	TRUE	FALSE	TRUE	FALSE	FALSE
794	Texture_AngularSecondMoment_GFP_3_01_256_nucleus	measure	TRUE	FALSE	TRUE	FALSE	FALSE
795	Texture_AngularSecondMoment_GFP_3_02_256_nucleus	measure	TRUE	FALSE	TRUE	FALSE	FALSE
796	Texture_AngularSecondMoment_GFP_3_03_256_nucleus	measure	TRUE	FALSE	TRUE	FALSE	FALSE
797	Texture_AngularSecondMoment_mAmetrine_3_00_256_nucleus	measure	TRUE	TRUE	TRUE	TRUE	FALSE
798	Texture_AngularSecondMoment_mAmetrine_3_01_256_nucleus	measure	TRUE	TRUE	TRUE	TRUE	FALSE
799	Texture_AngularSecondMoment_mAmetrine_3_02_256_nucleus	measure	TRUE	TRUE	TRUE	TRUE	FALSE
800	Texture_AngularSecondMoment_mAmetrine_3_03_256_nucleus	measure	TRUE	TRUE	TRUE	TRUE	FALSE
801	Texture_AngularSecondMoment_mScarlet_3_00_256_nucleus	measure	TRUE	TRUE	FALSE	FALSE	FALSE
802	Texture_AngularSecondMoment_mScarlet_3_01_256_nucleus	measure	TRUE	TRUE	FALSE	FALSE	FALSE
803	Texture_AngularSecondMoment_mScarlet_3_02_256_nucleus	measure	TRUE	TRUE	FALSE	FALSE	FALSE
804	Texture_AngularSecondMoment_mScarlet_3_03_256_nucleus	measure	TRUE	TRUE	FALSE	FALSE	FALSE
805	Texture_AngularSecondMoment_miRFP_3_00_256_nucleus	measure	TRUE	TRUE	TRUE	TRUE	FALSE
806	Texture_AngularSecondMoment_miRFP_3_01_256_nucleus	measure	TRUE	TRUE	TRUE	TRUE	FALSE
807	Texture_AngularSecondMoment_miRFP_3_02_256_nucleus	measure	TRUE	TRUE	TRUE	TRUE	FALSE
808	Texture_AngularSecondMoment_miRFP_3_03_256_nucleus	measure	TRUE	TRUE	TRUE	TRUE	FALSE
809	Texture_Contrast_BFP_3_00_256_nucleus	measure	TRUE	TRUE	TRUE	TRUE	TRUE
810	Texture_Contrast_BFP_3_01_256_nucleus	measure	TRUE	TRUE	TRUE	TRUE	TRUE
811	Texture_Contrast_BFP_3_02_256_nucleus	measure	TRUE	TRUE	TRUE	TRUE	TRUE
812	Texture_Contrast_BFP_3_03_256_nucleus	measure	TRUE	TRUE	TRUE	TRUE	TRUE
813	Texture_Contrast_GFP_3_00_256_nucleus	measure	TRUE	FALSE	TRUE	FALSE	FALSE
814	Texture_Contrast_GFP_3_01_256_nucleus	measure	TRUE	FALSE	TRUE	FALSE	FALSE
815	Texture_Contrast_GFP_3_02_256_nucleus	measure	TRUE	FALSE	TRUE	FALSE	FALSE
816	Texture_Contrast_GFP_3_03_256_nucleus	measure	TRUE	FALSE	TRUE	FALSE	FALSE
817	Texture_Contrast_mAmetrine_3_00_256_nucleus	measure	TRUE	TRUE	TRUE	TRUE	FALSE
818	Texture_Contrast_mAmetrine_3_01_256_nucleus	measure	TRUE	TRUE	TRUE	TRUE	FALSE
819	Texture_Contrast_mAmetrine_3_02_256_nucleus	measure	TRUE	TRUE	TRUE	TRUE	FALSE
820	Texture_Contrast_mAmetrine_3_03_256_nucleus	measure	TRUE	TRUE	TRUE	TRUE	FALSE
821	Texture_Contrast_mScarlet_3_00_256_nucleus	measure	TRUE	TRUE	FALSE	FALSE	FALSE
822	Texture_Contrast_mScarlet_3_01_256_nucleus	measure	TRUE	TRUE	FALSE	FALSE	FALSE
823	Texture_Contrast_mScarlet_3_02_256_nucleus	measure	TRUE	TRUE	FALSE	FALSE	FALSE
824	Texture_Contrast_mScarlet_3_03_256_nucleus	measure	TRUE	TRUE	FALSE	FALSE	FALSE
825	Texture_Contrast_miRFP_3_00_256_nucleus	measure	TRUE	TRUE	TRUE	TRUE	FALSE
826	Texture_Contrast_miRFP_3_01_256_nucleus	measure	TRUE	TRUE	TRUE	TRUE	FALSE
827	Texture_Contrast_miRFP_3_02_256_nucleus	measure	TRUE	TRUE	TRUE	TRUE	FALSE
828	Texture_Contrast_miRFP_3_03_256_nucleus	measure	TRUE	TRUE	TRUE	TRUE	FALSE
829	Texture_Correlation_BFP_3_00_256_nucleus	measure	TRUE	TRUE	TRUE	TRUE	TRUE
830	Texture_Correlation_BFP_3_01_256_nucleus	measure	TRUE	TRUE	TRUE	TRUE	TRUE
831	Texture_Correlation_BFP_3_02_256_nucleus	measure	TRUE	TRUE	TRUE	TRUE	TRUE
832	Texture_Correlation_BFP_3_03_256_nucleus	measure	TRUE	TRUE	TRUE	TRUE	TRUE
833	Texture_Correlation_GFP_3_00_256_nucleus	measure	TRUE	FALSE	TRUE	FALSE	FALSE
834	Texture_Correlation_GFP_3_01_256_nucleus	measure	TRUE	FALSE	TRUE	FALSE	FALSE
835	Texture_Correlation_GFP_3_02_256_nucleus	measure	TRUE	FALSE	TRUE	FALSE	FALSE
836	Texture_Correlation_GFP_3_03_256_nucleus	measure	TRUE	FALSE	TRUE	FALSE	FALSE
837	Texture_Correlation_mAmetrine_3_00_256_nucleus	measure	TRUE	TRUE	TRUE	TRUE	FALSE
838	Texture_Correlation_mAmetrine_3_01_256_nucleus	measure	TRUE	TRUE	TRUE	TRUE	FALSE
839	Texture_Correlation_mAmetrine_3_02_256_nucleus	measure	TRUE	TRUE	TRUE	TRUE	FALSE
840	Texture_Correlation_mAmetrine_3_03_256_nucleus	measure	TRUE	TRUE	TRUE	TRUE	FALSE
841	Texture_Correlation_mScarlet_3_00_256_nucleus	measure	TRUE	TRUE	FALSE	FALSE	FALSE
842	Texture_Correlation_mScarlet_3_01_256_nucleus	measure	TRUE	TRUE	FALSE	FALSE	FALSE
843	Texture_Correlation_mScarlet_3_02_256_nucleus	measure	TRUE	TRUE	FALSE	FALSE	FALSE
844	Texture_Correlation_mScarlet_3_03_256_nucleus	measure	TRUE	TRUE	FALSE	FALSE	FALSE
845	Texture_Correlation_miRFP_3_00_256_nucleus	measure	TRUE	TRUE	TRUE	TRUE	FALSE
846	Texture_Correlation_miRFP_3_01_256_nucleus	measure	TRUE	TRUE	TRUE	TRUE	FALSE
847	Texture_Correlation_miRFP_3_02_256_nucleus	measure	TRUE	TRUE	TRUE	TRUE	FALSE
848	Texture_Correlation_miRFP_3_03_256_nucleus	measure	TRUE	TRUE	TRUE	TRUE	FALSE
849	Texture_DifferenceEntropy_BFP_3_00_256_nucleus	measure	TRUE	TRUE	TRUE	TRUE	TRUE
850	Texture_DifferenceEntropy_BFP_3_01_256_nucleus	measure	TRUE	TRUE	TRUE	TRUE	TRUE
851	Texture_DifferenceEntropy_BFP_3_02_256_nucleus	measure	TRUE	TRUE	TRUE	TRUE	TRUE
852	Texture_DifferenceEntropy_BFP_3_03_256_nucleus	measure	TRUE	TRUE	TRUE	TRUE	TRUE
853	Texture_DifferenceEntropy_GFP_3_00_256_nucleus	measure	TRUE	FALSE	TRUE	FALSE	FALSE
854	Texture_DifferenceEntropy_GFP_3_01_256_nucleus	measure	TRUE	FALSE	TRUE	FALSE	FALSE
855	Texture_DifferenceEntropy_GFP_3_02_256_nucleus	measure	TRUE	FALSE	TRUE	FALSE	FALSE
856	Texture_DifferenceEntropy_GFP_3_03_256_nucleus	measure	TRUE	FALSE	TRUE	FALSE	FALSE
857	Texture_DifferenceEntropy_mAmetrine_3_00_256_nucleus	measure	TRUE	TRUE	TRUE	TRUE	FALSE
858	Texture_DifferenceEntropy_mAmetrine_3_01_256_nucleus	measure	TRUE	TRUE	TRUE	TRUE	FALSE
859	Texture_DifferenceEntropy_mAmetrine_3_02_256_nucleus	measure	TRUE	TRUE	TRUE	TRUE	FALSE
860	Texture_DifferenceEntropy_mAmetrine_3_03_256_nucleus	measure	TRUE	TRUE	TRUE	TRUE	FALSE
861	Texture_DifferenceEntropy_mScarlet_3_00_256_nucleus	measure	TRUE	TRUE	FALSE	FALSE	FALSE
862	Texture_DifferenceEntropy_mScarlet_3_01_256_nucleus	measure	TRUE	TRUE	FALSE	FALSE	FALSE
863	Texture_DifferenceEntropy_mScarlet_3_02_256_nucleus	measure	TRUE	TRUE	FALSE	FALSE	FALSE
864	Texture_DifferenceEntropy_mScarlet_3_03_256_nucleus	measure	TRUE	TRUE	FALSE	FALSE	FALSE
865	Texture_DifferenceEntropy_miRFP_3_00_256_nucleus	measure	TRUE	TRUE	TRUE	TRUE	FALSE
866	Texture_DifferenceEntropy_miRFP_3_01_256_nucleus	measure	TRUE	TRUE	TRUE	TRUE	FALSE
867	Texture_DifferenceEntropy_miRFP_3_02_256_nucleus	measure	TRUE	TRUE	TRUE	TRUE	FALSE
868	Texture_DifferenceEntropy_miRFP_3_03_256_nucleus	measure	TRUE	TRUE	TRUE	TRUE	FALSE
869	Texture_DifferenceVariance_BFP_3_00_256_nucleus	measure	TRUE	TRUE	TRUE	TRUE	TRUE
870	Texture_DifferenceVariance_BFP_3_01_256_nucleus	measure	TRUE	TRUE	TRUE	TRUE	TRUE
871	Texture_DifferenceVariance_BFP_3_02_256_nucleus	measure	TRUE	TRUE	TRUE	TRUE	TRUE
872	Texture_DifferenceVariance_BFP_3_03_256_nucleus	measure	TRUE	TRUE	TRUE	TRUE	TRUE
873	Texture_DifferenceVariance_GFP_3_00_256_nucleus	measure	TRUE	FALSE	TRUE	FALSE	FALSE
874	Texture_DifferenceVariance_GFP_3_01_256_nucleus	measure	TRUE	FALSE	TRUE	FALSE	FALSE
875	Texture_DifferenceVariance_GFP_3_02_256_nucleus	measure	TRUE	FALSE	TRUE	FALSE	FALSE
876	Texture_DifferenceVariance_GFP_3_03_256_nucleus	measure	TRUE	FALSE	TRUE	FALSE	FALSE
877	Texture_DifferenceVariance_mAmetrine_3_00_256_nucleus	measure	TRUE	TRUE	TRUE	TRUE	FALSE
878	Texture_DifferenceVariance_mAmetrine_3_01_256_nucleus	measure	TRUE	TRUE	TRUE	TRUE	FALSE
879	Texture_DifferenceVariance_mAmetrine_3_02_256_nucleus	measure	TRUE	TRUE	TRUE	TRUE	FALSE
880	Texture_DifferenceVariance_mAmetrine_3_03_256_nucleus	measure	TRUE	TRUE	TRUE	TRUE	FALSE
881	Texture_DifferenceVariance_mScarlet_3_00_256_nucleus	measure	TRUE	TRUE	FALSE	FALSE	FALSE
882	Texture_DifferenceVariance_mScarlet_3_01_256_nucleus	measure	TRUE	TRUE	FALSE	FALSE	FALSE
883	Texture_DifferenceVariance_mScarlet_3_02_256_nucleus	measure	TRUE	TRUE	FALSE	FALSE	FALSE
884	Texture_DifferenceVariance_mScarlet_3_03_256_nucleus	measure	TRUE	TRUE	FALSE	FALSE	FALSE
885	Texture_DifferenceVariance_miRFP_3_00_256_nucleus	measure	TRUE	TRUE	TRUE	TRUE	FALSE
886	Texture_DifferenceVariance_miRFP_3_01_256_nucleus	measure	TRUE	TRUE	TRUE	TRUE	FALSE
887	Texture_DifferenceVariance_miRFP_3_02_256_nucleus	measure	TRUE	TRUE	TRUE	TRUE	FALSE
888	Texture_DifferenceVariance_miRFP_3_03_256_nucleus	measure	TRUE	TRUE	TRUE	TRUE	FALSE
889	Texture_Entropy_BFP_3_00_256_nucleus	measure	TRUE	TRUE	TRUE	TRUE	TRUE
890	Texture_Entropy_BFP_3_01_256_nucleus	measure	TRUE	TRUE	TRUE	TRUE	TRUE
891	Texture_Entropy_BFP_3_02_256_nucleus	measure	TRUE	TRUE	TRUE	TRUE	TRUE
892	Texture_Entropy_BFP_3_03_256_nucleus	measure	TRUE	TRUE	TRUE	TRUE	TRUE
893	Texture_Entropy_GFP_3_00_256_nucleus	measure	TRUE	FALSE	TRUE	FALSE	FALSE
894	Texture_Entropy_GFP_3_01_256_nucleus	measure	TRUE	FALSE	TRUE	FALSE	FALSE
895	Texture_Entropy_GFP_3_02_256_nucleus	measure	TRUE	FALSE	TRUE	FALSE	FALSE
896	Texture_Entropy_GFP_3_03_256_nucleus	measure	TRUE	FALSE	TRUE	FALSE	FALSE
897	Texture_Entropy_mAmetrine_3_00_256_nucleus	measure	TRUE	TRUE	TRUE	TRUE	FALSE
898	Texture_Entropy_mAmetrine_3_01_256_nucleus	measure	TRUE	TRUE	TRUE	TRUE	FALSE
899	Texture_Entropy_mAmetrine_3_02_256_nucleus	measure	TRUE	TRUE	TRUE	TRUE	FALSE
900	Texture_Entropy_mAmetrine_3_03_256_nucleus	measure	TRUE	TRUE	TRUE	TRUE	FALSE
901	Texture_Entropy_mScarlet_3_00_256_nucleus	measure	TRUE	TRUE	FALSE	FALSE	FALSE
902	Texture_Entropy_mScarlet_3_01_256_nucleus	measure	TRUE	TRUE	FALSE	FALSE	FALSE
903	Texture_Entropy_mScarlet_3_02_256_nucleus	measure	TRUE	TRUE	FALSE	FALSE	FALSE
904	Texture_Entropy_mScarlet_3_03_256_nucleus	measure	TRUE	TRUE	FALSE	FALSE	FALSE
905	Texture_Entropy_miRFP_3_00_256_nucleus	measure	TRUE	TRUE	TRUE	TRUE	FALSE
906	Texture_Entropy_miRFP_3_01_256_nucleus	measure	TRUE	TRUE	TRUE	TRUE	FALSE
907	Texture_Entropy_miRFP_3_02_256_nucleus	measure	TRUE	TRUE	TRUE	TRUE	FALSE
908	Texture_Entropy_miRFP_3_03_256_nucleus	measure	TRUE	TRUE	TRUE	TRUE	FALSE
909	Texture_InfoMeas1_BFP_3_00_256_nucleus	measure	TRUE	TRUE	TRUE	TRUE	TRUE
910	Texture_InfoMeas1_BFP_3_01_256_nucleus	measure	TRUE	TRUE	TRUE	TRUE	TRUE
911	Texture_InfoMeas1_BFP_3_02_256_nucleus	measure	TRUE	TRUE	TRUE	TRUE	TRUE
912	Texture_InfoMeas1_BFP_3_03_256_nucleus	measure	TRUE	TRUE	TRUE	TRUE	TRUE
913	Texture_InfoMeas1_GFP_3_00_256_nucleus	measure	TRUE	FALSE	TRUE	FALSE	FALSE
914	Texture_InfoMeas1_GFP_3_01_256_nucleus	measure	TRUE	FALSE	TRUE	FALSE	FALSE
915	Texture_InfoMeas1_GFP_3_02_256_nucleus	measure	TRUE	FALSE	TRUE	FALSE	FALSE
916	Texture_InfoMeas1_GFP_3_03_256_nucleus	measure	TRUE	FALSE	TRUE	FALSE	FALSE
917	Texture_InfoMeas1_mAmetrine_3_00_256_nucleus	measure	TRUE	TRUE	TRUE	TRUE	FALSE
918	Texture_InfoMeas1_mAmetrine_3_01_256_nucleus	measure	TRUE	TRUE	TRUE	TRUE	FALSE
919	Texture_InfoMeas1_mAmetrine_3_02_256_nucleus	measure	TRUE	TRUE	TRUE	TRUE	FALSE
920	Texture_InfoMeas1_mAmetrine_3_03_256_nucleus	measure	TRUE	TRUE	TRUE	TRUE	FALSE
921	Texture_InfoMeas1_mScarlet_3_00_256_nucleus	measure	TRUE	TRUE	FALSE	FALSE	FALSE
922	Texture_InfoMeas1_mScarlet_3_01_256_nucleus	measure	TRUE	TRUE	FALSE	FALSE	FALSE
923	Texture_InfoMeas1_mScarlet_3_02_256_nucleus	measure	TRUE	TRUE	FALSE	FALSE	FALSE
924	Texture_InfoMeas1_mScarlet_3_03_256_nucleus	measure	TRUE	TRUE	FALSE	FALSE	FALSE
925	Texture_InfoMeas1_miRFP_3_00_256_nucleus	measure	TRUE	TRUE	TRUE	TRUE	FALSE
926	Texture_InfoMeas1_miRFP_3_01_256_nucleus	measure	TRUE	TRUE	TRUE	TRUE	FALSE
927	Texture_InfoMeas1_miRFP_3_02_256_nucleus	measure	TRUE	TRUE	TRUE	TRUE	FALSE
928	Texture_InfoMeas1_miRFP_3_03_256_nucleus	measure	TRUE	TRUE	TRUE	TRUE	FALSE
929	Texture_InfoMeas2_BFP_3_00_256_nucleus	measure	TRUE	TRUE	TRUE	TRUE	TRUE
930	Texture_InfoMeas2_BFP_3_01_256_nucleus	measure	TRUE	TRUE	TRUE	TRUE	TRUE
931	Texture_InfoMeas2_BFP_3_02_256_nucleus	measure	TRUE	TRUE	TRUE	TRUE	TRUE
932	Texture_InfoMeas2_BFP_3_03_256_nucleus	measure	TRUE	TRUE	TRUE	TRUE	TRUE
933	Texture_InfoMeas2_GFP_3_00_256_nucleus	measure	TRUE	FALSE	TRUE	FALSE	FALSE
934	Texture_InfoMeas2_GFP_3_01_256_nucleus	measure	TRUE	FALSE	TRUE	FALSE	FALSE
935	Texture_InfoMeas2_GFP_3_02_256_nucleus	measure	TRUE	FALSE	TRUE	FALSE	FALSE
936	Texture_InfoMeas2_GFP_3_03_256_nucleus	measure	TRUE	FALSE	TRUE	FALSE	FALSE
937	Texture_InfoMeas2_mAmetrine_3_00_256_nucleus	measure	TRUE	TRUE	TRUE	TRUE	FALSE
938	Texture_InfoMeas2_mAmetrine_3_01_256_nucleus	measure	TRUE	TRUE	TRUE	TRUE	FALSE
939	Texture_InfoMeas2_mAmetrine_3_02_256_nucleus	measure	TRUE	TRUE	TRUE	TRUE	FALSE
940	Texture_InfoMeas2_mAmetrine_3_03_256_nucleus	measure	TRUE	TRUE	TRUE	TRUE	FALSE
941	Texture_InfoMeas2_mScarlet_3_00_256_nucleus	measure	TRUE	TRUE	FALSE	FALSE	FALSE
942	Texture_InfoMeas2_mScarlet_3_01_256_nucleus	measure	TRUE	TRUE	FALSE	FALSE	FALSE
943	Texture_InfoMeas2_mScarlet_3_02_256_nucleus	measure	TRUE	TRUE	FALSE	FALSE	FALSE
944	Texture_InfoMeas2_mScarlet_3_03_256_nucleus	measure	TRUE	TRUE	FALSE	FALSE	FALSE
945	Texture_InfoMeas2_miRFP_3_00_256_nucleus	measure	TRUE	TRUE	TRUE	TRUE	FALSE
946	Texture_InfoMeas2_miRFP_3_01_256_nucleus	measure	TRUE	TRUE	TRUE	TRUE	FALSE
947	Texture_InfoMeas2_miRFP_3_02_256_nucleus	measure	TRUE	TRUE	TRUE	TRUE	FALSE
948	Texture_InfoMeas2_miRFP_3_03_256_nucleus	measure	TRUE	TRUE	TRUE	TRUE	FALSE
949	Texture_InverseDifferenceMoment_BFP_3_00_256_nucleus	measure	TRUE	TRUE	TRUE	TRUE	TRUE
950	Texture_InverseDifferenceMoment_BFP_3_01_256_nucleus	measure	TRUE	TRUE	TRUE	TRUE	TRUE
951	Texture_InverseDifferenceMoment_BFP_3_02_256_nucleus	measure	TRUE	TRUE	TRUE	TRUE	TRUE
952	Texture_InverseDifferenceMoment_BFP_3_03_256_nucleus	measure	TRUE	TRUE	TRUE	TRUE	TRUE
953	Texture_InverseDifferenceMoment_GFP_3_00_256_nucleus	measure	TRUE	FALSE	TRUE	FALSE	FALSE
954	Texture_InverseDifferenceMoment_GFP_3_01_256_nucleus	measure	TRUE	FALSE	TRUE	FALSE	FALSE
955	Texture_InverseDifferenceMoment_GFP_3_02_256_nucleus	measure	TRUE	FALSE	TRUE	FALSE	FALSE
956	Texture_InverseDifferenceMoment_GFP_3_03_256_nucleus	measure	TRUE	FALSE	TRUE	FALSE	FALSE
957	Texture_InverseDifferenceMoment_mAmetrine_3_00_256_nucleus	measure	TRUE	TRUE	TRUE	TRUE	FALSE
958	Texture_InverseDifferenceMoment_mAmetrine_3_01_256_nucleus	measure	TRUE	TRUE	TRUE	TRUE	FALSE
959	Texture_InverseDifferenceMoment_mAmetrine_3_02_256_nucleus	measure	TRUE	TRUE	TRUE	TRUE	FALSE
960	Texture_InverseDifferenceMoment_mAmetrine_3_03_256_nucleus	measure	TRUE	TRUE	TRUE	TRUE	FALSE
961	Texture_InverseDifferenceMoment_mScarlet_3_00_256_nucleus	measure	TRUE	TRUE	FALSE	FALSE	FALSE
962	Texture_InverseDifferenceMoment_mScarlet_3_01_256_nucleus	measure	TRUE	TRUE	FALSE	FALSE	FALSE
963	Texture_InverseDifferenceMoment_mScarlet_3_02_256_nucleus	measure	TRUE	TRUE	FALSE	FALSE	FALSE
964	Texture_InverseDifferenceMoment_mScarlet_3_03_256_nucleus	measure	TRUE	TRUE	FALSE	FALSE	FALSE
965	Texture_InverseDifferenceMoment_miRFP_3_00_256_nucleus	measure	TRUE	TRUE	TRUE	TRUE	FALSE
966	Texture_InverseDifferenceMoment_miRFP_3_01_256_nucleus	measure	TRUE	TRUE	TRUE	TRUE	FALSE
967	Texture_InverseDifferenceMoment_miRFP_3_02_256_nucleus	measure	TRUE	TRUE	TRUE	TRUE	FALSE
968	Texture_InverseDifferenceMoment_miRFP_3_03_256_nucleus	measure	TRUE	TRUE	TRUE	TRUE	FALSE
969	Texture_SumAverage_BFP_3_00_256_nucleus	measure	TRUE	TRUE	TRUE	TRUE	TRUE
970	Texture_SumAverage_BFP_3_01_256_nucleus	measure	TRUE	TRUE	TRUE	TRUE	TRUE
971	Texture_SumAverage_BFP_3_02_256_nucleus	measure	TRUE	TRUE	TRUE	TRUE	TRUE
972	Texture_SumAverage_BFP_3_03_256_nucleus	measure	TRUE	TRUE	TRUE	TRUE	TRUE
973	Texture_SumAverage_GFP_3_00_256_nucleus	measure	TRUE	FALSE	TRUE	FALSE	FALSE
974	Texture_SumAverage_GFP_3_01_256_nucleus	measure	TRUE	FALSE	TRUE	FALSE	FALSE
975	Texture_SumAverage_GFP_3_02_256_nucleus	measure	TRUE	FALSE	TRUE	FALSE	FALSE
976	Texture_SumAverage_GFP_3_03_256_nucleus	measure	TRUE	FALSE	TRUE	FALSE	FALSE
977	Texture_SumAverage_mAmetrine_3_00_256_nucleus	measure	TRUE	TRUE	TRUE	TRUE	FALSE
978	Texture_SumAverage_mAmetrine_3_01_256_nucleus	measure	TRUE	TRUE	TRUE	TRUE	FALSE
979	Texture_SumAverage_mAmetrine_3_02_256_nucleus	measure	TRUE	TRUE	TRUE	TRUE	FALSE
980	Texture_SumAverage_mAmetrine_3_03_256_nucleus	measure	TRUE	TRUE	TRUE	TRUE	FALSE
981	Texture_SumAverage_mScarlet_3_00_256_nucleus	measure	TRUE	TRUE	FALSE	FALSE	FALSE
982	Texture_SumAverage_mScarlet_3_01_256_nucleus	measure	TRUE	TRUE	FALSE	FALSE	FALSE
983	Texture_SumAverage_mScarlet_3_02_256_nucleus	measure	TRUE	TRUE	FALSE	FALSE	FALSE
984	Texture_SumAverage_mScarlet_3_03_256_nucleus	measure	TRUE	TRUE	FALSE	FALSE	FALSE
985	Texture_SumAverage_miRFP_3_00_256_nucleus	measure	TRUE	TRUE	TRUE	TRUE	FALSE
986	Texture_SumAverage_miRFP_3_01_256_nucleus	measure	TRUE	TRUE	TRUE	TRUE	FALSE
987	Texture_SumAverage_miRFP_3_02_256_nucleus	measure	TRUE	TRUE	TRUE	TRUE	FALSE
988	Texture_SumAverage_miRFP_3_03_256_nucleus	measure	TRUE	TRUE	TRUE	TRUE	FALSE
989	Texture_SumEntropy_BFP_3_00_256_nucleus	measure	TRUE	TRUE	TRUE	TRUE	TRUE
990	Texture_SumEntropy_BFP_3_01_256_nucleus	measure	TRUE	TRUE	TRUE	TRUE	TRUE
991	Texture_SumEntropy_BFP_3_02_256_nucleus	measure	TRUE	TRUE	TRUE	TRUE	TRUE
992	Texture_SumEntropy_BFP_3_03_256_nucleus	measure	TRUE	TRUE	TRUE	TRUE	TRUE
993	Texture_SumEntropy_GFP_3_00_256_nucleus	measure	TRUE	FALSE	TRUE	FALSE	FALSE
994	Texture_SumEntropy_GFP_3_01_256_nucleus	measure	TRUE	FALSE	TRUE	FALSE	FALSE
995	Texture_SumEntropy_GFP_3_02_256_nucleus	measure	TRUE	FALSE	TRUE	FALSE	FALSE
996	Texture_SumEntropy_GFP_3_03_256_nucleus	measure	TRUE	FALSE	TRUE	FALSE	FALSE
997	Texture_SumEntropy_mAmetrine_3_00_256_nucleus	measure	TRUE	TRUE	TRUE	TRUE	FALSE
998	Texture_SumEntropy_mAmetrine_3_01_256_nucleus	measure	TRUE	TRUE	TRUE	TRUE	FALSE
999	Texture_SumEntropy_mAmetrine_3_02_256_nucleus	measure	TRUE	TRUE	TRUE	TRUE	FALSE
1000	Texture_SumEntropy_mAmetrine_3_03_256_nucleus	measure	TRUE	TRUE	TRUE	TRUE	FALSE
1001	Texture_SumEntropy_mScarlet_3_00_256_nucleus	measure	TRUE	TRUE	FALSE	FALSE	FALSE
1002	Texture_SumEntropy_mScarlet_3_01_256_nucleus	measure	TRUE	TRUE	FALSE	FALSE	FALSE
1003	Texture_SumEntropy_mScarlet_3_02_256_nucleus	measure	TRUE	TRUE	FALSE	FALSE	FALSE
1004	Texture_SumEntropy_mScarlet_3_03_256_nucleus	measure	TRUE	TRUE	FALSE	FALSE	FALSE
1005	Texture_SumEntropy_miRFP_3_00_256_nucleus	measure	TRUE	TRUE	TRUE	TRUE	FALSE
1006	Texture_SumEntropy_miRFP_3_01_256_nucleus	measure	TRUE	TRUE	TRUE	TRUE	FALSE
1007	Texture_SumEntropy_miRFP_3_02_256_nucleus	measure	TRUE	TRUE	TRUE	TRUE	FALSE
1008	Texture_SumEntropy_miRFP_3_03_256_nucleus	measure	TRUE	TRUE	TRUE	TRUE	FALSE
1009	Texture_SumVariance_BFP_3_00_256_nucleus	measure	TRUE	TRUE	TRUE	TRUE	TRUE
1010	Texture_SumVariance_BFP_3_01_256_nucleus	measure	TRUE	TRUE	TRUE	TRUE	TRUE
1011	Texture_SumVariance_BFP_3_02_256_nucleus	measure	TRUE	TRUE	TRUE	TRUE	TRUE
1012	Texture_SumVariance_BFP_3_03_256_nucleus	measure	TRUE	TRUE	TRUE	TRUE	TRUE
1013	Texture_SumVariance_GFP_3_00_256_nucleus	measure	TRUE	FALSE	TRUE	FALSE	FALSE
1014	Texture_SumVariance_GFP_3_01_256_nucleus	measure	TRUE	FALSE	TRUE	FALSE	FALSE
1015	Texture_SumVariance_GFP_3_02_256_nucleus	measure	TRUE	FALSE	TRUE	FALSE	FALSE
1016	Texture_SumVariance_GFP_3_03_256_nucleus	measure	TRUE	FALSE	TRUE	FALSE	FALSE
1017	Texture_SumVariance_mAmetrine_3_00_256_nucleus	measure	TRUE	TRUE	TRUE	TRUE	FALSE
1018	Texture_SumVariance_mAmetrine_3_01_256_nucleus	measure	TRUE	TRUE	TRUE	TRUE	FALSE
1019	Texture_SumVariance_mAmetrine_3_02_256_nucleus	measure	TRUE	TRUE	TRUE	TRUE	FALSE
1020	Texture_SumVariance_mAmetrine_3_03_256_nucleus	measure	TRUE	TRUE	TRUE	TRUE	FALSE
1021	Texture_SumVariance_mScarlet_3_00_256_nucleus	measure	TRUE	TRUE	FALSE	FALSE	FALSE
1022	Texture_SumVariance_mScarlet_3_01_256_nucleus	measure	TRUE	TRUE	FALSE	FALSE	FALSE
1023	Texture_SumVariance_mScarlet_3_02_256_nucleus	measure	TRUE	TRUE	FALSE	FALSE	FALSE
1024	Texture_SumVariance_mScarlet_3_03_256_nucleus	measure	TRUE	TRUE	FALSE	FALSE	FALSE
1025	Texture_SumVariance_miRFP_3_00_256_nucleus	measure	TRUE	TRUE	TRUE	TRUE	FALSE
1026	Texture_SumVariance_miRFP_3_01_256_nucleus	measure	TRUE	TRUE	TRUE	TRUE	FALSE
1027	Texture_SumVariance_miRFP_3_02_256_nucleus	measure	TRUE	TRUE	TRUE	TRUE	FALSE
1028	Texture_SumVariance_miRFP_3_03_256_nucleus	measure	TRUE	TRUE	TRUE	TRUE	FALSE
1029	Texture_Variance_BFP_3_00_256_nucleus	measure	TRUE	TRUE	TRUE	TRUE	TRUE
1030	Texture_Variance_BFP_3_01_256_nucleus	measure	TRUE	TRUE	TRUE	TRUE	TRUE
1031	Texture_Variance_BFP_3_02_256_nucleus	measure	TRUE	TRUE	TRUE	TRUE	TRUE
1032	Texture_Variance_BFP_3_03_256_nucleus	measure	TRUE	TRUE	TRUE	TRUE	TRUE
1033	Texture_Variance_GFP_3_00_256_nucleus	measure	TRUE	FALSE	TRUE	FALSE	FALSE
1034	Texture_Variance_GFP_3_01_256_nucleus	measure	TRUE	FALSE	TRUE	FALSE	FALSE
1035	Texture_Variance_GFP_3_02_256_nucleus	measure	TRUE	FALSE	TRUE	FALSE	FALSE
1036	Texture_Variance_GFP_3_03_256_nucleus	measure	TRUE	FALSE	TRUE	FALSE	FALSE
1037	Texture_Variance_mAmetrine_3_00_256_nucleus	measure	TRUE	TRUE	TRUE	TRUE	FALSE
1038	Texture_Variance_mAmetrine_3_01_256_nucleus	measure	TRUE	TRUE	TRUE	TRUE	FALSE
1039	Texture_Variance_mAmetrine_3_02_256_nucleus	measure	TRUE	TRUE	TRUE	TRUE	FALSE
1040	Texture_Variance_mAmetrine_3_03_256_nucleus	measure	TRUE	TRUE	TRUE	TRUE	FALSE
1041	Texture_Variance_mScarlet_3_00_256_nucleus	measure	TRUE	TRUE	FALSE	FALSE	FALSE
1042	Texture_Variance_mScarlet_3_01_256_nucleus	measure	TRUE	TRUE	FALSE	FALSE	FALSE
1043	Texture_Variance_mScarlet_3_02_256_nucleus	measure	TRUE	TRUE	FALSE	FALSE	FALSE
1044	Texture_Variance_mScarlet_3_03_256_nucleus	measure	TRUE	TRUE	FALSE	FALSE	FALSE
1045	Texture_Variance_miRFP_3_00_256_nucleus	measure	TRUE	TRUE	TRUE	TRUE	FALSE
1046	Texture_Variance_miRFP_3_01_256_nucleus	measure	TRUE	TRUE	TRUE	TRUE	FALSE
1047	Texture_Variance_miRFP_3_02_256_nucleus	measure	TRUE	TRUE	TRUE	TRUE	FALSE
1048	Texture_Variance_miRFP_3_03_256_nucleus	measure	TRUE	TRUE	TRUE	TRUE	FALSE
1049	Correlation_Correlation_BFP_GFP_cytoplasm	measure	TRUE	FALSE	TRUE	FALSE	FALSE
1050	Correlation_Correlation_BFP_mAmetrine_cytoplasm	measure	TRUE	TRUE	TRUE	TRUE	FALSE
1051	Correlation_Correlation_BFP_mScarlet_cytoplasm	measure	TRUE	TRUE	FALSE	FALSE	FALSE
1052	Correlation_Correlation_BFP_miRFP_cytoplasm	measure	TRUE	TRUE	TRUE	TRUE	FALSE
1053	Correlation_Correlation_GFP_mAmetrine_cytoplasm	measure	TRUE	FALSE	TRUE	FALSE	FALSE
1054	Correlation_Correlation_GFP_mScarlet_cytoplasm	measure	TRUE	FALSE	FALSE	FALSE	FALSE
1055	Correlation_Correlation_GFP_miRFP_cytoplasm	measure	TRUE	FALSE	TRUE	FALSE	FALSE
1056	Correlation_Correlation_mAmetrine_mScarlet_cytoplasm	measure	TRUE	TRUE	FALSE	FALSE	FALSE
1057	Correlation_Correlation_mAmetrine_miRFP_cytoplasm	measure	TRUE	TRUE	TRUE	TRUE	FALSE
1058	Correlation_Correlation_mScarlet_miRFP_cytoplasm	measure	TRUE	TRUE	FALSE	FALSE	FALSE
1059	Correlation_Manders_BFP_GFP_cytoplasm	measure	TRUE	FALSE	TRUE	FALSE	FALSE
1060	Correlation_Manders_BFP_mAmetrine_cytoplasm	measure	TRUE	TRUE	TRUE	TRUE	FALSE
1061	Correlation_Manders_BFP_mScarlet_cytoplasm	measure	TRUE	TRUE	FALSE	FALSE	FALSE
1062	Correlation_Manders_BFP_miRFP_cytoplasm	measure	TRUE	TRUE	TRUE	TRUE	FALSE
1063	Correlation_Manders_GFP_BFP_cytoplasm	measure	TRUE	FALSE	TRUE	FALSE	FALSE
1064	Correlation_Manders_GFP_mAmetrine_cytoplasm	measure	TRUE	FALSE	TRUE	FALSE	FALSE
1065	Correlation_Manders_GFP_mScarlet_cytoplasm	measure	TRUE	FALSE	FALSE	FALSE	FALSE
1066	Correlation_Manders_GFP_miRFP_cytoplasm	measure	TRUE	FALSE	TRUE	FALSE	FALSE
1067	Correlation_Manders_mAmetrine_BFP_cytoplasm	measure	TRUE	TRUE	TRUE	TRUE	FALSE
1068	Correlation_Manders_mAmetrine_GFP_cytoplasm	measure	TRUE	FALSE	TRUE	FALSE	FALSE
1069	Correlation_Manders_mAmetrine_mScarlet_cytoplasm	measure	TRUE	TRUE	FALSE	FALSE	FALSE
1070	Correlation_Manders_mAmetrine_miRFP_cytoplasm	measure	TRUE	TRUE	TRUE	TRUE	FALSE
1071	Correlation_Manders_mScarlet_BFP_cytoplasm	measure	TRUE	TRUE	FALSE	FALSE	FALSE
1072	Correlation_Manders_mScarlet_GFP_cytoplasm	measure	TRUE	FALSE	FALSE	FALSE	FALSE
1073	Correlation_Manders_mScarlet_mAmetrine_cytoplasm	measure	TRUE	TRUE	FALSE	FALSE	FALSE
1074	Correlation_Manders_mScarlet_miRFP_cytoplasm	measure	TRUE	TRUE	FALSE	FALSE	FALSE
1075	Correlation_Manders_miRFP_BFP_cytoplasm	measure	TRUE	TRUE	TRUE	TRUE	FALSE
1076	Correlation_Manders_miRFP_GFP_cytoplasm	measure	TRUE	FALSE	TRUE	FALSE	FALSE
1077	Correlation_Manders_miRFP_mAmetrine_cytoplasm	measure	TRUE	TRUE	TRUE	TRUE	FALSE
1078	Correlation_Manders_miRFP_mScarlet_cytoplasm	measure	TRUE	TRUE	FALSE	FALSE	FALSE
1079	Correlation_RWC_BFP_GFP_cytoplasm	measure	TRUE	FALSE	TRUE	FALSE	FALSE
1080	Correlation_RWC_BFP_mAmetrine_cytoplasm	measure	TRUE	TRUE	TRUE	TRUE	FALSE
1081	Correlation_RWC_BFP_mScarlet_cytoplasm	measure	TRUE	TRUE	FALSE	FALSE	FALSE
1082	Correlation_RWC_BFP_miRFP_cytoplasm	measure	TRUE	TRUE	TRUE	TRUE	FALSE
1083	Correlation_RWC_GFP_BFP_cytoplasm	measure	TRUE	FALSE	TRUE	FALSE	FALSE
1084	Correlation_RWC_GFP_mAmetrine_cytoplasm	measure	TRUE	FALSE	TRUE	FALSE	FALSE
1085	Correlation_RWC_GFP_mScarlet_cytoplasm	measure	TRUE	FALSE	FALSE	FALSE	FALSE
1086	Correlation_RWC_GFP_miRFP_cytoplasm	measure	TRUE	FALSE	TRUE	FALSE	FALSE
1087	Correlation_RWC_mAmetrine_BFP_cytoplasm	measure	TRUE	TRUE	TRUE	TRUE	FALSE
1088	Correlation_RWC_mAmetrine_GFP_cytoplasm	measure	TRUE	FALSE	TRUE	FALSE	FALSE
1089	Correlation_RWC_mAmetrine_mScarlet_cytoplasm	measure	TRUE	TRUE	FALSE	FALSE	FALSE
1090	Correlation_RWC_mAmetrine_miRFP_cytoplasm	measure	TRUE	TRUE	TRUE	TRUE	FALSE
1091	Correlation_RWC_mScarlet_BFP_cytoplasm	measure	TRUE	TRUE	FALSE	FALSE	FALSE
1092	Correlation_RWC_mScarlet_GFP_cytoplasm	measure	TRUE	FALSE	FALSE	FALSE	FALSE
1093	Correlation_RWC_mScarlet_mAmetrine_cytoplasm	measure	TRUE	TRUE	FALSE	FALSE	FALSE
1094	Correlation_RWC_mScarlet_miRFP_cytoplasm	measure	TRUE	TRUE	FALSE	FALSE	FALSE
1095	Correlation_RWC_miRFP_BFP_cytoplasm	measure	TRUE	TRUE	TRUE	TRUE	FALSE
1096	Correlation_RWC_miRFP_GFP_cytoplasm	measure	TRUE	FALSE	TRUE	FALSE	FALSE
1097	Correlation_RWC_miRFP_mAmetrine_cytoplasm	measure	TRUE	TRUE	TRUE	TRUE	FALSE
1098	Correlation_RWC_miRFP_mScarlet_cytoplasm	measure	TRUE	TRUE	FALSE	FALSE	FALSE
1099	Granularity_10_BFP_cytoplasm	measure	TRUE	TRUE	TRUE	TRUE	TRUE
1100	Granularity_10_GFP_cytoplasm	measure	TRUE	FALSE	TRUE	FALSE	FALSE
1101	Granularity_10_mAmetrine_cytoplasm	measure	TRUE	TRUE	TRUE	TRUE	FALSE
1102	Granularity_10_mScarlet_cytoplasm	measure	TRUE	TRUE	FALSE	FALSE	FALSE
1103	Granularity_10_miRFP_cytoplasm	measure	TRUE	TRUE	TRUE	TRUE	FALSE
1104	Granularity_11_BFP_cytoplasm	measure	TRUE	TRUE	TRUE	TRUE	TRUE
1105	Granularity_11_GFP_cytoplasm	measure	TRUE	FALSE	TRUE	FALSE	FALSE
1106	Granularity_11_mAmetrine_cytoplasm	measure	TRUE	TRUE	TRUE	TRUE	FALSE
1107	Granularity_11_mScarlet_cytoplasm	measure	TRUE	TRUE	FALSE	FALSE	FALSE
1108	Granularity_11_miRFP_cytoplasm	measure	TRUE	TRUE	TRUE	TRUE	FALSE
1109	Granularity_12_BFP_cytoplasm	measure	TRUE	TRUE	TRUE	TRUE	TRUE
1110	Granularity_12_GFP_cytoplasm	measure	TRUE	FALSE	TRUE	FALSE	FALSE
1111	Granularity_12_mAmetrine_cytoplasm	measure	TRUE	TRUE	TRUE	TRUE	FALSE
1112	Granularity_12_mScarlet_cytoplasm	measure	TRUE	TRUE	FALSE	FALSE	FALSE
1113	Granularity_12_miRFP_cytoplasm	measure	TRUE	TRUE	TRUE	TRUE	FALSE
1114	Granularity_13_BFP_cytoplasm	measure	TRUE	TRUE	TRUE	TRUE	TRUE
1115	Granularity_13_GFP_cytoplasm	measure	TRUE	FALSE	TRUE	FALSE	FALSE
1116	Granularity_13_mAmetrine_cytoplasm	measure	TRUE	TRUE	TRUE	TRUE	FALSE
1117	Granularity_13_mScarlet_cytoplasm	measure	TRUE	TRUE	FALSE	FALSE	FALSE
1118	Granularity_13_miRFP_cytoplasm	measure	TRUE	TRUE	TRUE	TRUE	FALSE
1119	Granularity_14_BFP_cytoplasm	measure	TRUE	TRUE	TRUE	TRUE	TRUE
1120	Granularity_14_GFP_cytoplasm	measure	TRUE	FALSE	TRUE	FALSE	FALSE
1121	Granularity_14_mAmetrine_cytoplasm	measure	TRUE	TRUE	TRUE	TRUE	FALSE
1122	Granularity_14_mScarlet_cytoplasm	measure	TRUE	TRUE	FALSE	FALSE	FALSE
1123	Granularity_14_miRFP_cytoplasm	measure	TRUE	TRUE	TRUE	TRUE	FALSE
1124	Granularity_15_BFP_cytoplasm	measure	TRUE	TRUE	TRUE	TRUE	TRUE
1125	Granularity_15_GFP_cytoplasm	measure	TRUE	FALSE	TRUE	FALSE	FALSE
1126	Granularity_15_mAmetrine_cytoplasm	measure	TRUE	TRUE	TRUE	TRUE	FALSE
1127	Granularity_15_mScarlet_cytoplasm	measure	TRUE	TRUE	FALSE	FALSE	FALSE
1128	Granularity_15_miRFP_cytoplasm	measure	TRUE	TRUE	TRUE	TRUE	FALSE
1129	Granularity_16_BFP_cytoplasm	measure	TRUE	TRUE	TRUE	TRUE	TRUE
1130	Granularity_16_GFP_cytoplasm	measure	TRUE	FALSE	TRUE	FALSE	FALSE
1131	Granularity_16_mAmetrine_cytoplasm	measure	TRUE	TRUE	TRUE	TRUE	FALSE
1132	Granularity_16_mScarlet_cytoplasm	measure	TRUE	TRUE	FALSE	FALSE	FALSE
1133	Granularity_16_miRFP_cytoplasm	measure	TRUE	TRUE	TRUE	TRUE	FALSE
1134	Granularity_1_BFP_cytoplasm	measure	TRUE	TRUE	TRUE	TRUE	TRUE
1135	Granularity_1_GFP_cytoplasm	measure	TRUE	FALSE	TRUE	FALSE	FALSE
1136	Granularity_1_mAmetrine_cytoplasm	measure	TRUE	TRUE	TRUE	TRUE	FALSE
1137	Granularity_1_mScarlet_cytoplasm	measure	TRUE	TRUE	FALSE	FALSE	FALSE
1138	Granularity_1_miRFP_cytoplasm	measure	TRUE	TRUE	TRUE	TRUE	FALSE
1139	Granularity_2_BFP_cytoplasm	measure	TRUE	TRUE	TRUE	TRUE	TRUE
1140	Granularity_2_GFP_cytoplasm	measure	TRUE	FALSE	TRUE	FALSE	FALSE
1141	Granularity_2_mAmetrine_cytoplasm	measure	TRUE	TRUE	TRUE	TRUE	FALSE
1142	Granularity_2_mScarlet_cytoplasm	measure	TRUE	TRUE	FALSE	FALSE	FALSE
1143	Granularity_2_miRFP_cytoplasm	measure	TRUE	TRUE	TRUE	TRUE	FALSE
1144	Granularity_3_BFP_cytoplasm	measure	TRUE	TRUE	TRUE	TRUE	TRUE
1145	Granularity_3_GFP_cytoplasm	measure	TRUE	FALSE	TRUE	FALSE	FALSE
1146	Granularity_3_mAmetrine_cytoplasm	measure	TRUE	TRUE	TRUE	TRUE	FALSE
1147	Granularity_3_mScarlet_cytoplasm	measure	TRUE	TRUE	FALSE	FALSE	FALSE
1148	Granularity_3_miRFP_cytoplasm	measure	TRUE	TRUE	TRUE	TRUE	FALSE
1149	Granularity_4_BFP_cytoplasm	measure	TRUE	TRUE	TRUE	TRUE	TRUE
1150	Granularity_4_GFP_cytoplasm	measure	TRUE	FALSE	TRUE	FALSE	FALSE
1151	Granularity_4_mAmetrine_cytoplasm	measure	TRUE	TRUE	TRUE	TRUE	FALSE
1152	Granularity_4_mScarlet_cytoplasm	measure	TRUE	TRUE	FALSE	FALSE	FALSE
1153	Granularity_4_miRFP_cytoplasm	measure	TRUE	TRUE	TRUE	TRUE	FALSE
1154	Granularity_5_BFP_cytoplasm	measure	TRUE	TRUE	TRUE	TRUE	TRUE
1155	Granularity_5_GFP_cytoplasm	measure	TRUE	FALSE	TRUE	FALSE	FALSE
1156	Granularity_5_mAmetrine_cytoplasm	measure	TRUE	TRUE	TRUE	TRUE	FALSE
1157	Granularity_5_mScarlet_cytoplasm	measure	TRUE	TRUE	FALSE	FALSE	FALSE
1158	Granularity_5_miRFP_cytoplasm	measure	TRUE	TRUE	TRUE	TRUE	FALSE
1159	Granularity_6_BFP_cytoplasm	measure	TRUE	TRUE	TRUE	TRUE	TRUE
1160	Granularity_6_GFP_cytoplasm	measure	TRUE	FALSE	TRUE	FALSE	FALSE
1161	Granularity_6_mAmetrine_cytoplasm	measure	TRUE	TRUE	TRUE	TRUE	FALSE
1162	Granularity_6_mScarlet_cytoplasm	measure	TRUE	TRUE	FALSE	FALSE	FALSE
1163	Granularity_6_miRFP_cytoplasm	measure	TRUE	TRUE	TRUE	TRUE	FALSE
1164	Granularity_7_BFP_cytoplasm	measure	TRUE	TRUE	TRUE	TRUE	TRUE
1165	Granularity_7_GFP_cytoplasm	measure	TRUE	FALSE	TRUE	FALSE	FALSE
1166	Granularity_7_mAmetrine_cytoplasm	measure	TRUE	TRUE	TRUE	TRUE	FALSE
1167	Granularity_7_mScarlet_cytoplasm	measure	TRUE	TRUE	FALSE	FALSE	FALSE
1168	Granularity_7_miRFP_cytoplasm	measure	TRUE	TRUE	TRUE	TRUE	FALSE
1169	Granularity_8_BFP_cytoplasm	measure	TRUE	TRUE	TRUE	TRUE	TRUE
1170	Granularity_8_GFP_cytoplasm	measure	TRUE	FALSE	TRUE	FALSE	FALSE
1171	Granularity_8_mAmetrine_cytoplasm	measure	TRUE	TRUE	TRUE	TRUE	FALSE
1172	Granularity_8_mScarlet_cytoplasm	measure	TRUE	TRUE	FALSE	FALSE	FALSE
1173	Granularity_8_miRFP_cytoplasm	measure	TRUE	TRUE	TRUE	TRUE	FALSE
1174	Granularity_9_BFP_cytoplasm	measure	TRUE	TRUE	TRUE	TRUE	TRUE
1175	Granularity_9_GFP_cytoplasm	measure	TRUE	FALSE	TRUE	FALSE	FALSE
1176	Granularity_9_mAmetrine_cytoplasm	measure	TRUE	TRUE	TRUE	TRUE	FALSE
1177	Granularity_9_mScarlet_cytoplasm	measure	TRUE	TRUE	FALSE	FALSE	FALSE
1178	Granularity_9_miRFP_cytoplasm	measure	TRUE	TRUE	TRUE	TRUE	FALSE
1179	Intensity_IntegratedIntensityEdge_BFP_cytoplasm	measure	TRUE	TRUE	TRUE	TRUE	TRUE
1180	Intensity_IntegratedIntensityEdge_GFP_cytoplasm	measure	TRUE	FALSE	TRUE	FALSE	FALSE
1181	Intensity_IntegratedIntensityEdge_mAmetrine_cytoplasm	measure	TRUE	TRUE	TRUE	TRUE	FALSE
1182	Intensity_IntegratedIntensityEdge_mScarlet_cytoplasm	measure	TRUE	TRUE	FALSE	FALSE	FALSE
1183	Intensity_IntegratedIntensityEdge_miRFP_cytoplasm	measure	TRUE	TRUE	TRUE	TRUE	FALSE
1184	Intensity_IntegratedIntensity_BFP_cytoplasm	measure	TRUE	TRUE	TRUE	TRUE	TRUE
1185	Intensity_IntegratedIntensity_GFP_cytoplasm	measure	TRUE	FALSE	TRUE	FALSE	FALSE
1186	Intensity_IntegratedIntensity_mAmetrine_cytoplasm	measure	TRUE	TRUE	TRUE	TRUE	FALSE
1187	Intensity_IntegratedIntensity_mScarlet_cytoplasm	measure	TRUE	TRUE	FALSE	FALSE	FALSE
1188	Intensity_IntegratedIntensity_miRFP_cytoplasm	measure	TRUE	TRUE	TRUE	TRUE	FALSE
1189	Intensity_LowerQuartileIntensity_BFP_cytoplasm	measure	TRUE	TRUE	TRUE	TRUE	TRUE
1190	Intensity_LowerQuartileIntensity_GFP_cytoplasm	measure	TRUE	FALSE	TRUE	FALSE	FALSE
1191	Intensity_LowerQuartileIntensity_mAmetrine_cytoplasm	measure	TRUE	TRUE	TRUE	TRUE	FALSE
1192	Intensity_LowerQuartileIntensity_mScarlet_cytoplasm	measure	TRUE	TRUE	FALSE	FALSE	FALSE
1193	Intensity_LowerQuartileIntensity_miRFP_cytoplasm	measure	TRUE	TRUE	TRUE	TRUE	FALSE
1194	Intensity_MADIntensity_BFP_cytoplasm	measure	TRUE	TRUE	TRUE	TRUE	TRUE
1195	Intensity_MADIntensity_GFP_cytoplasm	measure	TRUE	FALSE	TRUE	FALSE	FALSE
1196	Intensity_MADIntensity_mAmetrine_cytoplasm	measure	TRUE	TRUE	TRUE	TRUE	FALSE
1197	Intensity_MADIntensity_mScarlet_cytoplasm	measure	TRUE	TRUE	FALSE	FALSE	FALSE
1198	Intensity_MADIntensity_miRFP_cytoplasm	measure	TRUE	TRUE	TRUE	TRUE	FALSE
1199	Intensity_MassDisplacement_BFP_cytoplasm	measure	TRUE	TRUE	TRUE	TRUE	TRUE
1200	Intensity_MassDisplacement_GFP_cytoplasm	measure	TRUE	FALSE	TRUE	FALSE	FALSE
1201	Intensity_MassDisplacement_mAmetrine_cytoplasm	measure	TRUE	TRUE	TRUE	TRUE	FALSE
1202	Intensity_MassDisplacement_mScarlet_cytoplasm	measure	TRUE	TRUE	FALSE	FALSE	FALSE
1203	Intensity_MassDisplacement_miRFP_cytoplasm	measure	TRUE	TRUE	TRUE	TRUE	FALSE
1204	Intensity_MaxIntensityEdge_BFP_cytoplasm	measure	TRUE	TRUE	TRUE	TRUE	TRUE
1205	Intensity_MaxIntensityEdge_GFP_cytoplasm	measure	TRUE	FALSE	TRUE	FALSE	FALSE
1206	Intensity_MaxIntensityEdge_mAmetrine_cytoplasm	measure	TRUE	TRUE	TRUE	TRUE	FALSE
1207	Intensity_MaxIntensityEdge_mScarlet_cytoplasm	measure	TRUE	TRUE	FALSE	FALSE	FALSE
1208	Intensity_MaxIntensityEdge_miRFP_cytoplasm	measure	TRUE	TRUE	TRUE	TRUE	FALSE
1209	Intensity_MaxIntensity_BFP_cytoplasm	measure	TRUE	TRUE	TRUE	TRUE	TRUE
1210	Intensity_MaxIntensity_GFP_cytoplasm	measure	TRUE	FALSE	TRUE	FALSE	FALSE
1211	Intensity_MaxIntensity_mAmetrine_cytoplasm	measure	TRUE	TRUE	TRUE	TRUE	FALSE
1212	Intensity_MaxIntensity_mScarlet_cytoplasm	measure	TRUE	TRUE	FALSE	FALSE	FALSE
1213	Intensity_MaxIntensity_miRFP_cytoplasm	measure	TRUE	TRUE	TRUE	TRUE	FALSE
1214	Intensity_MeanIntensityEdge_BFP_cytoplasm	measure	TRUE	TRUE	TRUE	TRUE	TRUE
1215	Intensity_MeanIntensityEdge_GFP_cytoplasm	measure	TRUE	FALSE	TRUE	FALSE	FALSE
1216	Intensity_MeanIntensityEdge_mAmetrine_cytoplasm	measure	TRUE	TRUE	TRUE	TRUE	FALSE
1217	Intensity_MeanIntensityEdge_mScarlet_cytoplasm	measure	TRUE	TRUE	FALSE	FALSE	FALSE
1218	Intensity_MeanIntensityEdge_miRFP_cytoplasm	measure	TRUE	TRUE	TRUE	TRUE	FALSE
1219	Intensity_MeanIntensity_BFP_cytoplasm	measure	TRUE	TRUE	TRUE	TRUE	TRUE
1220	Intensity_MeanIntensity_GFP_cytoplasm	measure	TRUE	FALSE	TRUE	FALSE	FALSE
1221	Intensity_MeanIntensity_mAmetrine_cytoplasm	measure	TRUE	TRUE	TRUE	TRUE	FALSE
1222	Intensity_MeanIntensity_mScarlet_cytoplasm	measure	TRUE	TRUE	FALSE	FALSE	FALSE
1223	Intensity_MeanIntensity_miRFP_cytoplasm	measure	TRUE	TRUE	TRUE	TRUE	FALSE
1224	Intensity_MedianIntensity_BFP_cytoplasm	measure	TRUE	TRUE	TRUE	TRUE	TRUE
1225	Intensity_MedianIntensity_GFP_cytoplasm	measure	TRUE	FALSE	TRUE	FALSE	FALSE
1226	Intensity_MedianIntensity_mAmetrine_cytoplasm	measure	TRUE	TRUE	TRUE	TRUE	FALSE
1227	Intensity_MedianIntensity_mScarlet_cytoplasm	measure	TRUE	TRUE	FALSE	FALSE	FALSE
1228	Intensity_MedianIntensity_miRFP_cytoplasm	measure	TRUE	TRUE	TRUE	TRUE	FALSE
1229	Intensity_MinIntensityEdge_BFP_cytoplasm	measure	TRUE	TRUE	TRUE	TRUE	TRUE
1230	Intensity_MinIntensityEdge_GFP_cytoplasm	measure	TRUE	FALSE	TRUE	FALSE	FALSE
1231	Intensity_MinIntensityEdge_mAmetrine_cytoplasm	measure	TRUE	TRUE	TRUE	TRUE	FALSE
1232	Intensity_MinIntensityEdge_mScarlet_cytoplasm	measure	TRUE	TRUE	FALSE	FALSE	FALSE
1233	Intensity_MinIntensityEdge_miRFP_cytoplasm	measure	TRUE	TRUE	TRUE	TRUE	FALSE
1234	Intensity_MinIntensity_BFP_cytoplasm	measure	TRUE	TRUE	TRUE	TRUE	TRUE
1235	Intensity_MinIntensity_GFP_cytoplasm	measure	TRUE	FALSE	TRUE	FALSE	FALSE
1236	Intensity_MinIntensity_mAmetrine_cytoplasm	measure	TRUE	TRUE	TRUE	TRUE	FALSE
1237	Intensity_MinIntensity_mScarlet_cytoplasm	measure	TRUE	TRUE	FALSE	FALSE	FALSE
1238	Intensity_MinIntensity_miRFP_cytoplasm	measure	TRUE	TRUE	TRUE	TRUE	FALSE
1239	Intensity_StdIntensityEdge_BFP_cytoplasm	measure	TRUE	TRUE	TRUE	TRUE	TRUE
1240	Intensity_StdIntensityEdge_GFP_cytoplasm	measure	TRUE	FALSE	TRUE	FALSE	FALSE
1241	Intensity_StdIntensityEdge_mAmetrine_cytoplasm	measure	TRUE	TRUE	TRUE	TRUE	FALSE
1242	Intensity_StdIntensityEdge_mScarlet_cytoplasm	measure	TRUE	TRUE	FALSE	FALSE	FALSE
1243	Intensity_StdIntensityEdge_miRFP_cytoplasm	measure	TRUE	TRUE	TRUE	TRUE	FALSE
1244	Intensity_StdIntensity_BFP_cytoplasm	measure	TRUE	TRUE	TRUE	TRUE	TRUE
1245	Intensity_StdIntensity_GFP_cytoplasm	measure	TRUE	FALSE	TRUE	FALSE	FALSE
1246	Intensity_StdIntensity_mAmetrine_cytoplasm	measure	TRUE	TRUE	TRUE	TRUE	FALSE
1247	Intensity_StdIntensity_mScarlet_cytoplasm	measure	TRUE	TRUE	FALSE	FALSE	FALSE
1248	Intensity_StdIntensity_miRFP_cytoplasm	measure	TRUE	TRUE	TRUE	TRUE	FALSE
1249	Intensity_UpperQuartileIntensity_BFP_cytoplasm	measure	TRUE	TRUE	TRUE	TRUE	TRUE
1250	Intensity_UpperQuartileIntensity_GFP_cytoplasm	measure	TRUE	FALSE	TRUE	FALSE	FALSE
1251	Intensity_UpperQuartileIntensity_mAmetrine_cytoplasm	measure	TRUE	TRUE	TRUE	TRUE	FALSE
1252	Intensity_UpperQuartileIntensity_mScarlet_cytoplasm	measure	TRUE	TRUE	FALSE	FALSE	FALSE
1253	Intensity_UpperQuartileIntensity_miRFP_cytoplasm	measure	TRUE	TRUE	TRUE	TRUE	FALSE
1254	Texture_AngularSecondMoment_BFP_3_00_256_cytoplasm	measure	TRUE	TRUE	TRUE	TRUE	TRUE
1255	Texture_AngularSecondMoment_BFP_3_01_256_cytoplasm	measure	TRUE	TRUE	TRUE	TRUE	TRUE
1256	Texture_AngularSecondMoment_BFP_3_02_256_cytoplasm	measure	TRUE	TRUE	TRUE	TRUE	TRUE
1257	Texture_AngularSecondMoment_BFP_3_03_256_cytoplasm	measure	TRUE	TRUE	TRUE	TRUE	TRUE
1258	Texture_AngularSecondMoment_GFP_3_00_256_cytoplasm	measure	TRUE	FALSE	TRUE	FALSE	FALSE
1259	Texture_AngularSecondMoment_GFP_3_01_256_cytoplasm	measure	TRUE	FALSE	TRUE	FALSE	FALSE
1260	Texture_AngularSecondMoment_GFP_3_02_256_cytoplasm	measure	TRUE	FALSE	TRUE	FALSE	FALSE
1261	Texture_AngularSecondMoment_GFP_3_03_256_cytoplasm	measure	TRUE	FALSE	TRUE	FALSE	FALSE
1262	Texture_AngularSecondMoment_mAmetrine_3_00_256_cytoplasm	measure	TRUE	TRUE	TRUE	TRUE	FALSE
1263	Texture_AngularSecondMoment_mAmetrine_3_01_256_cytoplasm	measure	TRUE	TRUE	TRUE	TRUE	FALSE
1264	Texture_AngularSecondMoment_mAmetrine_3_02_256_cytoplasm	measure	TRUE	TRUE	TRUE	TRUE	FALSE
1265	Texture_AngularSecondMoment_mAmetrine_3_03_256_cytoplasm	measure	TRUE	TRUE	TRUE	TRUE	FALSE
1266	Texture_AngularSecondMoment_mScarlet_3_00_256_cytoplasm	measure	TRUE	TRUE	FALSE	FALSE	FALSE
1267	Texture_AngularSecondMoment_mScarlet_3_01_256_cytoplasm	measure	TRUE	TRUE	FALSE	FALSE	FALSE
1268	Texture_AngularSecondMoment_mScarlet_3_02_256_cytoplasm	measure	TRUE	TRUE	FALSE	FALSE	FALSE
1269	Texture_AngularSecondMoment_mScarlet_3_03_256_cytoplasm	measure	TRUE	TRUE	FALSE	FALSE	FALSE
1270	Texture_AngularSecondMoment_miRFP_3_00_256_cytoplasm	measure	TRUE	TRUE	TRUE	TRUE	FALSE
1271	Texture_AngularSecondMoment_miRFP_3_01_256_cytoplasm	measure	TRUE	TRUE	TRUE	TRUE	FALSE
1272	Texture_AngularSecondMoment_miRFP_3_02_256_cytoplasm	measure	TRUE	TRUE	TRUE	TRUE	FALSE
1273	Texture_AngularSecondMoment_miRFP_3_03_256_cytoplasm	measure	TRUE	TRUE	TRUE	TRUE	FALSE
1274	Texture_Contrast_BFP_3_00_256_cytoplasm	measure	TRUE	TRUE	TRUE	TRUE	TRUE
1275	Texture_Contrast_BFP_3_01_256_cytoplasm	measure	TRUE	TRUE	TRUE	TRUE	TRUE
1276	Texture_Contrast_BFP_3_02_256_cytoplasm	measure	TRUE	TRUE	TRUE	TRUE	TRUE
1277	Texture_Contrast_BFP_3_03_256_cytoplasm	measure	TRUE	TRUE	TRUE	TRUE	TRUE
1278	Texture_Contrast_GFP_3_00_256_cytoplasm	measure	TRUE	FALSE	TRUE	FALSE	FALSE
1279	Texture_Contrast_GFP_3_01_256_cytoplasm	measure	TRUE	FALSE	TRUE	FALSE	FALSE
1280	Texture_Contrast_GFP_3_02_256_cytoplasm	measure	TRUE	FALSE	TRUE	FALSE	FALSE
1281	Texture_Contrast_GFP_3_03_256_cytoplasm	measure	TRUE	FALSE	TRUE	FALSE	FALSE
1282	Texture_Contrast_mAmetrine_3_00_256_cytoplasm	measure	TRUE	TRUE	TRUE	TRUE	FALSE
1283	Texture_Contrast_mAmetrine_3_01_256_cytoplasm	measure	TRUE	TRUE	TRUE	TRUE	FALSE
1284	Texture_Contrast_mAmetrine_3_02_256_cytoplasm	measure	TRUE	TRUE	TRUE	TRUE	FALSE
1285	Texture_Contrast_mAmetrine_3_03_256_cytoplasm	measure	TRUE	TRUE	TRUE	TRUE	FALSE
1286	Texture_Contrast_mScarlet_3_00_256_cytoplasm	measure	TRUE	TRUE	FALSE	FALSE	FALSE
1287	Texture_Contrast_mScarlet_3_01_256_cytoplasm	measure	TRUE	TRUE	FALSE	FALSE	FALSE
1288	Texture_Contrast_mScarlet_3_02_256_cytoplasm	measure	TRUE	TRUE	FALSE	FALSE	FALSE
1289	Texture_Contrast_mScarlet_3_03_256_cytoplasm	measure	TRUE	TRUE	FALSE	FALSE	FALSE
1290	Texture_Contrast_miRFP_3_00_256_cytoplasm	measure	TRUE	TRUE	TRUE	TRUE	FALSE
1291	Texture_Contrast_miRFP_3_01_256_cytoplasm	measure	TRUE	TRUE	TRUE	TRUE	FALSE
1292	Texture_Contrast_miRFP_3_02_256_cytoplasm	measure	TRUE	TRUE	TRUE	TRUE	FALSE
1293	Texture_Contrast_miRFP_3_03_256_cytoplasm	measure	TRUE	TRUE	TRUE	TRUE	FALSE
1294	Texture_Correlation_BFP_3_00_256_cytoplasm	measure	TRUE	TRUE	TRUE	TRUE	TRUE
1295	Texture_Correlation_BFP_3_01_256_cytoplasm	measure	TRUE	TRUE	TRUE	TRUE	TRUE
1296	Texture_Correlation_BFP_3_02_256_cytoplasm	measure	TRUE	TRUE	TRUE	TRUE	TRUE
1297	Texture_Correlation_BFP_3_03_256_cytoplasm	measure	TRUE	TRUE	TRUE	TRUE	TRUE
1298	Texture_Correlation_GFP_3_00_256_cytoplasm	measure	TRUE	FALSE	TRUE	FALSE	FALSE
1299	Texture_Correlation_GFP_3_01_256_cytoplasm	measure	TRUE	FALSE	TRUE	FALSE	FALSE
1300	Texture_Correlation_GFP_3_02_256_cytoplasm	measure	TRUE	FALSE	TRUE	FALSE	FALSE
1301	Texture_Correlation_GFP_3_03_256_cytoplasm	measure	TRUE	FALSE	TRUE	FALSE	FALSE
1302	Texture_Correlation_mAmetrine_3_00_256_cytoplasm	measure	TRUE	TRUE	TRUE	TRUE	FALSE
1303	Texture_Correlation_mAmetrine_3_01_256_cytoplasm	measure	TRUE	TRUE	TRUE	TRUE	FALSE
1304	Texture_Correlation_mAmetrine_3_02_256_cytoplasm	measure	TRUE	TRUE	TRUE	TRUE	FALSE
1305	Texture_Correlation_mAmetrine_3_03_256_cytoplasm	measure	TRUE	TRUE	TRUE	TRUE	FALSE
1306	Texture_Correlation_mScarlet_3_00_256_cytoplasm	measure	TRUE	TRUE	FALSE	FALSE	FALSE
1307	Texture_Correlation_mScarlet_3_01_256_cytoplasm	measure	TRUE	TRUE	FALSE	FALSE	FALSE
1308	Texture_Correlation_mScarlet_3_02_256_cytoplasm	measure	TRUE	TRUE	FALSE	FALSE	FALSE
1309	Texture_Correlation_mScarlet_3_03_256_cytoplasm	measure	TRUE	TRUE	FALSE	FALSE	FALSE
1310	Texture_Correlation_miRFP_3_00_256_cytoplasm	measure	TRUE	TRUE	TRUE	TRUE	FALSE
1311	Texture_Correlation_miRFP_3_01_256_cytoplasm	measure	TRUE	TRUE	TRUE	TRUE	FALSE
1312	Texture_Correlation_miRFP_3_02_256_cytoplasm	measure	TRUE	TRUE	TRUE	TRUE	FALSE
1313	Texture_Correlation_miRFP_3_03_256_cytoplasm	measure	TRUE	TRUE	TRUE	TRUE	FALSE
1314	Texture_DifferenceEntropy_BFP_3_00_256_cytoplasm	measure	TRUE	TRUE	TRUE	TRUE	TRUE
1315	Texture_DifferenceEntropy_BFP_3_01_256_cytoplasm	measure	TRUE	TRUE	TRUE	TRUE	TRUE
1316	Texture_DifferenceEntropy_BFP_3_02_256_cytoplasm	measure	TRUE	TRUE	TRUE	TRUE	TRUE
1317	Texture_DifferenceEntropy_BFP_3_03_256_cytoplasm	measure	TRUE	TRUE	TRUE	TRUE	TRUE
1318	Texture_DifferenceEntropy_GFP_3_00_256_cytoplasm	measure	TRUE	FALSE	TRUE	FALSE	FALSE
1319	Texture_DifferenceEntropy_GFP_3_01_256_cytoplasm	measure	TRUE	FALSE	TRUE	FALSE	FALSE
1320	Texture_DifferenceEntropy_GFP_3_02_256_cytoplasm	measure	TRUE	FALSE	TRUE	FALSE	FALSE
1321	Texture_DifferenceEntropy_GFP_3_03_256_cytoplasm	measure	TRUE	FALSE	TRUE	FALSE	FALSE
1322	Texture_DifferenceEntropy_mAmetrine_3_00_256_cytoplasm	measure	TRUE	TRUE	TRUE	TRUE	FALSE
1323	Texture_DifferenceEntropy_mAmetrine_3_01_256_cytoplasm	measure	TRUE	TRUE	TRUE	TRUE	FALSE
1324	Texture_DifferenceEntropy_mAmetrine_3_02_256_cytoplasm	measure	TRUE	TRUE	TRUE	TRUE	FALSE
1325	Texture_DifferenceEntropy_mAmetrine_3_03_256_cytoplasm	measure	TRUE	TRUE	TRUE	TRUE	FALSE
1326	Texture_DifferenceEntropy_mScarlet_3_00_256_cytoplasm	measure	TRUE	TRUE	FALSE	FALSE	FALSE
1327	Texture_DifferenceEntropy_mScarlet_3_01_256_cytoplasm	measure	TRUE	TRUE	FALSE	FALSE	FALSE
1328	Texture_DifferenceEntropy_mScarlet_3_02_256_cytoplasm	measure	TRUE	TRUE	FALSE	FALSE	FALSE
1329	Texture_DifferenceEntropy_mScarlet_3_03_256_cytoplasm	measure	TRUE	TRUE	FALSE	FALSE	FALSE
1330	Texture_DifferenceEntropy_miRFP_3_00_256_cytoplasm	measure	TRUE	TRUE	TRUE	TRUE	FALSE
1331	Texture_DifferenceEntropy_miRFP_3_01_256_cytoplasm	measure	TRUE	TRUE	TRUE	TRUE	FALSE
1332	Texture_DifferenceEntropy_miRFP_3_02_256_cytoplasm	measure	TRUE	TRUE	TRUE	TRUE	FALSE
1333	Texture_DifferenceEntropy_miRFP_3_03_256_cytoplasm	measure	TRUE	TRUE	TRUE	TRUE	FALSE
1334	Texture_DifferenceVariance_BFP_3_00_256_cytoplasm	measure	TRUE	TRUE	TRUE	TRUE	TRUE
1335	Texture_DifferenceVariance_BFP_3_01_256_cytoplasm	measure	TRUE	TRUE	TRUE	TRUE	TRUE
1336	Texture_DifferenceVariance_BFP_3_02_256_cytoplasm	measure	TRUE	TRUE	TRUE	TRUE	TRUE
1337	Texture_DifferenceVariance_BFP_3_03_256_cytoplasm	measure	TRUE	TRUE	TRUE	TRUE	TRUE
1338	Texture_DifferenceVariance_GFP_3_00_256_cytoplasm	measure	TRUE	FALSE	TRUE	FALSE	FALSE
1339	Texture_DifferenceVariance_GFP_3_01_256_cytoplasm	measure	TRUE	FALSE	TRUE	FALSE	FALSE
1340	Texture_DifferenceVariance_GFP_3_02_256_cytoplasm	measure	TRUE	FALSE	TRUE	FALSE	FALSE
1341	Texture_DifferenceVariance_GFP_3_03_256_cytoplasm	measure	TRUE	FALSE	TRUE	FALSE	FALSE
1342	Texture_DifferenceVariance_mAmetrine_3_00_256_cytoplasm	measure	TRUE	TRUE	TRUE	TRUE	FALSE
1343	Texture_DifferenceVariance_mAmetrine_3_01_256_cytoplasm	measure	TRUE	TRUE	TRUE	TRUE	FALSE
1344	Texture_DifferenceVariance_mAmetrine_3_02_256_cytoplasm	measure	TRUE	TRUE	TRUE	TRUE	FALSE
1345	Texture_DifferenceVariance_mAmetrine_3_03_256_cytoplasm	measure	TRUE	TRUE	TRUE	TRUE	FALSE
1346	Texture_DifferenceVariance_mScarlet_3_00_256_cytoplasm	measure	TRUE	TRUE	FALSE	FALSE	FALSE
1347	Texture_DifferenceVariance_mScarlet_3_01_256_cytoplasm	measure	TRUE	TRUE	FALSE	FALSE	FALSE
1348	Texture_DifferenceVariance_mScarlet_3_02_256_cytoplasm	measure	TRUE	TRUE	FALSE	FALSE	FALSE
1349	Texture_DifferenceVariance_mScarlet_3_03_256_cytoplasm	measure	TRUE	TRUE	FALSE	FALSE	FALSE
1350	Texture_DifferenceVariance_miRFP_3_00_256_cytoplasm	measure	TRUE	TRUE	TRUE	TRUE	FALSE
1351	Texture_DifferenceVariance_miRFP_3_01_256_cytoplasm	measure	TRUE	TRUE	TRUE	TRUE	FALSE
1352	Texture_DifferenceVariance_miRFP_3_02_256_cytoplasm	measure	TRUE	TRUE	TRUE	TRUE	FALSE
1353	Texture_DifferenceVariance_miRFP_3_03_256_cytoplasm	measure	TRUE	TRUE	TRUE	TRUE	FALSE
1354	Texture_Entropy_BFP_3_00_256_cytoplasm	measure	TRUE	TRUE	TRUE	TRUE	TRUE
1355	Texture_Entropy_BFP_3_01_256_cytoplasm	measure	TRUE	TRUE	TRUE	TRUE	TRUE
1356	Texture_Entropy_BFP_3_02_256_cytoplasm	measure	TRUE	TRUE	TRUE	TRUE	TRUE
1357	Texture_Entropy_BFP_3_03_256_cytoplasm	measure	TRUE	TRUE	TRUE	TRUE	TRUE
1358	Texture_Entropy_GFP_3_00_256_cytoplasm	measure	TRUE	FALSE	TRUE	FALSE	FALSE
1359	Texture_Entropy_GFP_3_01_256_cytoplasm	measure	TRUE	FALSE	TRUE	FALSE	FALSE
1360	Texture_Entropy_GFP_3_02_256_cytoplasm	measure	TRUE	FALSE	TRUE	FALSE	FALSE
1361	Texture_Entropy_GFP_3_03_256_cytoplasm	measure	TRUE	FALSE	TRUE	FALSE	FALSE
1362	Texture_Entropy_mAmetrine_3_00_256_cytoplasm	measure	TRUE	TRUE	TRUE	TRUE	FALSE
1363	Texture_Entropy_mAmetrine_3_01_256_cytoplasm	measure	TRUE	TRUE	TRUE	TRUE	FALSE
1364	Texture_Entropy_mAmetrine_3_02_256_cytoplasm	measure	TRUE	TRUE	TRUE	TRUE	FALSE
1365	Texture_Entropy_mAmetrine_3_03_256_cytoplasm	measure	TRUE	TRUE	TRUE	TRUE	FALSE
1366	Texture_Entropy_mScarlet_3_00_256_cytoplasm	measure	TRUE	TRUE	FALSE	FALSE	FALSE
1367	Texture_Entropy_mScarlet_3_01_256_cytoplasm	measure	TRUE	TRUE	FALSE	FALSE	FALSE
1368	Texture_Entropy_mScarlet_3_02_256_cytoplasm	measure	TRUE	TRUE	FALSE	FALSE	FALSE
1369	Texture_Entropy_mScarlet_3_03_256_cytoplasm	measure	TRUE	TRUE	FALSE	FALSE	FALSE
1370	Texture_Entropy_miRFP_3_00_256_cytoplasm	measure	TRUE	TRUE	TRUE	TRUE	FALSE
1371	Texture_Entropy_miRFP_3_01_256_cytoplasm	measure	TRUE	TRUE	TRUE	TRUE	FALSE
1372	Texture_Entropy_miRFP_3_02_256_cytoplasm	measure	TRUE	TRUE	TRUE	TRUE	FALSE
1373	Texture_Entropy_miRFP_3_03_256_cytoplasm	measure	TRUE	TRUE	TRUE	TRUE	FALSE
1374	Texture_InfoMeas1_BFP_3_00_256_cytoplasm	measure	TRUE	TRUE	TRUE	TRUE	TRUE
1375	Texture_InfoMeas1_BFP_3_01_256_cytoplasm	measure	TRUE	TRUE	TRUE	TRUE	TRUE
1376	Texture_InfoMeas1_BFP_3_02_256_cytoplasm	measure	TRUE	TRUE	TRUE	TRUE	TRUE
1377	Texture_InfoMeas1_BFP_3_03_256_cytoplasm	measure	TRUE	TRUE	TRUE	TRUE	TRUE
1378	Texture_InfoMeas1_GFP_3_00_256_cytoplasm	measure	TRUE	FALSE	TRUE	FALSE	FALSE
1379	Texture_InfoMeas1_GFP_3_01_256_cytoplasm	measure	TRUE	FALSE	TRUE	FALSE	FALSE
1380	Texture_InfoMeas1_GFP_3_02_256_cytoplasm	measure	TRUE	FALSE	TRUE	FALSE	FALSE
1381	Texture_InfoMeas1_GFP_3_03_256_cytoplasm	measure	TRUE	FALSE	TRUE	FALSE	FALSE
1382	Texture_InfoMeas1_mAmetrine_3_00_256_cytoplasm	measure	TRUE	TRUE	TRUE	TRUE	FALSE
1383	Texture_InfoMeas1_mAmetrine_3_01_256_cytoplasm	measure	TRUE	TRUE	TRUE	TRUE	FALSE
1384	Texture_InfoMeas1_mAmetrine_3_02_256_cytoplasm	measure	TRUE	TRUE	TRUE	TRUE	FALSE
1385	Texture_InfoMeas1_mAmetrine_3_03_256_cytoplasm	measure	TRUE	TRUE	TRUE	TRUE	FALSE
1386	Texture_InfoMeas1_mScarlet_3_00_256_cytoplasm	measure	TRUE	TRUE	FALSE	FALSE	FALSE
1387	Texture_InfoMeas1_mScarlet_3_01_256_cytoplasm	measure	TRUE	TRUE	FALSE	FALSE	FALSE
1388	Texture_InfoMeas1_mScarlet_3_02_256_cytoplasm	measure	TRUE	TRUE	FALSE	FALSE	FALSE
1389	Texture_InfoMeas1_mScarlet_3_03_256_cytoplasm	measure	TRUE	TRUE	FALSE	FALSE	FALSE
1390	Texture_InfoMeas1_miRFP_3_00_256_cytoplasm	measure	TRUE	TRUE	TRUE	TRUE	FALSE
1391	Texture_InfoMeas1_miRFP_3_01_256_cytoplasm	measure	TRUE	TRUE	TRUE	TRUE	FALSE
1392	Texture_InfoMeas1_miRFP_3_02_256_cytoplasm	measure	TRUE	TRUE	TRUE	TRUE	FALSE
1393	Texture_InfoMeas1_miRFP_3_03_256_cytoplasm	measure	TRUE	TRUE	TRUE	TRUE	FALSE
1394	Texture_InfoMeas2_BFP_3_00_256_cytoplasm	measure	TRUE	TRUE	TRUE	TRUE	TRUE
1395	Texture_InfoMeas2_BFP_3_01_256_cytoplasm	measure	TRUE	TRUE	TRUE	TRUE	TRUE
1396	Texture_InfoMeas2_BFP_3_02_256_cytoplasm	measure	TRUE	TRUE	TRUE	TRUE	TRUE
1397	Texture_InfoMeas2_BFP_3_03_256_cytoplasm	measure	TRUE	TRUE	TRUE	TRUE	TRUE
1398	Texture_InfoMeas2_GFP_3_00_256_cytoplasm	measure	TRUE	FALSE	TRUE	FALSE	FALSE
1399	Texture_InfoMeas2_GFP_3_01_256_cytoplasm	measure	TRUE	FALSE	TRUE	FALSE	FALSE
1400	Texture_InfoMeas2_GFP_3_02_256_cytoplasm	measure	TRUE	FALSE	TRUE	FALSE	FALSE
1401	Texture_InfoMeas2_GFP_3_03_256_cytoplasm	measure	TRUE	FALSE	TRUE	FALSE	FALSE
1402	Texture_InfoMeas2_mAmetrine_3_00_256_cytoplasm	measure	TRUE	TRUE	TRUE	TRUE	FALSE
1403	Texture_InfoMeas2_mAmetrine_3_01_256_cytoplasm	measure	TRUE	TRUE	TRUE	TRUE	FALSE
1404	Texture_InfoMeas2_mAmetrine_3_02_256_cytoplasm	measure	TRUE	TRUE	TRUE	TRUE	FALSE
1405	Texture_InfoMeas2_mAmetrine_3_03_256_cytoplasm	measure	TRUE	TRUE	TRUE	TRUE	FALSE
1406	Texture_InfoMeas2_mScarlet_3_00_256_cytoplasm	measure	TRUE	TRUE	FALSE	FALSE	FALSE
1407	Texture_InfoMeas2_mScarlet_3_01_256_cytoplasm	measure	TRUE	TRUE	FALSE	FALSE	FALSE
1408	Texture_InfoMeas2_mScarlet_3_02_256_cytoplasm	measure	TRUE	TRUE	FALSE	FALSE	FALSE
1409	Texture_InfoMeas2_mScarlet_3_03_256_cytoplasm	measure	TRUE	TRUE	FALSE	FALSE	FALSE
1410	Texture_InfoMeas2_miRFP_3_00_256_cytoplasm	measure	TRUE	TRUE	TRUE	TRUE	FALSE
1411	Texture_InfoMeas2_miRFP_3_01_256_cytoplasm	measure	TRUE	TRUE	TRUE	TRUE	FALSE
1412	Texture_InfoMeas2_miRFP_3_02_256_cytoplasm	measure	TRUE	TRUE	TRUE	TRUE	FALSE
1413	Texture_InfoMeas2_miRFP_3_03_256_cytoplasm	measure	TRUE	TRUE	TRUE	TRUE	FALSE
1414	Texture_InverseDifferenceMoment_BFP_3_00_256_cytoplasm	measure	TRUE	TRUE	TRUE	TRUE	TRUE
1415	Texture_InverseDifferenceMoment_BFP_3_01_256_cytoplasm	measure	TRUE	TRUE	TRUE	TRUE	TRUE
1416	Texture_InverseDifferenceMoment_BFP_3_02_256_cytoplasm	measure	TRUE	TRUE	TRUE	TRUE	TRUE
1417	Texture_InverseDifferenceMoment_BFP_3_03_256_cytoplasm	measure	TRUE	TRUE	TRUE	TRUE	TRUE
1418	Texture_InverseDifferenceMoment_GFP_3_00_256_cytoplasm	measure	TRUE	FALSE	TRUE	FALSE	FALSE
1419	Texture_InverseDifferenceMoment_GFP_3_01_256_cytoplasm	measure	TRUE	FALSE	TRUE	FALSE	FALSE
1420	Texture_InverseDifferenceMoment_GFP_3_02_256_cytoplasm	measure	TRUE	FALSE	TRUE	FALSE	FALSE
1421	Texture_InverseDifferenceMoment_GFP_3_03_256_cytoplasm	measure	TRUE	FALSE	TRUE	FALSE	FALSE
1422	Texture_InverseDifferenceMoment_mAmetrine_3_00_256_cytoplasm	measure	TRUE	TRUE	TRUE	TRUE	FALSE
1423	Texture_InverseDifferenceMoment_mAmetrine_3_01_256_cytoplasm	measure	TRUE	TRUE	TRUE	TRUE	FALSE
1424	Texture_InverseDifferenceMoment_mAmetrine_3_02_256_cytoplasm	measure	TRUE	TRUE	TRUE	TRUE	FALSE
1425	Texture_InverseDifferenceMoment_mAmetrine_3_03_256_cytoplasm	measure	TRUE	TRUE	TRUE	TRUE	FALSE
1426	Texture_InverseDifferenceMoment_mScarlet_3_00_256_cytoplasm	measure	TRUE	TRUE	FALSE	FALSE	FALSE
1427	Texture_InverseDifferenceMoment_mScarlet_3_01_256_cytoplasm	measure	TRUE	TRUE	FALSE	FALSE	FALSE
1428	Texture_InverseDifferenceMoment_mScarlet_3_02_256_cytoplasm	measure	TRUE	TRUE	FALSE	FALSE	FALSE
1429	Texture_InverseDifferenceMoment_mScarlet_3_03_256_cytoplasm	measure	TRUE	TRUE	FALSE	FALSE	FALSE
1430	Texture_InverseDifferenceMoment_miRFP_3_00_256_cytoplasm	measure	TRUE	TRUE	TRUE	TRUE	FALSE
1431	Texture_InverseDifferenceMoment_miRFP_3_01_256_cytoplasm	measure	TRUE	TRUE	TRUE	TRUE	FALSE
1432	Texture_InverseDifferenceMoment_miRFP_3_02_256_cytoplasm	measure	TRUE	TRUE	TRUE	TRUE	FALSE
1433	Texture_InverseDifferenceMoment_miRFP_3_03_256_cytoplasm	measure	TRUE	TRUE	TRUE	TRUE	FALSE
1434	Texture_SumAverage_BFP_3_00_256_cytoplasm	measure	TRUE	TRUE	TRUE	TRUE	TRUE
1435	Texture_SumAverage_BFP_3_01_256_cytoplasm	measure	TRUE	TRUE	TRUE	TRUE	TRUE
1436	Texture_SumAverage_BFP_3_02_256_cytoplasm	measure	TRUE	TRUE	TRUE	TRUE	TRUE
1437	Texture_SumAverage_BFP_3_03_256_cytoplasm	measure	TRUE	TRUE	TRUE	TRUE	TRUE
1438	Texture_SumAverage_GFP_3_00_256_cytoplasm	measure	TRUE	FALSE	TRUE	FALSE	FALSE
1439	Texture_SumAverage_GFP_3_01_256_cytoplasm	measure	TRUE	FALSE	TRUE	FALSE	FALSE
1440	Texture_SumAverage_GFP_3_02_256_cytoplasm	measure	TRUE	FALSE	TRUE	FALSE	FALSE
1441	Texture_SumAverage_GFP_3_03_256_cytoplasm	measure	TRUE	FALSE	TRUE	FALSE	FALSE
1442	Texture_SumAverage_mAmetrine_3_00_256_cytoplasm	measure	TRUE	TRUE	TRUE	TRUE	FALSE
1443	Texture_SumAverage_mAmetrine_3_01_256_cytoplasm	measure	TRUE	TRUE	TRUE	TRUE	FALSE
1444	Texture_SumAverage_mAmetrine_3_02_256_cytoplasm	measure	TRUE	TRUE	TRUE	TRUE	FALSE
1445	Texture_SumAverage_mAmetrine_3_03_256_cytoplasm	measure	TRUE	TRUE	TRUE	TRUE	FALSE
1446	Texture_SumAverage_mScarlet_3_00_256_cytoplasm	measure	TRUE	TRUE	FALSE	FALSE	FALSE
1447	Texture_SumAverage_mScarlet_3_01_256_cytoplasm	measure	TRUE	TRUE	FALSE	FALSE	FALSE
1448	Texture_SumAverage_mScarlet_3_02_256_cytoplasm	measure	TRUE	TRUE	FALSE	FALSE	FALSE
1449	Texture_SumAverage_mScarlet_3_03_256_cytoplasm	measure	TRUE	TRUE	FALSE	FALSE	FALSE
1450	Texture_SumAverage_miRFP_3_00_256_cytoplasm	measure	TRUE	TRUE	TRUE	TRUE	FALSE
1451	Texture_SumAverage_miRFP_3_01_256_cytoplasm	measure	TRUE	TRUE	TRUE	TRUE	FALSE
1452	Texture_SumAverage_miRFP_3_02_256_cytoplasm	measure	TRUE	TRUE	TRUE	TRUE	FALSE
1453	Texture_SumAverage_miRFP_3_03_256_cytoplasm	measure	TRUE	TRUE	TRUE	TRUE	FALSE
1454	Texture_SumEntropy_BFP_3_00_256_cytoplasm	measure	TRUE	TRUE	TRUE	TRUE	TRUE
1455	Texture_SumEntropy_BFP_3_01_256_cytoplasm	measure	TRUE	TRUE	TRUE	TRUE	TRUE
1456	Texture_SumEntropy_BFP_3_02_256_cytoplasm	measure	TRUE	TRUE	TRUE	TRUE	TRUE
1457	Texture_SumEntropy_BFP_3_03_256_cytoplasm	measure	TRUE	TRUE	TRUE	TRUE	TRUE
1458	Texture_SumEntropy_GFP_3_00_256_cytoplasm	measure	TRUE	FALSE	TRUE	FALSE	FALSE
1459	Texture_SumEntropy_GFP_3_01_256_cytoplasm	measure	TRUE	FALSE	TRUE	FALSE	FALSE
1460	Texture_SumEntropy_GFP_3_02_256_cytoplasm	measure	TRUE	FALSE	TRUE	FALSE	FALSE
1461	Texture_SumEntropy_GFP_3_03_256_cytoplasm	measure	TRUE	FALSE	TRUE	FALSE	FALSE
1462	Texture_SumEntropy_mAmetrine_3_00_256_cytoplasm	measure	TRUE	TRUE	TRUE	TRUE	FALSE
1463	Texture_SumEntropy_mAmetrine_3_01_256_cytoplasm	measure	TRUE	TRUE	TRUE	TRUE	FALSE
1464	Texture_SumEntropy_mAmetrine_3_02_256_cytoplasm	measure	TRUE	TRUE	TRUE	TRUE	FALSE
1465	Texture_SumEntropy_mAmetrine_3_03_256_cytoplasm	measure	TRUE	TRUE	TRUE	TRUE	FALSE
1466	Texture_SumEntropy_mScarlet_3_00_256_cytoplasm	measure	TRUE	TRUE	FALSE	FALSE	FALSE
1467	Texture_SumEntropy_mScarlet_3_01_256_cytoplasm	measure	TRUE	TRUE	FALSE	FALSE	FALSE
1468	Texture_SumEntropy_mScarlet_3_02_256_cytoplasm	measure	TRUE	TRUE	FALSE	FALSE	FALSE
1469	Texture_SumEntropy_mScarlet_3_03_256_cytoplasm	measure	TRUE	TRUE	FALSE	FALSE	FALSE
1470	Texture_SumEntropy_miRFP_3_00_256_cytoplasm	measure	TRUE	TRUE	TRUE	TRUE	FALSE
1471	Texture_SumEntropy_miRFP_3_01_256_cytoplasm	measure	TRUE	TRUE	TRUE	TRUE	FALSE
1472	Texture_SumEntropy_miRFP_3_02_256_cytoplasm	measure	TRUE	TRUE	TRUE	TRUE	FALSE
1473	Texture_SumEntropy_miRFP_3_03_256_cytoplasm	measure	TRUE	TRUE	TRUE	TRUE	FALSE
1474	Texture_SumVariance_BFP_3_00_256_cytoplasm	measure	TRUE	TRUE	TRUE	TRUE	TRUE
1475	Texture_SumVariance_BFP_3_01_256_cytoplasm	measure	TRUE	TRUE	TRUE	TRUE	TRUE
1476	Texture_SumVariance_BFP_3_02_256_cytoplasm	measure	TRUE	TRUE	TRUE	TRUE	TRUE
1477	Texture_SumVariance_BFP_3_03_256_cytoplasm	measure	TRUE	TRUE	TRUE	TRUE	TRUE
1478	Texture_SumVariance_GFP_3_00_256_cytoplasm	measure	TRUE	FALSE	TRUE	FALSE	FALSE
1479	Texture_SumVariance_GFP_3_01_256_cytoplasm	measure	TRUE	FALSE	TRUE	FALSE	FALSE
1480	Texture_SumVariance_GFP_3_02_256_cytoplasm	measure	TRUE	FALSE	TRUE	FALSE	FALSE
1481	Texture_SumVariance_GFP_3_03_256_cytoplasm	measure	TRUE	FALSE	TRUE	FALSE	FALSE
1482	Texture_SumVariance_mAmetrine_3_00_256_cytoplasm	measure	TRUE	TRUE	TRUE	TRUE	FALSE
1483	Texture_SumVariance_mAmetrine_3_01_256_cytoplasm	measure	TRUE	TRUE	TRUE	TRUE	FALSE
1484	Texture_SumVariance_mAmetrine_3_02_256_cytoplasm	measure	TRUE	TRUE	TRUE	TRUE	FALSE
1485	Texture_SumVariance_mAmetrine_3_03_256_cytoplasm	measure	TRUE	TRUE	TRUE	TRUE	FALSE
1486	Texture_SumVariance_mScarlet_3_00_256_cytoplasm	measure	TRUE	TRUE	FALSE	FALSE	FALSE
1487	Texture_SumVariance_mScarlet_3_01_256_cytoplasm	measure	TRUE	TRUE	FALSE	FALSE	FALSE
1488	Texture_SumVariance_mScarlet_3_02_256_cytoplasm	measure	TRUE	TRUE	FALSE	FALSE	FALSE
1489	Texture_SumVariance_mScarlet_3_03_256_cytoplasm	measure	TRUE	TRUE	FALSE	FALSE	FALSE
1490	Texture_SumVariance_miRFP_3_00_256_cytoplasm	measure	TRUE	TRUE	TRUE	TRUE	FALSE
1491	Texture_SumVariance_miRFP_3_01_256_cytoplasm	measure	TRUE	TRUE	TRUE	TRUE	FALSE
1492	Texture_SumVariance_miRFP_3_02_256_cytoplasm	measure	TRUE	TRUE	TRUE	TRUE	FALSE
1493	Texture_SumVariance_miRFP_3_03_256_cytoplasm	measure	TRUE	TRUE	TRUE	TRUE	FALSE
1494	Texture_Variance_BFP_3_00_256_cytoplasm	measure	TRUE	TRUE	TRUE	TRUE	TRUE
1495	Texture_Variance_BFP_3_01_256_cytoplasm	measure	TRUE	TRUE	TRUE	TRUE	TRUE
1496	Texture_Variance_BFP_3_02_256_cytoplasm	measure	TRUE	TRUE	TRUE	TRUE	TRUE
1497	Texture_Variance_BFP_3_03_256_cytoplasm	measure	TRUE	TRUE	TRUE	TRUE	TRUE
1498	Texture_Variance_GFP_3_00_256_cytoplasm	measure	TRUE	FALSE	TRUE	FALSE	FALSE
1499	Texture_Variance_GFP_3_01_256_cytoplasm	measure	TRUE	FALSE	TRUE	FALSE	FALSE
1500	Texture_Variance_GFP_3_02_256_cytoplasm	measure	TRUE	FALSE	TRUE	FALSE	FALSE
1501	Texture_Variance_GFP_3_03_256_cytoplasm	measure	TRUE	FALSE	TRUE	FALSE	FALSE
1502	Texture_Variance_mAmetrine_3_00_256_cytoplasm	measure	TRUE	TRUE	TRUE	TRUE	FALSE
1503	Texture_Variance_mAmetrine_3_01_256_cytoplasm	measure	TRUE	TRUE	TRUE	TRUE	FALSE
1504	Texture_Variance_mAmetrine_3_02_256_cytoplasm	measure	TRUE	TRUE	TRUE	TRUE	FALSE
1505	Texture_Variance_mAmetrine_3_03_256_cytoplasm	measure	TRUE	TRUE	TRUE	TRUE	FALSE
1506	Texture_Variance_mScarlet_3_00_256_cytoplasm	measure	TRUE	TRUE	FALSE	FALSE	FALSE
1507	Texture_Variance_mScarlet_3_01_256_cytoplasm	measure	TRUE	TRUE	FALSE	FALSE	FALSE
1508	Texture_Variance_mScarlet_3_02_256_cytoplasm	measure	TRUE	TRUE	FALSE	FALSE	FALSE
1509	Texture_Variance_mScarlet_3_03_256_cytoplasm	measure	TRUE	TRUE	FALSE	FALSE	FALSE
1510	Texture_Variance_miRFP_3_00_256_cytoplasm	measure	TRUE	TRUE	TRUE	TRUE	FALSE
1511	Texture_Variance_miRFP_3_01_256_cytoplasm	measure	TRUE	TRUE	TRUE	TRUE	FALSE
1512	Texture_Variance_miRFP_3_02_256_cytoplasm	measure	TRUE	TRUE	TRUE	TRUE	FALSE
1513	Texture_Variance_miRFP_3_03_256_cytoplasm	measure	TRUE	TRUE	TRUE	TRUE	FALSE

## Sheet: hit_calling_features
#	feature_name	feature_name_GFP	feature_name_mScarlet
1	Granularity_10_cell	Granularity_10_GFP_cell	Granularity_10_mScarlet_cell
2	Granularity_10_cytoplasm	Granularity_10_GFP_cytoplasm	Granularity_10_mScarlet_cytoplasm
3	Granularity_10_nucleus	Granularity_10_GFP_nucleus	Granularity_10_mScarlet_nucleus
4	Granularity_11_cell	Granularity_11_GFP_cell	Granularity_11_mScarlet_cell
5	Granularity_11_nucleus	Granularity_11_GFP_nucleus	Granularity_11_mScarlet_nucleus
6	Granularity_12_cell	Granularity_12_GFP_cell	Granularity_12_mScarlet_cell
7	Granularity_12_nucleus	Granularity_12_GFP_nucleus	Granularity_12_mScarlet_nucleus
8	Granularity_13_cytoplasm	Granularity_13_GFP_cytoplasm	Granularity_13_mScarlet_cytoplasm
9	Granularity_13_nucleus	Granularity_13_GFP_nucleus	Granularity_13_mScarlet_nucleus
10	Granularity_14_cell	Granularity_14_GFP_cell	Granularity_14_mScarlet_cell
11	Granularity_14_nucleus	Granularity_14_GFP_nucleus	Granularity_14_mScarlet_nucleus
12	Granularity_1_cell	Granularity_1_GFP_cell	Granularity_1_mScarlet_cell
13	Granularity_1_cytoplasm	Granularity_1_GFP_cytoplasm	Granularity_1_mScarlet_cytoplasm
14	Granularity_1_nucleus	Granularity_1_GFP_nucleus	Granularity_1_mScarlet_nucleus
15	Granularity_2_cell	Granularity_2_GFP_cell	Granularity_2_mScarlet_cell
16	Granularity_2_cytoplasm	Granularity_2_GFP_cytoplasm	Granularity_2_mScarlet_cytoplasm
17	Granularity_2_nucleus	Granularity_2_GFP_nucleus	Granularity_2_mScarlet_nucleus
18	Granularity_3_cell	Granularity_3_GFP_cell	Granularity_3_mScarlet_cell
19	Granularity_3_cytoplasm	Granularity_3_GFP_cytoplasm	Granularity_3_mScarlet_cytoplasm
20	Granularity_3_nucleus	Granularity_3_GFP_nucleus	Granularity_3_mScarlet_nucleus
21	Granularity_4_cell	Granularity_4_GFP_cell	Granularity_4_mScarlet_cell
22	Granularity_4_cytoplasm	Granularity_4_GFP_cytoplasm	Granularity_4_mScarlet_cytoplasm
23	Granularity_5_cytoplasm	Granularity_5_GFP_cytoplasm	Granularity_5_mScarlet_cytoplasm
24	Granularity_5_nucleus	Granularity_5_GFP_nucleus	Granularity_5_mScarlet_nucleus
25	Granularity_6_cytoplasm	Granularity_6_GFP_cytoplasm	Granularity_6_mScarlet_cytoplasm
26	Granularity_6_nucleus	Granularity_6_GFP_nucleus	Granularity_6_mScarlet_nucleus
27	Granularity_7_cytoplasm	Granularity_7_GFP_cytoplasm	Granularity_7_mScarlet_cytoplasm
28	Granularity_7_nucleus	Granularity_7_GFP_nucleus	Granularity_7_mScarlet_nucleus
29	Granularity_8_cytoplasm	Granularity_8_GFP_cytoplasm	Granularity_8_mScarlet_cytoplasm
30	Granularity_8_nucleus	Granularity_8_GFP_nucleus	Granularity_8_mScarlet_nucleus
31	Granularity_9_cytoplasm	Granularity_9_GFP_cytoplasm	Granularity_9_mScarlet_cytoplasm
32	Granularity_9_nucleus	Granularity_9_GFP_nucleus	Granularity_9_mScarlet_nucleus
33	Intensity_IntegratedIntensity_cell	Intensity_IntegratedIntensity_GFP_cell	Intensity_IntegratedIntensity_mScarlet_cell
34	Intensity_IntegratedIntensity_cytoplasm	Intensity_IntegratedIntensity_GFP_cytoplasm	Intensity_IntegratedIntensity_mScarlet_cytoplasm
35	Intensity_IntegratedIntensity_nucleus	Intensity_IntegratedIntensity_GFP_nucleus	Intensity_IntegratedIntensity_mScarlet_nucleus
36	Intensity_LowerQuartileIntensity_cell	Intensity_LowerQuartileIntensity_GFP_cell	Intensity_LowerQuartileIntensity_mScarlet_cell
37	Intensity_MADIntensity_cytoplasm	Intensity_MADIntensity_GFP_cytoplasm	Intensity_MADIntensity_mScarlet_cytoplasm
38	Intensity_MADIntensity_nucleus	Intensity_MADIntensity_GFP_nucleus	Intensity_MADIntensity_mScarlet_nucleus
39	Intensity_MassDisplacement_cell	Intensity_MassDisplacement_GFP_cell	Intensity_MassDisplacement_mScarlet_cell
40	Intensity_MassDisplacement_cytoplasm	Intensity_MassDisplacement_GFP_cytoplasm	Intensity_MassDisplacement_mScarlet_cytoplasm
41	Intensity_MassDisplacement_nucleus	Intensity_MassDisplacement_GFP_nucleus	Intensity_MassDisplacement_mScarlet_nucleus
42	Intensity_MeanIntensityEdge_cytoplasm	Intensity_MeanIntensityEdge_GFP_cytoplasm	Intensity_MeanIntensityEdge_mScarlet_cytoplasm
43	Intensity_MedianIntensity_cell	Intensity_MedianIntensity_GFP_cell	Intensity_MedianIntensity_mScarlet_cell
44	Intensity_MedianIntensity_cytoplasm	Intensity_MedianIntensity_GFP_cytoplasm	Intensity_MedianIntensity_mScarlet_cytoplasm
45	Intensity_MedianIntensity_nucleus	Intensity_MedianIntensity_GFP_nucleus	Intensity_MedianIntensity_mScarlet_nucleus
46	Intensity_MinIntensityEdge_cell	Intensity_MinIntensityEdge_GFP_cell	Intensity_MinIntensityEdge_mScarlet_cell
47	Intensity_MinIntensityEdge_nucleus	Intensity_MinIntensityEdge_GFP_nucleus	Intensity_MinIntensityEdge_mScarlet_nucleus
48	Intensity_MinIntensity_cell	Intensity_MinIntensity_GFP_cell	Intensity_MinIntensity_mScarlet_cell
49	Intensity_StdIntensityEdge_cell	Intensity_StdIntensityEdge_GFP_cell	Intensity_StdIntensityEdge_mScarlet_cell
50	Intensity_StdIntensityEdge_cytoplasm	Intensity_StdIntensityEdge_GFP_cytoplasm	Intensity_StdIntensityEdge_mScarlet_cytoplasm
51	Intensity_StdIntensity_cytoplasm	Intensity_StdIntensity_GFP_cytoplasm	Intensity_StdIntensity_mScarlet_cytoplasm
52	Intensity_StdIntensity_nucleus	Intensity_StdIntensity_GFP_nucleus	Intensity_StdIntensity_mScarlet_nucleus
53	RadialDistribution_FracAtD_1of4_cell	RadialDistribution_FracAtD_GFP_1of4_cell	RadialDistribution_FracAtD_mScarlet_1of4_cell
54	RadialDistribution_FracAtD_3of4_cell	RadialDistribution_FracAtD_GFP_3of4_cell	RadialDistribution_FracAtD_mScarlet_3of4_cell
55	RadialDistribution_FracAtD_4of4_cell	RadialDistribution_FracAtD_GFP_4of4_cell	RadialDistribution_FracAtD_mScarlet_4of4_cell
56	RadialDistribution_MeanFrac_2of4_cell	RadialDistribution_MeanFrac_GFP_2of4_cell	RadialDistribution_MeanFrac_mScarlet_2of4_cell
57	RadialDistribution_MeanFrac_3of4_cell	RadialDistribution_MeanFrac_GFP_3of4_cell	RadialDistribution_MeanFrac_mScarlet_3of4_cell
58	RadialDistribution_RadialCV_1of4_cell	RadialDistribution_RadialCV_GFP_1of4_cell	RadialDistribution_RadialCV_mScarlet_1of4_cell
59	RadialDistribution_RadialCV_2of4_cell	RadialDistribution_RadialCV_GFP_2of4_cell	RadialDistribution_RadialCV_mScarlet_2of4_cell
60	RadialDistribution_RadialCV_3of4_cell	RadialDistribution_RadialCV_GFP_3of4_cell	RadialDistribution_RadialCV_mScarlet_3of4_cell
61	RadialDistribution_RadialCV_4of4_cell	RadialDistribution_RadialCV_GFP_4of4_cell	RadialDistribution_RadialCV_mScarlet_4of4_cell
62	Texture_AngularSecondMoment_3_00_256_nucleus	Texture_AngularSecondMoment_GFP_3_00_256_nucleus	Texture_AngularSecondMoment_mScarlet_3_00_256_nucleus
63	Texture_AngularSecondMoment_3_02_256_cell	Texture_AngularSecondMoment_GFP_3_02_256_cell	Texture_AngularSecondMoment_mScarlet_3_02_256_cell
64	Texture_Contrast_3_01_256_cell	Texture_Contrast_GFP_3_01_256_cell	Texture_Contrast_mScarlet_3_01_256_cell
65	Texture_Contrast_3_02_256_cytoplasm	Texture_Contrast_GFP_3_02_256_cytoplasm	Texture_Contrast_mScarlet_3_02_256_cytoplasm
66	Texture_Correlation_3_00_256_cell	Texture_Correlation_GFP_3_00_256_cell	Texture_Correlation_mScarlet_3_00_256_cell
67	Texture_Correlation_3_00_256_cytoplasm	Texture_Correlation_GFP_3_00_256_cytoplasm	Texture_Correlation_mScarlet_3_00_256_cytoplasm
68	Texture_Correlation_3_01_256_cytoplasm	Texture_Correlation_GFP_3_01_256_cytoplasm	Texture_Correlation_mScarlet_3_01_256_cytoplasm
69	Texture_Correlation_3_02_256_cytoplasm	Texture_Correlation_GFP_3_02_256_cytoplasm	Texture_Correlation_mScarlet_3_02_256_cytoplasm
70	Texture_Correlation_3_02_256_nucleus	Texture_Correlation_GFP_3_02_256_nucleus	Texture_Correlation_mScarlet_3_02_256_nucleus
71	Texture_Correlation_3_03_256_cytoplasm	Texture_Correlation_GFP_3_03_256_cytoplasm	Texture_Correlation_mScarlet_3_03_256_cytoplasm
72	Texture_DifferenceVariance_3_00_256_cell	Texture_DifferenceVariance_GFP_3_00_256_cell	Texture_DifferenceVariance_mScarlet_3_00_256_cell
73	Texture_DifferenceVariance_3_03_256_cytoplasm	Texture_DifferenceVariance_GFP_3_03_256_cytoplasm	Texture_DifferenceVariance_mScarlet_3_03_256_cytoplasm
74	Texture_Entropy_3_01_256_cytoplasm	Texture_Entropy_GFP_3_01_256_cytoplasm	Texture_Entropy_mScarlet_3_01_256_cytoplasm
75	Texture_Entropy_3_01_256_nucleus	Texture_Entropy_GFP_3_01_256_nucleus	Texture_Entropy_mScarlet_3_01_256_nucleus
76	Texture_InfoMeas1_3_00_256_cytoplasm	Texture_InfoMeas1_GFP_3_00_256_cytoplasm	Texture_InfoMeas1_mScarlet_3_00_256_cytoplasm
77	Texture_InfoMeas1_3_00_256_nucleus	Texture_InfoMeas1_GFP_3_00_256_nucleus	Texture_InfoMeas1_mScarlet_3_00_256_nucleus
78	Texture_InfoMeas1_3_01_256_cytoplasm	Texture_InfoMeas1_GFP_3_01_256_cytoplasm	Texture_InfoMeas1_mScarlet_3_01_256_cytoplasm
79	Texture_InfoMeas1_3_01_256_nucleus	Texture_InfoMeas1_GFP_3_01_256_nucleus	Texture_InfoMeas1_mScarlet_3_01_256_nucleus
80	Texture_InfoMeas1_3_02_256_cytoplasm	Texture_InfoMeas1_GFP_3_02_256_cytoplasm	Texture_InfoMeas1_mScarlet_3_02_256_cytoplasm
81	Texture_InfoMeas1_3_02_256_nucleus	Texture_InfoMeas1_GFP_3_02_256_nucleus	Texture_InfoMeas1_mScarlet_3_02_256_nucleus
82	Texture_InfoMeas1_3_03_256_cell	Texture_InfoMeas1_GFP_3_03_256_cell	Texture_InfoMeas1_mScarlet_3_03_256_cell
83	Texture_InfoMeas1_3_03_256_cytoplasm	Texture_InfoMeas1_GFP_3_03_256_cytoplasm	Texture_InfoMeas1_mScarlet_3_03_256_cytoplasm
84	Texture_InfoMeas1_3_03_256_nucleus	Texture_InfoMeas1_GFP_3_03_256_nucleus	Texture_InfoMeas1_mScarlet_3_03_256_nucleus
85	Texture_InfoMeas2_3_01_256_cytoplasm	Texture_InfoMeas2_GFP_3_01_256_cytoplasm	Texture_InfoMeas2_mScarlet_3_01_256_cytoplasm
86	Texture_InfoMeas2_3_01_256_nucleus	Texture_InfoMeas2_GFP_3_01_256_nucleus	Texture_InfoMeas2_mScarlet_3_01_256_nucleus
87	Texture_InverseDifferenceMoment_3_01_256_cell	Texture_InverseDifferenceMoment_GFP_3_01_256_cell	Texture_InverseDifferenceMoment_mScarlet_3_01_256_cell
88	Texture_SumVariance_3_01_256_nucleus	Texture_SumVariance_GFP_3_01_256_nucleus	Texture_SumVariance_mScarlet_3_01_256_nucleus
89	Texture_Variance_3_01_256_cell	Texture_Variance_GFP_3_01_256_cell	Texture_Variance_mScarlet_3_01_256_cell
90	Texture_Variance_3_02_256_cytoplasm	Texture_Variance_GFP_3_02_256_cytoplasm	Texture_Variance_mScarlet_3_02_256_cytoplasm
