# Supplementary material for: Pooled multicolour tagging for visualizing subcellular protein dynamics
Source: Nat Cell Biol. 2024 Apr 19;26(5):745–56. doi: 10.1038/s41556-024-01407-w (PMC11098740; doi:10.1038/s41556-024-01407-w)
Supplement: Supplementary file 9 — Description of pool of 41 clones with 61 cancer driver proteins. [file 41556_2024_1407_MOESM9_ESM.xlsx]

## Sheet: pool_of_41
#	clone_ID	assigned_gene_GFP	assigned_gene_mScarlet	sgRNA_GFP	sgRNA_mScarlet	source_experiment	source_plate	source_well	fraction_pool_3days	fraction_pool_4days	fraction_pool_5days	fraction_pool_overall
1	A02	SF1	MSH2	SF1_Intron9_2	MSH2_ENST00000233146_Intron7_Frame1_sgRNA01	HAP1_cancer	plate3	I03	0.017732	0.018377	0.016445	0.017616
2	A03	SMARCB1	MAP2K1	SMARCB1_Intron1_1	MAP2K1_ENST00000307102_Intron7_Frame1_sgRNA02	HAP1_cancer	plate3	K07	0.036032	0.038287	0.03866	0.037569
3	A04	THRAP3	TBL1XR1	THRAP3_Intron11_2	TBL1XR1_ENST00000430069_Intron5_Frame1_sgRNA02	HAP1_cancer	plate3	D06	0.010733	0.009777	0.009068	0.009931
4	A05	MSH6	PPP2R1A	MSH6_Intron3_1	PPP2R1A_ENST00000322088_Intron11_Frame1_sgRNA01	HAP1_cancer	plate4	A17	0.050156	0.054298	0.055643	0.053159
5	A06	SPTAN1	ZMYM3	SPTAN1_Intron43_1	ZMYM3_ENST00000314425_Intron8_Frame1_sgRNA01	HAP1_cancer	plate4	E13	0.007008	0.007048	0.007439	0.00714
6	A07	EIF1AX	SPTAN1	EIF1AX_Intron6_1	SPTAN1_ENST00000630866_Intron17_Frame1_sgRNA01	HAP1_cancer	plate4	G07	0.029213	0.031824	0.032669	0.031105
7	B01	SF1	MAP2K4	SF1_Intron9_1	MAP2K4_ENST00000415385_Intron1_Frame1_sgRNA02	HAP1_cancer	plate4	I17	0.030151	0.031724	0.031329	0.031044
8	B02	CUL3	BRD4	CUL3_Intron3_1	BRD4_ENST00000263377_Intron10_Frame1_sgRNA01	HAP1_cancer	plate4	K13	0.03784	0.038019	0.035569	0.037286
9	B03	NPM1	MAP2K1	NPM1_Intron10_1	MAP2K1_ENST00000307102_Intron7_Frame1_sgRNA02	HAP1_cancer	plate4	K17	0.039549	0.040547	0.041683	0.040494
10	B04	PRKAR1A	NPM1	PRKAR1A_Intron7_1	NPM1_ENST00000517671_Intron2_Frame1_sgRNA02	HAP1_cancer	plate4	M09	0.017	0.015859	0.014755	0.015973
11	B05	MYH9	CSDE1	MYH9_Intron34_1	CSDE1_ENST00000438362_Intron16_Frame1_sgRNA01	HAP1_cancer	plate4	A06	0.007393	0.007357	0.00706	0.007289
12	B06	MYH9	MAP2K4	MYH9_Intron11_1	MAP2K4_ENST00000415385_Intron1_Frame1_sgRNA01	HAP1_cancer	plate4	C22	0.048719	0.047586	0.049844	0.048614
13	B07	DDX3X	CUL3	DDX3X_Intron1_1	CUL3_ENST00000264414_Intron6_Frame1_sgRNA01	HAP1_cancer	plate4	C24	0.033671	0.034478	0.034184	0.034104
14	C01	KIF1A	PPP2R1A	KIF1A_Intron22_1	PPP2R1A_ENST00000322088_Intron11_Frame1_sgRNA01	HAP1_cancer	plate4	C10	0.023192	0.023526	0.022279	0.023064
15	C02	RAC1	SCAF4	RAC1_Intron4_2	SCAF4_ENST00000286835_Intron15_Frame1_sgRNA01	HAP1_cancer	plate4	I20	0.028582	0.028254	0.028317	0.028391
16	C03	SMARCA4	PPP2R1A	SMARCA4_Intron1_1	PPP2R1A_ENST00000322088_Intron11_Frame1_sgRNA01	HAP1_cancer	plate4	B11	0.016411	0.017886	0.01732	0.017196
17	C04	RBM10	NUP93	RBM10_Intron7_1	NUP93_ENST00000308159_Intron13_Frame1_sgRNA01	HAP1_cancer	plate4	H13	0.03815	0.038368	0.041535	0.039153
18	C05	USP9X	HUWE1	USP9X_Intron24_1	HUWE1_ENST00000342160_Intron49_Frame1_sgRNA01	HAP1_cancer	plate4	B02	0.016525	0.015034	0.013891	0.015265
19	C06	SMARCA1	SIN3A	SMARCA1_Intron19_1	SIN3A_ENST00000394947_Intron15_Frame1_sgRNA01	HAP1_cancer	plate4	B22	0.008722	0.008341	0.007786	0.008328
20	C07	DAZAP1	FLNA	DAZAP1_Intron4_1	FLNA_ENST00000369850_Intron39_Frame1_sgRNA01	HAP1_cancer	plate4	B16	0.032675	0.033472	0.035392	0.033706
21	D01	THRAP3	VHL	THRAP3_Intron8_1	VHL_ENST00000256474_Intron2_Frame1_sgRNA01	HAP1_cancer	plate4	H10	0.020919	0.018656	0.018524	0.019443
22	D02	PHF6	NUP133	PHF6_Intron3_1	NUP133_ENST00000261396_Intron13_Frame1_sgRNA01	HAP1_cancer	plate5	E23	0.033656	0.033429	0.036436	0.034331
23	D03	RHOA	EIF1AX	RHOA_Intron4_2	EIF1AX_ENST00000379607_Intron2_Frame1_sgRNA02	HAP1_cancer	plate5	M05	0.014265	0.01294	0.011835	0.013121
24	D04	MAPK1	TMSB4X	MAPK1_Intron4_1	TMSB4X_ENST00000451311_Intron2_Frame1_sgRNA01	HAP1_cancer	plate5	G06	0.018034	0.019011	0.017569	0.018262
25	D05	TP53	XPO1	TP53_Intron4_2	XPO1_ENST00000401558_Intron15_Frame1_sgRNA01	HAP1_cancer	plate5	K16	0.01467	0.012964	0.011268	0.013122
26	D06	CUL1	PMS1	CUL1_Intron10_1	PMS1_ENST00000441310_Intron11_Frame1_sgRNA01	HAP1_cancer	plate5	B19	0.011443	0.011354	0.010152	0.011058
27	D07	KLF5	SIN3A	KLF5_Intron1_1	SIN3A_ENST00000394947_Intron15_Frame1_sgRNA01	HAP1_cancer	plate5	F24	0.034237	0.035772	0.037059	0.035565
28	E01	TP53	SMAD4	TP53_Intron4_2	SMAD4_ENST00000398417_Intron4_Frame1_sgRNA01	HAP1_cancer	plate5	P22	0.040811	0.040839	0.04321	0.041475
29	E02	TCF12	SMARCA4	TCF12_Intron4_1	SMARCA4_ENST00000344626_Intron33_Frame1_sgRNA01	HAP1_cancer	plate1	N05	0.034714	0.033998	0.03363	0.034158
30	E03	TXNIP	NPM1	TXNIP_Intron3_2	NPM1_ENST00000517671_Intron2_Frame1_sgRNA01	HAP1_cancer	plate1	N09	0.038806	0.037282	0.035648	0.037391
31	E04	RPL22	GTF2I	RPL22_Intron2_1	GTF2I_ENST00000573035_Intron10_Frame1_sgRNA01	HAP1_cancer	plate1	G02	0.000571	0.000679	0.000533	0.0006
32	E05	EP300	IDH1	EP300_Intron17_1	IDH1_ENST00000345146_Intron5_Frame1_sgRNA01	HAP1_cancer	plate1	F09	0.04399	0.04502	0.046699	0.045103
33	E06	DHX9	DDX3X	DHX9_Intron16_1	DDX3X_ENST00000644876_Intron3_Frame1_sgRNA01	HAP1_cancer	plate2	N24	0.026241	0.026305	0.026736	0.026399
34	E07	ARID2	RHEB	ARID2_Intron15_1	RHEB_ENST00000262187_Intron2_Frame1_sgRNA02	HAP1_cancer	plate3	L07	0.041268	0.042118	0.044191	0.042374
35	F01	CTNNB1	SMC3	CTNNB1_Intron4_1	SMC3_ENST00000361804_Intron18_Frame1_sgRNA01	HAP1_cancer	plate3	J12	0.014518	0.013522	0.013643	0.013917
36	F02	PSIP1	CHD4	PSIP1_Intron5_1	CHD4_ENST00000544040_Intron34_Frame1_sgRNA01	HAP1_cancer	plate4	C01	0.011	0.009796	0.008989	0.010014
37	F03	CHD4	MAX	CHD4_Intron37_1	MAX_ENST00000358664_Intron4_Frame1_sgRNA01	HAP1_cancer	plate4	G19	0.003131	0.002247	0.002214	0.00256
38	F04	DAZAP1	SMARCA4	DAZAP1_Intron3_1	SMARCA4_ENST00000344626_Intron24_Frame1_sgRNA01	HAP1_cancer	plate4	C12	0.029031	0.028345	0.027638	0.028402
39	F05	CSDE1	ARID1A	CSDE1_Intron4_1	ARID1A_ENST00000324856_Intron14_Frame1_sgRNA01	HAP1_cancer	plate4	P21	0.011561	0.010459	0.009032	0.010471
40	F06	STAG2	IDH2	STAG2_Intron4_1	IDH2_ENST00000330062_Intron7_Frame1_sgRNA01	HAP1_cancer	plate4	F08	0.016904	0.015782	0.015568	0.016132
41	F07	FUBP1	GTF2I	FUBP1_Intron12_1	GTF2I_ENST00000573035_Intron28_Frame1_sgRNA01	HAP1_cancer	plate5	N12	0.010777	0.009419	0.008557	0.009678
