# Supplementary material for: Pooled multicolour tagging for visualizing subcellular protein dynamics
Source: Nat Cell Biol. 2024 Apr 19;26(5):745–56. doi: 10.1038/s41556-024-01407-w (PMC11098740; doi:10.1038/s41556-024-01407-w)
Supplement: Supplementary file 10 — Quantification of predictive performance of random forest classifier for 41 clones set. [file 41556_2024_1407_MOESM10_ESM.xlsx]

## Sheet: array_train_dataset_cell_counts
plate	measurement	A02	A03	A04	A05	A06	A07	B01	B02	B03	B04	B05	B06	B07	C01	C02	C03	C04	C05	C06	C07	D01	D02	D03	D04	D05	D06	D07	E01	E02	E03	E04	E05	E06	E07	F01	F02	F03	F04	F05	F06	F07	total_cells_measurement
plate1	measurement1	1229	1870	2152	2734	1182	2144	2548	2352	1704	2297	988	1645	1981	2144	1697	2563	2104	1764	1497	1404	1809	2457	1779	2129	2101	2436	2537	2726	1627	2064	53	1497	687	2353	835	1455	1844	2888	1882	1601	1003	75762
plate1	measurement2	4215	5632	4860	6391	1701	3453	4164	5469	3317	4287	1923	4813	5596	5252	2912	3552	4186	4973	3333	2873	4734	5456	3069	3405	3774	4587	4760	4494	5445	4951	70	4607	481	6302	2693	3631	2298	4319	3445	4206	1721	161350
plate2	measurement1	1693	2383	2507	2066	1679	2562	2755	2335	2064	2241	1285	2225	2691	2829	2907	2016	3063	2188	1712	1761	1910	2684	2062	2282	2766	2384	2559	2553	2011	2433	60	1702	650	3411	1616	2386	1396	2828	1899	1443	1525	87522
plate2	measurement2	3671	5336	4457	6880	2083	4179	4705	6359	2721	3715	2136	4700	5513	6024	4025	3172	4090	5931	2867	2177	5287	4461	2610	3436	5052	5801	4150	4493	5028	4681	90	4965	659	4051	3037	3245	1974	4509	3592	4140	2445	162447

## Sheet: array_train_validate_settings
training_set	validation_set	f1_score_macro	f1_clones_min	clone_f1_scores_min	accuracy_avg	accuracy_clones_min	clone_accuracy_min
plate1_measurement1	plate1_measurement2	0.971433	0.732143	E04	0.970339	0.585714	E04
plate1_measurement1	plate2_measurement1	0.990633	0.974359	E04	0.990096	0.95	E04
plate1_measurement1	plate2_measurement2	0.979157	0.882319	C03	0.981203	0.872246	E01
plate1_measurement2	plate1_measurement1	0.968377	0.825688	E04	0.966523	0.782009	D05
plate1_measurement2	plate2_measurement1	0.971196	0.883333	E04	0.969708	0.847718	C03
plate1_measurement2	plate2_measurement2	0.995663	0.981477	A06	0.995503	0.979357	A06
plate2_measurement1	plate1_measurement1	0.991385	0.97396	E05	0.991009	0.961924	E05
plate2_measurement1	plate1_measurement2	0.976951	0.738739	E04	0.975016	0.585714	E04
plate2_measurement1	plate2_measurement2	0.983661	0.925108	C03	0.985361	0.923458	D04
plate2_measurement2	plate1_measurement1	0.968438	0.859002	D05	0.965863	0.753927	D05
plate2_measurement2	plate1_measurement2	0.985754	0.738739	E04	0.982323	0.585714	E04
plate2_measurement2	plate2_measurement1	0.971423	0.895229	A05	0.969731	0.859127	C03

## Sheet: array_train_validate_f1scores
training_set	validation_set	A02	A03	A04	A05	A06	A07	B01	B02	B03	B04	B05	B06	B07	C01	C02	C03	C04	C05	C06	C07	D01	D02	D03	D04	D05	D06	D07	E01	E02	E03	E04	E05	E06	E07	F01	F02	F03	F04	F05	F06	F07
plate1_measurement1	plate1_measurement2	0.987485	0.978981	0.988892	0.954828	0.985363	0.994061	0.9994	0.992887	0.992366	0.998369	0.980809	0.998648	0.969023	0.978747	0.993125	0.880586	0.991066	0.99829	0.993837	0.991512	0.993075	0.992602	0.947238	0.955228	0.96001	0.987709	0.992923	0.922658	0.998257	0.998382	0.732143	0.945188	0.848849	0.962507	0.995556	0.988773	0.994355	0.987955	0.995484	0.989116	0.992481
plate1_measurement1	plate2_measurement1	0.988152	0.987587	0.99163	0.98145	0.986975	0.991778	0.997641	0.995929	0.997818	1	0.979735	0.995944	0.985687	0.990222	0.991547	0.988089	0.992653	0.993157	0.993869	0.994866	0.994762	0.98457	0.984881	0.986295	0.991876	0.988979	0.997459	0.981583	0.994783	0.999794	0.974359	0.977373	0.993837	0.988163	0.991272	0.997065	0.992476	0.991881	0.996312	0.991059	0.992457
plate1_measurement1	plate2_measurement2	0.984424	0.98053	0.989257	0.967794	0.971606	0.995208	0.999362	0.997017	0.988911	0.997315	0.984371	0.999043	0.964276	0.982845	0.987288	0.882319	0.991445	0.996791	0.994246	0.990424	0.988659	0.990306	0.928278	0.954346	0.972404	0.98728	0.995406	0.927354	0.997915	0.998074	0.988764	0.974675	0.885757	0.978485	0.995722	0.984527	0.996215	0.987217	0.995528	0.982843	0.991216
plate1_measurement2	plate1_measurement1	0.979491	0.961338	0.987254	0.896052	0.954306	0.986068	0.996466	0.991264	0.997354	0.999564	0.965169	0.99391	0.992205	0.987276	0.976542	0.937374	0.968918	0.988156	0.968668	0.96875	0.995028	0.976667	0.990659	0.930188	0.876734	0.932412	0.985039	0.945756	0.993884	0.997818	0.825688	0.938563	0.945594	0.958661	0.992173	0.984006	0.984903	0.976473	0.99467	0.992453	0.98997
plate1_measurement2	plate2_measurement1	0.976312	0.974115	0.979656	0.886784	0.953884	0.983769	0.996192	0.988432	0.995865	0.99933	0.967467	0.997525	0.990143	0.979907	0.977011	0.908801	0.979123	0.985922	0.976704	0.983597	0.993426	0.975047	0.987769	0.914091	0.93962	0.919892	0.991037	0.932435	0.993558	0.998973	0.883333	0.95353	0.96764	0.974551	0.987539	0.993467	0.984482	0.978135	0.993946	0.990264	0.985747
plate1_measurement2	plate2_measurement2	0.995496	0.993512	0.997422	0.994198	0.981477	0.999043	0.999787	0.999292	0.999632	0.999865	0.994133	0.99883	0.996916	0.997925	0.990082	0.991934	0.991326	0.99865	0.997387	0.990637	0.997917	0.99553	0.994813	0.990703	0.997428	0.995868	0.998916	0.992184	0.99851	0.999466	0.994413	0.990577	0.993166	0.987552	0.997527	0.999538	0.999494	0.997336	0.998329	0.998429	0.996931
plate2_measurement1	plate1_measurement1	0.992254	0.987641	0.995582	0.988089	0.988255	0.994857	0.998428	0.995112	0.99912	0.99891	0.983274	0.996662	0.992668	0.990472	0.995263	0.9922	0.982738	0.996606	0.990007	0.985394	0.994478	0.990666	0.992144	0.981921	0.988495	0.991176	0.990111	0.985623	0.996934	0.998063	0.990476	0.97396	0.99562	0.98488	0.991617	0.990331	0.991271	0.991515	0.996001	0.995946	0.99204
plate2_measurement1	plate1_measurement2	0.973871	0.986064	0.976964	0.959032	0.97724	0.996531	0.99976	0.996977	0.997143	0.997788	0.984982	0.998858	0.97569	0.970295	0.99258	0.926881	0.98603	0.998994	0.991148	0.987748	0.995685	0.995793	0.957393	0.946057	0.971851	0.991251	0.995373	0.966096	0.997161	0.997572	0.738739	0.966007	0.937178	0.976793	0.990974	0.993944	0.994557	0.990613	0.989146	0.994025	0.99422
plate2_measurement1	plate2_measurement2	0.973723	0.986923	0.979279	0.969494	0.967152	0.997609	0.999681	0.998584	0.995061	0.997985	0.986716	0.998194	0.971423	0.976763	0.990407	0.925108	0.984706	0.998311	0.993548	0.985474	0.994904	0.994968	0.943396	0.946882	0.982463	0.990268	0.996625	0.963502	0.997616	0.997538	0.977528	0.981723	0.948237	0.984794	0.994751	0.996009	0.996965	0.99432	0.985458	0.992346	0.993677
plate2_measurement2	plate1_measurement1	0.964077	0.953886	0.980311	0.894963	0.950934	0.982722	0.995678	0.978247	0.997647	0.99891	0.958794	0.994828	0.98628	0.976546	0.972671	0.940702	0.965566	0.971729	0.970193	0.959648	0.994484	0.970497	0.990981	0.93772	0.859002	0.936318	0.976019	0.947576	0.991463	0.997819	0.960784	0.938432	0.95072	0.969451	0.98974	0.970785	0.980695	0.963429	0.997072	0.995622	0.993
plate2_measurement2	plate1_measurement2	0.995843	0.992247	0.996501	0.98948	0.991818	0.997828	0.9994	0.997345	0.999698	0.999767	0.99061	0.998648	0.997318	0.995237	0.994128	0.990387	0.991783	0.998091	0.996406	0.996161	0.998734	0.996798	0.994944	0.991641	0.99402	0.994138	0.997897	0.990877	0.997892	0.999091	0.738739	0.918746	0.98954	0.933097	0.995551	0.994191	0.994767	0.992512	0.997967	0.9981	0.997965
plate2_measurement2	plate2_measurement1	0.965851	0.964484	0.977464	0.895229	0.966081	0.979138	0.994745	0.979636	0.994397	0.99933	0.956927	0.995265	0.987617	0.967835	0.986071	0.915918	0.977055	0.97382	0.970149	0.978859	0.995273	0.972983	0.990541	0.923885	0.940164	0.925559	0.988839	0.937357	0.992809	0.998973	0.947368	0.947098	0.963021	0.976012	0.98655	0.985766	0.984381	0.969508	0.994999	0.989299	0.99209

## Sheet: small_pools_validate
small_pool_#	clones_in_pool	n_cells_pred_correct_set	n_cells_total	accuracy	predicted_clone_cell_counts
					A01*	A02	A03	A04	A05	A06	A07	B01	B02	B03	B04	B05	B06	B07	C01	C02	C03	C04	C05	C06	C07	D01	D02	D03	D04	D05	D06	D07	E01	E02	E03	E04	E05	E06	E07	F01	F02	F03	F04	F05	F06	F07		* not in final set of 41 clones
1	A01-A07	926	938	0.9872	193	68	113	225	117	39	171	0	2	0	0	1	0	1	2	1	1	0	0	0	0	0	1	0	0	0	0	0	0	0	0	0	1	0	0	1	0	0	1	0	0	0
2	A01-A07	1363	1389	0.9813	243	152	159	387	209	32	181	0	0	0	0	0	0	0	2	2	0	2	0	1	0	0	0	2	0	2	0	1	3	0	0	0	0	0	1	5	0	0	2	1	0	2
3	B01-B07	953	963	0.9896	0	0	0	0	1	0	1	86	62	179	167	129	164	166	0	0	0	0	0	0	3	0	1	1	0	0	0	0	0	0	0	0	0	0	0	0	0	0	0	0	3	0
4	B01-B07	1143	1163	0.9828	0	0	0	0	5	0	0	76	104	222	189	149	194	209	1	0	0	0	0	0	1	0	1	4	0	1	0	1	0	0	0	0	0	0	0	0	0	0	4	0	2	0
5	C01-C07	496	516	0.9612	1	0	0	0	3	1	0	0	1	0	0	4	0	0	39	98	53	51	41	23	191	0	4	0	0	0	0	0	1	0	0	0	1	0	0	0	1	0	1	2	0	0
6	C01-C07	572	610	0.9377	0	0	0	0	8	9	0	0	1	0	0	7	0	0	54	63	65	66	63	38	223	0	1	1	0	0	0	0	1	0	0	0	0	0	0	0	0	0	8	1	0	1
7	D01-D07	401	413	0.9709	3	0	1	0	0	0	0	1	1	0	0	0	0	1	0	0	0	0	0	1	2	40	56	81	22	101	27	74	0	0	0	0	0	0	0	1	1	0	0	0	0	0
8	D01-D07	382	399	0.9574	1	0	0	0	1	0	1	1	6	0	0	2	0	0	1	0	0	0	0	0	0	44	63	65	24	119	24	43	2	0	0	0	0	0	0	1	0	0	1	0	0	0
9	E01-E07	713	729	0.9781	0	1	0	0	7	0	0	0	0	0	0	1	0	0	0	0	5	0	0	0	0	0	0	0	1	1	0	0	135	159	146	20	55	96	102	0	0	0	0	0	0	0
10	E01-E07	737	763	0.9659	0	0	2	0	18	0	0	0	0	0	0	0	0	0	0	0	3	0	0	0	0	0	0	0	1	2	0	0	124	163	145	11	79	111	104	0	0	0	0	0	0	0
11	F01-F07	1227	1235	0.9935	1	0	0	0	0	0	0	0	0	0	0	0	0	0	0	0	0	0	0	0	0	0	0	6	0	0	0	0	0	0	0	0	1	0	0	250	87	148	276	200	96	170
12	F01-F07	929	932	0.9968	1	0	0	0	0	0	0	0	0	0	0	0	0	0	0	0	0	0	0	0	0	1	0	1	0	0	0	0	0	0	0	0	0	0	0	173	64	110	231	166	89	96
