# Supplementary material for: Pooled multicolour tagging for visualizing subcellular protein dynamics
Source: Nat Cell Biol. 2024 Apr 19;26(5):745–56. doi: 10.1038/s41556-024-01407-w (PMC11098740; doi:10.1038/s41556-024-01407-w)
Supplement: Supplementary file 11 — List of compounds and hit candidates in pooled drug screen with 41 clones. [file 41556_2024_1407_MOESM11_ESM.xlsx]

## Sheet: platemap
#	ImagingPlateName	ImagingPlateWell	Type	CompoundName	AssayConc_uM	DestinationPlate	SourcePlate
1	AR_20230404_HAP1_cancer_41clones_pooled_cpdplate_2313005_plate1	A01	Cpd	Trametinib	10	2313005	ACDC24
2	AR_20230404_HAP1_cancer_41clones_pooled_cpdplate_2313005_plate1	A02	Cpd	Carfilzomib	0.00117	2313005	ACDC24
3	AR_20230404_HAP1_cancer_41clones_pooled_cpdplate_2313005_plate1	A03	Cpd	GSK126	10	2313005	ACDC24
4	AR_20230404_HAP1_cancer_41clones_pooled_cpdplate_2313005_plate1	A04	Cpd	5-Fluorouracil	20	2313005	ACDC24
5	AR_20230404_HAP1_cancer_41clones_pooled_cpdplate_2313005_plate1	A05	Cpd	Idelalisib	10	2313005	ACDC24
6	AR_20230404_HAP1_cancer_41clones_pooled_cpdplate_2313005_plate1	A06	Cpd	Anastrozole	20	2313005	ACDC24
7	AR_20230404_HAP1_cancer_41clones_pooled_cpdplate_2313005_plate1	B01	DMSO		0	2313005	2222Con
8	AR_20230404_HAP1_cancer_41clones_pooled_cpdplate_2313005_plate1	B02	Cpd	Z1039558158	1	2313005	CytoTox4a
9	AR_20230404_HAP1_cancer_41clones_pooled_cpdplate_2313005_plate1	B03	Cpd	Flutamide	20	2313005	ACDC24
10	AR_20230404_HAP1_cancer_41clones_pooled_cpdplate_2313005_plate1	B04	Cpd	Veliparib	10	2313005	ACDC24
11	AR_20230404_HAP1_cancer_41clones_pooled_cpdplate_2313005_plate1	B05	Cpd	Irinotecan	2	2313005	ACDC24
12	AR_20230404_HAP1_cancer_41clones_pooled_cpdplate_2313005_plate1	B06	Cpd	Bafetinib	10	2313005	ACDC24
13	AR_20230404_HAP1_cancer_41clones_pooled_cpdplate_2313005_plate1	C01	Cpd	Sorafenib	12.21	2313005	ACDC24
14	AR_20230404_HAP1_cancer_41clones_pooled_cpdplate_2313005_plate1	C02	Cpd	AZD5363	20	2313005	ACDC24
15	AR_20230404_HAP1_cancer_41clones_pooled_cpdplate_2313005_plate1	C03	Cpd	Erlotinib	20	2313005	ACDC24
16	AR_20230404_HAP1_cancer_41clones_pooled_cpdplate_2313005_plate1	C04	Cpd	AZD7762	20	2313005	ACDC24
17	AR_20230404_HAP1_cancer_41clones_pooled_cpdplate_2313005_plate1	C05	Cpd	Gefitinib	20	2313005	ACDC24
18	AR_20230404_HAP1_cancer_41clones_pooled_cpdplate_2313005_plate1	C06	Cpd	Belinostat	20	2313005	ACDC24
19	AR_20230404_HAP1_cancer_41clones_pooled_cpdplate_2313005_plate1	D01	Cpd	Z336090940	10	2313005	CytoTox4a
20	AR_20230404_HAP1_cancer_41clones_pooled_cpdplate_2313005_plate1	D02	DMSO		0	2313005	2222Con
21	AR_20230404_HAP1_cancer_41clones_pooled_cpdplate_2313005_plate1	D03	Cpd	Ponatinib	2.5795	2313005	ACDC24
22	AR_20230404_HAP1_cancer_41clones_pooled_cpdplate_2313005_plate1	D04	Cpd	Fludarabine Phosphate	20	2313005	ACDC24
23	AR_20230404_HAP1_cancer_41clones_pooled_cpdplate_2313005_plate1	D05	Cpd	Bortezomib	0.00595	2313005	ACDC24
24	AR_20230404_HAP1_cancer_41clones_pooled_cpdplate_2313005_plate1	D06	Cpd	GSK2334470	20	2313005	ACDC24
25	AR_20230404_HAP1_cancer_41clones_pooled_cpdplate_2313005_plate1	E01	Cpd	Temsirolimus	20	2313005	ACDC24
26	AR_20230404_HAP1_cancer_41clones_pooled_cpdplate_2313005_plate1	E02	Cpd	Ipatasertib dihydrochloride	20	2313005	ACDC24
27	AR_20230404_HAP1_cancer_41clones_pooled_cpdplate_2313005_plate1	E03	Cpd	Lanreotide Acetate	20	2313005	ACDC24
28	AR_20230404_HAP1_cancer_41clones_pooled_cpdplate_2313005_plate1	E04	Cpd	Thalidomide	9.40275	2313005	ACDC24
29	AR_20230404_HAP1_cancer_41clones_pooled_cpdplate_2313005_plate1	E05	Cpd	Cediranib	10	2313005	ACDC24
30	AR_20230404_HAP1_cancer_41clones_pooled_cpdplate_2313005_plate1	E06	Cpd	Vorinostat	3.889	2313005	ACDC24
31	AR_20230404_HAP1_cancer_41clones_pooled_cpdplate_2313005_plate1	F01	Cpd	Ixazomib	1	2313005	ACDC24
32	AR_20230404_HAP1_cancer_41clones_pooled_cpdplate_2313005_plate1	F02	Cpd	Altretamine	20	2313005	ACDC24
33	AR_20230404_HAP1_cancer_41clones_pooled_cpdplate_2313005_plate1	F03	DMSO		0	2313005	2222Con
34	AR_20230404_HAP1_cancer_41clones_pooled_cpdplate_2313005_plate1	F04	Cpd	Z285706146	10	2313005	CytoTox4a
35	AR_20230404_HAP1_cancer_41clones_pooled_cpdplate_2313005_plate1	F05	Cpd	Alisertib	10	2313005	ACDC24
36	AR_20230404_HAP1_cancer_41clones_pooled_cpdplate_2313005_plate1	F06	Cpd	Triptorelin	20	2313005	ACDC24
37	AR_20230404_HAP1_cancer_41clones_pooled_cpdplate_2313005_plate1	G01	Cpd	MLN2480	10	2313005	ACDC24
38	AR_20230404_HAP1_cancer_41clones_pooled_cpdplate_2313005_plate1	G02	Cpd	Thiotepa	20	2313005	ACDC24
39	AR_20230404_HAP1_cancer_41clones_pooled_cpdplate_2313005_plate1	G03	Cpd	Pacritinib	10	2313005	ACDC24
40	AR_20230404_HAP1_cancer_41clones_pooled_cpdplate_2313005_plate1	G04	Cpd	Clofarabine	0.1	2313005	ACDC24
41	AR_20230404_HAP1_cancer_41clones_pooled_cpdplate_2313005_plate1	G05	Cpd	Vinblastine Sulfate	0.73008	2313005	ACDC24
42	AR_20230404_HAP1_cancer_41clones_pooled_cpdplate_2313005_plate1	G06	Cpd	Vandetanib	20	2313005	ACDC24
43	AR_20230404_HAP1_cancer_41clones_pooled_cpdplate_2313005_plate1	H01	Cpd	LY2603618	20	2313005	ACDC24
44	AR_20230404_HAP1_cancer_41clones_pooled_cpdplate_2313005_plate1	H02	Cpd	Paclitaxel	0.065394	2313005	ACDC24
45	AR_20230404_HAP1_cancer_41clones_pooled_cpdplate_2313005_plate1	H03	Cpd	Z29466081	10	2313005	CytoTox4a
46	AR_20230404_HAP1_cancer_41clones_pooled_cpdplate_2313005_plate1	H04	DMSO		0	2313005	2222Con
47	AR_20230404_HAP1_cancer_41clones_pooled_cpdplate_2313005_plate1	H05	Cpd	Melphalan	10	2313005	ACDC24
48	AR_20230404_HAP1_cancer_41clones_pooled_cpdplate_2313005_plate1	H06	Cpd	Capecitabine	20	2313005	ACDC24
49	AR_20230404_HAP1_cancer_41clones_pooled_cpdplate_2313005_plate2	A07	Cpd	IPI-145	10	2313005	ACDC24
50	AR_20230404_HAP1_cancer_41clones_pooled_cpdplate_2313005_plate2	A08	Cpd	Busulfan	20	2313005	ACDC24
51	AR_20230404_HAP1_cancer_41clones_pooled_cpdplate_2313005_plate2	A09	Cpd	Olaparib	10	2313005	ACDC24
52	AR_20230404_HAP1_cancer_41clones_pooled_cpdplate_2313005_plate2	A10	Cpd	Cytarabine	0.316228	2313005	ACDC24
53	AR_20230404_HAP1_cancer_41clones_pooled_cpdplate_2313005_plate2	A11	Cpd	Ibrutinib	10	2313005	ACDC24
54	AR_20230404_HAP1_cancer_41clones_pooled_cpdplate_2313005_plate2	A12	Cpd	ABT-199	10	2313005	ACDC24
55	AR_20230404_HAP1_cancer_41clones_pooled_cpdplate_2313005_plate2	B07	Cpd	Ceritinib	10	2313005	ACDC24
56	AR_20230404_HAP1_cancer_41clones_pooled_cpdplate_2313005_plate2	B08	Cpd	Mitoxantrone	0.1144	2313005	ACDC24
57	AR_20230404_HAP1_cancer_41clones_pooled_cpdplate_2313005_plate2	B09	Cpd	Afatinib	10	2313005	ACDC24
58	AR_20230404_HAP1_cancer_41clones_pooled_cpdplate_2313005_plate2	B10	Cpd	Procarbazine	20	2313005	ACDC24
59	AR_20230404_HAP1_cancer_41clones_pooled_cpdplate_2313005_plate2	B11	Cpd	Masitinib	10	2313005	ACDC24
60	AR_20230404_HAP1_cancer_41clones_pooled_cpdplate_2313005_plate2	B12	Cpd	Tamoxifen	20	2313005	ACDC24
61	AR_20230404_HAP1_cancer_41clones_pooled_cpdplate_2313005_plate2	C07	Cpd	Lapatinib	20	2313005	ACDC24
62	AR_20230404_HAP1_cancer_41clones_pooled_cpdplate_2313005_plate2	C08	Cpd	CHIR-124	20	2313005	ACDC24
63	AR_20230404_HAP1_cancer_41clones_pooled_cpdplate_2313005_plate2	C09	Cpd	Sunitinib	6.02	2313005	ACDC24
64	AR_20230404_HAP1_cancer_41clones_pooled_cpdplate_2313005_plate2	C10	Cpd	Cyclosporin A	20	2313005	ACDC24
65	AR_20230404_HAP1_cancer_41clones_pooled_cpdplate_2313005_plate2	C11	Cpd	Ruxolitinib	20	2313005	ACDC24
66	AR_20230404_HAP1_cancer_41clones_pooled_cpdplate_2313005_plate2	C12	Cpd	Etoposide	20	2313005	ACDC24
67	AR_20230404_HAP1_cancer_41clones_pooled_cpdplate_2313005_plate2	D07	Cpd	Pazopanib	11.455	2313005	ACDC24
68	AR_20230404_HAP1_cancer_41clones_pooled_cpdplate_2313005_plate2	D08	Cpd	GSK690693	20	2313005	ACDC24
69	AR_20230404_HAP1_cancer_41clones_pooled_cpdplate_2313005_plate2	D09	Cpd	Axitinib	20	2313005	ACDC24
70	AR_20230404_HAP1_cancer_41clones_pooled_cpdplate_2313005_plate2	D10	Cpd	Idasanutlin	20	2313005	ACDC24
71	AR_20230404_HAP1_cancer_41clones_pooled_cpdplate_2313005_plate2	D11	Cpd	Lenalidomide	4.1665	2313005	ACDC24
72	AR_20230404_HAP1_cancer_41clones_pooled_cpdplate_2313005_plate2	D12	Cpd	Ifosfamide	20	2313005	ACDC24
73	AR_20230404_HAP1_cancer_41clones_pooled_cpdplate_2313005_plate2	E07	Cpd	Semaxanib	10	2313005	ACDC24
74	AR_20230404_HAP1_cancer_41clones_pooled_cpdplate_2313005_plate2	E08	Cpd	Hydroxyurea	20	2313005	ACDC24
75	AR_20230404_HAP1_cancer_41clones_pooled_cpdplate_2313005_plate2	E09	Cpd	JQ1-(+)	9.6	2313005	ACDC24
76	AR_20230404_HAP1_cancer_41clones_pooled_cpdplate_2313005_plate2	E10	Cpd	Temozolomide	20	2313005	ACDC24
77	AR_20230404_HAP1_cancer_41clones_pooled_cpdplate_2313005_plate2	E11	Cpd	Z817353348	1	2313005	CytoTox4a
78	AR_20230404_HAP1_cancer_41clones_pooled_cpdplate_2313005_plate2	E12	Cpd	Z87997805	10	2313005	CytoTox4a
79	AR_20230404_HAP1_cancer_41clones_pooled_cpdplate_2313005_plate2	F07	Cpd	Motesanib	10	2313005	ACDC24
80	AR_20230404_HAP1_cancer_41clones_pooled_cpdplate_2313005_plate2	F08	Cpd	Crizotinib	20	2313005	ACDC24
81	AR_20230404_HAP1_cancer_41clones_pooled_cpdplate_2313005_plate2	F09	Cpd	MLN4924	2	2313005	ACDC24
82	AR_20230404_HAP1_cancer_41clones_pooled_cpdplate_2313005_plate2	F10	Cpd	Chlorambucil	10.66	2313005	ACDC24
83	AR_20230404_HAP1_cancer_41clones_pooled_cpdplate_2313005_plate2	F11	Cpd	TAK-733	10	2313005	ACDC24
84	AR_20230404_HAP1_cancer_41clones_pooled_cpdplate_2313005_plate2	F12	Cpd	Carmustine	20	2313005	ACDC24
85	AR_20230404_HAP1_cancer_41clones_pooled_cpdplate_2313005_plate2	G07	Cpd	KDM5-C49	20	2313005	ACDC24
86	AR_20230404_HAP1_cancer_41clones_pooled_cpdplate_2313005_plate2	G08	Cpd	Vismodegib	20	2313005	ACDC24
87	AR_20230404_HAP1_cancer_41clones_pooled_cpdplate_2313005_plate2	G09	Cpd	KDM5-C70	20	2313005	ACDC24
88	AR_20230404_HAP1_cancer_41clones_pooled_cpdplate_2313005_plate2	G10	Cpd	Cabozantinib	20	2313005	ACDC24
89	AR_20230404_HAP1_cancer_41clones_pooled_cpdplate_2313005_plate2	G11	Cpd	Z394626768	10	2313005	CytoTox4a
90	AR_20230404_HAP1_cancer_41clones_pooled_cpdplate_2313005_plate2	G12	DMSO		0	2313005	2222Con
91	AR_20230404_HAP1_cancer_41clones_pooled_cpdplate_2313005_plate2	H07	Cpd	Mithramycin A	10	2313005	ACDC24
92	AR_20230404_HAP1_cancer_41clones_pooled_cpdplate_2313005_plate2	H08	Cpd	Cisplatin	20	2313005	ACDC24
93	AR_20230404_HAP1_cancer_41clones_pooled_cpdplate_2313005_plate2	H09	Cpd	MK2206	20	2313005	ACDC24
94	AR_20230404_HAP1_cancer_41clones_pooled_cpdplate_2313005_plate2	H10	Cpd	Regorafenib	20	2313005	ACDC24
95	AR_20230404_HAP1_cancer_41clones_pooled_cpdplate_2313005_plate2	H11	Cpd	Panobinostat	20	2313005	ACDC24
96	AR_20230404_HAP1_cancer_41clones_pooled_cpdplate_2313005_plate2	H12	Cpd	Bicalutamide	20	2313005	ACDC24
97	AR_20230406_HAP1_cancer_41clones_pooled_cpdplate_2313007_plate1	A01	Cpd	Z1321568034	1	2313007	CytoTox1a
98	AR_20230406_HAP1_cancer_41clones_pooled_cpdplate_2313007_plate1	A02	Cpd	Z94598641	10	2313007	CytoTox1a
99	AR_20230406_HAP1_cancer_41clones_pooled_cpdplate_2313007_plate1	A03	Cpd	Z166648282	10	2313007	CytoTox1a
100	AR_20230406_HAP1_cancer_41clones_pooled_cpdplate_2313007_plate1	A04	Cpd	Z299693356	1	2313007	CytoTox1a
101	AR_20230406_HAP1_cancer_41clones_pooled_cpdplate_2313007_plate1	A05	Cpd	Z185539382	10	2313007	CytoTox4a
102	AR_20230406_HAP1_cancer_41clones_pooled_cpdplate_2313007_plate1	A06	DMSO		0	2313007	2222Con
103	AR_20230406_HAP1_cancer_41clones_pooled_cpdplate_2313007_plate1	B01	Cpd	Z1442363863	10	2313007	CytoTox1a
104	AR_20230406_HAP1_cancer_41clones_pooled_cpdplate_2313007_plate1	B02	Cpd	Z56955522	10	2313007	CytoTox1a
105	AR_20230406_HAP1_cancer_41clones_pooled_cpdplate_2313007_plate1	B03	Cpd	Z200424510	10	2313007	CytoTox1a
106	AR_20230406_HAP1_cancer_41clones_pooled_cpdplate_2313007_plate1	B04	Cpd	Z235362979	1	2313007	CytoTox1a
107	AR_20230406_HAP1_cancer_41clones_pooled_cpdplate_2313007_plate1	B05	Cpd	Z1266933828	1	2313007	CytoTox1a
108	AR_20230406_HAP1_cancer_41clones_pooled_cpdplate_2313007_plate1	B06	Cpd	Z1267884231	10	2313007	CytoTox1a
109	AR_20230406_HAP1_cancer_41clones_pooled_cpdplate_2313007_plate1	C01	Cpd	Z104473070	10	2313007	CytoTox1a
110	AR_20230406_HAP1_cancer_41clones_pooled_cpdplate_2313007_plate1	C02	Cpd	Z295884762	10	2313007	CytoTox1a
111	AR_20230406_HAP1_cancer_41clones_pooled_cpdplate_2313007_plate1	C03	Cpd	Z1079937658	10	2313007	CytoTox1a
112	AR_20230406_HAP1_cancer_41clones_pooled_cpdplate_2313007_plate1	C04	Cpd	Z90666968	1	2313007	CytoTox1a
113	AR_20230406_HAP1_cancer_41clones_pooled_cpdplate_2313007_plate1	C05	DMSO		0	2313007	2222Con
114	AR_20230406_HAP1_cancer_41clones_pooled_cpdplate_2313007_plate1	C06	Cpd	Z363214218	10	2313007	CytoTox4a
115	AR_20230406_HAP1_cancer_41clones_pooled_cpdplate_2313007_plate1	D01	Cpd	Z85922617	1	2313007	CytoTox1a
116	AR_20230406_HAP1_cancer_41clones_pooled_cpdplate_2313007_plate1	D02	Cpd	Z56779481	1	2313007	CytoTox1a
117	AR_20230406_HAP1_cancer_41clones_pooled_cpdplate_2313007_plate1	D03	Cpd	Z56830945	10	2313007	CytoTox1a
118	AR_20230406_HAP1_cancer_41clones_pooled_cpdplate_2313007_plate1	D04	Cpd	Z415685554	10	2313007	CytoTox1a
119	AR_20230406_HAP1_cancer_41clones_pooled_cpdplate_2313007_plate1	D05	Cpd	Z56762000	10	2313007	CytoTox1a
120	AR_20230406_HAP1_cancer_41clones_pooled_cpdplate_2313007_plate1	D06	Cpd	Z56843133	1	2313007	CytoTox1a
121	AR_20230406_HAP1_cancer_41clones_pooled_cpdplate_2313007_plate1	E01	Cpd	Z1465002628	1	2313007	CytoTox1a
122	AR_20230406_HAP1_cancer_41clones_pooled_cpdplate_2313007_plate1	E02	Cpd	Z104343040	10	2313007	CytoTox1a
123	AR_20230406_HAP1_cancer_41clones_pooled_cpdplate_2313007_plate1	E03	Cpd	Z279766658	10	2313007	CytoTox1a
124	AR_20230406_HAP1_cancer_41clones_pooled_cpdplate_2313007_plate1	E04	Cpd	Z44102607	1	2313007	CytoTox1a
125	AR_20230406_HAP1_cancer_41clones_pooled_cpdplate_2313007_plate1	E05	Cpd	Z995237186	10	2313007	CytoTox1a
126	AR_20230406_HAP1_cancer_41clones_pooled_cpdplate_2313007_plate1	E06	Cpd	Z56791979	10	2313007	CytoTox1a
127	AR_20230406_HAP1_cancer_41clones_pooled_cpdplate_2313007_plate1	F01	Cpd	Z57101097	10	2313007	CytoTox1a
128	AR_20230406_HAP1_cancer_41clones_pooled_cpdplate_2313007_plate1	F02	Cpd	Z1029448428	10	2313007	CytoTox1a
129	AR_20230406_HAP1_cancer_41clones_pooled_cpdplate_2313007_plate1	F03	Cpd	Z941804426	10	2313007	CytoTox4a
130	AR_20230406_HAP1_cancer_41clones_pooled_cpdplate_2313007_plate1	F04	DMSO		0	2313007	2222Con
131	AR_20230406_HAP1_cancer_41clones_pooled_cpdplate_2313007_plate1	F05	Cpd	Z56773348	1	2313007	CytoTox1a
132	AR_20230406_HAP1_cancer_41clones_pooled_cpdplate_2313007_plate1	F06	Cpd	Z239125074	10	2313007	CytoTox1a
133	AR_20230406_HAP1_cancer_41clones_pooled_cpdplate_2313007_plate1	G01	Cpd	Z164670574	10	2313007	CytoTox1a
134	AR_20230406_HAP1_cancer_41clones_pooled_cpdplate_2313007_plate1	G02	Cpd	Z26848615	10	2313007	CytoTox1a
135	AR_20230406_HAP1_cancer_41clones_pooled_cpdplate_2313007_plate1	G03	Cpd	Z198974082	10	2313007	CytoTox1a
136	AR_20230406_HAP1_cancer_41clones_pooled_cpdplate_2313007_plate1	G04	Cpd	Z2040087975	10	2313007	CytoTox1a
137	AR_20230406_HAP1_cancer_41clones_pooled_cpdplate_2313007_plate1	G05	Cpd	Z169512064	10	2313007	CytoTox1a
138	AR_20230406_HAP1_cancer_41clones_pooled_cpdplate_2313007_plate1	G06	Cpd	Z56465755	10	2313007	CytoTox1a
139	AR_20230406_HAP1_cancer_41clones_pooled_cpdplate_2313007_plate1	H01	Cpd	Z56791400	10	2313007	CytoTox1a
140	AR_20230406_HAP1_cancer_41clones_pooled_cpdplate_2313007_plate1	H02	Cpd	Z96092821	10	2313007	CytoTox1a
141	AR_20230406_HAP1_cancer_41clones_pooled_cpdplate_2313007_plate1	H03	Cpd	Z369512322	10	2313007	CytoTox4a
142	AR_20230406_HAP1_cancer_41clones_pooled_cpdplate_2313007_plate1	H04	Cpd	Z44588045	10	2313007	CytoTox4a
143	AR_20230406_HAP1_cancer_41clones_pooled_cpdplate_2313007_plate1	H05	Cpd	Z94602410	10	2313007	CytoTox1a
144	AR_20230406_HAP1_cancer_41clones_pooled_cpdplate_2313007_plate1	H06	Cpd	Z56950317	10	2313007	CytoTox1a
145	AR_20230406_HAP1_cancer_41clones_pooled_cpdplate_2313007_plate2	A07	Cpd	Z220565144	10	2313007	CytoTox1a
146	AR_20230406_HAP1_cancer_41clones_pooled_cpdplate_2313007_plate2	A08	Cpd	Z1863672193	1	2313007	CytoTox1a
147	AR_20230406_HAP1_cancer_41clones_pooled_cpdplate_2313007_plate2	A09	Cpd	Z169914016	10	2313007	CytoTox1a
148	AR_20230406_HAP1_cancer_41clones_pooled_cpdplate_2313007_plate2	A10	Cpd	Z203043366	10	2313007	CytoTox1a
149	AR_20230406_HAP1_cancer_41clones_pooled_cpdplate_2313007_plate2	A11	Cpd	Z104488394	1	2313007	CytoTox1a
150	AR_20230406_HAP1_cancer_41clones_pooled_cpdplate_2313007_plate2	A12	Cpd	Z315923750	10	2313007	CytoTox1a
151	AR_20230406_HAP1_cancer_41clones_pooled_cpdplate_2313007_plate2	B07	Cpd	Z56762589	10	2313007	CytoTox1a
152	AR_20230406_HAP1_cancer_41clones_pooled_cpdplate_2313007_plate2	B08	Cpd	Z317045130	10	2313007	CytoTox1a
153	AR_20230406_HAP1_cancer_41clones_pooled_cpdplate_2313007_plate2	B09	DMSO		0	2313007	2222Con
154	AR_20230406_HAP1_cancer_41clones_pooled_cpdplate_2313007_plate2	B10	Cpd	Z285699164	10	2313007	CytoTox4a
155	AR_20230406_HAP1_cancer_41clones_pooled_cpdplate_2313007_plate2	B11	Cpd	Z56903228	10	2313007	CytoTox1a
156	AR_20230406_HAP1_cancer_41clones_pooled_cpdplate_2313007_plate2	B12	Cpd	Z204551558	10	2313007	CytoTox1a
157	AR_20230406_HAP1_cancer_41clones_pooled_cpdplate_2313007_plate2	C07	Cpd	Z1318130878	10	2313007	CytoTox1a
158	AR_20230406_HAP1_cancer_41clones_pooled_cpdplate_2313007_plate2	C08	Cpd	Z56771342	10	2313007	CytoTox1a
159	AR_20230406_HAP1_cancer_41clones_pooled_cpdplate_2313007_plate2	C09	Cpd	Z104341224	10	2313007	CytoTox1a
160	AR_20230406_HAP1_cancer_41clones_pooled_cpdplate_2313007_plate2	C10	Cpd	Z147641346	10	2313007	CytoTox1a
161	AR_20230406_HAP1_cancer_41clones_pooled_cpdplate_2313007_plate2	C11	Cpd	Z1365493293	10	2313007	CytoTox1a
162	AR_20230406_HAP1_cancer_41clones_pooled_cpdplate_2313007_plate2	C12	Cpd	Z172492192	10	2313007	CytoTox1a
163	AR_20230406_HAP1_cancer_41clones_pooled_cpdplate_2313007_plate2	D07	Cpd	Z147651984	10	2313007	CytoTox1a
164	AR_20230406_HAP1_cancer_41clones_pooled_cpdplate_2313007_plate2	D08	Cpd	Z55164287	10	2313007	CytoTox1a
165	AR_20230406_HAP1_cancer_41clones_pooled_cpdplate_2313007_plate2	D09	Cpd	Z366736784	10	2313007	CytoTox4a
166	AR_20230406_HAP1_cancer_41clones_pooled_cpdplate_2313007_plate2	D10	DMSO		0	2313007	2222Con
167	AR_20230406_HAP1_cancer_41clones_pooled_cpdplate_2313007_plate2	D11	Cpd	Z94598642	10	2313007	CytoTox1a
168	AR_20230406_HAP1_cancer_41clones_pooled_cpdplate_2313007_plate2	D12	Cpd	Z235363023	10	2313007	CytoTox1a
169	AR_20230406_HAP1_cancer_41clones_pooled_cpdplate_2313007_plate2	E07	Cpd	Z901442832	10	2313007	CytoTox4a
170	AR_20230406_HAP1_cancer_41clones_pooled_cpdplate_2313007_plate2	E08	DMSO		0	2313007	2222Con
171	AR_20230406_HAP1_cancer_41clones_pooled_cpdplate_2313007_plate2	E09	Cpd	Z362840676	10	2313007	CytoTox1a
172	AR_20230406_HAP1_cancer_41clones_pooled_cpdplate_2313007_plate2	E10	Cpd	Z381021528	10	2313007	CytoTox1a
173	AR_20230406_HAP1_cancer_41clones_pooled_cpdplate_2313007_plate2	E11	Cpd	Z242014406	10	2313007	CytoTox1a
174	AR_20230406_HAP1_cancer_41clones_pooled_cpdplate_2313007_plate2	E12	Cpd	Z56347468	1	2313007	CytoTox1a
175	AR_20230406_HAP1_cancer_41clones_pooled_cpdplate_2313007_plate2	F07	Cpd	Z56849419	10	2313007	CytoTox1a
176	AR_20230406_HAP1_cancer_41clones_pooled_cpdplate_2313007_plate2	F08	Cpd	Z119977598	10	2313007	CytoTox1a
177	AR_20230406_HAP1_cancer_41clones_pooled_cpdplate_2313007_plate2	F09	Cpd	Z1379183453	10	2313007	CytoTox1a
178	AR_20230406_HAP1_cancer_41clones_pooled_cpdplate_2313007_plate2	F10	Cpd	Z243532956	10	2313007	CytoTox1a
179	AR_20230406_HAP1_cancer_41clones_pooled_cpdplate_2313007_plate2	F11	DMSO		0	2313007	2222Con
180	AR_20230406_HAP1_cancer_41clones_pooled_cpdplate_2313007_plate2	F12	Cpd	Z167617830	10	2313007	CytoTox4a
181	AR_20230406_HAP1_cancer_41clones_pooled_cpdplate_2313007_plate2	G07	DMSO		0	2313007	2222Con
182	AR_20230406_HAP1_cancer_41clones_pooled_cpdplate_2313007_plate2	G08	Cpd	Z193411262	10	2313007	CytoTox4a
183	AR_20230406_HAP1_cancer_41clones_pooled_cpdplate_2313007_plate2	G09	Cpd	Z118429562	10	2313007	CytoTox1a
184	AR_20230406_HAP1_cancer_41clones_pooled_cpdplate_2313007_plate2	G10	Cpd	Z29467546	1	2313007	CytoTox1a
185	AR_20230406_HAP1_cancer_41clones_pooled_cpdplate_2313007_plate2	G11	Cpd	Z510049088	10	2313007	CytoTox1a
186	AR_20230406_HAP1_cancer_41clones_pooled_cpdplate_2313007_plate2	G12	Cpd	Z56790582	10	2313007	CytoTox1a
187	AR_20230406_HAP1_cancer_41clones_pooled_cpdplate_2313007_plate2	H07	Cpd	Z198750870	10	2313007	CytoTox1a
188	AR_20230406_HAP1_cancer_41clones_pooled_cpdplate_2313007_plate2	H08	Cpd	Z19024333	1	2313007	CytoTox1a
189	AR_20230406_HAP1_cancer_41clones_pooled_cpdplate_2313007_plate2	H09	Cpd	Z857689796	10	2313007	CytoTox1a
190	AR_20230406_HAP1_cancer_41clones_pooled_cpdplate_2313007_plate2	H10	Cpd	Z85934283	10	2313007	CytoTox1a
191	AR_20230406_HAP1_cancer_41clones_pooled_cpdplate_2313007_plate2	H11	Cpd	Z409840944	10	2313007	CytoTox4a
192	AR_20230406_HAP1_cancer_41clones_pooled_cpdplate_2313007_plate2	H12	DMSO		0	2313007	2222Con
193	AR_20230407_HAP1_cancer_41clones_pooled_cpdplate_2313008_plate1	A01	Cpd	Z2311575262	10	2313008	CytoTox1a
194	AR_20230407_HAP1_cancer_41clones_pooled_cpdplate_2313008_plate1	A02	Cpd	Z56420845	10	2313008	CytoTox1a
195	AR_20230407_HAP1_cancer_41clones_pooled_cpdplate_2313008_plate1	A03	Cpd	Z57815862	10	2313008	CytoTox1a
196	AR_20230407_HAP1_cancer_41clones_pooled_cpdplate_2313008_plate1	A04	Cpd	Z104473956	10	2313008	CytoTox1a
197	AR_20230407_HAP1_cancer_41clones_pooled_cpdplate_2313008_plate1	A05	Cpd	Z316096606	10	2313008	CytoTox1a
198	AR_20230407_HAP1_cancer_41clones_pooled_cpdplate_2313008_plate1	A06	Cpd	Z164707274	10	2313008	CytoTox1a
199	AR_20230407_HAP1_cancer_41clones_pooled_cpdplate_2313008_plate1	B01	Cpd	Z229865088	10	2313008	CytoTox4a
200	AR_20230407_HAP1_cancer_41clones_pooled_cpdplate_2313008_plate1	B02	DMSO		0	2313008	2222Con
201	AR_20230407_HAP1_cancer_41clones_pooled_cpdplate_2313008_plate1	B03	Cpd	Z4209345883	10	2313008	CytoTox1a
202	AR_20230407_HAP1_cancer_41clones_pooled_cpdplate_2313008_plate1	B04	Cpd	Z381021520	10	2313008	CytoTox1a
203	AR_20230407_HAP1_cancer_41clones_pooled_cpdplate_2313008_plate1	B05	Cpd	Z540726712	10	2313008	CytoTox1a
204	AR_20230407_HAP1_cancer_41clones_pooled_cpdplate_2313008_plate1	B06	Cpd	Z55993044	10	2313008	CytoTox1a
205	AR_20230407_HAP1_cancer_41clones_pooled_cpdplate_2313008_plate1	C01	Cpd	Z636259306	10	2313008	CytoTox1a
206	AR_20230407_HAP1_cancer_41clones_pooled_cpdplate_2313008_plate1	C02	Cpd	Z415685470	10	2313008	CytoTox1a
207	AR_20230407_HAP1_cancer_41clones_pooled_cpdplate_2313008_plate1	C03	Cpd	Z56861583	10	2313008	CytoTox1a
208	AR_20230407_HAP1_cancer_41clones_pooled_cpdplate_2313008_plate1	C04	Cpd	Z382685350	10	2313008	CytoTox1a
209	AR_20230407_HAP1_cancer_41clones_pooled_cpdplate_2313008_plate1	C05	Cpd	Z2239061853	1	2313008	CytoTox1a
210	AR_20230407_HAP1_cancer_41clones_pooled_cpdplate_2313008_plate1	C06	Cpd	Z94599851	10	2313008	CytoTox1a
211	AR_20230407_HAP1_cancer_41clones_pooled_cpdplate_2313008_plate1	D01	DMSO		0	2313008	2222Con
212	AR_20230407_HAP1_cancer_41clones_pooled_cpdplate_2313008_plate1	D02	Cpd	Z417026934	1	2313008	CytoTox4a
213	AR_20230407_HAP1_cancer_41clones_pooled_cpdplate_2313008_plate1	D03	Cpd	Z90122386	10	2313008	CytoTox1a
214	AR_20230407_HAP1_cancer_41clones_pooled_cpdplate_2313008_plate1	D04	Cpd	Z56926840	10	2313008	CytoTox1a
215	AR_20230407_HAP1_cancer_41clones_pooled_cpdplate_2313008_plate1	D05	Cpd	Z1317798821	10	2313008	CytoTox1a
216	AR_20230407_HAP1_cancer_41clones_pooled_cpdplate_2313008_plate1	D06	Cpd	Z217709102	10	2313008	CytoTox1a
217	AR_20230407_HAP1_cancer_41clones_pooled_cpdplate_2313008_plate1	E01	Cpd	Z1082845404	10	2313008	CytoTox4a
218	AR_20230407_HAP1_cancer_41clones_pooled_cpdplate_2313008_plate1	E02	Cpd	Z951212258	10	2313008	CytoTox4a
219	AR_20230407_HAP1_cancer_41clones_pooled_cpdplate_2313008_plate1	E03	Cpd	Z166722292	10	2313008	CytoTox4a
220	AR_20230407_HAP1_cancer_41clones_pooled_cpdplate_2313008_plate1	E04	Cpd	Z424872802	10	2313008	CytoTox4a
221	AR_20230407_HAP1_cancer_41clones_pooled_cpdplate_2313008_plate1	E05	Cpd	Z28597928	10	2313008	CytoTox4a
222	AR_20230407_HAP1_cancer_41clones_pooled_cpdplate_2313008_plate1	E06	Cpd	Z364087318	10	2313008	CytoTox4a
223	AR_20230407_HAP1_cancer_41clones_pooled_cpdplate_2313008_plate1	F01	Cpd	Z608351286	10	2313008	CytoTox4a
224	AR_20230407_HAP1_cancer_41clones_pooled_cpdplate_2313008_plate1	F02	Cpd	Z572637066	10	2313008	CytoTox4a
225	AR_20230407_HAP1_cancer_41clones_pooled_cpdplate_2313008_plate1	F03	Cpd	Z46302682	10	2313008	CytoTox4a
226	AR_20230407_HAP1_cancer_41clones_pooled_cpdplate_2313008_plate1	F04	Cpd	Z44587730	10	2313008	CytoTox4a
227	AR_20230407_HAP1_cancer_41clones_pooled_cpdplate_2313008_plate1	F05	Cpd	Z89634925	10	2313008	CytoTox4a
228	AR_20230407_HAP1_cancer_41clones_pooled_cpdplate_2313008_plate1	F06	Cpd	Z110121148	10	2313008	CytoTox4a
229	AR_20230407_HAP1_cancer_41clones_pooled_cpdplate_2313008_plate1	G01	Cpd	Z595657058	10	2313008	CytoTox4a
230	AR_20230407_HAP1_cancer_41clones_pooled_cpdplate_2313008_plate1	G02	Cpd	Z1004153808	1	2313008	CytoTox4a
231	AR_20230407_HAP1_cancer_41clones_pooled_cpdplate_2313008_plate1	G03	Cpd	Z91253984	10	2313008	CytoTox4a
232	AR_20230407_HAP1_cancer_41clones_pooled_cpdplate_2313008_plate1	G04	Cpd	Z26900421	10	2313008	CytoTox4a
233	AR_20230407_HAP1_cancer_41clones_pooled_cpdplate_2313008_plate1	G05	Cpd	Z26850228	10	2313008	CytoTox4a
234	AR_20230407_HAP1_cancer_41clones_pooled_cpdplate_2313008_plate1	G06	Cpd	Z368973002	10	2313008	CytoTox4a
235	AR_20230407_HAP1_cancer_41clones_pooled_cpdplate_2313008_plate1	H01	Cpd	Z51222855	10	2313008	CytoTox4a
236	AR_20230407_HAP1_cancer_41clones_pooled_cpdplate_2313008_plate1	H02	Cpd	Z29467702	10	2313008	CytoTox4a
237	AR_20230407_HAP1_cancer_41clones_pooled_cpdplate_2313008_plate1	H03	Cpd	Z432392212	1	2313008	CytoTox4a
238	AR_20230407_HAP1_cancer_41clones_pooled_cpdplate_2313008_plate1	H04	Cpd	Z994056826	10	2313008	CytoTox4a
239	AR_20230407_HAP1_cancer_41clones_pooled_cpdplate_2313008_plate1	H05	Cpd	Z749516240	1	2313008	CytoTox4a
240	AR_20230407_HAP1_cancer_41clones_pooled_cpdplate_2313008_plate1	H06	Cpd	Z146937332	10	2313008	CytoTox4a
241	AR_20230407_HAP1_cancer_41clones_pooled_cpdplate_2313008_plate2	A07	Cpd	Z275367970	10	2313008	CytoTox1a
242	AR_20230407_HAP1_cancer_41clones_pooled_cpdplate_2313008_plate2	A08	Cpd	Z31224053	10	2313008	CytoTox1a
243	AR_20230407_HAP1_cancer_41clones_pooled_cpdplate_2313008_plate2	A09	Cpd	Z287571222	10	2313008	CytoTox4a
244	AR_20230407_HAP1_cancer_41clones_pooled_cpdplate_2313008_plate2	A10	DMSO		0	2313008	2222Con
245	AR_20230407_HAP1_cancer_41clones_pooled_cpdplate_2313008_plate2	A11	Cpd	Z211318976	10	2313008	CytoTox1a
246	AR_20230407_HAP1_cancer_41clones_pooled_cpdplate_2313008_plate2	A12	Cpd	Z56779052	10	2313008	CytoTox1a
247	AR_20230407_HAP1_cancer_41clones_pooled_cpdplate_2313008_plate2	B07	Cpd	Z397843586	10	2313008	CytoTox1a
248	AR_20230407_HAP1_cancer_41clones_pooled_cpdplate_2313008_plate2	B08	Cpd	Z56754480	1	2313008	CytoTox1a
249	AR_20230407_HAP1_cancer_41clones_pooled_cpdplate_2313008_plate2	B09	Cpd	Z608346680	10	2313008	CytoTox1a
250	AR_20230407_HAP1_cancer_41clones_pooled_cpdplate_2313008_plate2	B10	Cpd	Z57989127	10	2313008	CytoTox1a
251	AR_20230407_HAP1_cancer_41clones_pooled_cpdplate_2313008_plate2	B11	Cpd	Z54609541	10	2313008	CytoTox1a
252	AR_20230407_HAP1_cancer_41clones_pooled_cpdplate_2313008_plate2	B12	Cpd	Z971125336	10	2313008	CytoTox1a
253	AR_20230407_HAP1_cancer_41clones_pooled_cpdplate_2313008_plate2	C07	Cpd	Z48859576	10	2313008	CytoTox1a
254	AR_20230407_HAP1_cancer_41clones_pooled_cpdplate_2313008_plate2	C08	Cpd	Z57986669	10	2313008	CytoTox1a
255	AR_20230407_HAP1_cancer_41clones_pooled_cpdplate_2313008_plate2	C09	DMSO		0	2313008	2222Con
256	AR_20230407_HAP1_cancer_41clones_pooled_cpdplate_2313008_plate2	C10	Cpd	Z666665218	10	2313008	CytoTox4a
257	AR_20230407_HAP1_cancer_41clones_pooled_cpdplate_2313008_plate2	C11	Cpd	Z49660182	10	2313008	CytoTox1a
258	AR_20230407_HAP1_cancer_41clones_pooled_cpdplate_2313008_plate2	C12	Cpd	Z241896872	10	2313008	CytoTox1a
259	AR_20230407_HAP1_cancer_41clones_pooled_cpdplate_2313008_plate2	D07	Cpd	Z56900779	10	2313008	CytoTox1a
260	AR_20230407_HAP1_cancer_41clones_pooled_cpdplate_2313008_plate2	D08	Cpd	Z56936125	10	2313008	CytoTox1a
261	AR_20230407_HAP1_cancer_41clones_pooled_cpdplate_2313008_plate2	D09	Cpd	Z319699046	10	2313008	CytoTox4a
262	AR_20230407_HAP1_cancer_41clones_pooled_cpdplate_2313008_plate2	D10	Cpd	Z29467602	10	2313008	CytoTox4a
263	AR_20230407_HAP1_cancer_41clones_pooled_cpdplate_2313008_plate2	D11	Cpd	Z113846466	10	2313008	CytoTox4a
264	AR_20230407_HAP1_cancer_41clones_pooled_cpdplate_2313008_plate2	D12	Cpd	Z285690498	10	2313008	CytoTox4a
265	AR_20230407_HAP1_cancer_41clones_pooled_cpdplate_2313008_plate2	E07	Cpd	Z126459950	10	2313008	CytoTox4a
266	AR_20230407_HAP1_cancer_41clones_pooled_cpdplate_2313008_plate2	E08	Cpd	Z29084410	10	2313008	CytoTox4a
267	AR_20230407_HAP1_cancer_41clones_pooled_cpdplate_2313008_plate2	E09	Cpd	Z367515156	1	2313008	CytoTox4a
268	AR_20230407_HAP1_cancer_41clones_pooled_cpdplate_2313008_plate2	E10	Cpd	Z441612092	1	2313008	CytoTox4a
269	AR_20230407_HAP1_cancer_41clones_pooled_cpdplate_2313008_plate2	E11	Cpd	Z1128237175	10	2313008	CytoTox4a
270	AR_20230407_HAP1_cancer_41clones_pooled_cpdplate_2313008_plate2	E12	DMSO		0	2313008	2222Con
271	AR_20230407_HAP1_cancer_41clones_pooled_cpdplate_2313008_plate2	F07	Cpd	Z284190616	10	2313008	CytoTox4a
272	AR_20230407_HAP1_cancer_41clones_pooled_cpdplate_2313008_plate2	F08	Cpd	Z240274338	10	2313008	CytoTox4a
273	AR_20230407_HAP1_cancer_41clones_pooled_cpdplate_2313008_plate2	F09	Cpd	Z30172783	1	2313008	CytoTox4a
274	AR_20230407_HAP1_cancer_41clones_pooled_cpdplate_2313008_plate2	F10	Cpd	Z196130594	10	2313008	CytoTox4a
275	AR_20230407_HAP1_cancer_41clones_pooled_cpdplate_2313008_plate2	F11	Cpd	Z86146251	1	2313008	CytoTox4a
276	AR_20230407_HAP1_cancer_41clones_pooled_cpdplate_2313008_plate2	F12	Cpd	Z219638408	10	2313008	CytoTox4a
277	AR_20230407_HAP1_cancer_41clones_pooled_cpdplate_2313008_plate2	G07	Cpd	Z359431874	1	2313008	CytoTox4a
278	AR_20230407_HAP1_cancer_41clones_pooled_cpdplate_2313008_plate2	G08	Cpd	Z49890731	10	2313008	CytoTox4a
279	AR_20230407_HAP1_cancer_41clones_pooled_cpdplate_2313008_plate2	G09	Cpd	Z351236604	10	2313008	CytoTox4a
280	AR_20230407_HAP1_cancer_41clones_pooled_cpdplate_2313008_plate2	G10	Cpd	Z27999073	10	2313008	CytoTox4a
281	AR_20230407_HAP1_cancer_41clones_pooled_cpdplate_2313008_plate2	G11	DMSO		0	2313008	2222Con
282	AR_20230407_HAP1_cancer_41clones_pooled_cpdplate_2313008_plate2	G12	Cpd	Z223063942	10	2313008	CytoTox4a
283	AR_20230407_HAP1_cancer_41clones_pooled_cpdplate_2313008_plate2	H07	Cpd	Z192616636	1	2313008	CytoTox4a
284	AR_20230407_HAP1_cancer_41clones_pooled_cpdplate_2313008_plate2	H08	Cpd	Z221497500	10	2313008	CytoTox4a
285	AR_20230407_HAP1_cancer_41clones_pooled_cpdplate_2313008_plate2	H09	Cpd	Z119698926	10	2313008	CytoTox4a
286	AR_20230407_HAP1_cancer_41clones_pooled_cpdplate_2313008_plate2	H10	Cpd	Z442805434	10	2313008	CytoTox4a
287	AR_20230407_HAP1_cancer_41clones_pooled_cpdplate_2313008_plate2	H11	Cpd	Z18182938	10	2313008	CytoTox4a
288	AR_20230407_HAP1_cancer_41clones_pooled_cpdplate_2313008_plate2	H12	Cpd	Z243560866	10	2313008	CytoTox4a
289	AR_20230408_HAP1_cancer_41clones_pooled_cpdplate_2313009_plate1	A01	Cpd	Z1373447089	0.1	2313009	2222D1
290	AR_20230408_HAP1_cancer_41clones_pooled_cpdplate_2313009_plate1	A02	Cpd	Z1437499785	0.1	2313009	2222D1
291	AR_20230408_HAP1_cancer_41clones_pooled_cpdplate_2313009_plate1	A03	Cpd	Z2037281348	0.1	2313009	2222D1
292	AR_20230408_HAP1_cancer_41clones_pooled_cpdplate_2313009_plate1	A04	Cpd	Z50129856	0.1	2313009	2222D1
293	AR_20230408_HAP1_cancer_41clones_pooled_cpdplate_2313009_plate1	A05	Cpd	Z178961232	0.1	2313009	2222D1
294	AR_20230408_HAP1_cancer_41clones_pooled_cpdplate_2313009_plate1	A06	Cpd	Z85918826	0.1	2313009	2222D1
295	AR_20230408_HAP1_cancer_41clones_pooled_cpdplate_2313009_plate1	B01	DMSO		0	2313009	2222Con
296	AR_20230408_HAP1_cancer_41clones_pooled_cpdplate_2313009_plate1	B02	Cpd	2-deoxyglucose	20	2313009	2240S1
297	AR_20230408_HAP1_cancer_41clones_pooled_cpdplate_2313009_plate1	B03	Cpd	Z219114644	0.1	2313009	2222D1
298	AR_20230408_HAP1_cancer_41clones_pooled_cpdplate_2313009_plate1	B04	Cpd	Z354614606	0.1	2313009	2222D1
299	AR_20230408_HAP1_cancer_41clones_pooled_cpdplate_2313009_plate1	B05	Cpd	Z219988674	0.1	2313009	2222D1
300	AR_20230408_HAP1_cancer_41clones_pooled_cpdplate_2313009_plate1	B06	Cpd	Z1029973334	0.1	2313009	2222D1
301	AR_20230408_HAP1_cancer_41clones_pooled_cpdplate_2313009_plate1	C01	Cpd	Z608377452	0.1	2313009	2222D2
302	AR_20230408_HAP1_cancer_41clones_pooled_cpdplate_2313009_plate1	C02	Cpd	Z295687168	0.1	2313009	2222D2
303	AR_20230408_HAP1_cancer_41clones_pooled_cpdplate_2313009_plate1	C03	Cpd	Z201181756	0.1	2313009	2222D2
304	AR_20230408_HAP1_cancer_41clones_pooled_cpdplate_2313009_plate1	C04	Cpd	Z31790687	0.1	2313009	2222D2
305	AR_20230408_HAP1_cancer_41clones_pooled_cpdplate_2313009_plate1	C05	Cpd	Z88266857	0.1	2313009	2222D2
306	AR_20230408_HAP1_cancer_41clones_pooled_cpdplate_2313009_plate1	C06	Cpd	Z57496732	0.1	2313009	2222D2
307	AR_20230408_HAP1_cancer_41clones_pooled_cpdplate_2313009_plate1	D01	Cpd	Triptolide	10	2313009	2240S1
308	AR_20230408_HAP1_cancer_41clones_pooled_cpdplate_2313009_plate1	D02	DMSO		0	2313009	2222Con
309	AR_20230408_HAP1_cancer_41clones_pooled_cpdplate_2313009_plate1	D03	Cpd	Z56872603	0.1	2313009	2222D2
310	AR_20230408_HAP1_cancer_41clones_pooled_cpdplate_2313009_plate1	D04	Cpd	Z56781714	0.1	2313009	2222D2
311	AR_20230408_HAP1_cancer_41clones_pooled_cpdplate_2313009_plate1	D05	Cpd	Z398453906	0.1	2313009	2222D2
312	AR_20230408_HAP1_cancer_41clones_pooled_cpdplate_2313009_plate1	D06	Cpd	Z56765001	0.1	2313009	2222D2
313	AR_20230408_HAP1_cancer_41clones_pooled_cpdplate_2313009_plate1	E01	Cpd	Vincristine	0.246914	2313009	2222D3
314	AR_20230408_HAP1_cancer_41clones_pooled_cpdplate_2313009_plate1	E02	Cpd	Pralatrexate	0.0871	2313009	2222D3
315	AR_20230408_HAP1_cancer_41clones_pooled_cpdplate_2313009_plate1	E03	Cpd	Z226285566	10	2313009	CytoTox3a
316	AR_20230408_HAP1_cancer_41clones_pooled_cpdplate_2313009_plate1	E04	Cpd	Z29950906	10	2313009	CytoTox3a
317	AR_20230408_HAP1_cancer_41clones_pooled_cpdplate_2313009_plate1	E05	Cpd	Z90164292	10	2313009	CytoTox3a
318	AR_20230408_HAP1_cancer_41clones_pooled_cpdplate_2313009_plate1	E06	Cpd	Z18363680	10	2313009	CytoTox3a
319	AR_20230408_HAP1_cancer_41clones_pooled_cpdplate_2313009_plate1	F01	Cpd	Z30199681	10	2313009	CytoTox3a
320	AR_20230408_HAP1_cancer_41clones_pooled_cpdplate_2313009_plate1	F02	Cpd	Z185358014	1	2313009	CytoTox3a
321	AR_20230408_HAP1_cancer_41clones_pooled_cpdplate_2313009_plate1	F03	DMSO		0	2313009	2222Con
322	AR_20230408_HAP1_cancer_41clones_pooled_cpdplate_2313009_plate1	F04	Cpd	azathioprine	10	2313009	2240S1
323	AR_20230408_HAP1_cancer_41clones_pooled_cpdplate_2313009_plate1	F05	Cpd	Z47240215	10	2313009	CytoTox3a
324	AR_20230408_HAP1_cancer_41clones_pooled_cpdplate_2313009_plate1	F06	Cpd	Z364074462	10	2313009	CytoTox3a
325	AR_20230408_HAP1_cancer_41clones_pooled_cpdplate_2313009_plate1	G01	Cpd	Z317045136	10	2313009	CytoTox3a
326	AR_20230408_HAP1_cancer_41clones_pooled_cpdplate_2313009_plate1	G02	Cpd	Z218057086	10	2313009	CytoTox3a
327	AR_20230408_HAP1_cancer_41clones_pooled_cpdplate_2313009_plate1	G03	Cpd	Z44516930	10	2313009	CytoTox3a
328	AR_20230408_HAP1_cancer_41clones_pooled_cpdplate_2313009_plate1	G04	Cpd	Z225998690	10	2313009	CytoTox3a
329	AR_20230408_HAP1_cancer_41clones_pooled_cpdplate_2313009_plate1	G05	Cpd	Z57718447	1	2313009	CytoTox3a
330	AR_20230408_HAP1_cancer_41clones_pooled_cpdplate_2313009_plate1	G06	Cpd	Z28485858	10	2313009	CytoTox3a
331	AR_20230408_HAP1_cancer_41clones_pooled_cpdplate_2313009_plate1	H01	Cpd	Z28872736	10	2313009	CytoTox3a
332	AR_20230408_HAP1_cancer_41clones_pooled_cpdplate_2313009_plate1	H02	Cpd	Z218078982	10	2313009	CytoTox3a
333	AR_20230408_HAP1_cancer_41clones_pooled_cpdplate_2313009_plate1	H03	Cpd	thapsigargin	10	2313009	2240S1
334	AR_20230408_HAP1_cancer_41clones_pooled_cpdplate_2313009_plate1	H04	DMSO		0	2313009	2222Con
335	AR_20230408_HAP1_cancer_41clones_pooled_cpdplate_2313009_plate1	H05	Cpd	Z88395969	1	2313009	CytoTox3a
336	AR_20230408_HAP1_cancer_41clones_pooled_cpdplate_2313009_plate1	H06	Cpd	Z86214082	10	2313009	CytoTox3a
337	AR_20230408_HAP1_cancer_41clones_pooled_cpdplate_2313009_plate2	A07	Cpd	Z359381802	0.1	2313009	2222D1
338	AR_20230408_HAP1_cancer_41clones_pooled_cpdplate_2313009_plate2	A08	Cpd	Z381021594	0.1	2313009	2222D1
339	AR_20230408_HAP1_cancer_41clones_pooled_cpdplate_2313009_plate2	A09	Cpd	Z227016564	0.1	2313009	2222D1
340	AR_20230408_HAP1_cancer_41clones_pooled_cpdplate_2313009_plate2	A10	Cpd	Z1192682040	0.1	2313009	2222D1
341	AR_20230408_HAP1_cancer_41clones_pooled_cpdplate_2313009_plate2	A11	Cpd	Z734134844	0.1	2313009	2222D1
342	AR_20230408_HAP1_cancer_41clones_pooled_cpdplate_2313009_plate2	A12	Cpd	Z411010394	0.1	2313009	2222D1
343	AR_20230408_HAP1_cancer_41clones_pooled_cpdplate_2313009_plate2	B07	Cpd	Z899443190	0.1	2313009	2222D1
344	AR_20230408_HAP1_cancer_41clones_pooled_cpdplate_2313009_plate2	B08	Cpd	Z29467553	0.1	2313009	2222D1
345	AR_20230408_HAP1_cancer_41clones_pooled_cpdplate_2313009_plate2	B09	Cpd	Z185286188	0.1	2313009	2222D2
346	AR_20230408_HAP1_cancer_41clones_pooled_cpdplate_2313009_plate2	B10	Cpd	Z15374462	0.1	2313009	2222D2
347	AR_20230408_HAP1_cancer_41clones_pooled_cpdplate_2313009_plate2	B11	Cpd	Z90278711	0.1	2313009	2222D2
348	AR_20230408_HAP1_cancer_41clones_pooled_cpdplate_2313009_plate2	B12	Cpd	Z653593406	0.1	2313009	2222D2
349	AR_20230408_HAP1_cancer_41clones_pooled_cpdplate_2313009_plate2	C07	Cpd	Z648605834	0.1	2313009	2222D2
350	AR_20230408_HAP1_cancer_41clones_pooled_cpdplate_2313009_plate2	C08	Cpd	Z271686922	0.1	2313009	2222D2
351	AR_20230408_HAP1_cancer_41clones_pooled_cpdplate_2313009_plate2	C09	Cpd	Z223450068	0.1	2313009	2222D2
352	AR_20230408_HAP1_cancer_41clones_pooled_cpdplate_2313009_plate2	C10	Cpd	Z55660481	0.1	2313009	2222D2
353	AR_20230408_HAP1_cancer_41clones_pooled_cpdplate_2313009_plate2	C11	Cpd	Z960083990	0.1	2313009	2222D2
354	AR_20230408_HAP1_cancer_41clones_pooled_cpdplate_2313009_plate2	C12	Cpd	Z56785629	0.1	2313009	2222D2
355	AR_20230408_HAP1_cancer_41clones_pooled_cpdplate_2313009_plate2	D07	Cpd	Z56871553	0.1	2313009	2222D2
356	AR_20230408_HAP1_cancer_41clones_pooled_cpdplate_2313009_plate2	D08	Cpd	Z56766370	0.1	2313009	2222D2
357	AR_20230408_HAP1_cancer_41clones_pooled_cpdplate_2313009_plate2	D09	Cpd	Z56765000	0.1	2313009	2222D2
358	AR_20230408_HAP1_cancer_41clones_pooled_cpdplate_2313009_plate2	D10	Cpd	Docetaxel	0.00463667	2313009	2222D3
359	AR_20230408_HAP1_cancer_41clones_pooled_cpdplate_2313009_plate2	D11	Cpd	Methotrexate	0.04575	2313009	2222D3
360	AR_20230408_HAP1_cancer_41clones_pooled_cpdplate_2313009_plate2	D12	Cpd	MLN0128	0.123457	2313009	2222D3
361	AR_20230408_HAP1_cancer_41clones_pooled_cpdplate_2313009_plate2	E07	Cpd	Z45561107	1	2313009	CytoTox3a
362	AR_20230408_HAP1_cancer_41clones_pooled_cpdplate_2313009_plate2	E08	Cpd	Z169623862	10	2313009	CytoTox3a
363	AR_20230408_HAP1_cancer_41clones_pooled_cpdplate_2313009_plate2	E09	Cpd	Z317045140	10	2313009	CytoTox3a
364	AR_20230408_HAP1_cancer_41clones_pooled_cpdplate_2313009_plate2	E10	Cpd	Z51947039	10	2313009	CytoTox3a
365	AR_20230408_HAP1_cancer_41clones_pooled_cpdplate_2313009_plate2	E11	DMSO		0	2313009	2222Con
366	AR_20230408_HAP1_cancer_41clones_pooled_cpdplate_2313009_plate2	E12	Cpd	floxuridine	10	2313009	2240S1
367	AR_20230408_HAP1_cancer_41clones_pooled_cpdplate_2313009_plate2	F07	Cpd	Z88244240	10	2313009	CytoTox3a
368	AR_20230408_HAP1_cancer_41clones_pooled_cpdplate_2313009_plate2	F08	Cpd	Z57705315	10	2313009	CytoTox3a
369	AR_20230408_HAP1_cancer_41clones_pooled_cpdplate_2313009_plate2	F09	Cpd	Z74664806	10	2313009	CytoTox3a
370	AR_20230408_HAP1_cancer_41clones_pooled_cpdplate_2313009_plate2	F10	Cpd	Z30822619	10	2313009	CytoTox3a
371	AR_20230408_HAP1_cancer_41clones_pooled_cpdplate_2313009_plate2	F11	Cpd	Z44586789	1	2313009	CytoTox3a
372	AR_20230408_HAP1_cancer_41clones_pooled_cpdplate_2313009_plate2	F12	Cpd	Z241470134	10	2313009	CytoTox3a
373	AR_20230408_HAP1_cancer_41clones_pooled_cpdplate_2313009_plate2	G07	Cpd	Z46011073	10	2313009	CytoTox3a
374	AR_20230408_HAP1_cancer_41clones_pooled_cpdplate_2313009_plate2	G08	Cpd	Z319087952	10	2313009	CytoTox3a
375	AR_20230408_HAP1_cancer_41clones_pooled_cpdplate_2313009_plate2	G09	Cpd	Z46990679	10	2313009	CytoTox3a
376	AR_20230408_HAP1_cancer_41clones_pooled_cpdplate_2313009_plate2	G10	Cpd	Z46990450	10	2313009	CytoTox3a
377	AR_20230408_HAP1_cancer_41clones_pooled_cpdplate_2313009_plate2	G11	Cpd	cariporide	10	2313009	2240S1
378	AR_20230408_HAP1_cancer_41clones_pooled_cpdplate_2313009_plate2	G12	Cpd	Vinblastine	20	2313009	2240S1
379	AR_20230408_HAP1_cancer_41clones_pooled_cpdplate_2313009_plate2	H07	Cpd	Z297660386	10	2313009	CytoTox3a
380	AR_20230408_HAP1_cancer_41clones_pooled_cpdplate_2313009_plate2	H08	Cpd	Z166712802	10	2313009	CytoTox3a
381	AR_20230408_HAP1_cancer_41clones_pooled_cpdplate_2313009_plate2	H09	Cpd	Z351505042	10	2313009	CytoTox3a
382	AR_20230408_HAP1_cancer_41clones_pooled_cpdplate_2313009_plate2	H10	Cpd	Z237992908	10	2313009	CytoTox3a
383	AR_20230408_HAP1_cancer_41clones_pooled_cpdplate_2313009_plate2	H11	Cpd	Z57719657	10	2313009	CytoTox3a
384	AR_20230408_HAP1_cancer_41clones_pooled_cpdplate_2313009_plate2	H12	Cpd	Z28550641	1	2313009	CytoTox3a
385	AR_20230411_HAP1_cancer_41clones_pooled_cpdplate_2313012_plate1	A01	Cpd	Z423508656	10	2313012	CytoTox5a
386	AR_20230411_HAP1_cancer_41clones_pooled_cpdplate_2313012_plate1	A02	Cpd	Z28065036	1	2313012	CytoTox5a
387	AR_20230411_HAP1_cancer_41clones_pooled_cpdplate_2313012_plate1	A03	Cpd	Z45704601	10	2313012	CytoTox5a
388	AR_20230411_HAP1_cancer_41clones_pooled_cpdplate_2313012_plate1	A04	Cpd	Z277978040	10	2313012	CytoTox6a
389	AR_20230411_HAP1_cancer_41clones_pooled_cpdplate_2313012_plate1	A05	Cpd	Z2241092263	10	2313012	CytoTox6a
390	AR_20230411_HAP1_cancer_41clones_pooled_cpdplate_2313012_plate1	A06	Cpd	Z56763149	1	2313012	CytoTox6a
391	AR_20230411_HAP1_cancer_41clones_pooled_cpdplate_2313012_plate1	B01	Cpd	17AAG	10	2313012	2240S1
392	AR_20230411_HAP1_cancer_41clones_pooled_cpdplate_2313012_plate1	B02	DMSO		0	2313012	2222Con
393	AR_20230411_HAP1_cancer_41clones_pooled_cpdplate_2313012_plate1	B03	Cpd	Z56763136	10	2313012	CytoTox6a
394	AR_20230411_HAP1_cancer_41clones_pooled_cpdplate_2313012_plate1	B04	Cpd	Z56799198	10	2313012	CytoTox6a
395	AR_20230411_HAP1_cancer_41clones_pooled_cpdplate_2313012_plate1	B05	Cpd	Z56768856	10	2313012	CytoTox6a
396	AR_20230411_HAP1_cancer_41clones_pooled_cpdplate_2313012_plate1	B06	Cpd	Z2736437908	1	2313012	CytoTox6a
397	AR_20230411_HAP1_cancer_41clones_pooled_cpdplate_2313012_plate1	C01	Cpd	Z275119262	1	2313012	CytoTox6a
398	AR_20230411_HAP1_cancer_41clones_pooled_cpdplate_2313012_plate1	C02	Cpd	Z53054506	10	2313012	CytoTox6a
399	AR_20230411_HAP1_cancer_41clones_pooled_cpdplate_2313012_plate1	C03	Cpd	Z56781814	10	2313012	CytoTox6a
400	AR_20230411_HAP1_cancer_41clones_pooled_cpdplate_2313012_plate1	C04	Cpd	Z56791977	10	2313012	CytoTox6a
401	AR_20230411_HAP1_cancer_41clones_pooled_cpdplate_2313012_plate1	C05	Cpd	Z44618532	10	2313012	CytoTox6a
402	AR_20230411_HAP1_cancer_41clones_pooled_cpdplate_2313012_plate1	C06	Cpd	Z1076620828	1	2313012	CytoTox6a
403	AR_20230411_HAP1_cancer_41clones_pooled_cpdplate_2313012_plate1	D01	DMSO		0	2313012	2222Con
404	AR_20230411_HAP1_cancer_41clones_pooled_cpdplate_2313012_plate1	D02	Cpd	Romidepsin	10	2313012	2240S1
405	AR_20230411_HAP1_cancer_41clones_pooled_cpdplate_2313012_plate1	D03	Cpd	Z56175953	10	2313012	CytoTox6a
406	AR_20230411_HAP1_cancer_41clones_pooled_cpdplate_2313012_plate1	D04	Cpd	Z276117100	10	2313012	CytoTox6a
407	AR_20230411_HAP1_cancer_41clones_pooled_cpdplate_2313012_plate1	D05	Cpd	Z56844377	10	2313012	CytoTox6a
408	AR_20230411_HAP1_cancer_41clones_pooled_cpdplate_2313012_plate1	D06	Cpd	Z2736439660	10	2313012	CytoTox6a
409	AR_20230411_HAP1_cancer_41clones_pooled_cpdplate_2313012_plate1	E01	Cpd	Z111666514	10	2313012	CytoTox6a
410	AR_20230411_HAP1_cancer_41clones_pooled_cpdplate_2313012_plate1	E02	Cpd	Z56790755	10	2313012	CytoTox6a
411	AR_20230411_HAP1_cancer_41clones_pooled_cpdplate_2313012_plate1	E03	Cpd	Z56816693	10	2313012	CytoTox6a
412	AR_20230411_HAP1_cancer_41clones_pooled_cpdplate_2313012_plate1	E04	Cpd	Z55992909	10	2313012	CytoTox6a
413	AR_20230411_HAP1_cancer_41clones_pooled_cpdplate_2313012_plate1	E05	Cpd	Z56823665	10	2313012	CytoTox6a
414	AR_20230411_HAP1_cancer_41clones_pooled_cpdplate_2313012_plate1	E06	Cpd	Z51103065	10	2313012	CytoTox6a
415	AR_20230411_HAP1_cancer_41clones_pooled_cpdplate_2313012_plate1	F01	Cpd	Z56175360	10	2313012	CytoTox6a
416	AR_20230411_HAP1_cancer_41clones_pooled_cpdplate_2313012_plate1	F02	Cpd	Z2736441146	10	2313012	CytoTox6a
417	AR_20230411_HAP1_cancer_41clones_pooled_cpdplate_2313012_plate1	F03	Cpd	Z56862466	10	2313012	CytoTox6a
418	AR_20230411_HAP1_cancer_41clones_pooled_cpdplate_2313012_plate1	F04	Cpd	Z2241978916	10	2313012	CytoTox6a
419	AR_20230411_HAP1_cancer_41clones_pooled_cpdplate_2313012_plate1	F05	Cpd	Z3220433643	10	2313012	CytoTox6a
420	AR_20230411_HAP1_cancer_41clones_pooled_cpdplate_2313012_plate1	F06	Cpd	Z56769022	10	2313012	CytoTox6a
421	AR_20230411_HAP1_cancer_41clones_pooled_cpdplate_2313012_plate1	G01	Cpd	Z56862707	10	2313012	CytoTox6a
422	AR_20230411_HAP1_cancer_41clones_pooled_cpdplate_2313012_plate1	G02	Cpd	Z56765307	10	2313012	CytoTox6a
423	AR_20230411_HAP1_cancer_41clones_pooled_cpdplate_2313012_plate1	G03	Cpd	Z56808324	10	2313012	CytoTox6a
424	AR_20230411_HAP1_cancer_41clones_pooled_cpdplate_2313012_plate1	G04	Cpd	Z2734653436	10	2313012	CytoTox6a
425	AR_20230411_HAP1_cancer_41clones_pooled_cpdplate_2313012_plate1	G05	Cpd	Z168818414	10	2313012	CytoTox6a
426	AR_20230411_HAP1_cancer_41clones_pooled_cpdplate_2313012_plate1	G06	Cpd	Z56886173	10	2313012	CytoTox6a
427	AR_20230411_HAP1_cancer_41clones_pooled_cpdplate_2313012_plate1	H01	Cpd	Z57965817	10	2313012	CytoTox6a
428	AR_20230411_HAP1_cancer_41clones_pooled_cpdplate_2313012_plate1	H02	Cpd	Z2239055506	10	2313012	CytoTox6a
429	AR_20230411_HAP1_cancer_41clones_pooled_cpdplate_2313012_plate1	H03	Cpd	Z57931298	10	2313012	CytoTox6a
430	AR_20230411_HAP1_cancer_41clones_pooled_cpdplate_2313012_plate1	H04	Cpd	Z57947836	10	2313012	CytoTox6a
431	AR_20230411_HAP1_cancer_41clones_pooled_cpdplate_2313012_plate1	H05	Cpd	Z3234799710	10	2313012	CytoTox6a
432	AR_20230411_HAP1_cancer_41clones_pooled_cpdplate_2313012_plate1	H06	Cpd	Z56814401	10	2313012	CytoTox6a
433	AR_20230411_HAP1_cancer_41clones_pooled_cpdplate_2313012_plate2	A07	Cpd	Z2736443655	10	2313012	CytoTox6a
434	AR_20230411_HAP1_cancer_41clones_pooled_cpdplate_2313012_plate2	A08	Cpd	Z29170829	10	2313012	CytoTox6a
435	AR_20230411_HAP1_cancer_41clones_pooled_cpdplate_2313012_plate2	A09	Cpd	CC885	1	2313012	2240S1
436	AR_20230411_HAP1_cancer_41clones_pooled_cpdplate_2313012_plate2	A10	DMSO		0	2313012	2222Con
437	AR_20230411_HAP1_cancer_41clones_pooled_cpdplate_2313012_plate2	A11	Cpd	Z56883515	10	2313012	CytoTox6a
438	AR_20230411_HAP1_cancer_41clones_pooled_cpdplate_2313012_plate2	A12	Cpd	Z27770155	1	2313012	CytoTox6a
439	AR_20230411_HAP1_cancer_41clones_pooled_cpdplate_2313012_plate2	B07	Cpd	Z3661453500	10	2313012	CytoTox6a
440	AR_20230411_HAP1_cancer_41clones_pooled_cpdplate_2313012_plate2	B08	Cpd	Z56808507	10	2313012	CytoTox6a
441	AR_20230411_HAP1_cancer_41clones_pooled_cpdplate_2313012_plate2	B09	Cpd	Z275645190	10	2313012	CytoTox6a
442	AR_20230411_HAP1_cancer_41clones_pooled_cpdplate_2313012_plate2	B10	Cpd	Z2736442380	1	2313012	CytoTox6a
443	AR_20230411_HAP1_cancer_41clones_pooled_cpdplate_2313012_plate2	B11	Cpd	Z4309256224	10	2313012	CytoTox6a
444	AR_20230411_HAP1_cancer_41clones_pooled_cpdplate_2313012_plate2	B12	Cpd	Z440824892	10	2313012	CytoTox6a
445	AR_20230411_HAP1_cancer_41clones_pooled_cpdplate_2313012_plate2	C07	Cpd	Z33398366	10	2313012	CytoTox6a
446	AR_20230411_HAP1_cancer_41clones_pooled_cpdplate_2313012_plate2	C08	Cpd	Z56768000	10	2313012	CytoTox6a
447	AR_20230411_HAP1_cancer_41clones_pooled_cpdplate_2313012_plate2	C09	DMSO		0	2313012	2222Con
448	AR_20230411_HAP1_cancer_41clones_pooled_cpdplate_2313012_plate2	C10	Cpd	Bortezomib	10	2313012	2240S1
449	AR_20230411_HAP1_cancer_41clones_pooled_cpdplate_2313012_plate2	C11	Cpd	Z87001058	1	2313012	CytoTox6a
450	AR_20230411_HAP1_cancer_41clones_pooled_cpdplate_2313012_plate2	C12	Cpd	Z277979698	1	2313012	CytoTox6a
451	AR_20230411_HAP1_cancer_41clones_pooled_cpdplate_2313012_plate2	D07	Cpd	Z29334380	10	2313012	CytoTox6a
452	AR_20230411_HAP1_cancer_41clones_pooled_cpdplate_2313012_plate2	D08	Cpd	Z2074718052	10	2313012	CytoTox6a
453	AR_20230411_HAP1_cancer_41clones_pooled_cpdplate_2313012_plate2	D09	Cpd	Z56771251	1	2313012	CytoTox6a
454	AR_20230411_HAP1_cancer_41clones_pooled_cpdplate_2313012_plate2	D10	Cpd	Z275116914	1	2313012	CytoTox6a
455	AR_20230411_HAP1_cancer_41clones_pooled_cpdplate_2313012_plate2	D11	Cpd	Z4309255969	1	2313012	CytoTox6a
456	AR_20230411_HAP1_cancer_41clones_pooled_cpdplate_2313012_plate2	D12	Cpd	Z56773032	1	2313012	CytoTox6a
457	AR_20230411_HAP1_cancer_41clones_pooled_cpdplate_2313012_plate2	E07	Cpd	Z56830537	10	2313012	CytoTox6a
458	AR_20230411_HAP1_cancer_41clones_pooled_cpdplate_2313012_plate2	E08	Cpd	Z56881843	10	2313012	CytoTox6a
459	AR_20230411_HAP1_cancer_41clones_pooled_cpdplate_2313012_plate2	E09	Cpd	Z217955282	10	2313012	CytoTox6a
460	AR_20230411_HAP1_cancer_41clones_pooled_cpdplate_2313012_plate2	E10	Cpd	Z56773042	10	2313012	CytoTox6a
461	AR_20230411_HAP1_cancer_41clones_pooled_cpdplate_2313012_plate2	E11	Cpd	Pralatrexate	20	2313012	2240S1
462	AR_20230411_HAP1_cancer_41clones_pooled_cpdplate_2313012_plate2	E12	DMSO		0	2313012	2222Con
463	AR_20230411_HAP1_cancer_41clones_pooled_cpdplate_2313012_plate2	F07	Cpd	Z29467927	10	2313012	CytoTox6a
464	AR_20230411_HAP1_cancer_41clones_pooled_cpdplate_2313012_plate2	F08	Cpd	Z277970840	10	2313012	CytoTox6a
465	AR_20230411_HAP1_cancer_41clones_pooled_cpdplate_2313012_plate2	F09	Cpd	Z56776325	10	2313012	CytoTox6a
466	AR_20230411_HAP1_cancer_41clones_pooled_cpdplate_2313012_plate2	F10	Cpd	Z2735499286	1	2313012	CytoTox6a
467	AR_20230411_HAP1_cancer_41clones_pooled_cpdplate_2313012_plate2	F11	Cpd	Z2735529104	10	2313012	CytoTox6a
468	AR_20230411_HAP1_cancer_41clones_pooled_cpdplate_2313012_plate2	F12	Cpd	Z56868929	10	2313012	CytoTox6a
469	AR_20230411_HAP1_cancer_41clones_pooled_cpdplate_2313012_plate2	G07	Cpd	Z373642880	10	2313012	CytoTox6a
470	AR_20230411_HAP1_cancer_41clones_pooled_cpdplate_2313012_plate2	G08	Cpd	Z193411396	10	2313012	CytoTox6a
471	AR_20230411_HAP1_cancer_41clones_pooled_cpdplate_2313012_plate2	G09	Cpd	Z56782864	10	2313012	CytoTox6a
472	AR_20230411_HAP1_cancer_41clones_pooled_cpdplate_2313012_plate2	G10	Cpd	Z4209355078	10	2313012	CytoTox6a
473	AR_20230411_HAP1_cancer_41clones_pooled_cpdplate_2313012_plate2	G11	DMSO		0	2313012	2222Con
474	AR_20230411_HAP1_cancer_41clones_pooled_cpdplate_2313012_plate2	G12	Cpd	FR252921	16	2313012	2240S1
475	AR_20230411_HAP1_cancer_41clones_pooled_cpdplate_2313012_plate2	H07	Cpd	decitabine	10	2313012	2240S1
476	AR_20230411_HAP1_cancer_41clones_pooled_cpdplate_2313012_plate2	H08	Cpd	necrostatin-1	1	2313012	2240S1
477	AR_20230411_HAP1_cancer_41clones_pooled_cpdplate_2313012_plate2	H09	Cpd	gemcitabine	1	2313012	2240S1
478	AR_20230411_HAP1_cancer_41clones_pooled_cpdplate_2313012_plate2	H10	Cpd	cladribine	1	2313012	2240S1
479	AR_20230411_HAP1_cancer_41clones_pooled_cpdplate_2313012_plate2	H11	Cpd	thymidine	10	2313012	2240S1
480	AR_20230411_HAP1_cancer_41clones_pooled_cpdplate_2313012_plate2	H12	Cpd	tioguanine	10	2313012	2240S1
481	AR_20230413_HAP1_cancer_41clones_pooled_cpdplate_2313002_plate1	A01	Cpd	Z95593091	10	2313002	CytoTox2a
482	AR_20230413_HAP1_cancer_41clones_pooled_cpdplate_2313002_plate1	A02	DMSO		0	2313002	2222Con
483	AR_20230413_HAP1_cancer_41clones_pooled_cpdplate_2313002_plate1	A03	Cpd	Rufinamide	10	2313002	CLOUD10mM13
484	AR_20230413_HAP1_cancer_41clones_pooled_cpdplate_2313002_plate1	A04	Cpd	Atovaquone	10	2313002	CLOUD10mM13
485	AR_20230413_HAP1_cancer_41clones_pooled_cpdplate_2313002_plate1	A05	Cpd	Oseltamivir Acid	10	2313002	CLOUD10mM13
486	AR_20230413_HAP1_cancer_41clones_pooled_cpdplate_2313002_plate1	A06	Cpd	Efavirenz	10	2313002	CLOUD10mM13
487	AR_20230413_HAP1_cancer_41clones_pooled_cpdplate_2313002_plate1	B01	Cpd	Acetohydroxamic Acid	10	2313002	CLOUD10mM13
488	AR_20230413_HAP1_cancer_41clones_pooled_cpdplate_2313002_plate1	B02	Cpd	Mebutamate	10	2313002	CLOUD10mM13
489	AR_20230413_HAP1_cancer_41clones_pooled_cpdplate_2313002_plate1	B03	Cpd	Sertraline	9.99956	2313002	CLOUD10mM13
490	AR_20230413_HAP1_cancer_41clones_pooled_cpdplate_2313002_plate1	B04	Cpd	Epinephrine	10	2313002	CLOUD10mM13
491	AR_20230413_HAP1_cancer_41clones_pooled_cpdplate_2313002_plate1	B05	DMSO		0	2313002	2222Con
492	AR_20230413_HAP1_cancer_41clones_pooled_cpdplate_2313002_plate1	B06	Cpd	Z90704456	10	2313002	CytoTox2a
493	AR_20230413_HAP1_cancer_41clones_pooled_cpdplate_2313002_plate1	C01	DMSO		0	2313002	2222Con
494	AR_20230413_HAP1_cancer_41clones_pooled_cpdplate_2313002_plate1	C02	Cpd	Z826652624	10	2313002	CytoTox2a
495	AR_20230413_HAP1_cancer_41clones_pooled_cpdplate_2313002_plate1	C03	Cpd	Cisatracurium Besylate	10	2313002	CLOUD10mM13
496	AR_20230413_HAP1_cancer_41clones_pooled_cpdplate_2313002_plate1	C04	Cpd	Trihexyphenidyl	10.0001	2313002	CLOUD10mM13
497	AR_20230413_HAP1_cancer_41clones_pooled_cpdplate_2313002_plate1	C05	Cpd	Levonorgestrel	9.99976	2313002	CLOUD10mM13
498	AR_20230413_HAP1_cancer_41clones_pooled_cpdplate_2313002_plate1	C06	Cpd	Imipramine	10.0003	2313002	CLOUD10mM13
499	AR_20230413_HAP1_cancer_41clones_pooled_cpdplate_2313002_plate1	D01	Cpd	Albendazole	10	2313002	CLOUD10mM13
500	AR_20230413_HAP1_cancer_41clones_pooled_cpdplate_2313002_plate1	D02	Cpd	Canrenone	9.99944	2313002	CLOUD10mM13
501	AR_20230413_HAP1_cancer_41clones_pooled_cpdplate_2313002_plate1	D03	Cpd	Trimethoprim	10	2313002	CLOUD10mM13
502	AR_20230413_HAP1_cancer_41clones_pooled_cpdplate_2313002_plate1	D04	Cpd	(+/-)-Sulfinpyrazone	10	2313002	CLOUD10mM13
503	AR_20230413_HAP1_cancer_41clones_pooled_cpdplate_2313002_plate1	D05	Cpd	Z955344722	10	2313002	CytoTox2a
504	AR_20230413_HAP1_cancer_41clones_pooled_cpdplate_2313002_plate1	D06	DMSO		0	2313002	2222Con
505	AR_20230413_HAP1_cancer_41clones_pooled_cpdplate_2313002_plate1	E01	Cpd	7-Ethyl-10-Hydroxy-Camptothecin	10	2313002	CLOUD10mM13
506	AR_20230413_HAP1_cancer_41clones_pooled_cpdplate_2313002_plate1	E02	Cpd	Tinidazole	10	2313002	CLOUD10mM13
507	AR_20230413_HAP1_cancer_41clones_pooled_cpdplate_2313002_plate1	E03	Cpd	Z1279296323	10	2313002	CytoTox2a
508	AR_20230413_HAP1_cancer_41clones_pooled_cpdplate_2313002_plate1	E04	DMSO		0	2313002	2222Con
509	AR_20230413_HAP1_cancer_41clones_pooled_cpdplate_2313002_plate1	E05	Cpd	Felbamate	10	2313002	CLOUD10mM13
510	AR_20230413_HAP1_cancer_41clones_pooled_cpdplate_2313002_plate1	E06	Cpd	Acetohexamide	10	2313002	CLOUD10mM13
511	AR_20230413_HAP1_cancer_41clones_pooled_cpdplate_2313002_plate1	F01	Cpd	Riluzole	10.0074	2313002	CLOUD10mM13
512	AR_20230413_HAP1_cancer_41clones_pooled_cpdplate_2313002_plate1	F02	Cpd	Metformin	10	2313002	CLOUD10mM13
513	AR_20230413_HAP1_cancer_41clones_pooled_cpdplate_2313002_plate1	F03	Cpd	Ranolazine	10	2313002	CLOUD10mM13
514	AR_20230413_HAP1_cancer_41clones_pooled_cpdplate_2313002_plate1	F04	Cpd	Triamterene	9.99945	2313002	CLOUD10mM13
515	AR_20230413_HAP1_cancer_41clones_pooled_cpdplate_2313002_plate1	F05	Cpd	Lithium Citrate	10	2313002	CLOUD10mM13
516	AR_20230413_HAP1_cancer_41clones_pooled_cpdplate_2313002_plate1	F06	Cpd	Cevimeline	11.8284	2313002	CLOUD10mM13
517	AR_20230413_HAP1_cancer_41clones_pooled_cpdplate_2313002_plate1	G01	Cpd	Loperamide	10.0003	2313002	CLOUD10mM13
518	AR_20230413_HAP1_cancer_41clones_pooled_cpdplate_2313002_plate1	G02	Cpd	Ezetimibe Glucuronide	10	2313002	CLOUD10mM13
519	AR_20230413_HAP1_cancer_41clones_pooled_cpdplate_2313002_plate1	G03	DMSO		0	2313002	2222Con
520	AR_20230413_HAP1_cancer_41clones_pooled_cpdplate_2313002_plate1	G04	Cpd	Z240535052	10	2313002	CytoTox2a
521	AR_20230413_HAP1_cancer_41clones_pooled_cpdplate_2313002_plate1	G05	Cpd	Nisoldipine	9.99911	2313002	CLOUD10mM13
522	AR_20230413_HAP1_cancer_41clones_pooled_cpdplate_2313002_plate1	G06	Cpd	Lamotrigine	10	2313002	CLOUD10mM13
523	AR_20230413_HAP1_cancer_41clones_pooled_cpdplate_2313002_plate1	H01	Cpd	Pyrazinamide	10	2313002	CLOUD10mM13
524	AR_20230413_HAP1_cancer_41clones_pooled_cpdplate_2313002_plate1	H02	Cpd	Baclofen	10	2313002	CLOUD10mM13
525	AR_20230413_HAP1_cancer_41clones_pooled_cpdplate_2313002_plate1	H03	Cpd	Clofibrate	10	2313002	CLOUD10mM13
526	AR_20230413_HAP1_cancer_41clones_pooled_cpdplate_2313002_plate1	H04	Cpd	Pyrazinoic Acid	10	2313002	CLOUD10mM13
527	AR_20230413_HAP1_cancer_41clones_pooled_cpdplate_2313002_plate1	H05	Cpd	Valproic Acid	10	2313002	CLOUD10mM13
528	AR_20230413_HAP1_cancer_41clones_pooled_cpdplate_2313002_plate1	H06	Cpd	Theophylline	10	2313002	CLOUD10mM13
529	AR_20230413_HAP1_cancer_41clones_pooled_cpdplate_2313002_plate2	A07	Cpd	Cinacalcet	10	2313002	CLOUD10mM13
530	AR_20230413_HAP1_cancer_41clones_pooled_cpdplate_2313002_plate2	A08	Cpd	Miglustat (hydrochloride)	10	2313002	CLOUD10mM13
531	AR_20230413_HAP1_cancer_41clones_pooled_cpdplate_2313002_plate2	A09	Cpd	Z359444048	10	2313002	CytoTox2a
532	AR_20230413_HAP1_cancer_41clones_pooled_cpdplate_2313002_plate2	A10	Cpd	Z915976096	1	2313002	CytoTox2a
533	AR_20230413_HAP1_cancer_41clones_pooled_cpdplate_2313002_plate2	A11	Cpd	Probucol	10	2313002	CLOUD10mM13
534	AR_20230413_HAP1_cancer_41clones_pooled_cpdplate_2313002_plate2	A12	Cpd	Primidone	10	2313002	CLOUD10mM13
535	AR_20230413_HAP1_cancer_41clones_pooled_cpdplate_2313002_plate2	B07	Cpd	Naltrexone	10.0001	2313002	CLOUD10mM13
536	AR_20230413_HAP1_cancer_41clones_pooled_cpdplate_2313002_plate2	B08	Cpd	Trazodone	10	2313002	CLOUD10mM13
537	AR_20230413_HAP1_cancer_41clones_pooled_cpdplate_2313002_plate2	B09	Cpd	Vecuronium Bromide	10.0007	2313002	CLOUD10mM13
538	AR_20230413_HAP1_cancer_41clones_pooled_cpdplate_2313002_plate2	B10	Cpd	Furazolidone	10	2313002	CLOUD10mM13
539	AR_20230413_HAP1_cancer_41clones_pooled_cpdplate_2313002_plate2	B11	Cpd	Minoxidil	9.95605	2313002	CLOUD10mM13
540	AR_20230413_HAP1_cancer_41clones_pooled_cpdplate_2313002_plate2	B12	Cpd	Hydroxyflutamide	10	2313002	CLOUD10mM13
541	AR_20230413_HAP1_cancer_41clones_pooled_cpdplate_2313002_plate2	C07	Cpd	Bretylium Tosylate	17	2313002	CLOUD10mM13
542	AR_20230413_HAP1_cancer_41clones_pooled_cpdplate_2313002_plate2	C08	Cpd	Flumazenil	10.0004	2313002	CLOUD10mM13
543	AR_20230413_HAP1_cancer_41clones_pooled_cpdplate_2313002_plate2	C09	Cpd	Z29467664	10	2313002	CytoTox2a
544	AR_20230413_HAP1_cancer_41clones_pooled_cpdplate_2313002_plate2	C10	DMSO		0	2313002	2222Con
545	AR_20230413_HAP1_cancer_41clones_pooled_cpdplate_2313002_plate2	C11	Cpd	Lansoprazole	10	2313002	CLOUD10mM13
546	AR_20230413_HAP1_cancer_41clones_pooled_cpdplate_2313002_plate2	C12	Cpd	Pentamidine	10.0003	2313002	CLOUD10mM13
547	AR_20230413_HAP1_cancer_41clones_pooled_cpdplate_2313002_plate2	D07	Cpd	Fenoprofen	10	2313002	CLOUD10mM13
548	AR_20230413_HAP1_cancer_41clones_pooled_cpdplate_2313002_plate2	D08	Cpd	Novobiocin	10	2313002	CLOUD10mM13
549	AR_20230413_HAP1_cancer_41clones_pooled_cpdplate_2313002_plate2	D09	Cpd	Quinine	10	2313002	CLOUD10mM13
550	AR_20230413_HAP1_cancer_41clones_pooled_cpdplate_2313002_plate2	D10	Cpd	Ganciclovir	10	2313002	CLOUD10mM13
551	AR_20230413_HAP1_cancer_41clones_pooled_cpdplate_2313002_plate2	D11	Cpd	Zonisamide	10	2313002	CLOUD10mM13
552	AR_20230413_HAP1_cancer_41clones_pooled_cpdplate_2313002_plate2	D12	Cpd	Glatiramer Acetate	10	2313002	CLOUD10mM13
553	AR_20230413_HAP1_cancer_41clones_pooled_cpdplate_2313002_plate2	E07	Cpd	Dronedarone	10	2313002	CLOUD10mM13
554	AR_20230413_HAP1_cancer_41clones_pooled_cpdplate_2313002_plate2	E08	Cpd	Lacosamide	10	2313002	CLOUD10mM13
555	AR_20230413_HAP1_cancer_41clones_pooled_cpdplate_2313002_plate2	E09	Cpd	Methyclothiazide	9.99974	2313002	CLOUD10mM13
556	AR_20230413_HAP1_cancer_41clones_pooled_cpdplate_2313002_plate2	E10	Cpd	Abacavir	10	2313002	CLOUD10mM13
557	AR_20230413_HAP1_cancer_41clones_pooled_cpdplate_2313002_plate2	E11	Cpd	Testosterone	10.0005	2313002	CLOUD10mM13
558	AR_20230413_HAP1_cancer_41clones_pooled_cpdplate_2313002_plate2	E12	Cpd	Iloprost	10	2313002	CLOUD10mM13
559	AR_20230413_HAP1_cancer_41clones_pooled_cpdplate_2313002_plate2	F07	Cpd	Z1139860200	10	2313002	CytoTox2a
560	AR_20230413_HAP1_cancer_41clones_pooled_cpdplate_2313002_plate2	F08	Cpd	Z990870288	10	2313002	CytoTox2a
561	AR_20230413_HAP1_cancer_41clones_pooled_cpdplate_2313002_plate2	F09	Cpd	Praziquantel	9.99966	2313002	CLOUD10mM13
562	AR_20230413_HAP1_cancer_41clones_pooled_cpdplate_2313002_plate2	F10	Cpd	Bumetanide	10.0003	2313002	CLOUD10mM13
563	AR_20230413_HAP1_cancer_41clones_pooled_cpdplate_2313002_plate2	F11	Cpd	Vinblastine (sulfate)	10	2313002	CLOUD10mM13
564	AR_20230413_HAP1_cancer_41clones_pooled_cpdplate_2313002_plate2	F12	Cpd	Metaxalone	10	2313002	CLOUD10mM13
565	AR_20230413_HAP1_cancer_41clones_pooled_cpdplate_2313002_plate2	G07	Cpd	Sumatriptan	10.0004	2313002	CLOUD10mM13
566	AR_20230413_HAP1_cancer_41clones_pooled_cpdplate_2313002_plate2	G08	Cpd	Enoxacin	10	2313002	CLOUD10mM13
567	AR_20230413_HAP1_cancer_41clones_pooled_cpdplate_2313002_plate2	G09	Cpd	Dichlorphenamide	10	2313002	CLOUD10mM13
568	AR_20230413_HAP1_cancer_41clones_pooled_cpdplate_2313002_plate2	G10	Cpd	Fomepizole	10	2313002	CLOUD10mM13
569	AR_20230413_HAP1_cancer_41clones_pooled_cpdplate_2313002_plate2	G11	Cpd	Leflunomide	10	2313002	CLOUD10mM13
570	AR_20230413_HAP1_cancer_41clones_pooled_cpdplate_2313002_plate2	G12	Cpd	Probenecid	10	2313002	CLOUD10mM13
571	AR_20230413_HAP1_cancer_41clones_pooled_cpdplate_2313002_plate2	H07	Cpd	Z875121790	10	2313002	CytoTox2a
572	AR_20230413_HAP1_cancer_41clones_pooled_cpdplate_2313002_plate2	H08	DMSO		0	2313002	2222Con
573	AR_20230413_HAP1_cancer_41clones_pooled_cpdplate_2313002_plate2	H09	Cpd	Fosfomycin	10	2313002	CLOUD10mM13
574	AR_20230413_HAP1_cancer_41clones_pooled_cpdplate_2313002_plate2	H10	Cpd	Sitagliptin	10.0003	2313002	CLOUD10mM13
575	AR_20230413_HAP1_cancer_41clones_pooled_cpdplate_2313002_plate2	H11	Cpd	Doxapram	10	2313002	CLOUD10mM13
576	AR_20230413_HAP1_cancer_41clones_pooled_cpdplate_2313002_plate2	H12	Cpd	Disulfiram	10.0361	2313002	CLOUD10mM13
577	AR_20230414_HAP1_cancer_41clones_pooled_cpdplate_2313003_plate1	A01	Cpd	Stanozolol	10	2313003	CLOUD10mM13
578	AR_20230414_HAP1_cancer_41clones_pooled_cpdplate_2313003_plate1	A02	Cpd	Miglitol	10	2313003	CLOUD10mM13
579	AR_20230414_HAP1_cancer_41clones_pooled_cpdplate_2313003_plate1	A03	Cpd	Tetracycline	10	2313003	CLOUD10mM13
580	AR_20230414_HAP1_cancer_41clones_pooled_cpdplate_2313003_plate1	A04	Cpd	Saxagliptin	9.99933	2313003	CLOUD10mM13
581	AR_20230414_HAP1_cancer_41clones_pooled_cpdplate_2313003_plate1	A05	Cpd	Z128010896	10	2313003	CytoTox2a
582	AR_20230414_HAP1_cancer_41clones_pooled_cpdplate_2313003_plate1	A06	DMSO		0	2313003	2222Con
583	AR_20230414_HAP1_cancer_41clones_pooled_cpdplate_2313003_plate1	B01	Cpd	Dihydroergotamine	9.99953	2313003	CLOUD10mM13
584	AR_20230414_HAP1_cancer_41clones_pooled_cpdplate_2313003_plate1	B02	Cpd	Mycophenolic Acid	10	2313003	CLOUD10mM13
585	AR_20230414_HAP1_cancer_41clones_pooled_cpdplate_2313003_plate1	B03	Cpd	Dutasteride	9.99927	2313003	CLOUD10mM13
586	AR_20230414_HAP1_cancer_41clones_pooled_cpdplate_2313003_plate1	B04	Cpd	Meclofenamate (sodium)	10	2313003	CLOUD10mM13
587	AR_20230414_HAP1_cancer_41clones_pooled_cpdplate_2313003_plate1	B05	Cpd	Phenprocoumon	10	2313003	CLOUD10mM13
588	AR_20230414_HAP1_cancer_41clones_pooled_cpdplate_2313003_plate1	B06	Cpd	Spironolactone	10.0002	2313003	CLOUD10mM13
589	AR_20230414_HAP1_cancer_41clones_pooled_cpdplate_2313003_plate1	C01	Cpd	Triflupromazine	10	2313003	CLOUD10mM13
590	AR_20230414_HAP1_cancer_41clones_pooled_cpdplate_2313003_plate1	C02	Cpd	6-Hydroxybuspirone	10	2313003	CLOUD10mM13
591	AR_20230414_HAP1_cancer_41clones_pooled_cpdplate_2313003_plate1	C03	Cpd	Pinacidil	10	2313003	CLOUD10mM13
592	AR_20230414_HAP1_cancer_41clones_pooled_cpdplate_2313003_plate1	C04	Cpd	Sodium Diethyldithiocarbamate Trihydrate	10	2313003	CLOUD10mM13
593	AR_20230414_HAP1_cancer_41clones_pooled_cpdplate_2313003_plate1	C05	DMSO		0	2313003	2222Con
594	AR_20230414_HAP1_cancer_41clones_pooled_cpdplate_2313003_plate1	C06	Cpd	Z431950138	10	2313003	CytoTox2a
595	AR_20230414_HAP1_cancer_41clones_pooled_cpdplate_2313003_plate1	D01	Cpd	Mitotane	10	2313003	CLOUD10mM13
596	AR_20230414_HAP1_cancer_41clones_pooled_cpdplate_2313003_plate1	D02	Cpd	Trioxsalen	10.0007	2313003	CLOUD10mM13
597	AR_20230414_HAP1_cancer_41clones_pooled_cpdplate_2313003_plate1	D03	Cpd	Metronidazole	10	2313003	CLOUD10mM13
598	AR_20230414_HAP1_cancer_41clones_pooled_cpdplate_2313003_plate1	D04	Cpd	Acarbose	10.0006	2313003	CLOUD10mM13
599	AR_20230414_HAP1_cancer_41clones_pooled_cpdplate_2313003_plate1	D05	Cpd	Isoniazid	10	2313003	CLOUD10mM13
600	AR_20230414_HAP1_cancer_41clones_pooled_cpdplate_2313003_plate1	D06	Cpd	Entacapone	10	2313003	CLOUD10mM13
601	AR_20230414_HAP1_cancer_41clones_pooled_cpdplate_2313003_plate1	E01	Cpd	Nitazoxanide	10	2313003	CLOUD10mM13
602	AR_20230414_HAP1_cancer_41clones_pooled_cpdplate_2313003_plate1	E02	Cpd	Milrinone	10.0021	2313003	CLOUD10mM13
603	AR_20230414_HAP1_cancer_41clones_pooled_cpdplate_2313003_plate1	E03	Cpd	Propylthiouracil	10	2313003	CLOUD10mM13
604	AR_20230414_HAP1_cancer_41clones_pooled_cpdplate_2313003_plate1	E04	Cpd	Acitretin	9.99941	2313003	CLOUD10mM13
605	AR_20230414_HAP1_cancer_41clones_pooled_cpdplate_2313003_plate1	E05	Cpd	Ribavirin 5'-Triphosphate	10	2313003	CLOUD10mM13
606	AR_20230414_HAP1_cancer_41clones_pooled_cpdplate_2313003_plate1	E06	Cpd	Azithromycin	10.0002	2313003	CLOUD10mM13
607	AR_20230414_HAP1_cancer_41clones_pooled_cpdplate_2313003_plate1	F01	Cpd	Aripiprazole	10.0009	2313003	CLOUD10mM13
608	AR_20230414_HAP1_cancer_41clones_pooled_cpdplate_2313003_plate1	F02	Cpd	Diazoxide	10	2313003	CLOUD10mM13
609	AR_20230414_HAP1_cancer_41clones_pooled_cpdplate_2313003_plate1	F03	Cpd	Z56762970	10	2313003	CytoTox2a
610	AR_20230414_HAP1_cancer_41clones_pooled_cpdplate_2313003_plate1	F04	DMSO		0	2313003	2222Con
611	AR_20230414_HAP1_cancer_41clones_pooled_cpdplate_2313003_plate1	F05	Cpd	Foscarnet	10	2313003	CLOUD10mM13
612	AR_20230414_HAP1_cancer_41clones_pooled_cpdplate_2313003_plate1	F06	Cpd	Guanadrel	10	2313003	CLOUD10mM13
613	AR_20230414_HAP1_cancer_41clones_pooled_cpdplate_2313003_plate1	G01	Cpd	Guanfacine	10	2313003	CLOUD10mM13
614	AR_20230414_HAP1_cancer_41clones_pooled_cpdplate_2313003_plate1	G02	Cpd	Levetiracetam	10	2313003	CLOUD10mM13
615	AR_20230414_HAP1_cancer_41clones_pooled_cpdplate_2313003_plate1	G03	Cpd	Liothyronine	10	2313003	CLOUD10mM13
616	AR_20230414_HAP1_cancer_41clones_pooled_cpdplate_2313003_plate1	G04	Cpd	Pamidronic Acid	10	2313003	CLOUD10mM13
617	AR_20230414_HAP1_cancer_41clones_pooled_cpdplate_2313003_plate1	G05	Cpd	Mephenytoin	10	2313003	CLOUD10mM13
618	AR_20230414_HAP1_cancer_41clones_pooled_cpdplate_2313003_plate1	G06	Cpd	Rifabutin	9.99925	2313003	CLOUD10mM13
619	AR_20230414_HAP1_cancer_41clones_pooled_cpdplate_2313003_plate1	H01	Cpd	Ethambutol	10	2313003	CLOUD10mM13
620	AR_20230414_HAP1_cancer_41clones_pooled_cpdplate_2313003_plate1	H02	Cpd	Eptifibatide	10.0004	2313003	CLOUD10mM13
621	AR_20230414_HAP1_cancer_41clones_pooled_cpdplate_2313003_plate1	H03	Cpd	Z197467238	10	2313003	CytoTox2a
622	AR_20230414_HAP1_cancer_41clones_pooled_cpdplate_2313003_plate1	H04	Cpd	Z27079562	10	2313003	CytoTox2a
623	AR_20230414_HAP1_cancer_41clones_pooled_cpdplate_2313003_plate1	H05	Cpd	Methyldopa	10	2313003	CLOUD10mM13
624	AR_20230414_HAP1_cancer_41clones_pooled_cpdplate_2313003_plate1	H06	Cpd	Tacrine	9.99926	2313003	CLOUD10mM13
625	AR_20230414_HAP1_cancer_41clones_pooled_cpdplate_2313003_plate2	A07	Cpd	Sulfameter	10	2313003	CLOUD10mM13
626	AR_20230414_HAP1_cancer_41clones_pooled_cpdplate_2313003_plate2	A08	Cpd	Ezetimibe	10.0006	2313003	CLOUD10mM13
627	AR_20230414_HAP1_cancer_41clones_pooled_cpdplate_2313003_plate2	A09	Cpd	Carglumic Acid	10	2313003	CLOUD10mM13
628	AR_20230414_HAP1_cancer_41clones_pooled_cpdplate_2313003_plate2	A10	Cpd	Cisapride	10.0007	2313003	CLOUD10mM13
629	AR_20230414_HAP1_cancer_41clones_pooled_cpdplate_2313003_plate2	A11	Cpd	Nateglinide	10	2313003	CLOUD10mM13
630	AR_20230414_HAP1_cancer_41clones_pooled_cpdplate_2313003_plate2	A12	Cpd	Risperidone	10.0008	2313003	CLOUD10mM13
631	AR_20230414_HAP1_cancer_41clones_pooled_cpdplate_2313003_plate2	B07	Cpd	Mesalazine	10	2313003	CLOUD10mM13
632	AR_20230414_HAP1_cancer_41clones_pooled_cpdplate_2313003_plate2	B08	Cpd	Tranexamic Acid	10	2313003	CLOUD10mM13
633	AR_20230414_HAP1_cancer_41clones_pooled_cpdplate_2313003_plate2	B09	DMSO		0	2313003	2222Con
634	AR_20230414_HAP1_cancer_41clones_pooled_cpdplate_2313003_plate2	B10	Cpd	Z994051814	10	2313003	CytoTox2a
635	AR_20230414_HAP1_cancer_41clones_pooled_cpdplate_2313003_plate2	B11	Cpd	Piperazine Hexahydrate	10.008	2313003	CLOUD10mM13
636	AR_20230414_HAP1_cancer_41clones_pooled_cpdplate_2313003_plate2	B12	Cpd	Auranofin	10	2313003	CLOUD10mM13
637	AR_20230414_HAP1_cancer_41clones_pooled_cpdplate_2313003_plate2	C07	Cpd	Amantadine	10	2313003	CLOUD10mM13
638	AR_20230414_HAP1_cancer_41clones_pooled_cpdplate_2313003_plate2	C08	Cpd	Succinylcholine Chloride	10	2313003	CLOUD10mM13
639	AR_20230414_HAP1_cancer_41clones_pooled_cpdplate_2313003_plate2	C09	Cpd	Buspirone	10	2313003	CLOUD10mM13
640	AR_20230414_HAP1_cancer_41clones_pooled_cpdplate_2313003_plate2	C10	Cpd	Phensuximide	10	2313003	CLOUD10mM13
641	AR_20230414_HAP1_cancer_41clones_pooled_cpdplate_2313003_plate2	C11	Cpd	Aprepitant	10	2313003	CLOUD10mM13
642	AR_20230414_HAP1_cancer_41clones_pooled_cpdplate_2313003_plate2	C12	Cpd	Sildenafil	9.99944	2313003	CLOUD10mM13
643	AR_20230414_HAP1_cancer_41clones_pooled_cpdplate_2313003_plate2	D07	Cpd	Amprenavir	10	2313003	CLOUD10mM13
644	AR_20230414_HAP1_cancer_41clones_pooled_cpdplate_2313003_plate2	D08	Cpd	Digitoxin	10.0002	2313003	CLOUD10mM13
645	AR_20230414_HAP1_cancer_41clones_pooled_cpdplate_2313003_plate2	D09	Cpd	Z383421624	1	2313003	CytoTox2a
646	AR_20230414_HAP1_cancer_41clones_pooled_cpdplate_2313003_plate2	D10	DMSO		0	2313003	2222Con
647	AR_20230414_HAP1_cancer_41clones_pooled_cpdplate_2313003_plate2	D11	Cpd	Thiabendazole	10	2313003	CLOUD10mM13
648	AR_20230414_HAP1_cancer_41clones_pooled_cpdplate_2313003_plate2	D12	Cpd	Zalcitabine	9.99969	2313003	CLOUD10mM13
649	AR_20230414_HAP1_cancer_41clones_pooled_cpdplate_2313003_plate2	E07	Cpd	Z56904043	10	2313003	CytoTox2a
650	AR_20230414_HAP1_cancer_41clones_pooled_cpdplate_2313003_plate2	E08	DMSO		0	2313003	2222Con
651	AR_20230414_HAP1_cancer_41clones_pooled_cpdplate_2313003_plate2	E09	Cpd	D-Cycloserine	10	2313003	CLOUD10mM13
652	AR_20230414_HAP1_cancer_41clones_pooled_cpdplate_2313003_plate2	E10	Cpd	Isoproterenol	10	2313003	CLOUD10mM13
653	AR_20230414_HAP1_cancer_41clones_pooled_cpdplate_2313003_plate2	E11	Cpd	Ribavirin	10	2313003	CLOUD10mM13
654	AR_20230414_HAP1_cancer_41clones_pooled_cpdplate_2313003_plate2	E12	Cpd	Niclosamide	9.99966	2313003	CLOUD10mM13
655	AR_20230414_HAP1_cancer_41clones_pooled_cpdplate_2313003_plate2	F07	Cpd	Varenicline	10	2313003	CLOUD10mM13
656	AR_20230414_HAP1_cancer_41clones_pooled_cpdplate_2313003_plate2	F08	Cpd	Dideoxycytidine 5'-Triphosphate (Ddctp)	10	2313003	CLOUD10mM13
657	AR_20230414_HAP1_cancer_41clones_pooled_cpdplate_2313003_plate2	F09	Cpd	Pyrvinium Chloride Dihydrate	10	2313003	CLOUD10mM13
658	AR_20230414_HAP1_cancer_41clones_pooled_cpdplate_2313003_plate2	F10	Cpd	Acamprosate	22.0736	2313003	CLOUD10mM13
659	AR_20230414_HAP1_cancer_41clones_pooled_cpdplate_2313003_plate2	F11	DMSO		0	2313003	2222Con
660	AR_20230414_HAP1_cancer_41clones_pooled_cpdplate_2313003_plate2	F12	Cpd	Z56176066	10	2313003	CytoTox2a
661	AR_20230414_HAP1_cancer_41clones_pooled_cpdplate_2313003_plate2	G07	DMSO		0	2313003	2222Con
662	AR_20230414_HAP1_cancer_41clones_pooled_cpdplate_2313003_plate2	G08	Cpd	Z56868246	1	2313003	CytoTox2a
663	AR_20230414_HAP1_cancer_41clones_pooled_cpdplate_2313003_plate2	G09	Cpd	Mebendazole	9.99917	2313003	CLOUD10mM13
664	AR_20230414_HAP1_cancer_41clones_pooled_cpdplate_2313003_plate2	G10	Cpd	Chlorphenesin	10	2313003	CLOUD10mM13
665	AR_20230414_HAP1_cancer_41clones_pooled_cpdplate_2313003_plate2	G11	Cpd	Ethinyl Estradiol	9.99913	2313003	CLOUD10mM13
666	AR_20230414_HAP1_cancer_41clones_pooled_cpdplate_2313003_plate2	G12	Cpd	Topiramate	10	2313003	CLOUD10mM13
667	AR_20230414_HAP1_cancer_41clones_pooled_cpdplate_2313003_plate2	H07	Cpd	Zileuton	10	2313003	CLOUD10mM13
668	AR_20230414_HAP1_cancer_41clones_pooled_cpdplate_2313003_plate2	H08	Cpd	Zafirlukast	10.0009	2313003	CLOUD10mM13
669	AR_20230414_HAP1_cancer_41clones_pooled_cpdplate_2313003_plate2	H09	Cpd	Carisoprodol	10	2313003	CLOUD10mM13
670	AR_20230414_HAP1_cancer_41clones_pooled_cpdplate_2313003_plate2	H10	Cpd	Olmesartan Medoxomil	10	2313003	CLOUD10mM13
671	AR_20230414_HAP1_cancer_41clones_pooled_cpdplate_2313003_plate2	H11	Cpd	Z166712804	10	2313003	CytoTox2a
672	AR_20230414_HAP1_cancer_41clones_pooled_cpdplate_2313003_plate2	H12	DMSO		0	2313003	2222Con
673	AR_20230415_HAP1_cancer_41clones_pooled_cpdplate_2313004_plate1	A01	Cpd	Gabapentin	10	2313004	CLOUD10mM13
674	AR_20230415_HAP1_cancer_41clones_pooled_cpdplate_2313004_plate1	A02	Cpd	Diethylcarbamazine	9.99954	2313004	CLOUD10mM13
675	AR_20230415_HAP1_cancer_41clones_pooled_cpdplate_2313004_plate1	A03	Cpd	Nitisinone	10	2313004	CLOUD10mM13
676	AR_20230415_HAP1_cancer_41clones_pooled_cpdplate_2313004_plate1	A04	Cpd	Enalaprilat	9.99909	2313004	CLOUD10mM13
677	AR_20230415_HAP1_cancer_41clones_pooled_cpdplate_2313004_plate1	A05	Cpd	Allopurinol	10	2313004	CLOUD10mM13
678	AR_20230415_HAP1_cancer_41clones_pooled_cpdplate_2313004_plate1	A06	Cpd	Tetrabenazine	10	2313004	CLOUD10mM13
679	AR_20230415_HAP1_cancer_41clones_pooled_cpdplate_2313004_plate1	B01	Cpd	Z1252133816	1	2313004	CytoTox2a
680	AR_20230415_HAP1_cancer_41clones_pooled_cpdplate_2313004_plate1	B02	DMSO		0	2313004	2222Con
681	AR_20230415_HAP1_cancer_41clones_pooled_cpdplate_2313004_plate1	B03	Cpd	Testolactone	10	2313004	CLOUD10mM13
682	AR_20230415_HAP1_cancer_41clones_pooled_cpdplate_2313004_plate1	B04	Cpd	Clofarabine active form	10	2313004	CLOUD10mM13
683	AR_20230415_HAP1_cancer_41clones_pooled_cpdplate_2313004_plate1	B05	Cpd	Palonosetron	10	2313004	CLOUD10mM13
684	AR_20230415_HAP1_cancer_41clones_pooled_cpdplate_2313004_plate1	B06	Cpd	Nitrosoglutathione	10	2313004	CLOUD10mM13
685	AR_20230415_HAP1_cancer_41clones_pooled_cpdplate_2313004_plate1	C01	Cpd	Z56797465	1	2313004	CytoTox2a
686	AR_20230415_HAP1_cancer_41clones_pooled_cpdplate_2313004_plate1	C02	Cpd	Z124427920	10	2313004	CytoTox2a
687	AR_20230415_HAP1_cancer_41clones_pooled_cpdplate_2313004_plate1	C03	Cpd	Z802845302	10	2313004	CytoTox2a
688	AR_20230415_HAP1_cancer_41clones_pooled_cpdplate_2313004_plate1	C04	Cpd	Z738067322	10	2313004	CytoTox2a
689	AR_20230415_HAP1_cancer_41clones_pooled_cpdplate_2313004_plate1	C05	Cpd	Z373763848	1	2313004	CytoTox2a
690	AR_20230415_HAP1_cancer_41clones_pooled_cpdplate_2313004_plate1	C06	Cpd	Z229509004	10	2313004	CytoTox2a
691	AR_20230415_HAP1_cancer_41clones_pooled_cpdplate_2313004_plate1	D01	DMSO		0	2313004	2222Con
692	AR_20230415_HAP1_cancer_41clones_pooled_cpdplate_2313004_plate1	D02	Cpd	Z332875836	10	2313004	CytoTox2a
693	AR_20230415_HAP1_cancer_41clones_pooled_cpdplate_2313004_plate1	D03	Cpd	Z56832158	10	2313004	CytoTox2a
694	AR_20230415_HAP1_cancer_41clones_pooled_cpdplate_2313004_plate1	D04	Cpd	Z1370728630	10	2313004	CytoTox2a
695	AR_20230415_HAP1_cancer_41clones_pooled_cpdplate_2313004_plate1	D05	Cpd	Z30009820	10	2313004	CytoTox2a
696	AR_20230415_HAP1_cancer_41clones_pooled_cpdplate_2313004_plate1	D06	Cpd	Z56795285	10	2313004	CytoTox2a
697	AR_20230415_HAP1_cancer_41clones_pooled_cpdplate_2313004_plate1	E01	Cpd	Z56768335	1	2313004	CytoTox2a
698	AR_20230415_HAP1_cancer_41clones_pooled_cpdplate_2313004_plate1	E02	Cpd	Z288181616	10	2313004	CytoTox2a
699	AR_20230415_HAP1_cancer_41clones_pooled_cpdplate_2313004_plate1	E03	Cpd	Z996130708	10	2313004	CytoTox2a
700	AR_20230415_HAP1_cancer_41clones_pooled_cpdplate_2313004_plate1	E04	Cpd	Z29466902	10	2313004	CytoTox2a
701	AR_20230415_HAP1_cancer_41clones_pooled_cpdplate_2313004_plate1	E05	Cpd	Z1638649010	1	2313004	CytoTox2a
702	AR_20230415_HAP1_cancer_41clones_pooled_cpdplate_2313004_plate1	E06	Cpd	Z56783604	10	2313004	CytoTox2a
703	AR_20230415_HAP1_cancer_41clones_pooled_cpdplate_2313004_plate1	F01	Cpd	Z444128016	10	2313004	CytoTox2a
704	AR_20230415_HAP1_cancer_41clones_pooled_cpdplate_2313004_plate1	F02	Cpd	Z184784620	10	2313004	CytoTox2a
705	AR_20230415_HAP1_cancer_41clones_pooled_cpdplate_2313004_plate1	F03	Cpd	Z651431686	10	2313004	CytoTox2a
706	AR_20230415_HAP1_cancer_41clones_pooled_cpdplate_2313004_plate1	F04	Cpd	Z980353452	10	2313004	CytoTox2a
707	AR_20230415_HAP1_cancer_41clones_pooled_cpdplate_2313004_plate1	F05	Cpd	Z24333096	1	2313004	CytoTox2a
708	AR_20230415_HAP1_cancer_41clones_pooled_cpdplate_2313004_plate1	F06	Cpd	Z285128498	10	2313004	CytoTox2a
709	AR_20230415_HAP1_cancer_41clones_pooled_cpdplate_2313004_plate1	G01	Cpd	Z758434672	10	2313004	CytoTox2a
710	AR_20230415_HAP1_cancer_41clones_pooled_cpdplate_2313004_plate1	G02	Cpd	Z770861718	10	2313004	CytoTox2a
711	AR_20230415_HAP1_cancer_41clones_pooled_cpdplate_2313004_plate1	G03	Cpd	Z646345790	10	2313004	CytoTox2a
712	AR_20230415_HAP1_cancer_41clones_pooled_cpdplate_2313004_plate1	G04	Cpd	Z1182639224	10	2313004	CytoTox2a
713	AR_20230415_HAP1_cancer_41clones_pooled_cpdplate_2313004_plate1	G05	Cpd	Z786311452	1	2313004	CytoTox2a
714	AR_20230415_HAP1_cancer_41clones_pooled_cpdplate_2313004_plate1	G06	Cpd	Z734245412	10	2313004	CytoTox2a
715	AR_20230415_HAP1_cancer_41clones_pooled_cpdplate_2313004_plate1	H01	Cpd	Z68639863	10	2313004	CytoTox2a
716	AR_20230415_HAP1_cancer_41clones_pooled_cpdplate_2313004_plate1	H02	Cpd	Z397750672	10	2313004	CytoTox2a
717	AR_20230415_HAP1_cancer_41clones_pooled_cpdplate_2313004_plate1	H03	Cpd	Z56773036	10	2313004	CytoTox2a
718	AR_20230415_HAP1_cancer_41clones_pooled_cpdplate_2313004_plate1	H04	Cpd	Z1593349547	1	2313004	CytoTox2a
719	AR_20230415_HAP1_cancer_41clones_pooled_cpdplate_2313004_plate1	H05	Cpd	Z32847891	10	2313004	CytoTox2a
720	AR_20230415_HAP1_cancer_41clones_pooled_cpdplate_2313004_plate1	H06	Cpd	Z1346478696	10	2313004	CytoTox2a
721	AR_20230415_HAP1_cancer_41clones_pooled_cpdplate_2313004_plate2	A07	Cpd	Acetazolamide	10	2313004	CLOUD10mM13
722	AR_20230415_HAP1_cancer_41clones_pooled_cpdplate_2313004_plate2	A08	Cpd	Orlistat	10	2313004	CLOUD10mM13
723	AR_20230415_HAP1_cancer_41clones_pooled_cpdplate_2313004_plate2	A09	Cpd	Z385155842	10	2313004	CytoTox2a
724	AR_20230415_HAP1_cancer_41clones_pooled_cpdplate_2313004_plate2	A10	DMSO		0	2313004	2222Con
725	AR_20230415_HAP1_cancer_41clones_pooled_cpdplate_2313004_plate2	A11	Cpd	Eltrombopag	10	2313004	CLOUD10mM13
726	AR_20230415_HAP1_cancer_41clones_pooled_cpdplate_2313004_plate2	A12	Cpd	Ivermectin	10	2313004	CLOUD10mM13
727	AR_20230415_HAP1_cancer_41clones_pooled_cpdplate_2313004_plate2	B07	Cpd	Pentolinium Tartrate	10	2313004	CLOUD10mM13
728	AR_20230415_HAP1_cancer_41clones_pooled_cpdplate_2313004_plate2	B08	Cpd	Nabilone	10	2313004	CLOUD10mM13
729	AR_20230415_HAP1_cancer_41clones_pooled_cpdplate_2313004_plate2	B09	Cpd	Dextromethorphan	10	2313004	CLOUD10mM13
730	AR_20230415_HAP1_cancer_41clones_pooled_cpdplate_2313004_plate2	B10	Cpd	Z785241100	10	2313004	CytoTox2a
731	AR_20230415_HAP1_cancer_41clones_pooled_cpdplate_2313004_plate2	B11	Cpd	Z194687838	10	2313004	CytoTox2a
732	AR_20230415_HAP1_cancer_41clones_pooled_cpdplate_2313004_plate2	B12	Cpd	Z1695756159	10	2313004	CytoTox2a
733	AR_20230415_HAP1_cancer_41clones_pooled_cpdplate_2313004_plate2	C07	Cpd	Z436072838	10	2313004	CytoTox2a
734	AR_20230415_HAP1_cancer_41clones_pooled_cpdplate_2313004_plate2	C08	Cpd	Z280827078	1	2313004	CytoTox2a
735	AR_20230415_HAP1_cancer_41clones_pooled_cpdplate_2313004_plate2	C09	Cpd	Z1346478702	1	2313004	CytoTox2a
736	AR_20230415_HAP1_cancer_41clones_pooled_cpdplate_2313004_plate2	C10	Cpd	Z649741396	10	2313004	CytoTox2a
737	AR_20230415_HAP1_cancer_41clones_pooled_cpdplate_2313004_plate2	C11	Cpd	Z356148740	10	2313004	CytoTox2a
738	AR_20230415_HAP1_cancer_41clones_pooled_cpdplate_2313004_plate2	C12	Cpd	Z137207082	10	2313004	CytoTox2a
739	AR_20230415_HAP1_cancer_41clones_pooled_cpdplate_2313004_plate2	D07	Cpd	Z29466145	10	2313004	CytoTox2a
740	AR_20230415_HAP1_cancer_41clones_pooled_cpdplate_2313004_plate2	D08	Cpd	Z145120650	10	2313004	CytoTox2a
741	AR_20230415_HAP1_cancer_41clones_pooled_cpdplate_2313004_plate2	D09	Cpd	Z1502743270	10	2313004	CytoTox2a
742	AR_20230415_HAP1_cancer_41clones_pooled_cpdplate_2313004_plate2	D10	Cpd	Z951171642	10	2313004	CytoTox2a
743	AR_20230415_HAP1_cancer_41clones_pooled_cpdplate_2313004_plate2	D11	Cpd	Z729082994	10	2313004	CytoTox2a
744	AR_20230415_HAP1_cancer_41clones_pooled_cpdplate_2313004_plate2	D12	Cpd	Z994267326	10	2313004	CytoTox2a
745	AR_20230415_HAP1_cancer_41clones_pooled_cpdplate_2313004_plate2	E07	Cpd	Z24170568	1	2313004	CytoTox2a
746	AR_20230415_HAP1_cancer_41clones_pooled_cpdplate_2313004_plate2	E08	Cpd	Z56174657	10	2313004	CytoTox2a
747	AR_20230415_HAP1_cancer_41clones_pooled_cpdplate_2313004_plate2	E09	Cpd	Z212468332	10	2313004	CytoTox2a
748	AR_20230415_HAP1_cancer_41clones_pooled_cpdplate_2313004_plate2	E10	Cpd	Z230725500	1	2313004	CytoTox2a
749	AR_20230415_HAP1_cancer_41clones_pooled_cpdplate_2313004_plate2	E11	Cpd	Z646227130	10	2313004	CytoTox2a
750	AR_20230415_HAP1_cancer_41clones_pooled_cpdplate_2313004_plate2	E12	DMSO		0	2313004	2222Con
751	AR_20230415_HAP1_cancer_41clones_pooled_cpdplate_2313004_plate2	F07	Cpd	Z56773018	10	2313004	CytoTox2a
752	AR_20230415_HAP1_cancer_41clones_pooled_cpdplate_2313004_plate2	F08	Cpd	Z56768568	1	2313004	CytoTox2a
753	AR_20230415_HAP1_cancer_41clones_pooled_cpdplate_2313004_plate2	F09	Cpd	Z27665843	1	2313004	CytoTox2a
754	AR_20230415_HAP1_cancer_41clones_pooled_cpdplate_2313004_plate2	F10	Cpd	Z1346478671	10	2313004	CytoTox2a
755	AR_20230415_HAP1_cancer_41clones_pooled_cpdplate_2313004_plate2	F11	Cpd	Z57141370	10	2313004	CytoTox2a
756	AR_20230415_HAP1_cancer_41clones_pooled_cpdplate_2313004_plate2	F12	Cpd	Z57841137	1	2313004	CytoTox2a
757	AR_20230415_HAP1_cancer_41clones_pooled_cpdplate_2313004_plate2	G07	Cpd	Z109132912	10	2313004	CytoTox2a
758	AR_20230415_HAP1_cancer_41clones_pooled_cpdplate_2313004_plate2	G08	Cpd	Z227977912	10	2313004	CytoTox2a
759	AR_20230415_HAP1_cancer_41clones_pooled_cpdplate_2313004_plate2	G09	Cpd	Z86236829	10	2313004	CytoTox2a
760	AR_20230415_HAP1_cancer_41clones_pooled_cpdplate_2313004_plate2	G10	Cpd	Z854675946	10	2313004	CytoTox2a
761	AR_20230415_HAP1_cancer_41clones_pooled_cpdplate_2313004_plate2	G11	DMSO		0	2313004	2222Con
762	AR_20230415_HAP1_cancer_41clones_pooled_cpdplate_2313004_plate2	G12	Cpd	Z973517800	10	2313004	CytoTox2a
763	AR_20230415_HAP1_cancer_41clones_pooled_cpdplate_2313004_plate2	H07	Cpd	Z31244941	10	2313004	CytoTox2a
764	AR_20230415_HAP1_cancer_41clones_pooled_cpdplate_2313004_plate2	H08	Cpd	Z71409985	10	2313004	CytoTox2a
765	AR_20230415_HAP1_cancer_41clones_pooled_cpdplate_2313004_plate2	H09	Cpd	Z1426091655	10	2313004	CytoTox2a
766	AR_20230415_HAP1_cancer_41clones_pooled_cpdplate_2313004_plate2	H10	Cpd	Z370755932	10	2313004	CytoTox2a
767	AR_20230415_HAP1_cancer_41clones_pooled_cpdplate_2313004_plate2	H11	Cpd	Z737321802	10	2313004	CytoTox2a
768	AR_20230415_HAP1_cancer_41clones_pooled_cpdplate_2313004_plate2	H12	Cpd	Z838103438	10	2313004	CytoTox2a
769	AR_20230416_HAP1_cancer_41clones_pooled_cpdplate_2313006_plate1	A01	Cpd	Z442615162	10	2313006	CytoTox4a
770	AR_20230416_HAP1_cancer_41clones_pooled_cpdplate_2313006_plate1	A02	DMSO		0	2313006	2222Con
771	AR_20230416_HAP1_cancer_41clones_pooled_cpdplate_2313006_plate1	A03	Cpd	Perifosine	20	2313006	ACDC24
772	AR_20230416_HAP1_cancer_41clones_pooled_cpdplate_2313006_plate1	A04	Cpd	Fulvestrant	20	2313006	ACDC24
773	AR_20230416_HAP1_cancer_41clones_pooled_cpdplate_2313006_plate1	A05	Cpd	Prima-1 Met	20	2313006	ACDC24
774	AR_20230416_HAP1_cancer_41clones_pooled_cpdplate_2313006_plate1	A06	Cpd	Exemestane	20	2313006	ACDC24
775	AR_20230416_HAP1_cancer_41clones_pooled_cpdplate_2313006_plate1	B01	Cpd	Tacrolimus	20	2313006	ACDC24
776	AR_20230416_HAP1_cancer_41clones_pooled_cpdplate_2313006_plate1	B02	Cpd	Neratinib	10	2313006	ACDC24
777	AR_20230416_HAP1_cancer_41clones_pooled_cpdplate_2313006_plate1	B03	Cpd	Everolimus	20	2313006	ACDC24
778	AR_20230416_HAP1_cancer_41clones_pooled_cpdplate_2313006_plate1	B04	Cpd	Lestaurtinib	2	2313006	ACDC24
779	AR_20230416_HAP1_cancer_41clones_pooled_cpdplate_2313006_plate1	B05	DMSO		0	2313006	2222Con
780	AR_20230416_HAP1_cancer_41clones_pooled_cpdplate_2313006_plate1	B06	Cpd	Z366658770	10	2313006	CytoTox4a
781	AR_20230416_HAP1_cancer_41clones_pooled_cpdplate_2313006_plate1	C01	DMSO		0	2313006	2222Con
782	AR_20230416_HAP1_cancer_41clones_pooled_cpdplate_2313006_plate1	C02	Cpd	Z24333402	10	2313006	CytoTox4a
783	AR_20230416_HAP1_cancer_41clones_pooled_cpdplate_2313006_plate1	C03	Cpd	Doxorubicin	0.09215	2313006	ACDC24
784	AR_20230416_HAP1_cancer_41clones_pooled_cpdplate_2313006_plate1	C04	Cpd	Leuprolide	20	2313006	ACDC24
785	AR_20230416_HAP1_cancer_41clones_pooled_cpdplate_2313006_plate1	C05	Cpd	Pixantrone	10	2313006	ACDC24
786	AR_20230416_HAP1_cancer_41clones_pooled_cpdplate_2313006_plate1	C06	Cpd	Bosutinib	10	2313006	ACDC24
787	AR_20230416_HAP1_cancer_41clones_pooled_cpdplate_2313006_plate1	D01	Cpd	Dasatinib	0.0213961	2313006	ACDC24
788	AR_20230416_HAP1_cancer_41clones_pooled_cpdplate_2313006_plate1	D02	Cpd	EPZ-5676	10	2313006	ACDC24
789	AR_20230416_HAP1_cancer_41clones_pooled_cpdplate_2313006_plate1	D03	Cpd	Nilotinib	20	2313006	ACDC24
790	AR_20230416_HAP1_cancer_41clones_pooled_cpdplate_2313006_plate1	D04	Cpd	SK4-001	10	2313006	ACDC24
791	AR_20230416_HAP1_cancer_41clones_pooled_cpdplate_2313006_plate1	D05	Cpd	Z183972010	1	2313006	CytoTox4a
792	AR_20230416_HAP1_cancer_41clones_pooled_cpdplate_2313006_plate1	D06	DMSO		0	2313006	2222Con
793	AR_20230416_HAP1_cancer_41clones_pooled_cpdplate_2313006_plate1	E01	Cpd	UCN-01 (7-hydroxystaurosporine)	10	2313006	ACDC24
794	AR_20230416_HAP1_cancer_41clones_pooled_cpdplate_2313006_plate1	E02	Cpd	Enzalutamide	20	2313006	ACDC24
795	AR_20230416_HAP1_cancer_41clones_pooled_cpdplate_2313006_plate1	E03	Cpd	Z288405548	10	2313006	CytoTox4a
796	AR_20230416_HAP1_cancer_41clones_pooled_cpdplate_2313006_plate1	E04	DMSO		0	2313006	2222Con
797	AR_20230416_HAP1_cancer_41clones_pooled_cpdplate_2313006_plate1	E05	Cpd	Raltitrexed	20	2313006	ACDC24
798	AR_20230416_HAP1_cancer_41clones_pooled_cpdplate_2313006_plate1	E06	Cpd	Vemurafenib	20	2313006	ACDC24
799	AR_20230416_HAP1_cancer_41clones_pooled_cpdplate_2313006_plate1	F01	Cpd	Bleomycin	9.95632	2313006	ACDC24
800	AR_20230416_HAP1_cancer_41clones_pooled_cpdplate_2313006_plate1	F02	Cpd	Aminoglutethimide	20	2313006	ACDC24
801	AR_20230416_HAP1_cancer_41clones_pooled_cpdplate_2313006_plate1	F03	Cpd	Mitomycin C	10.0035	2313006	ACDC24
802	AR_20230416_HAP1_cancer_41clones_pooled_cpdplate_2313006_plate1	F04	Cpd	Toremifene	20	2313006	ACDC24
803	AR_20230416_HAP1_cancer_41clones_pooled_cpdplate_2313006_plate1	F05	Cpd	Fludarabine	9.99886	2313006	ACDC24
804	AR_20230416_HAP1_cancer_41clones_pooled_cpdplate_2313006_plate1	F06	Cpd	Bexarotene	20	2313006	ACDC24
805	AR_20230416_HAP1_cancer_41clones_pooled_cpdplate_2313006_plate1	G01	Cpd	A-1155463	10	2313006	ACDC24
806	AR_20230416_HAP1_cancer_41clones_pooled_cpdplate_2313006_plate1	G02	Cpd	UMI-77	10	2313006	ACDC24
807	AR_20230416_HAP1_cancer_41clones_pooled_cpdplate_2313006_plate1	G03	DMSO		0	2313006	2222Con
808	AR_20230416_HAP1_cancer_41clones_pooled_cpdplate_2313006_plate1	G04	Cpd	Z196139112	10	2313006	CytoTox4a
809	AR_20230416_HAP1_cancer_41clones_pooled_cpdplate_2313006_plate1	G05	Cpd	6-Mercaptopurine	10.0013	2313006	ACDC24
810	AR_20230416_HAP1_cancer_41clones_pooled_cpdplate_2313006_plate1	G06	Cpd	A-485	10.0129	2313006	ACDC24
811	AR_20230416_HAP1_cancer_41clones_pooled_cpdplate_2313006_plate1	H01	Cpd	Z57239325	1	2313006	CytoTox1a
812	AR_20230416_HAP1_cancer_41clones_pooled_cpdplate_2313006_plate1	H02	Cpd	Z118256162	1	2313006	CytoTox1a
813	AR_20230416_HAP1_cancer_41clones_pooled_cpdplate_2313006_plate1	H03	Cpd	Z56794746	10	2313006	CytoTox1a
814	AR_20230416_HAP1_cancer_41clones_pooled_cpdplate_2313006_plate1	H04	Cpd	Z56922155	10	2313006	CytoTox1a
815	AR_20230416_HAP1_cancer_41clones_pooled_cpdplate_2313006_plate1	H05	Cpd	Z56872601	10	2313006	CytoTox1a
816	AR_20230416_HAP1_cancer_41clones_pooled_cpdplate_2313006_plate1	H06	Cpd	Z172492168	10	2313006	CytoTox1a
817	AR_20230416_HAP1_cancer_41clones_pooled_cpdplate_2313006_plate2	A07	Cpd	Rapamycin	10	2313006	ACDC24
818	AR_20230416_HAP1_cancer_41clones_pooled_cpdplate_2313006_plate2	A08	Cpd	Bendamustine	20	2313006	ACDC24
819	AR_20230416_HAP1_cancer_41clones_pooled_cpdplate_2313006_plate2	A09	Cpd	Z62456986	10	2313006	CytoTox4a
820	AR_20230416_HAP1_cancer_41clones_pooled_cpdplate_2313006_plate2	A10	Cpd	Z401538046	10	2313006	CytoTox4a
821	AR_20230416_HAP1_cancer_41clones_pooled_cpdplate_2313006_plate2	A11	Cpd	SNS-032	20	2313006	ACDC24
822	AR_20230416_HAP1_cancer_41clones_pooled_cpdplate_2313006_plate2	A12	Cpd	Oxaliplatin	20	2313006	ACDC24
823	AR_20230416_HAP1_cancer_41clones_pooled_cpdplate_2313006_plate2	B07	Cpd	Carboplatin	20	2313006	ACDC24
824	AR_20230416_HAP1_cancer_41clones_pooled_cpdplate_2313006_plate2	B08	Cpd	Cyclophosphamide	10	2313006	ACDC24
825	AR_20230416_HAP1_cancer_41clones_pooled_cpdplate_2313006_plate2	B09	Cpd	Pentostatin	14.69	2313006	ACDC24
826	AR_20230416_HAP1_cancer_41clones_pooled_cpdplate_2313006_plate2	B10	Cpd	Prelone	1.1755	2313006	ACDC24
827	AR_20230416_HAP1_cancer_41clones_pooled_cpdplate_2313006_plate2	B11	Cpd	Romidepsin	0.0003894	2313006	ACDC24
828	AR_20230416_HAP1_cancer_41clones_pooled_cpdplate_2313006_plate2	B12	Cpd	Nilutamide	20	2313006	ACDC24
829	AR_20230416_HAP1_cancer_41clones_pooled_cpdplate_2313006_plate2	C07	Cpd	ORY1001	10	2313006	ACDC24
830	AR_20230416_HAP1_cancer_41clones_pooled_cpdplate_2313006_plate2	C08	Cpd	Alitretinoin	20	2313006	ACDC24
831	AR_20230416_HAP1_cancer_41clones_pooled_cpdplate_2313006_plate2	C09	Cpd	Z238657074	10	2313006	CytoTox4a
832	AR_20230416_HAP1_cancer_41clones_pooled_cpdplate_2313006_plate2	C10	DMSO		0	2313006	2222Con
833	AR_20230416_HAP1_cancer_41clones_pooled_cpdplate_2313006_plate2	C11	Cpd	I-BET762	10	2313006	ACDC24
834	AR_20230416_HAP1_cancer_41clones_pooled_cpdplate_2313006_plate2	C12	Cpd	EPZ-6438	10	2313006	ACDC24
835	AR_20230416_HAP1_cancer_41clones_pooled_cpdplate_2313006_plate2	D07	Cpd	Imatinib	12.717	2313006	ACDC24
836	AR_20230416_HAP1_cancer_41clones_pooled_cpdplate_2313006_plate2	D08	Cpd	SK4-026	10	2313006	ACDC24
837	AR_20230416_HAP1_cancer_41clones_pooled_cpdplate_2313006_plate2	D09	Cpd	Raloxifene	20	2313006	ACDC24
838	AR_20230416_HAP1_cancer_41clones_pooled_cpdplate_2313006_plate2	D10	Cpd	Toceranib	10	2313006	ACDC24
839	AR_20230416_HAP1_cancer_41clones_pooled_cpdplate_2313006_plate2	D11	Cpd	Letrozole	20	2313006	ACDC24
840	AR_20230416_HAP1_cancer_41clones_pooled_cpdplate_2313006_plate2	D12	Cpd	Topotecan hydrochloride hydrate	20	2313006	ACDC24
841	AR_20230416_HAP1_cancer_41clones_pooled_cpdplate_2313006_plate2	E07	Cpd	Aminopterin	20	2313006	ACDC24
842	AR_20230416_HAP1_cancer_41clones_pooled_cpdplate_2313006_plate2	E08	Cpd	Megestrol	20	2313006	ACDC24
843	AR_20230416_HAP1_cancer_41clones_pooled_cpdplate_2313006_plate2	E09	Cpd	Daunorubicin	9.99678	2313006	ACDC24
844	AR_20230416_HAP1_cancer_41clones_pooled_cpdplate_2313006_plate2	E10	Cpd	Pralatrexate	7.0551	2313006	ACDC24
845	AR_20230416_HAP1_cancer_41clones_pooled_cpdplate_2313006_plate2	E11	Cpd	Aclarubicin	10.0095	2313006	ACDC24
846	AR_20230416_HAP1_cancer_41clones_pooled_cpdplate_2313006_plate2	E12	Cpd	Tretinoin	20	2313006	ACDC24
847	AR_20230416_HAP1_cancer_41clones_pooled_cpdplate_2313006_plate2	F07	Cpd	Z424872488	1	2313006	CytoTox4a
848	AR_20230416_HAP1_cancer_41clones_pooled_cpdplate_2313006_plate2	F08	Cpd	Z33398181	10	2313006	CytoTox4a
849	AR_20230416_HAP1_cancer_41clones_pooled_cpdplate_2313006_plate2	F09	Cpd	AZD6738	20	2313006	ACDC24
850	AR_20230416_HAP1_cancer_41clones_pooled_cpdplate_2313006_plate2	F10	Cpd	Abiraterone Acetate	20	2313006	ACDC24
851	AR_20230416_HAP1_cancer_41clones_pooled_cpdplate_2313006_plate2	F11	Cpd	LY3009120	4.99874	2313006	ACDC24
852	AR_20230416_HAP1_cancer_41clones_pooled_cpdplate_2313006_plate2	F12	Cpd	Obatoclax Mesylate	10	2313006	ACDC24
853	AR_20230416_HAP1_cancer_41clones_pooled_cpdplate_2313006_plate2	G07	Cpd	Arsenic trioxide	10	2313006	ACDC24
854	AR_20230416_HAP1_cancer_41clones_pooled_cpdplate_2313006_plate2	G08	Cpd	Copanlisib	10	2313006	ACDC24
855	AR_20230416_HAP1_cancer_41clones_pooled_cpdplate_2313006_plate2	G09	Cpd	TAK659	10	2313006	ACDC24
856	AR_20230416_HAP1_cancer_41clones_pooled_cpdplate_2313006_plate2	G10	Cpd	Vindesine sulfate	10	2313006	ACDC24
857	AR_20230416_HAP1_cancer_41clones_pooled_cpdplate_2313006_plate2	G11	Cpd	Palbociclib	10	2313006	ACDC24
858	AR_20230416_HAP1_cancer_41clones_pooled_cpdplate_2313006_plate2	G12	Cpd	Z56809050	10	2313006	CytoTox1a
859	AR_20230416_HAP1_cancer_41clones_pooled_cpdplate_2313006_plate2	H07	Cpd	Z381174184	10	2313006	CytoTox4a
860	AR_20230416_HAP1_cancer_41clones_pooled_cpdplate_2313006_plate2	H08	DMSO		0	2313006	2222Con
861	AR_20230416_HAP1_cancer_41clones_pooled_cpdplate_2313006_plate2	H09	Cpd	Z56898119	10	2313006	CytoTox1a
862	AR_20230416_HAP1_cancer_41clones_pooled_cpdplate_2313006_plate2	H10	Cpd	Z48836843	10	2313006	CytoTox1a
863	AR_20230416_HAP1_cancer_41clones_pooled_cpdplate_2313006_plate2	H11	Cpd	Z89264907	10	2313006	CytoTox1a
864	AR_20230416_HAP1_cancer_41clones_pooled_cpdplate_2313006_plate2	H12	Cpd	Z96092048	1	2313006	CytoTox1a
865	AR_20230417_HAP1_cancer_41clones_pooled_cpdplate_2313001_plate1	A01	Cpd	Desoxycorticosterone Pivalate	10.0001	2313001	CLOUD10mM13
866	AR_20230417_HAP1_cancer_41clones_pooled_cpdplate_2313001_plate1	A02	Cpd	Levamisole	10	2313001	CLOUD10mM13
867	AR_20230417_HAP1_cancer_41clones_pooled_cpdplate_2313001_plate1	A03	Cpd	Aliskiren	10.0003	2313001	CLOUD10mM13
868	AR_20230417_HAP1_cancer_41clones_pooled_cpdplate_2313001_plate1	A04	Cpd	Mecamylamine	12.2	2313001	CLOUD10mM13
869	AR_20230417_HAP1_cancer_41clones_pooled_cpdplate_2313001_plate1	A05	Cpd	Chloroquine	9.99975	2313001	CLOUD10mM13
870	AR_20230417_HAP1_cancer_41clones_pooled_cpdplate_2313001_plate1	A06	Cpd	Dexmedetomidine	10	2313001	CLOUD10mM13
871	AR_20230417_HAP1_cancer_41clones_pooled_cpdplate_2313001_plate1	B01	DMSO		0	2313001	2222Con
872	AR_20230417_HAP1_cancer_41clones_pooled_cpdplate_2313001_plate1	B02	Cpd	Z1350516500	10	2313001	CytoTox2a
873	AR_20230417_HAP1_cancer_41clones_pooled_cpdplate_2313001_plate1	B03	Cpd	Argatroban	10.0004	2313001	CLOUD10mM13
874	AR_20230417_HAP1_cancer_41clones_pooled_cpdplate_2313001_plate1	B04	Cpd	Cerivastatin	10.5	2313001	CLOUD10mM13
875	AR_20230417_HAP1_cancer_41clones_pooled_cpdplate_2313001_plate1	B05	Cpd	Pyridostigmine Bromide	10	2313001	CLOUD10mM13
876	AR_20230417_HAP1_cancer_41clones_pooled_cpdplate_2313001_plate1	B06	Cpd	Hydralazine	10	2313001	CLOUD10mM13
877	AR_20230417_HAP1_cancer_41clones_pooled_cpdplate_2313001_plate1	C01	Cpd	Oxyphenbutazone	10	2313001	CLOUD10mM13
878	AR_20230417_HAP1_cancer_41clones_pooled_cpdplate_2313001_plate1	C02	Cpd	4-Aminosalicylic Acid	10	2313001	CLOUD10mM13
879	AR_20230417_HAP1_cancer_41clones_pooled_cpdplate_2313001_plate1	C03	Cpd	Trilostane	9.99988	2313001	CLOUD10mM13
880	AR_20230417_HAP1_cancer_41clones_pooled_cpdplate_2313001_plate1	C04	Cpd	Paromomycin	10	2313001	CLOUD10mM13
881	AR_20230417_HAP1_cancer_41clones_pooled_cpdplate_2313001_plate1	C05	Cpd	Citalopram	10	2313001	CLOUD10mM13
882	AR_20230417_HAP1_cancer_41clones_pooled_cpdplate_2313001_plate1	C06	Cpd	Halofantrine	10	2313001	CLOUD10mM13
883	AR_20230417_HAP1_cancer_41clones_pooled_cpdplate_2313001_plate1	D01	Cpd	Z975124134	10	2313001	CytoTox2a
884	AR_20230417_HAP1_cancer_41clones_pooled_cpdplate_2313001_plate1	D02	DMSO		0	2313001	2222Con
885	AR_20230417_HAP1_cancer_41clones_pooled_cpdplate_2313001_plate1	D03	Cpd	Amoxapine	10	2313001	CLOUD10mM13
886	AR_20230417_HAP1_cancer_41clones_pooled_cpdplate_2313001_plate1	D04	Cpd	Norcisapride	7.74983	2313001	CLOUD10mM13
887	AR_20230417_HAP1_cancer_41clones_pooled_cpdplate_2313001_plate1	D05	Cpd	Terazosin	10	2313001	CLOUD10mM13
888	AR_20230417_HAP1_cancer_41clones_pooled_cpdplate_2313001_plate1	D06	Cpd	Amodiaquine	10.0001	2313001	CLOUD10mM13
889	AR_20230417_HAP1_cancer_41clones_pooled_cpdplate_2313001_plate1	E01	Cpd	Azacitidine	10	2313001	CLOUD10mM13
890	AR_20230417_HAP1_cancer_41clones_pooled_cpdplate_2313001_plate1	E02	Cpd	Tranylcypromine	10.0004	2313001	CLOUD10mM13
891	AR_20230417_HAP1_cancer_41clones_pooled_cpdplate_2313001_plate1	E03	Cpd	Galantamine	10	2313001	CLOUD10mM13
892	AR_20230417_HAP1_cancer_41clones_pooled_cpdplate_2313001_plate1	E04	Cpd	Oseltamivir	9.9999	2313001	CLOUD10mM13
893	AR_20230417_HAP1_cancer_41clones_pooled_cpdplate_2313001_plate1	E05	Cpd	Oxyphenonium Bromide	9.99928	2313001	CLOUD10mM13
894	AR_20230417_HAP1_cancer_41clones_pooled_cpdplate_2313001_plate1	E06	Cpd	Nizatidine	10	2313001	CLOUD10mM13
895	AR_20230417_HAP1_cancer_41clones_pooled_cpdplate_2313001_plate1	F01	Cpd	Cilastatin	10	2313001	CLOUD10mM13
896	AR_20230417_HAP1_cancer_41clones_pooled_cpdplate_2313001_plate1	F02	Cpd	Hydroxymetronidazole	10	2313001	CLOUD10mM13
897	AR_20230417_HAP1_cancer_41clones_pooled_cpdplate_2313001_plate1	F03	DMSO		0	2313001	2222Con
898	AR_20230417_HAP1_cancer_41clones_pooled_cpdplate_2313001_plate1	F04	Cpd	Z165126096	10	2313001	CytoTox2a
899	AR_20230417_HAP1_cancer_41clones_pooled_cpdplate_2313001_plate1	F05	Cpd	Raltegravir	10	2313001	CLOUD10mM13
900	AR_20230417_HAP1_cancer_41clones_pooled_cpdplate_2313001_plate1	F06	Cpd	Clofibric Acid	10	2313001	CLOUD10mM13
901	AR_20230417_HAP1_cancer_41clones_pooled_cpdplate_2313001_plate1	G01	Cpd	Dipyridamole	10	2313001	CLOUD10mM13
902	AR_20230417_HAP1_cancer_41clones_pooled_cpdplate_2313001_plate1	G02	Cpd	Ulipristal Acetate	9.99909	2313001	CLOUD10mM13
903	AR_20230417_HAP1_cancer_41clones_pooled_cpdplate_2313001_plate1	G03	Cpd	Lubiprostone	10	2313001	CLOUD10mM13
904	AR_20230417_HAP1_cancer_41clones_pooled_cpdplate_2313001_plate1	G04	Cpd	Olmesartan	10	2313001	CLOUD10mM13
905	AR_20230417_HAP1_cancer_41clones_pooled_cpdplate_2313001_plate1	G05	Cpd	Atenolol	10	2313001	CLOUD10mM13
906	AR_20230417_HAP1_cancer_41clones_pooled_cpdplate_2313001_plate1	G06	Cpd	Diphenidol	9.99988	2313001	CLOUD10mM13
907	AR_20230417_HAP1_cancer_41clones_pooled_cpdplate_2313001_plate1	H01	Cpd	Memantine	9.99939	2313001	CLOUD10mM13
908	AR_20230417_HAP1_cancer_41clones_pooled_cpdplate_2313001_plate1	H02	Cpd	Cycloguanil	11.4	2313001	CLOUD10mM13
909	AR_20230417_HAP1_cancer_41clones_pooled_cpdplate_2313001_plate1	H03	Cpd	Z651494022	10	2313001	CytoTox2a
910	AR_20230417_HAP1_cancer_41clones_pooled_cpdplate_2313001_plate1	H04	DMSO		0	2313001	2222Con
911	AR_20230417_HAP1_cancer_41clones_pooled_cpdplate_2313001_plate1	H05	Cpd	Fluvoxamine	9.99978	2313001	CLOUD10mM13
912	AR_20230417_HAP1_cancer_41clones_pooled_cpdplate_2313001_plate1	H06	Cpd	Mefloquine	10	2313001	CLOUD10mM13
913	AR_20230417_HAP1_cancer_41clones_pooled_cpdplate_2313001_plate2	A07	Cpd	Tolvaptan	10	2313001	CLOUD10mM13
914	AR_20230417_HAP1_cancer_41clones_pooled_cpdplate_2313001_plate2	A08	Cpd	Zaleplon	10.0001	2313001	CLOUD10mM13
915	AR_20230417_HAP1_cancer_41clones_pooled_cpdplate_2313001_plate2	A09	Cpd	Endoxifen (hydrochloride)	10	2313001	CLOUD10mM13
916	AR_20230417_HAP1_cancer_41clones_pooled_cpdplate_2313001_plate2	A10	Cpd	Maprotiline	11.3144	2313001	CLOUD10mM13
917	AR_20230417_HAP1_cancer_41clones_pooled_cpdplate_2313001_plate2	A11	Cpd	Isosorbide Dinitrate	9.99947	2313001	CLOUD10mM13
918	AR_20230417_HAP1_cancer_41clones_pooled_cpdplate_2313001_plate2	A12	Cpd	Dihydroartemisinin	10	2313001	CLOUD10mM13
919	AR_20230417_HAP1_cancer_41clones_pooled_cpdplate_2313001_plate2	B07	Cpd	Azatadine	17.993	2313001	CLOUD10mM13
920	AR_20230417_HAP1_cancer_41clones_pooled_cpdplate_2313001_plate2	B08	Cpd	Prednisolone	10	2313001	CLOUD10mM13
921	AR_20230417_HAP1_cancer_41clones_pooled_cpdplate_2313001_plate2	B09	Cpd	Pramipexole	10.0001	2313001	CLOUD10mM13
922	AR_20230417_HAP1_cancer_41clones_pooled_cpdplate_2313001_plate2	B10	Cpd	Ramelteon	10	2313001	CLOUD10mM13
923	AR_20230417_HAP1_cancer_41clones_pooled_cpdplate_2313001_plate2	B11	Cpd	Carbachol	9.99977	2313001	CLOUD10mM13
924	AR_20230417_HAP1_cancer_41clones_pooled_cpdplate_2313001_plate2	B12	Cpd	Tiagabine	11	2313001	CLOUD10mM13
925	AR_20230417_HAP1_cancer_41clones_pooled_cpdplate_2313001_plate2	C07	Cpd	Etomidate	6.8	2313001	CLOUD10mM13
926	AR_20230417_HAP1_cancer_41clones_pooled_cpdplate_2313001_plate2	C08	Cpd	Armodafinil (Modafinil)	10	2313001	CLOUD10mM13
927	AR_20230417_HAP1_cancer_41clones_pooled_cpdplate_2313001_plate2	C09	Cpd	Metyrosine	10	2313001	CLOUD10mM13
928	AR_20230417_HAP1_cancer_41clones_pooled_cpdplate_2313001_plate2	C10	Cpd	Teriflunomide (A77 1726)	10	2313001	CLOUD10mM13
929	AR_20230417_HAP1_cancer_41clones_pooled_cpdplate_2313001_plate2	C11	Cpd	Dexchlorpheniramine	10.0001	2313001	CLOUD10mM13
930	AR_20230417_HAP1_cancer_41clones_pooled_cpdplate_2313001_plate2	C12	Cpd	Asenapine	10.0008	2313001	CLOUD10mM13
931	AR_20230417_HAP1_cancer_41clones_pooled_cpdplate_2313001_plate2	D07	Cpd	Artemether	10	2313001	CLOUD10mM13
932	AR_20230417_HAP1_cancer_41clones_pooled_cpdplate_2313001_plate2	D08	Cpd	Rosiglitazone	10.0005	2313001	CLOUD10mM13
933	AR_20230417_HAP1_cancer_41clones_pooled_cpdplate_2313001_plate2	D09	Cpd	Amiloride	9.99961	2313001	CLOUD10mM13
934	AR_20230417_HAP1_cancer_41clones_pooled_cpdplate_2313001_plate2	D10	Cpd	Itraconazole	10	2313001	CLOUD10mM13
935	AR_20230417_HAP1_cancer_41clones_pooled_cpdplate_2313001_plate2	D11	Cpd	Hydroxychloroquine	9.99954	2313001	CLOUD10mM13
936	AR_20230417_HAP1_cancer_41clones_pooled_cpdplate_2313001_plate2	D12	Cpd	Clopidogrel	9.99986	2313001	CLOUD10mM13
937	AR_20230417_HAP1_cancer_41clones_pooled_cpdplate_2313001_plate2	E07	Cpd	Dopamine	10.0004	2313001	CLOUD10mM13
938	AR_20230417_HAP1_cancer_41clones_pooled_cpdplate_2313001_plate2	E08	Cpd	Tizoxanide	10	2313001	CLOUD10mM13
939	AR_20230417_HAP1_cancer_41clones_pooled_cpdplate_2313001_plate2	E09	Cpd	Bosentan	9.99938	2313001	CLOUD10mM13
940	AR_20230417_HAP1_cancer_41clones_pooled_cpdplate_2313001_plate2	E10	Cpd	Eflornithine	10	2313001	CLOUD10mM13
941	AR_20230417_HAP1_cancer_41clones_pooled_cpdplate_2313001_plate2	E11	Cpd	Z115172106	10	2313001	CytoTox2a
942	AR_20230417_HAP1_cancer_41clones_pooled_cpdplate_2313001_plate2	E12	Cpd	Z167156362	10	2313001	CytoTox2a
943	AR_20230417_HAP1_cancer_41clones_pooled_cpdplate_2313001_plate2	F07	Cpd	Chlorzoxazone	10	2313001	CLOUD10mM13
944	AR_20230417_HAP1_cancer_41clones_pooled_cpdplate_2313001_plate2	F08	Cpd	Sulbactam	10	2313001	CLOUD10mM13
945	AR_20230417_HAP1_cancer_41clones_pooled_cpdplate_2313001_plate2	F09	Cpd	Febuxostat	10	2313001	CLOUD10mM13
946	AR_20230417_HAP1_cancer_41clones_pooled_cpdplate_2313001_plate2	F10	Cpd	Cefmenoxime	10	2313001	CLOUD10mM13
947	AR_20230417_HAP1_cancer_41clones_pooled_cpdplate_2313001_plate2	F11	Cpd	Trifluoperazine	10.0006	2313001	CLOUD10mM13
948	AR_20230417_HAP1_cancer_41clones_pooled_cpdplate_2313001_plate2	F12	Cpd	Maraviroc	10	2313001	CLOUD10mM13
949	AR_20230417_HAP1_cancer_41clones_pooled_cpdplate_2313001_plate2	G07	Cpd	Tolazoline	10	2313001	CLOUD10mM13
950	AR_20230417_HAP1_cancer_41clones_pooled_cpdplate_2313001_plate2	G08	Cpd	Pargyline	10.0004	2313001	CLOUD10mM13
951	AR_20230417_HAP1_cancer_41clones_pooled_cpdplate_2313001_plate2	G09	Cpd	Methylergonovine	13.4	2313001	CLOUD10mM13
952	AR_20230417_HAP1_cancer_41clones_pooled_cpdplate_2313001_plate2	G10	Cpd	Minoxidil	10	2313001	CLOUD10mM13
953	AR_20230417_HAP1_cancer_41clones_pooled_cpdplate_2313001_plate2	G11	Cpd	Z845066522	10	2313001	CytoTox2a
954	AR_20230417_HAP1_cancer_41clones_pooled_cpdplate_2313001_plate2	G12	DMSO		0	2313001	2222Con
955	AR_20230417_HAP1_cancer_41clones_pooled_cpdplate_2313001_plate2	H07	Cpd	3-Amino-2-Oxazolidinone	5.42976	2313001	CLOUD10mM13
956	AR_20230417_HAP1_cancer_41clones_pooled_cpdplate_2313001_plate2	H08	Cpd	Lumefantrine	10	2313001	CLOUD10mM13
957	AR_20230417_HAP1_cancer_41clones_pooled_cpdplate_2313001_plate2	H09	Cpd	Ibutilide	10.0009	2313001	CLOUD10mM13
958	AR_20230417_HAP1_cancer_41clones_pooled_cpdplate_2313001_plate2	H10	Cpd	Trimethobenzamide	10	2313001	CLOUD10mM13
959	AR_20230417_HAP1_cancer_41clones_pooled_cpdplate_2313001_plate2	H11	Cpd	Proguanil	9.99926	2313001	CLOUD10mM13
960	AR_20230417_HAP1_cancer_41clones_pooled_cpdplate_2313001_plate2	H12	Cpd	Dantrolene	10	2313001	CLOUD10mM13
961	AR_20230528_HAP1_cancer_41clones_pooled_cpdplate_2313011_plate1	A01	Cpd	Z354031916	10	2313011	CytoTox3a
962	AR_20230528_HAP1_cancer_41clones_pooled_cpdplate_2313011_plate1	A02	Cpd	Z283604312	1	2313011	CytoTox3a
963	AR_20230528_HAP1_cancer_41clones_pooled_cpdplate_2313011_plate1	A03	Cpd	Z246265010	10	2313011	CytoTox3a
964	AR_20230528_HAP1_cancer_41clones_pooled_cpdplate_2313011_plate1	A04	Cpd	Z384372236	10	2313011	CytoTox5a
965	AR_20230528_HAP1_cancer_41clones_pooled_cpdplate_2313011_plate1	A05	Cpd	AG690/40696416	10	2313011	2240S1
966	AR_20230528_HAP1_cancer_41clones_pooled_cpdplate_2313011_plate1	A06	DMSO		0	2313011	2222Con
967	AR_20230528_HAP1_cancer_41clones_pooled_cpdplate_2313011_plate1	B01	Cpd	Z56175990	10	2313011	CytoTox5a
968	AR_20230528_HAP1_cancer_41clones_pooled_cpdplate_2313011_plate1	B02	Cpd	Z26558477	10	2313011	CytoTox5a
969	AR_20230528_HAP1_cancer_41clones_pooled_cpdplate_2313011_plate1	B03	Cpd	Z287473138	10	2313011	CytoTox5a
970	AR_20230528_HAP1_cancer_41clones_pooled_cpdplate_2313011_plate1	B04	Cpd	Z1537007366	10	2313011	CytoTox5a
971	AR_20230528_HAP1_cancer_41clones_pooled_cpdplate_2313011_plate1	B05	Cpd	Z981617688	10	2313011	CytoTox5a
972	AR_20230528_HAP1_cancer_41clones_pooled_cpdplate_2313011_plate1	B06	Cpd	Z872384460	10	2313011	CytoTox5a
973	AR_20230528_HAP1_cancer_41clones_pooled_cpdplate_2313011_plate1	C01	Cpd	Z193203342	10	2313011	CytoTox5a
974	AR_20230528_HAP1_cancer_41clones_pooled_cpdplate_2313011_plate1	C02	Cpd	Z333672358	10	2313011	CytoTox5a
975	AR_20230528_HAP1_cancer_41clones_pooled_cpdplate_2313011_plate1	C03	Cpd	Z344832390	1	2313011	CytoTox5a
976	AR_20230528_HAP1_cancer_41clones_pooled_cpdplate_2313011_plate1	C04	Cpd	Z167156368	10	2313011	CytoTox5a
977	AR_20230528_HAP1_cancer_41clones_pooled_cpdplate_2313011_plate1	C05	DMSO		0	2313011	2222Con
978	AR_20230528_HAP1_cancer_41clones_pooled_cpdplate_2313011_plate1	C06	Cpd	ACBI1	0.1	2313011	2240S1
979	AR_20230528_HAP1_cancer_41clones_pooled_cpdplate_2313011_plate1	D01	Cpd	Z57030647	10	2313011	CytoTox5a
980	AR_20230528_HAP1_cancer_41clones_pooled_cpdplate_2313011_plate1	D02	Cpd	Z646453986	1	2313011	CytoTox5a
981	AR_20230528_HAP1_cancer_41clones_pooled_cpdplate_2313011_plate1	D03	Cpd	Z1350516485	10	2313011	CytoTox5a
982	AR_20230528_HAP1_cancer_41clones_pooled_cpdplate_2313011_plate1	D04	Cpd	Z298484746	10	2313011	CytoTox5a
983	AR_20230528_HAP1_cancer_41clones_pooled_cpdplate_2313011_plate1	D05	Cpd	Z15728901	1	2313011	CytoTox5a
984	AR_20230528_HAP1_cancer_41clones_pooled_cpdplate_2313011_plate1	D06	Cpd	Z357090834	1	2313011	CytoTox5a
985	AR_20230528_HAP1_cancer_41clones_pooled_cpdplate_2313011_plate1	E01	Cpd	Z449641608	10	2313011	CytoTox5a
986	AR_20230528_HAP1_cancer_41clones_pooled_cpdplate_2313011_plate1	E02	Cpd	Z57300117	1	2313011	CytoTox5a
987	AR_20230528_HAP1_cancer_41clones_pooled_cpdplate_2313011_plate1	E03	Cpd	Z86827136	10	2313011	CytoTox5a
988	AR_20230528_HAP1_cancer_41clones_pooled_cpdplate_2313011_plate1	E04	Cpd	Z737981036	10	2313011	CytoTox5a
989	AR_20230528_HAP1_cancer_41clones_pooled_cpdplate_2313011_plate1	E05	Cpd	Z56779162	10	2313011	CytoTox5a
990	AR_20230528_HAP1_cancer_41clones_pooled_cpdplate_2313011_plate1	E06	Cpd	Z55628881	1	2313011	CytoTox5a
991	AR_20230528_HAP1_cancer_41clones_pooled_cpdplate_2313011_plate1	F01	Cpd	Z379859514	10	2313011	CytoTox5a
992	AR_20230528_HAP1_cancer_41clones_pooled_cpdplate_2313011_plate1	F02	Cpd	Z26827477	10	2313011	CytoTox5a
993	AR_20230528_HAP1_cancer_41clones_pooled_cpdplate_2313011_plate1	F03	Cpd	MS812 (Marton)	10	2313011	2240S1
994	AR_20230528_HAP1_cancer_41clones_pooled_cpdplate_2313011_plate1	F04	DMSO		0	2313011	2222Con
995	AR_20230528_HAP1_cancer_41clones_pooled_cpdplate_2313011_plate1	F05	Cpd	Z746631994	10	2313011	CytoTox5a
996	AR_20230528_HAP1_cancer_41clones_pooled_cpdplate_2313011_plate1	F06	Cpd	Z44453497	10	2313011	CytoTox5a
997	AR_20230528_HAP1_cancer_41clones_pooled_cpdplate_2313011_plate1	G01	Cpd	Z235352481	10	2313011	CytoTox5a
998	AR_20230528_HAP1_cancer_41clones_pooled_cpdplate_2313011_plate1	G02	Cpd	Z363446002	10	2313011	CytoTox5a
999	AR_20230528_HAP1_cancer_41clones_pooled_cpdplate_2313011_plate1	G03	Cpd	Z1536705179	10	2313011	CytoTox5a
1000	AR_20230528_HAP1_cancer_41clones_pooled_cpdplate_2313011_plate1	G04	Cpd	Z285877214	10	2313011	CytoTox5a
1001	AR_20230528_HAP1_cancer_41clones_pooled_cpdplate_2313011_plate1	G05	Cpd	Z829333788	10	2313011	CytoTox5a
1002	AR_20230528_HAP1_cancer_41clones_pooled_cpdplate_2313011_plate1	G06	Cpd	Z56839014	10	2313011	CytoTox5a
1003	AR_20230528_HAP1_cancer_41clones_pooled_cpdplate_2313011_plate1	H01	Cpd	Z1280210005	1	2313011	CytoTox5a
1004	AR_20230528_HAP1_cancer_41clones_pooled_cpdplate_2313011_plate1	H02	Cpd	Z449817166	1	2313011	CytoTox5a
1005	AR_20230528_HAP1_cancer_41clones_pooled_cpdplate_2313011_plate1	H03	DMSO		0	2313011	2222Con
1006	AR_20230528_HAP1_cancer_41clones_pooled_cpdplate_2313011_plate1	H04	Cpd	TH5427	10	2313011	2240S1
1007	AR_20230528_HAP1_cancer_41clones_pooled_cpdplate_2313011_plate1	H05	Cpd	Z169631100	10	2313011	CytoTox5a
1008	AR_20230528_HAP1_cancer_41clones_pooled_cpdplate_2313011_plate1	H06	Cpd	Z247231214	10	2313011	CytoTox5a
1009	AR_20230528_HAP1_cancer_41clones_pooled_cpdplate_2313011_plate2	A07	Cpd	Z224741484	10	2313011	CytoTox5a
1010	AR_20230528_HAP1_cancer_41clones_pooled_cpdplate_2313011_plate2	A08	Cpd	Z1427862353	10	2313011	CytoTox5a
1011	AR_20230528_HAP1_cancer_41clones_pooled_cpdplate_2313011_plate2	A09	Cpd	Z1359493044	1	2313011	CytoTox5a
1012	AR_20230528_HAP1_cancer_41clones_pooled_cpdplate_2313011_plate2	A10	Cpd	Z685587630	10	2313011	CytoTox5a
1013	AR_20230528_HAP1_cancer_41clones_pooled_cpdplate_2313011_plate2	A11	Cpd	Z169664878	10	2313011	CytoTox5a
1014	AR_20230528_HAP1_cancer_41clones_pooled_cpdplate_2313011_plate2	A12	Cpd	Z56880530	10	2313011	CytoTox5a
1015	AR_20230528_HAP1_cancer_41clones_pooled_cpdplate_2313011_plate2	B07	Cpd	Z367620710	10	2313011	CytoTox5a
1016	AR_20230528_HAP1_cancer_41clones_pooled_cpdplate_2313011_plate2	B08	Cpd	Z19507438	10	2313011	CytoTox5a
1017	AR_20230528_HAP1_cancer_41clones_pooled_cpdplate_2313011_plate2	B09	DMSO		0	2313011	2222Con
1018	AR_20230528_HAP1_cancer_41clones_pooled_cpdplate_2313011_plate2	B10	Cpd	BRM014	10	2313011	2240S1
1019	AR_20230528_HAP1_cancer_41clones_pooled_cpdplate_2313011_plate2	B11	Cpd	Z827296498	10	2313011	CytoTox5a
1020	AR_20230528_HAP1_cancer_41clones_pooled_cpdplate_2313011_plate2	B12	Cpd	Z1040530672	10	2313011	CytoTox5a
1021	AR_20230528_HAP1_cancer_41clones_pooled_cpdplate_2313011_plate2	C07	Cpd	Z56801357	1	2313011	CytoTox5a
1022	AR_20230528_HAP1_cancer_41clones_pooled_cpdplate_2313011_plate2	C08	Cpd	Z169917684	10	2313011	CytoTox5a
1023	AR_20230528_HAP1_cancer_41clones_pooled_cpdplate_2313011_plate2	C09	Cpd	Z954338350	10	2313011	CytoTox5a
1024	AR_20230528_HAP1_cancer_41clones_pooled_cpdplate_2313011_plate2	C10	Cpd	Z19628461	10	2313011	CytoTox5a
1025	AR_20230528_HAP1_cancer_41clones_pooled_cpdplate_2313011_plate2	C11	Cpd	Z30270387	10	2313011	CytoTox5a
1026	AR_20230528_HAP1_cancer_41clones_pooled_cpdplate_2313011_plate2	C12	Cpd	Z194009874	10	2313011	CytoTox5a
1027	AR_20230528_HAP1_cancer_41clones_pooled_cpdplate_2313011_plate2	D07	Cpd	Z145080428	10	2313011	CytoTox5a
1028	AR_20230528_HAP1_cancer_41clones_pooled_cpdplate_2313011_plate2	D08	Cpd	Z56765460	10	2313011	CytoTox5a
1029	AR_20230528_HAP1_cancer_41clones_pooled_cpdplate_2313011_plate2	D09	Cpd	IC001608	10	2313011	2240S1
1030	AR_20230528_HAP1_cancer_41clones_pooled_cpdplate_2313011_plate2	D10	DMSO		0	2313011	2222Con
1031	AR_20230528_HAP1_cancer_41clones_pooled_cpdplate_2313011_plate2	D11	Cpd	Z729430088	10	2313011	CytoTox5a
1032	AR_20230528_HAP1_cancer_41clones_pooled_cpdplate_2313011_plate2	D12	Cpd	Z90122035	10	2313011	CytoTox5a
1033	AR_20230528_HAP1_cancer_41clones_pooled_cpdplate_2313011_plate2	E07	Cpd	MS702B	10	2313011	2240S1
1034	AR_20230528_HAP1_cancer_41clones_pooled_cpdplate_2313011_plate2	E08	DMSO		0	2313011	2222Con
1035	AR_20230528_HAP1_cancer_41clones_pooled_cpdplate_2313011_plate2	E09	Cpd	Z239407420	10	2313011	CytoTox5a
1036	AR_20230528_HAP1_cancer_41clones_pooled_cpdplate_2313011_plate2	E10	Cpd	Z56805866	10	2313011	CytoTox5a
1037	AR_20230528_HAP1_cancer_41clones_pooled_cpdplate_2313011_plate2	E11	Cpd	Z283686750	10	2313011	CytoTox5a
1038	AR_20230528_HAP1_cancer_41clones_pooled_cpdplate_2313011_plate2	E12	Cpd	Z1392944681	10	2313011	CytoTox5a
1039	AR_20230528_HAP1_cancer_41clones_pooled_cpdplate_2313011_plate2	F07	Cpd	Z740967340	1	2313011	CytoTox5a
1040	AR_20230528_HAP1_cancer_41clones_pooled_cpdplate_2313011_plate2	F08	Cpd	Z346346938	10	2313011	CytoTox5a
1041	AR_20230528_HAP1_cancer_41clones_pooled_cpdplate_2313011_plate2	F09	Cpd	Z30614323	10	2313011	CytoTox5a
1042	AR_20230528_HAP1_cancer_41clones_pooled_cpdplate_2313011_plate2	F10	Cpd	Z56175897	10	2313011	CytoTox5a
1043	AR_20230528_HAP1_cancer_41clones_pooled_cpdplate_2313011_plate2	F11	DMSO		0	2313011	2222Con
1044	AR_20230528_HAP1_cancer_41clones_pooled_cpdplate_2313011_plate2	F12	Cpd	Clofarabine	20	2313011	2240S1
1045	AR_20230528_HAP1_cancer_41clones_pooled_cpdplate_2313011_plate2	G07	DMSO		0	2313011	2222Con
1046	AR_20230528_HAP1_cancer_41clones_pooled_cpdplate_2313011_plate2	G08	Cpd	staurosporine	10	2313011	2240S1
1047	AR_20230528_HAP1_cancer_41clones_pooled_cpdplate_2313011_plate2	G09	Cpd	Z169506738	10	2313011	CytoTox5a
1048	AR_20230528_HAP1_cancer_41clones_pooled_cpdplate_2313011_plate2	G10	Cpd	Z56802109	1	2313011	CytoTox5a
1049	AR_20230528_HAP1_cancer_41clones_pooled_cpdplate_2313011_plate2	G11	Cpd	Z223690858	10	2313011	CytoTox5a
1050	AR_20230528_HAP1_cancer_41clones_pooled_cpdplate_2313011_plate2	G12	Cpd	Z1217214503	10	2313011	CytoTox5a
1051	AR_20230528_HAP1_cancer_41clones_pooled_cpdplate_2313011_plate2	H07	Cpd	Z279095812	10	2313011	CytoTox5a
1052	AR_20230528_HAP1_cancer_41clones_pooled_cpdplate_2313011_plate2	H08	Cpd	Z1328588250	10	2313011	CytoTox5a
1053	AR_20230528_HAP1_cancer_41clones_pooled_cpdplate_2313011_plate2	H09	Cpd	Z730696004	10	2313011	CytoTox5a
1054	AR_20230528_HAP1_cancer_41clones_pooled_cpdplate_2313011_plate2	H10	Cpd	Z217415506	10	2313011	CytoTox5a
1055	AR_20230528_HAP1_cancer_41clones_pooled_cpdplate_2313011_plate2	H11	Cpd	dBET6	0.1	2313011	2240S1
1056	AR_20230528_HAP1_cancer_41clones_pooled_cpdplate_2313011_plate2	H12	DMSO		0	2313011	2222Con
1057	AR_20230614_HAP1_cancer_41clones_pooled_cpdplate_2313010_plate1	A01	Cpd	erastin	10	2313010	2240S1
1058	AR_20230614_HAP1_cancer_41clones_pooled_cpdplate_2313010_plate1	A02	DMSO		0	2313010	2222Con
1059	AR_20230614_HAP1_cancer_41clones_pooled_cpdplate_2313010_plate1	A03	Cpd	Z45612061	10	2313010	CytoTox3a
1060	AR_20230614_HAP1_cancer_41clones_pooled_cpdplate_2313010_plate1	A04	Cpd	Z283858832	10	2313010	CytoTox3a
1061	AR_20230614_HAP1_cancer_41clones_pooled_cpdplate_2313010_plate1	A05	Cpd	Z336658234	10	2313010	CytoTox3a
1062	AR_20230614_HAP1_cancer_41clones_pooled_cpdplate_2313010_plate1	A06	Cpd	Z20969755	10	2313010	CytoTox3a
1063	AR_20230614_HAP1_cancer_41clones_pooled_cpdplate_2313010_plate1	B01	Cpd	Z244389040	10	2313010	CytoTox3a
1064	AR_20230614_HAP1_cancer_41clones_pooled_cpdplate_2313010_plate1	B02	Cpd	Z112519600	10	2313010	CytoTox3a
1065	AR_20230614_HAP1_cancer_41clones_pooled_cpdplate_2313010_plate1	B03	Cpd	Z66839699	1	2313010	CytoTox3a
1066	AR_20230614_HAP1_cancer_41clones_pooled_cpdplate_2313010_plate1	B04	Cpd	Z29467652	10	2313010	CytoTox3a
1067	AR_20230614_HAP1_cancer_41clones_pooled_cpdplate_2313010_plate1	B05	DMSO		0	2313010	2222Con
1068	AR_20230614_HAP1_cancer_41clones_pooled_cpdplate_2313010_plate1	B06	Cpd	Carfilzomib	20	2313010	2240S1
1069	AR_20230614_HAP1_cancer_41clones_pooled_cpdplate_2313010_plate1	C01	DMSO		0	2313010	2222Con
1070	AR_20230614_HAP1_cancer_41clones_pooled_cpdplate_2313010_plate1	C02	Cpd	nocodazole	10	2313010	2240S1
1071	AR_20230614_HAP1_cancer_41clones_pooled_cpdplate_2313010_plate1	C03	Cpd	Z92394475	10	2313010	CytoTox3a
1072	AR_20230614_HAP1_cancer_41clones_pooled_cpdplate_2313010_plate1	C04	Cpd	Z62697799	10	2313010	CytoTox3a
1073	AR_20230614_HAP1_cancer_41clones_pooled_cpdplate_2313010_plate1	C05	Cpd	Z344823044	10	2313010	CytoTox3a
1074	AR_20230614_HAP1_cancer_41clones_pooled_cpdplate_2313010_plate1	C06	Cpd	Z67684003	10	2313010	CytoTox3a
1075	AR_20230614_HAP1_cancer_41clones_pooled_cpdplate_2313010_plate1	D01	Cpd	Z31243410	10	2313010	CytoTox3a
1076	AR_20230614_HAP1_cancer_41clones_pooled_cpdplate_2313010_plate1	D02	Cpd	Z128124150	10	2313010	CytoTox3a
1077	AR_20230614_HAP1_cancer_41clones_pooled_cpdplate_2313010_plate1	D03	Cpd	Z99070078	10	2313010	CytoTox3a
1078	AR_20230614_HAP1_cancer_41clones_pooled_cpdplate_2313010_plate1	D04	Cpd	Z27896707	1	2313010	CytoTox3a
1079	AR_20230614_HAP1_cancer_41clones_pooled_cpdplate_2313010_plate1	D05	Cpd	cycloheximide	10	2313010	2240S1
1080	AR_20230614_HAP1_cancer_41clones_pooled_cpdplate_2313010_plate1	D06	DMSO		0	2313010	2222Con
1081	AR_20230614_HAP1_cancer_41clones_pooled_cpdplate_2313010_plate1	E01	Cpd	Z30484199	10	2313010	CytoTox3a
1082	AR_20230614_HAP1_cancer_41clones_pooled_cpdplate_2313010_plate1	E02	Cpd	Z26704184	10	2313010	CytoTox3a
1083	AR_20230614_HAP1_cancer_41clones_pooled_cpdplate_2313010_plate1	E03	Cpd	MG-132	10	2313010	2240S1
1084	AR_20230614_HAP1_cancer_41clones_pooled_cpdplate_2313010_plate1	E04	DMSO		0	2313010	2222Con
1085	AR_20230614_HAP1_cancer_41clones_pooled_cpdplate_2313010_plate1	E05	Cpd	Z62871946	10	2313010	CytoTox3a
1086	AR_20230614_HAP1_cancer_41clones_pooled_cpdplate_2313010_plate1	E06	Cpd	Z57240660	10	2313010	CytoTox3a
1087	AR_20230614_HAP1_cancer_41clones_pooled_cpdplate_2313010_plate1	F01	Cpd	Z359883396	10	2313010	CytoTox3a
1088	AR_20230614_HAP1_cancer_41clones_pooled_cpdplate_2313010_plate1	F02	Cpd	Z86332874	1	2313010	CytoTox3a
1089	AR_20230614_HAP1_cancer_41clones_pooled_cpdplate_2313010_plate1	F03	Cpd	Z346481166	10	2313010	CytoTox3a
1090	AR_20230614_HAP1_cancer_41clones_pooled_cpdplate_2313010_plate1	F04	Cpd	Z362571812	10	2313010	CytoTox3a
1091	AR_20230614_HAP1_cancer_41clones_pooled_cpdplate_2313010_plate1	F05	Cpd	Z15729527	10	2313010	CytoTox3a
1092	AR_20230614_HAP1_cancer_41clones_pooled_cpdplate_2313010_plate1	F06	Cpd	Z87617804	10	2313010	CytoTox3a
1093	AR_20230614_HAP1_cancer_41clones_pooled_cpdplate_2313010_plate1	G01	Cpd	Z91657449	1	2313010	CytoTox3a
1094	AR_20230614_HAP1_cancer_41clones_pooled_cpdplate_2313010_plate1	G02	Cpd	Z89632797	1	2313010	CytoTox3a
1095	AR_20230614_HAP1_cancer_41clones_pooled_cpdplate_2313010_plate1	G03	DMSO		0	2313010	2222Con
1096	AR_20230614_HAP1_cancer_41clones_pooled_cpdplate_2313010_plate1	G04	Cpd	NUDT5 degrader ASM-01-173	0.1	2313010	2240S1
1097	AR_20230614_HAP1_cancer_41clones_pooled_cpdplate_2313010_plate1	G05	Cpd	Z57841133	10	2313010	CytoTox3a
1098	AR_20230614_HAP1_cancer_41clones_pooled_cpdplate_2313010_plate1	G06	Cpd	Z89314729	10	2313010	CytoTox3a
1099	AR_20230614_HAP1_cancer_41clones_pooled_cpdplate_2313010_plate1	H01	Cpd	Z31126147	10	2313010	CytoTox3a
1100	AR_20230614_HAP1_cancer_41clones_pooled_cpdplate_2313010_plate1	H02	Cpd	Z115007958	10	2313010	CytoTox3a
1101	AR_20230614_HAP1_cancer_41clones_pooled_cpdplate_2313010_plate1	H03	Cpd	Z57009915	10	2313010	CytoTox3a
1102	AR_20230614_HAP1_cancer_41clones_pooled_cpdplate_2313010_plate1	H04	Cpd	Z104509378	10	2313010	CytoTox3a
1103	AR_20230614_HAP1_cancer_41clones_pooled_cpdplate_2313010_plate1	H05	Cpd	Z353719386	10	2313010	CytoTox3a
1104	AR_20230614_HAP1_cancer_41clones_pooled_cpdplate_2313010_plate1	H06	Cpd	Z29388923	10	2313010	CytoTox3a
1105	AR_20230614_HAP1_cancer_41clones_pooled_cpdplate_2313010_plate2	A07	Cpd	Z285571966	10	2313010	CytoTox3a
1106	AR_20230614_HAP1_cancer_41clones_pooled_cpdplate_2313010_plate2	A08	Cpd	Z199469090	1	2313010	CytoTox3a
1107	AR_20230614_HAP1_cancer_41clones_pooled_cpdplate_2313010_plate2	A09	DMSO		0	2313010	2222Con
1108	AR_20230614_HAP1_cancer_41clones_pooled_cpdplate_2313010_plate2	A10	Cpd	SHIN1	10	2313010	2240S1
1109	AR_20230614_HAP1_cancer_41clones_pooled_cpdplate_2313010_plate2	A11	Cpd	Z128156636	10	2313010	CytoTox3a
1110	AR_20230614_HAP1_cancer_41clones_pooled_cpdplate_2313010_plate2	A12	Cpd	Z212464854	10	2313010	CytoTox3a
1111	AR_20230614_HAP1_cancer_41clones_pooled_cpdplate_2313010_plate2	B07	Cpd	Z31791705	10	2313010	CytoTox3a
1112	AR_20230614_HAP1_cancer_41clones_pooled_cpdplate_2313010_plate2	B08	Cpd	Z48799649	10	2313010	CytoTox3a
1113	AR_20230614_HAP1_cancer_41clones_pooled_cpdplate_2313010_plate2	B09	Cpd	Z238883354	10	2313010	CytoTox3a
1114	AR_20230614_HAP1_cancer_41clones_pooled_cpdplate_2313010_plate2	B10	Cpd	Z57088577	10	2313010	CytoTox3a
1115	AR_20230614_HAP1_cancer_41clones_pooled_cpdplate_2313010_plate2	B11	Cpd	Z94792520	10	2313010	CytoTox3a
1116	AR_20230614_HAP1_cancer_41clones_pooled_cpdplate_2313010_plate2	B12	Cpd	Z359834114	10	2313010	CytoTox3a
1117	AR_20230614_HAP1_cancer_41clones_pooled_cpdplate_2313010_plate2	C07	Cpd	Z64615130	10	2313010	CytoTox3a
1118	AR_20230614_HAP1_cancer_41clones_pooled_cpdplate_2313010_plate2	C08	Cpd	Z29467663	10	2313010	CytoTox3a
1119	AR_20230614_HAP1_cancer_41clones_pooled_cpdplate_2313010_plate2	C09	Cpd	pemetrexed	1	2313010	2240S1
1120	AR_20230614_HAP1_cancer_41clones_pooled_cpdplate_2313010_plate2	C10	DMSO		0	2313010	2222Con
1121	AR_20230614_HAP1_cancer_41clones_pooled_cpdplate_2313010_plate2	C11	Cpd	Z237895444	10	2313010	CytoTox3a
1122	AR_20230614_HAP1_cancer_41clones_pooled_cpdplate_2313010_plate2	C12	Cpd	Z199564984	1	2313010	CytoTox3a
1123	AR_20230614_HAP1_cancer_41clones_pooled_cpdplate_2313010_plate2	D07	Cpd	Z356293308	10	2313010	CytoTox3a
1124	AR_20230614_HAP1_cancer_41clones_pooled_cpdplate_2313010_plate2	D08	Cpd	Z25644247	10	2313010	CytoTox3a
1125	AR_20230614_HAP1_cancer_41clones_pooled_cpdplate_2313010_plate2	D09	Cpd	Z335832600	1	2313010	CytoTox3a
1126	AR_20230614_HAP1_cancer_41clones_pooled_cpdplate_2313010_plate2	D10	Cpd	Z346480282	10	2313010	CytoTox3a
1127	AR_20230614_HAP1_cancer_41clones_pooled_cpdplate_2313010_plate2	D11	Cpd	Z64623718	10	2313010	CytoTox3a
1128	AR_20230614_HAP1_cancer_41clones_pooled_cpdplate_2313010_plate2	D12	Cpd	Z348086222	1	2313010	CytoTox3a
1129	AR_20230614_HAP1_cancer_41clones_pooled_cpdplate_2313010_plate2	E07	Cpd	Z29702348	1	2313010	CytoTox3a
1130	AR_20230614_HAP1_cancer_41clones_pooled_cpdplate_2313010_plate2	E08	Cpd	Z63595016	10	2313010	CytoTox3a
1131	AR_20230614_HAP1_cancer_41clones_pooled_cpdplate_2313010_plate2	E09	Cpd	Z48856076	10	2313010	CytoTox3a
1132	AR_20230614_HAP1_cancer_41clones_pooled_cpdplate_2313010_plate2	E10	Cpd	Z356300348	10	2313010	CytoTox3a
1133	AR_20230614_HAP1_cancer_41clones_pooled_cpdplate_2313010_plate2	E11	Cpd	Z89293200	10	2313010	CytoTox3a
1134	AR_20230614_HAP1_cancer_41clones_pooled_cpdplate_2313010_plate2	E12	Cpd	Z66509904	10	2313010	CytoTox3a
1135	AR_20230614_HAP1_cancer_41clones_pooled_cpdplate_2313010_plate2	F07	DMSO		0	2313010	2222Con
1136	AR_20230614_HAP1_cancer_41clones_pooled_cpdplate_2313010_plate2	F08	Cpd	Leptomycin B	0.01	2313010	2240S1
1137	AR_20230614_HAP1_cancer_41clones_pooled_cpdplate_2313010_plate2	F09	Cpd	Z89433485	10	2313010	CytoTox3a
1138	AR_20230614_HAP1_cancer_41clones_pooled_cpdplate_2313010_plate2	F10	Cpd	Z236492944	10	2313010	CytoTox3a
1139	AR_20230614_HAP1_cancer_41clones_pooled_cpdplate_2313010_plate2	F11	Cpd	Z240239668	10	2313010	CytoTox3a
1140	AR_20230614_HAP1_cancer_41clones_pooled_cpdplate_2313010_plate2	F12	Cpd	Z57912317	10	2313010	CytoTox3a
1141	AR_20230614_HAP1_cancer_41clones_pooled_cpdplate_2313010_plate2	G07	Cpd	Z359501520	10	2313010	CytoTox3a
1142	AR_20230614_HAP1_cancer_41clones_pooled_cpdplate_2313010_plate2	G08	Cpd	Z359883402	10	2313010	CytoTox3a
1143	AR_20230614_HAP1_cancer_41clones_pooled_cpdplate_2313010_plate2	G09	Cpd	Z275079352	10	2313010	CytoTox3a
1144	AR_20230614_HAP1_cancer_41clones_pooled_cpdplate_2313010_plate2	G10	Cpd	Z118333198	10	2313010	CytoTox3a
1145	AR_20230614_HAP1_cancer_41clones_pooled_cpdplate_2313010_plate2	G11	Cpd	Z29052642	10	2313010	CytoTox3a
1146	AR_20230614_HAP1_cancer_41clones_pooled_cpdplate_2313010_plate2	G12	Cpd	Z285915188	10	2313010	CytoTox3a
1147	AR_20230614_HAP1_cancer_41clones_pooled_cpdplate_2313010_plate2	H07	Cpd	LY345899	5	2313010	2240S1
1148	AR_20230614_HAP1_cancer_41clones_pooled_cpdplate_2313010_plate2	H08	DMSO		0	2313010	2222Con
1149	AR_20230614_HAP1_cancer_41clones_pooled_cpdplate_2313010_plate2	H09	Cpd	Z48866181	10	2313010	CytoTox3a
1150	AR_20230614_HAP1_cancer_41clones_pooled_cpdplate_2313010_plate2	H10	Cpd	Z359518022	10	2313010	CytoTox3a
1151	AR_20230614_HAP1_cancer_41clones_pooled_cpdplate_2313010_plate2	H11	Cpd	Z70862207	10	2313010	CytoTox3a
1152	AR_20230614_HAP1_cancer_41clones_pooled_cpdplate_2313010_plate2	H12	Cpd	Z352251142	10	2313010	CytoTox3a

## Sheet: hit candidates confirmation
#	protein	sgRNA	compound	AssayConc_uM	clone	plate	well	frame	n_cells_treated	n_cells_control	score	status_pool
1	RHEB	RHEB_ENST00000262187_Intron2_Frame1_sgRNA02	Mycophenolic Acid	10	E07	AR_20230414_HAP1_cancer_41clones_pooled_cpdplate_2313003_plate1	B02	mScarlet	334	46323	22	confirmed hit
2	DAZAP1	DAZAP1_Intron4_1	SNS-032	20	C07	AR_20230416_HAP1_cancer_41clones_pooled_cpdplate_2313006_plate2	A11	GFP	177	37700	21	confirmed hit
3	PPP2R1A	PPP2R1A_ENST00000322088_Intron11_Frame1_sgRNA01	UCN-01 (7-hydroxystaurosporine)	10	A05	AR_20230416_HAP1_cancer_41clones_pooled_cpdplate_2313006_plate1	E01	mScarlet	52	59579	21	general effect on cells or toxicity
4	RHEB	RHEB_ENST00000262187_Intron2_Frame1_sgRNA02	UCN-01 (7-hydroxystaurosporine)	10	E07	AR_20230416_HAP1_cancer_41clones_pooled_cpdplate_2313006_plate1	E01	mScarlet	115	46323	20	general effect on cells or toxicity
5	MAP2K1	MAP2K1_ENST00000307102_Intron7_Frame1_sgRNA02	UCN-01 (7-hydroxystaurosporine)	10	B03	AR_20230416_HAP1_cancer_41clones_pooled_cpdplate_2313006_plate1	E01	mScarlet	70	45229	18	general effect on cells or toxicity
6	RHEB	RHEB_ENST00000262187_Intron2_Frame1_sgRNA02	Pralatrexate	20	E07	AR_20230411_HAP1_cancer_41clones_pooled_cpdplate_2313012_plate2	E11	mScarlet	553	46323	18	confirmed hit
7	SMARCA4	SMARCA4_ENST00000344626_Intron24_Frame1_sgRNA01	ACBI1	0.1	F04	AR_20230528_HAP1_cancer_41clones_pooled_cpdplate_2313011_plate1	C06	mScarlet	838	34705	18	confirmed hit
8	RHEB	RHEB_ENST00000262187_Intron2_Frame1_sgRNA02	Pralatrexate	7.0551	E07	AR_20230416_HAP1_cancer_41clones_pooled_cpdplate_2313006_plate2	E10	mScarlet	608	46323	17	confirmed hit
9	SMAD4	SMAD4_ENST00000398417_Intron4_Frame1_sgRNA01	MG-132	10	E01	AR_20230614_HAP1_cancer_41clones_pooled_cpdplate_cpdplate_2313010_plate1	E03	mScarlet	325	46581	17	confirmed hit
10	SMAD4	SMAD4_ENST00000398417_Intron4_Frame1_sgRNA01	Romidepsin	10	E01	AR_20230411_HAP1_cancer_41clones_pooled_cpdplate_2313012_plate1	D02	mScarlet	311	46581	17	confirmed hit
11	NPM1	NPM1_Intron10_1	Mithramycin A	10	B03	AR_20230404_HAP1_cancer_41clones_pooled_cpdplate_2313005_plate2	H07	GFP	307	45229	16	confirmed hit
12	NPM1	NPM1_Intron10_1	SNS-032	20	B03	AR_20230416_HAP1_cancer_41clones_pooled_cpdplate_2313006_plate2	A11	GFP	335	45229	16	confirmed hit
13	SMARCA4	SMARCA4_Intron1_1	ACBI1	0.1	C03	AR_20230528_HAP1_cancer_41clones_pooled_cpdplate_2313011_plate1	C06	GFP	249	20610	16	confirmed hit
14	TMSB4X	TMSB4X_ENST00000451311_Intron2_Frame1_sgRNA01	AZD7762	20	D04	AR_20230404_HAP1_cancer_41clones_pooled_cpdplate_2313005_plate1	C04	mScarlet	63	22816	16	general effect on cells or toxicity
15	IDH1	IDH1_ENST00000345146_Intron5_Frame1_sgRNA01	UCN-01 (7-hydroxystaurosporine)	10	E05	AR_20230416_HAP1_cancer_41clones_pooled_cpdplate_2313006_plate1	E01	mScarlet	66	47818	15	general effect on cells or toxicity
16	MAP2K1	MAP2K1_ENST00000307102_Intron7_Frame1_sgRNA02	Azacitidine	10	A03	AR_20230417_HAP1_cancer_41clones_pooled_cpdplate_2313001_plate1	E01	mScarlet	100	45215	15	general effect on cells or toxicity
17	ARID2	ARID2_Intron15_1	UCN-01 (7-hydroxystaurosporine)	10	E07	AR_20230416_HAP1_cancer_41clones_pooled_cpdplate_2313006_plate1	E01	GFP	115	46323	14	general effect on cells or toxicity
18	FLNA	FLNA_ENST00000369850_Intron39_Frame1_sgRNA01	UCN-01 (7-hydroxystaurosporine)	10	C07	AR_20230416_HAP1_cancer_41clones_pooled_cpdplate_2313006_plate1	E01	mScarlet	61	37700	14	general effect on cells or toxicity
19	RHEB	RHEB_ENST00000262187_Intron2_Frame1_sgRNA02	Pralatrexate	0.0871	E07	AR_20230408_HAP1_cancer_41clones_pooled_cpdplate_2313009_plate1	E02	mScarlet	343	46323	14	confirmed hit
20	TP53	TP53_Intron4_2	17AAG	10	E01	AR_20230411_HAP1_cancer_41clones_pooled_cpdplate_2313012_plate1	B01	GFP	298	46581	14	confirmed hit
21	MAP2K1	MAP2K1_ENST00000307102_Intron7_Frame1_sgRNA02	AZD7762	20	A03	AR_20230404_HAP1_cancer_41clones_pooled_cpdplate_2313005_plate1	C04	mScarlet	109	45215	13	general effect on cells or toxicity
22	MAPK1	MAPK1_Intron4_1	AZD7762	20	D04	AR_20230404_HAP1_cancer_41clones_pooled_cpdplate_2313005_plate1	C04	GFP	63	22816	13	general effect on cells or toxicity
23	RAC1	RAC1_Intron4_2	Cerivastatin	10.5	C02	AR_20230417_HAP1_cancer_41clones_pooled_cpdplate_2313001_plate1	B04	GFP	399	30916	13	confirmed hit
24	EIF1AX	EIF1AX_ENST00000379607_Intron2_Frame1_sgRNA02	DMSO	0	D03	AR_20230413_HAP1_cancer_41clones_pooled_cpdplate_2313002_plate1	B05	mScarlet	85	15019	12	clones losing expression
25	EIF1AX	EIF1AX_ENST00000379607_Intron2_Frame1_sgRNA02	Z729082994	10	D03	AR_20230415_HAP1_cancer_41clones_pooled_cpdplate_2313004_plate2	D11	mScarlet	64	15019	12	clones losing expression
26	NPM1	NPM1_Intron10_1	Triptolide	10	B03	AR_20230408_HAP1_cancer_41clones_pooled_cpdplate_2313009_plate1	D01	GFP	482	45229	12	confirmed hit
27	PPP2R1A	PPP2R1A_ENST00000322088_Intron11_Frame1_sgRNA01	AZD7762	20	A05	AR_20230404_HAP1_cancer_41clones_pooled_cpdplate_2313005_plate1	C04	mScarlet	127	59579	12	general effect on cells or toxicity
28	VHL	VHL_ENST00000256474_Intron2_Frame1_sgRNA01	Olaparib	10	D01	AR_20230404_HAP1_cancer_41clones_pooled_cpdplate_2313005_plate2	A09	mScarlet	314	19664	12	no apparent effect
29	CUL3	CUL3_Intron3_1	Z1182639224	10	B02	AR_20230415_HAP1_cancer_41clones_pooled_cpdplate_2313004_plate1	G04	GFP	239	41798	10	confirmed hit
30	FLNA	FLNA_ENST00000369850_Intron39_Frame1_sgRNA01	Vindesine sulfate	10	C07	AR_20230416_HAP1_cancer_41clones_pooled_cpdplate_2313006_plate2	G10	mScarlet	123	37700	10	confirmed hit
31	TMSB4X	TMSB4X_ENST00000451311_Intron2_Frame1_sgRNA01	Carboplatin	20	D04	AR_20230416_HAP1_cancer_41clones_pooled_cpdplate_2313006_plate2	B07	mScarlet	115	22816	10	clone changing intensity (D04)
32	BRD4	BRD4_ENST00000263377_Intron10_Frame1_sgRNA01	dBET6	0.1	B02	AR_20230528_HAP1_cancer_41clones_pooled_cpdplate_2313011_plate2	H11	mScarlet	640	41798	9	confirmed hit
33	DDX3X	DDX3X_Intron1_1	Triptolide	10	B07	AR_20230408_HAP1_cancer_41clones_pooled_cpdplate_2313009_plate1	D01	GFP	432	38121	9	confirmed hit
34	FLNA	FLNA_ENST00000369850_Intron39_Frame1_sgRNA01	Z56898119	10	C07	AR_20230416_HAP1_cancer_41clones_pooled_cpdplate_2313006_plate2	H09	mScarlet	317	37700	9	clones losing expression
35	MYH9	MYH9_Intron11_1	Azacitidine	10	B06	AR_20230417_HAP1_cancer_41clones_pooled_cpdplate_2313001_plate1	E01	GFP	487	54584	9	general effect on cells or toxicity
36	RAC1	RAC1_Intron4_2	MS812 (Marton)	10	C02	AR_20230528_HAP1_cancer_41clones_pooled_cpdplate_2313011_plate1	F03	GFP	117	30916	9	confirmed hit
37	ARID2	ARID2_Intron15_1	Mithramycin A	10	E07	AR_20230404_HAP1_cancer_41clones_pooled_cpdplate_2313005_plate2	H07	GFP	337	46323	8	confirmed hit
38	DAZAP1	DAZAP1_Intron4_1	Triptolide	10	C07	AR_20230408_HAP1_cancer_41clones_pooled_cpdplate_2313009_plate1	D01	GFP	187	37700	8	confirmed hit
39	DDX3X	DDX3X_Intron1_1	SNS-032	20	B07	AR_20230416_HAP1_cancer_41clones_pooled_cpdplate_2313006_plate2	A11	GFP	222	38121	8	confirmed hit
40	IDH1	IDH1_ENST00000345146_Intron5_Frame1_sgRNA01	Azacitidine	10	E05	AR_20230417_HAP1_cancer_41clones_pooled_cpdplate_2313001_plate1	E01	mScarlet	314	47818	8	general effect on cells or toxicity
41	MAP2K4	MAP2K4_ENST00000415385_Intron1_Frame1_sgRNA01	Mithramycin A	10	B06	AR_20230404_HAP1_cancer_41clones_pooled_cpdplate_2313005_plate2	H07	mScarlet	447	54584	8	confirmed hit
42	NUP93	NUP93_ENST00000308159_Intron13_Frame1_sgRNA01	Azacitidine	10	C04	AR_20230417_HAP1_cancer_41clones_pooled_cpdplate_2313001_plate1	E01	mScarlet	112	43057	8	general effect on cells or toxicity
43	PSIP1	PSIP1_Intron5_1	Z46990450	10	F02	AR_20230408_HAP1_cancer_41clones_pooled_cpdplate_2313009_plate2	G10	GFP	125	12383	8	clones losing expression
44	RHEB	RHEB_ENST00000262187_Intron2_Frame1_sgRNA02	Mitoxantrone	0.1144	E07	AR_20230404_HAP1_cancer_41clones_pooled_cpdplate_2313005_plate2	B08	mScarlet	655	46323	8	confirmed hit
45	SF1	SF1_Intron9_1	Z287473138	10	B01	AR_20230528_HAP1_cancer_41clones_pooled_cpdplate_2313011_plate1	B03	GFP	179	34690	8	no apparent effect
46	DDX3X	DDX3X_Intron1_1	Azacitidine	10	B07	AR_20230417_HAP1_cancer_41clones_pooled_cpdplate_2313001_plate1	E01	GFP	155	38121	7	general effect on cells or toxicity
47	DDX3X	DDX3X_Intron1_1	Z28550641	1	B07	AR_20230408_HAP1_cancer_41clones_pooled_cpdplate_2313009_plate2	H12	GFP	402	38121	7	clones losing expression
48	EIF1AX	EIF1AX_ENST00000379607_Intron2_Frame1_sgRNA02	Z27999073	10	D03	AR_20230407_HAP1_cancer_41clones_pooled_cpdplate_2313008_plate2	G10	mScarlet	151	15019	7	clones losing expression
49	FLNA	FLNA_ENST00000369850_Intron39_Frame1_sgRNA01	Topotecan hydrochloride hydrate	20	C07	AR_20230416_HAP1_cancer_41clones_pooled_cpdplate_2313006_plate2	D12	mScarlet	66	37700	7	general effect on cells or toxicity
50	IDH1	IDH1_ENST00000345146_Intron5_Frame1_sgRNA01	AZD7762	20	E05	AR_20230404_HAP1_cancer_41clones_pooled_cpdplate_2313005_plate1	C04	mScarlet	147	47818	7	general effect on cells or toxicity
51	IDH2	IDH2_ENST00000330062_Intron7_Frame1_sgRNA01	Tacrolimus	20	F06	AR_20230416_HAP1_cancer_41clones_pooled_cpdplate_2313006_plate1	B01	mScarlet	55	17498	7	clones losing expression
52	MYH9	MYH9_Intron11_1	Mithramycin A	10	B06	AR_20230404_HAP1_cancer_41clones_pooled_cpdplate_2313005_plate2	H07	GFP	447	54584	7	confirmed hit
53	MYH9	MYH9_Intron11_1	UCN-01 (7-hydroxystaurosporine)	10	B06	AR_20230416_HAP1_cancer_41clones_pooled_cpdplate_2313006_plate1	E01	GFP	53	54584	7	general effect on cells or toxicity
54	NPM1	NPM1_Intron10_1	Mycophenolic Acid	10	B03	AR_20230414_HAP1_cancer_41clones_pooled_cpdplate_2313003_plate1	B02	GFP	738	45229	7	confirmed hit
55	NUP133	NUP133_ENST00000261396_Intron13_Frame1_sgRNA01	UCN-01 (7-hydroxystaurosporine)	10	D02	AR_20230416_HAP1_cancer_41clones_pooled_cpdplate_2313006_plate1	E01	mScarlet	67	37560	7	general effect on cells or toxicity
56	RAC1	RAC1_Intron4_2	Azacitidine	10	C02	AR_20230417_HAP1_cancer_41clones_pooled_cpdplate_2313001_plate1	E01	GFP	90	30916	7	general effect on cells or toxicity
57	RHEB	RHEB_ENST00000262187_Intron2_Frame1_sgRNA02	6-Mercaptopurine	10.0013	E07	AR_20230416_HAP1_cancer_41clones_pooled_cpdplate_2313006_plate1	G05	mScarlet	488	46323	7	confirmed hit
58	SF1	SF1_Intron9_1	Triptolide	10	B01	AR_20230408_HAP1_cancer_41clones_pooled_cpdplate_2313009_plate1	D01	GFP	111	34690	7	confirmed hit
59	SF1	SF1_Intron9_2	SNS-032	20	A02	AR_20230416_HAP1_cancer_41clones_pooled_cpdplate_2313006_plate2	A11	GFP	138	19544	7	confirmed hit
60	THRAP3	THRAP3_Intron8_1	SNS-032	20	D01	AR_20230416_HAP1_cancer_41clones_pooled_cpdplate_2313006_plate2	A11	GFP	102	19664	7	confirmed hit
61	CTNNB1	CTNNB1_Intron4_1	Z26827477	10	F01	AR_20230528_HAP1_cancer_41clones_pooled_cpdplate_2313011_plate1	F02	GFP	65	17037	6	no apparent effect
62	DAZAP1	DAZAP1_Intron3_1	SNS-032	20	F04	AR_20230416_HAP1_cancer_41clones_pooled_cpdplate_2313006_plate2	A11	GFP	313	34705	6	confirmed hit
63	DDX3X	DDX3X_Intron1_1	Z829333788	10	B07	AR_20230528_HAP1_cancer_41clones_pooled_cpdplate_2313011_plate1	G05	GFP	497	38121	6	confirmed hit
64	EP300	EP300_Intron17_1	Mithramycin A	10	E05	AR_20230404_HAP1_cancer_41clones_pooled_cpdplate_2313005_plate2	H07	GFP	293	47818	6	confirmed hit
65	IDH2	IDH2_ENST00000330062_Intron7_Frame1_sgRNA01	UCN-01 (7-hydroxystaurosporine)	10	F06	AR_20230416_HAP1_cancer_41clones_pooled_cpdplate_2313006_plate1	E01	mScarlet	53	17498	6	general effect on cells or toxicity
66	MAP2K1	MAP2K1_ENST00000307102_Intron7_Frame1_sgRNA02	AZD7762	20	B03	AR_20230404_HAP1_cancer_41clones_pooled_cpdplate_2313005_plate1	C04	mScarlet	61	45229	6	general effect on cells or toxicity
67	MAP2K1	MAP2K1_ENST00000307102_Intron7_Frame1_sgRNA02	Azacitidine	10	B03	AR_20230417_HAP1_cancer_41clones_pooled_cpdplate_2313001_plate1	E01	mScarlet	193	45229	6	general effect on cells or toxicity
68	PPP2R1A	PPP2R1A_ENST00000322088_Intron11_Frame1_sgRNA01	Z56175897	10	A05	AR_20230528_HAP1_cancer_41clones_pooled_cpdplate_2313011_plate2	F10	mScarlet	742	59579	6	no apparent effect
69	RHEB	RHEB_ENST00000262187_Intron2_Frame1_sgRNA02	Topotecan hydrochloride hydrate	20	E07	AR_20230416_HAP1_cancer_41clones_pooled_cpdplate_2313006_plate2	D12	mScarlet	134	46323	6	general effect on cells or toxicity
70	SCAF4	SCAF4_ENST00000286835_Intron15_Frame1_sgRNA01	Mithramycin A	10	C02	AR_20230404_HAP1_cancer_41clones_pooled_cpdplate_2313005_plate2	H07	mScarlet	101	30916	6	confirmed hit
71	SF1	SF1_Intron9_1	SNS-032	20	B01	AR_20230416_HAP1_cancer_41clones_pooled_cpdplate_2313006_plate2	A11	GFP	135	34690	6	confirmed hit
72	SF1	SF1_Intron9_1	Z29467663	10	B01	AR_20230614_HAP1_cancer_41clones_pooled_cpdplate_cpdplate_2313010_plate2	C08	GFP	133	34690	6	no apparent effect
73	STAG2	STAG2_Intron4_1	UCN-01 (7-hydroxystaurosporine)	10	F06	AR_20230416_HAP1_cancer_41clones_pooled_cpdplate_2313006_plate1	E01	GFP	53	17498	6	general effect on cells or toxicity
74	TBL1XR1	TBL1XR1_ENST00000430069_Intron5_Frame1_sgRNA02	Imipramine	10.0003	A04	AR_20230413_HAP1_cancer_41clones_pooled_cpdplate_2313002_plate1	C06	mScarlet	176	10988	6	clones losing expression
75	THRAP3	THRAP3_Intron11_2	Triptolide	10	A04	AR_20230408_HAP1_cancer_41clones_pooled_cpdplate_2313009_plate1	D01	GFP	73	10988	6	confirmed hit
76	XPO1	XPO1_ENST00000401558_Intron15_Frame1_sgRNA01	Z362571812	10	D05	AR_20230614_HAP1_cancer_41clones_pooled_cpdplate_cpdplate_2313010_plate1	F04	mScarlet	121	14353	6	confirmed hit
77	XPO1	XPO1_ENST00000401558_Intron15_Frame1_sgRNA01	Z384372236	10	D05	AR_20230528_HAP1_cancer_41clones_pooled_cpdplate_2313011_plate1	A04	mScarlet	135	14353	6	confirmed hit
78	XPO1	XPO1_ENST00000401558_Intron15_Frame1_sgRNA01	Z608351286	10	D05	AR_20230407_HAP1_cancer_41clones_pooled_cpdplate_2313008_plate1	F01	mScarlet	151	14353	6	confirmed hit
79	CSDE1	CSDE1_Intron4_1	Topotecan hydrochloride hydrate	20	F05	AR_20230416_HAP1_cancer_41clones_pooled_cpdplate_2313006_plate2	D12	GFP	72	11290	5	general effect on cells or toxicity
80	CTNNB1	CTNNB1_Intron4_1	Regorafenib	20	F01	AR_20230404_HAP1_cancer_41clones_pooled_cpdplate_2313005_plate2	H10	GFP	85	17037	5	no apparent effect
81	CUL3	CUL3_ENST00000264414_Intron6_Frame1_sgRNA01	Z56773032	1	B07	AR_20230411_HAP1_cancer_41clones_pooled_cpdplate_2313012_plate2	D12	mScarlet	194	38121	5	clones losing expression
82	CUL3	CUL3_Intron3_1	Leptomycin B	0.01	B02	AR_20230614_HAP1_cancer_41clones_pooled_cpdplate_cpdplate_2313010_plate2	F08	GFP	418	41798	5	confirmed hit
83	DAZAP1	DAZAP1_Intron4_1	Z29467663	10	C07	AR_20230614_HAP1_cancer_41clones_pooled_cpdplate_cpdplate_2313010_plate2	C08	GFP	186	37700	5	no apparent effect
84	EIF1AX	EIF1AX_ENST00000379607_Intron2_Frame1_sgRNA02	Thalidomide	9.40275	D03	AR_20230404_HAP1_cancer_41clones_pooled_cpdplate_2313005_plate1	E04	mScarlet	193	15019	5	clones losing expression
85	HUWE1	HUWE1_ENST00000342160_Intron49_Frame1_sgRNA01	Prednisolone	10	C05	AR_20230417_HAP1_cancer_41clones_pooled_cpdplate_2313001_plate2	B08	mScarlet	184	19542	5	no apparent effect
86	IDH1	IDH1_ENST00000345146_Intron5_Frame1_sgRNA01	Pacritinib	10	E05	AR_20230404_HAP1_cancer_41clones_pooled_cpdplate_2313005_plate1	G03	mScarlet	126	47818	5	general effect on cells or toxicity
87	IDH2	IDH2_ENST00000330062_Intron7_Frame1_sgRNA01	Z71409985	10	F06	AR_20230415_HAP1_cancer_41clones_pooled_cpdplate_2313004_plate2	H08	mScarlet	112	17498	5	no apparent effect
88	KLF5	KLF5_Intron1_1	cycloheximide	10	D07	AR_20230614_HAP1_cancer_41clones_pooled_cpdplate_cpdplate_2313010_plate1	D05	GFP	336	39730	5	confirmed hit
89	MSH2	MSH2_ENST00000233146_Intron7_Frame1_sgRNA01	DMSO	0	A02	AR_20230416_HAP1_cancer_41clones_pooled_cpdplate_2313006_plate1	C01	mScarlet	111	19544	5	no apparent effect
90	MYH9	MYH9_Intron11_1	Vindesine sulfate	10	B06	AR_20230416_HAP1_cancer_41clones_pooled_cpdplate_2313006_plate2	G10	GFP	356	54584	5	general effect on cells or toxicity
91	NPM1	NPM1_Intron10_1	Z57912317	10	B03	AR_20230614_HAP1_cancer_41clones_pooled_cpdplate_cpdplate_2313010_plate2	F12	GFP	537	45229	5	no apparent effect
92	RAC1	RAC1_Intron4_2	AZD7762	20	C02	AR_20230404_HAP1_cancer_41clones_pooled_cpdplate_2313005_plate1	C04	GFP	63	30916	5	general effect on cells or toxicity
93	SCAF4	SCAF4_ENST00000286835_Intron15_Frame1_sgRNA01	Z29467663	10	C02	AR_20230614_HAP1_cancer_41clones_pooled_cpdplate_cpdplate_2313010_plate2	C08	mScarlet	96	30916	5	no apparent effect
94	SF1	SF1_Intron9_1	Artemether	10	B01	AR_20230417_HAP1_cancer_41clones_pooled_cpdplate_2313001_plate2	D07	GFP	323	34690	5	no apparent effect
95	SF1	SF1_Intron9_2	Triptolide	10	A02	AR_20230408_HAP1_cancer_41clones_pooled_cpdplate_2313009_plate1	D01	GFP	215	19544	5	confirmed hit
96	SIN3A	SIN3A_ENST00000394947_Intron15_Frame1_sgRNA01	Mithramycin A	10	D07	AR_20230404_HAP1_cancer_41clones_pooled_cpdplate_2313005_plate2	H07	mScarlet	437	39730	5	confirmed hit
97	SMARCA4	SMARCA4_ENST00000344626_Intron33_Frame1_sgRNA01	ACBI1	0.1	E02	AR_20230528_HAP1_cancer_41clones_pooled_cpdplate_2313011_plate1	C06	mScarlet	480	37579	5	confirmed hit
98	TXNIP	TXNIP_Intron3_2	Mithramycin A	10	E03	AR_20230404_HAP1_cancer_41clones_pooled_cpdplate_2313005_plate2	H07	GFP	186	43144	5	no apparent effect
99	TXNIP	TXNIP_Intron3_2	UCN-01 (7-hydroxystaurosporine)	10	E03	AR_20230416_HAP1_cancer_41clones_pooled_cpdplate_2313006_plate1	E01	GFP	54	43144	5	general effect on cells or toxicity

## Sheet: significant_features_all
protein	sgRNA	compound	variable	pval	fold_change	mean_treated	std_treated	mean_control	std_control	n_cells_treated	n_cells_control	clone	AssayConc_uM	frame	well	plate	padj	zscore_treated
ARID1A	ARID1A_ENST00000324856_Intron14_Frame1_sgRNA01	Etoposide	Intensity_IntegratedIntensity_cell	5.46411e-12	1.59357	58.0427	21.1063	36.4231	11.4974	67	11290	F05	20	mScarlet	C12	AR_20230404_HAP1_cancer_41clones_pooled_cpdplate_2313005_plate2	4.84771e-05	1.88038
ARID1A	ARID1A_ENST00000324856_Intron14_Frame1_sgRNA01	Etoposide	Intensity_IntegratedIntensity_cytoplasm	6.41255e-12	1.94718	21.5536	10.283	11.0692	5.94899	67	11290	F05	20	mScarlet	C12	AR_20230404_HAP1_cancer_41clones_pooled_cpdplate_2313005_plate2	5.68916e-05	1.76239
ARID1A	ARID1A_ENST00000324856_Intron14_Frame1_sgRNA01	Etoposide	Intensity_IntegratedIntensity_nucleus	1.31554e-09	1.43764	36.5325	12.9059	25.4115	7.32679	67	11290	F05	20	mScarlet	C12	AR_20230404_HAP1_cancer_41clones_pooled_cpdplate_2313005_plate2	0.0116714	1.51786
ARID1A	ARID1A_ENST00000324856_Intron14_Frame1_sgRNA01	Fomepizole	Granularity_14_cell	9.46428e-10	10.31	3.75258	6.87985	0.363973	1.3246	173	11290	F05	10	mScarlet	G10	AR_20230413_HAP1_cancer_41clones_pooled_cpdplate_2313002_plate2	0.00839662	2.55821
ARID1A	ARID1A_ENST00000324856_Intron14_Frame1_sgRNA01	Fomepizole	Granularity_14_nucleus	3.22071e-09	10.6525	3.92454	7.48854	0.368416	1.48835	173	11290	F05	10	mScarlet	G10	AR_20230413_HAP1_cancer_41clones_pooled_cpdplate_2313002_plate2	0.0285739	2.38932
ARID1A	ARID1A_ENST00000324856_Intron14_Frame1_sgRNA01	Ixazomib	Intensity_IntegratedIntensity_cell	2.15858e-09	1.78425	64.9881	38.0942	36.4231	11.4974	81	11290	F05	1	mScarlet	F01	AR_20230404_HAP1_cancer_41clones_pooled_cpdplate_2313005_plate1	0.0191507	2.48447
ARID1A	ARID1A_ENST00000324856_Intron14_Frame1_sgRNA01	Ixazomib	Intensity_IntegratedIntensity_nucleus	1.00476e-10	1.54659	39.301	16.7988	25.4115	7.32679	81	11290	F05	1	mScarlet	F01	AR_20230404_HAP1_cancer_41clones_pooled_cpdplate_2313005_plate1	0.000891417	1.89572
ARID1A	ARID1A_ENST00000324856_Intron14_Frame1_sgRNA01	Ixazomib	Texture_InfoMeas1_3_03_256_cell	1.22541e-16	1.40467	-0.371872	0.0921622	-0.264739	0.0686485	81	11290	F05	1	mScarlet	F01	AR_20230404_HAP1_cancer_41clones_pooled_cpdplate_2313005_plate1	1.08718e-09	-1.56059
ARID1A	ARID1A_ENST00000324856_Intron14_Frame1_sgRNA01	Mithramycin A	Intensity_LowerQuartileIntensity_cell	6.73368e-16	1.43657	0.0081716	0.00191705	0.00568826	0.00145471	67	11290	F05	10	mScarlet	H07	AR_20230404_HAP1_cancer_41clones_pooled_cpdplate_2313005_plate2	5.97406e-09	1.70711
ARID1A	ARID1A_ENST00000324856_Intron14_Frame1_sgRNA01	Mithramycin A	Intensity_MedianIntensity_cytoplasm	2.5607e-18	1.48616	0.0085274	0.00189711	0.00573787	0.0014636	67	11290	F05	10	mScarlet	H07	AR_20230404_HAP1_cancer_41clones_pooled_cpdplate_2313005_plate2	2.27183e-11	1.90594
ARID1A	ARID1A_ENST00000324856_Intron14_Frame1_sgRNA01	Mithramycin A	Intensity_MinIntensity_cell	4.60758e-12	1.18925	0.00484759	0.000749404	0.00407618	0.000389989	67	11290	F05	10	mScarlet	H07	AR_20230404_HAP1_cancer_41clones_pooled_cpdplate_2313005_plate2	4.0878e-05	1.97802
ARID1A	ARID1A_ENST00000324856_Intron14_Frame1_sgRNA01	Z185539382	Intensity_IntegratedIntensity_cell	8.27976e-12	1.49388	54.4117	20.4081	36.4231	11.4974	82	11290	F05	10	mScarlet	A05	AR_20230406_HAP1_cancer_41clones_pooled_cpdplate_2313007_plate1	7.34573e-05	1.56457
ARID1A	ARID1A_ENST00000324856_Intron14_Frame1_sgRNA01	Z185539382	Intensity_IntegratedIntensity_nucleus	1.49554e-11	1.45302	36.9234	13.2775	25.4115	7.32679	82	11290	F05	10	mScarlet	A05	AR_20230406_HAP1_cancer_41clones_pooled_cpdplate_2313007_plate1	0.000132683	1.57121
ARID1A	ARID1A_ENST00000324856_Intron14_Frame1_sgRNA01	Z57088577	Granularity_10_cytoplasm	1.20108e-11	5.91579	3.37152	3.98057	0.56992	1.62927	115	11290	F05	10	mScarlet	B10	AR_20230614_HAP1_cancer_41clones_pooled_cpdplate_cpdplate_2313010_plate2	0.000106559	1.71955
ARID2	ARID2_Intron15_1	ACBI1	Intensity_StdIntensity_nucleus	5.58996e-09	2.04838	0.00185216	0.00462697	0.000904206	0.000610718	827	46323	E07	0.1	GFP	C06	AR_20230528_HAP1_cancer_41clones_pooled_cpdplate_2313011_plate1	0.0495936	1.55219
ARID2	ARID2_Intron15_1	Acetohydroxamic Acid	Intensity_MedianIntensity_cell	1.53693e-14	1.14625	0.00898999	0.00365062	0.00784293	0.000726019	628	46323	E07	10	GFP	B01	AR_20230413_HAP1_cancer_41clones_pooled_cpdplate_2313002_plate1	1.36355e-07	1.57994
ARID2	ARID2_Intron15_1	Aminopterin	Intensity_MADIntensity_nucleus	4.91536e-11	1.4341	0.000778794	0.000872519	0.000543054	0.00013746	614	46323	E07	20	GFP	E07	AR_20230416_HAP1_cancer_41clones_pooled_cpdplate_2313006_plate2	0.000436086	1.71497
ARID2	ARID2_Intron15_1	Artemether	Intensity_MedianIntensity_cell	4.05672e-09	1.15639	0.00906948	0.00465467	0.00784293	0.000726019	516	46323	E07	10	GFP	D07	AR_20230417_HAP1_cancer_41clones_pooled_cpdplate_2313001_plate2	0.0359909	1.68942
ARID2	ARID2_Intron15_1	Asenapine	Intensity_MADIntensity_nucleus	2.87474e-10	1.83464	0.00099631	0.00217758	0.000543054	0.00013746	938	46323	E07	10.0008	GFP	C12	AR_20230417_HAP1_cancer_41clones_pooled_cpdplate_2313001_plate2	0.00255044	3.29736
ARID2	ARID2_Intron15_1	Asenapine	Intensity_MedianIntensity_cell	4.90109e-11	1.1453	0.0089825	0.00524561	0.00784293	0.000726019	938	46323	E07	10.0008	GFP	C12	AR_20230417_HAP1_cancer_41clones_pooled_cpdplate_2313001_plate2	0.00043482	1.56963
ARID2	ARID2_Intron15_1	Asenapine	Intensity_MedianIntensity_nucleus	1.95828e-11	1.26753	0.0107568	0.0102367	0.00848643	0.000794534	938	46323	E07	10.0008	GFP	C12	AR_20230417_HAP1_cancer_41clones_pooled_cpdplate_2313001_plate2	0.000173737	2.85752
ARID2	ARID2_Intron15_1	AZD5363	Intensity_MedianIntensity_cell	1.68937e-10	1.14857	0.00900813	0.0042788	0.00784293	0.000726019	571	46323	E07	20	GFP	C02	AR_20230404_HAP1_cancer_41clones_pooled_cpdplate_2313005_plate1	0.00149879	1.60492
ARID2	ARID2_Intron15_1	AZD5363	Intensity_MedianIntensity_nucleus	3.26719e-09	1.32983	0.0112855	0.0111242	0.00848643	0.000794534	571	46323	E07	20	GFP	C02	AR_20230404_HAP1_cancer_41clones_pooled_cpdplate_2313005_plate1	0.0289862	3.52287
ARID2	ARID2_Intron15_1	AZD7762	Granularity_1_nucleus	6.24e-16	0.845048	58.2821	7.30877	68.969	7.08138	58	46323	E07	20	GFP	C04	AR_20230404_HAP1_cancer_41clones_pooled_cpdplate_2313005_plate1	5.53607e-09	-1.50915
ARID2	ARID2_Intron15_1	AZD7762	Intensity_IntegratedIntensity_cell	4.15562e-10	1.57285	38.4382	14.1578	24.4386	8.12032	58	46323	E07	20	GFP	C04	AR_20230404_HAP1_cancer_41clones_pooled_cpdplate_2313005_plate1	0.00368683	1.72402
ARID2	ARID2_Intron15_1	AZD7762	Intensity_IntegratedIntensity_cytoplasm	9.24518e-10	1.76682	23.5339	10.6232	13.3199	6.42819	58	46323	E07	20	GFP	C04	AR_20230404_HAP1_cancer_41clones_pooled_cpdplate_2313005_plate1	0.00820224	1.58894
ARID2	ARID2_Intron15_1	Bosentan	Intensity_IntegratedIntensity_nucleus	1.35508e-19	1.45041	16.1861	15.7557	11.1597	2.53433	847	46323	E07	9.99938	GFP	E09	AR_20230417_HAP1_cancer_41clones_pooled_cpdplate_2313001_plate2	1.20221e-12	1.98335
ARID2	ARID2_Intron15_1	Bumetanide	Intensity_MedianIntensity_nucleus	5.10976e-09	1.20446	0.0102215	0.0079421	0.00848643	0.000794534	733	46323	E07	10.0003	GFP	F10	AR_20230413_HAP1_cancer_41clones_pooled_cpdplate_2313002_plate2	0.0453333	2.18382
ARID2	ARID2_Intron15_1	Buspirone	Intensity_MedianIntensity_cell	8.2975e-10	1.16321	0.00912298	0.00424651	0.00784293	0.000726019	434	46323	E07	10	GFP	C09	AR_20230414_HAP1_cancer_41clones_pooled_cpdplate_2313003_plate2	0.00736146	1.76311
ARID2	ARID2_Intron15_1	Carglumic Acid	Intensity_MedianIntensity_cell	3.90379e-09	1.17344	0.00920321	0.0053345	0.00784293	0.000726019	551	46323	E07	10	GFP	A09	AR_20230414_HAP1_cancer_41clones_pooled_cpdplate_2313003_plate2	0.0346341	1.87362
ARID2	ARID2_Intron15_1	Cevimeline	Intensity_MADIntensity_nucleus	4.0647e-09	1.40771	0.000764464	0.00106081	0.000543054	0.00013746	812	46323	E07	11.8284	GFP	F06	AR_20230413_HAP1_cancer_41clones_pooled_cpdplate_2313002_plate1	0.0360617	1.61072
ARID2	ARID2_Intron15_1	Chlorphenesin	Intensity_MADIntensity_nucleus	3.54993e-13	1.58862	0.00086271	0.00138666	0.000543054	0.00013746	1022	46323	E07	10	GFP	G10	AR_20230414_HAP1_cancer_41clones_pooled_cpdplate_2313003_plate2	3.14947e-06	2.32544
ARID2	ARID2_Intron15_1	Chlorphenesin	Intensity_MedianIntensity_nucleus	1.87688e-13	1.15901	0.00983588	0.00578349	0.00848643	0.000794534	1022	46323	E07	10	GFP	G10	AR_20230414_HAP1_cancer_41clones_pooled_cpdplate_2313003_plate2	1.66515e-06	1.69842
ARID2	ARID2_Intron15_1	Chlorzoxazone	Intensity_MADIntensity_nucleus	2.31889e-09	1.49107	0.000809734	0.00137202	0.000543054	0.00013746	963	46323	E07	10	GFP	F07	AR_20230417_HAP1_cancer_41clones_pooled_cpdplate_2313001_plate2	0.020573	1.94005
ARID2	ARID2_Intron15_1	Cisatracurium Besylate	Intensity_MedianIntensity_cell	1.47419e-12	1.14234	0.00895929	0.00334507	0.00784293	0.000726019	475	46323	E07	10	GFP	C03	AR_20230413_HAP1_cancer_41clones_pooled_cpdplate_2313002_plate1	1.30789e-05	1.53766
ARID2	ARID2_Intron15_1	Citalopram	Intensity_MADIntensity_nucleus	2.36819e-09	1.57087	0.000853067	0.00122302	0.000543054	0.00013746	573	46323	E07	10	GFP	C05	AR_20230417_HAP1_cancer_41clones_pooled_cpdplate_2313001_plate1	0.0210104	2.25529
ARID2	ARID2_Intron15_1	Citalopram	Intensity_MedianIntensity_nucleus	2.94614e-09	1.14468	0.00971424	0.0048735	0.00848643	0.000794534	573	46323	E07	10	GFP	C05	AR_20230417_HAP1_cancer_41clones_pooled_cpdplate_2313001_plate1	0.0261379	1.54533
ARID2	ARID2_Intron15_1	Clofarabine active form	Intensity_IntegratedIntensity_cell	1.52814e-27	1.52348	37.2318	21.1127	24.4386	8.12032	379	46323	E07	10	GFP	B04	AR_20230415_HAP1_cancer_41clones_pooled_cpdplate_2313004_plate1	1.35575e-20	1.57544
ARID2	ARID2_Intron15_1	Clofarabine active form	Intensity_IntegratedIntensity_nucleus	5.95612e-12	1.44091	16.0801	13.477	11.1597	2.53433	379	46323	E07	10	GFP	B04	AR_20230415_HAP1_cancer_41clones_pooled_cpdplate_2313004_plate1	5.28421e-05	1.94151
ARID2	ARID2_Intron15_1	Dantrolene	Intensity_MedianIntensity_nucleus	1.98246e-09	1.31646	0.0111721	0.011071	0.00848643	0.000794534	630	46323	E07	10	GFP	H12	AR_20230417_HAP1_cancer_41clones_pooled_cpdplate_2313001_plate2	0.0175882	3.38012
ARID2	ARID2_Intron15_1	Dihydroartemisinin	Intensity_MedianIntensity_cell	6.43924e-10	1.1401	0.0089417	0.00402518	0.00784293	0.000726019	532	46323	E07	10	GFP	A12	AR_20230417_HAP1_cancer_41clones_pooled_cpdplate_2313001_plate2	0.00571283	1.51342
ARID2	ARID2_Intron15_1	DMSO	Intensity_MADIntensity_nucleus	2.94745e-11	1.62323	0.000881501	0.0010452	0.000543054	0.00013746	444	46323	E07	0	GFP	B02	AR_20230407_HAP1_cancer_41clones_pooled_cpdplate_2313008_plate1	0.000261495	2.46214
ARID2	ARID2_Intron15_1	DMSO	Intensity_MADIntensity_nucleus	1.11996e-11	2.35408	0.00127839	0.00250885	0.000543054	0.00013746	560	46323	E07	0	GFP	F03	AR_20230408_HAP1_cancer_41clones_pooled_cpdplate_2313009_plate1	9.93617e-05	5.34947
ARID2	ARID2_Intron15_1	DMSO	Intensity_MADIntensity_nucleus	2.58205e-12	1.57583	0.000855761	0.00132093	0.000543054	0.00013746	899	46323	E07	0	GFP	E08	AR_20230414_HAP1_cancer_41clones_pooled_cpdplate_2313003_plate2	2.29077e-05	2.27489
ARID2	ARID2_Intron15_1	DMSO	Intensity_MedianIntensity_cell	1.10615e-13	1.14391	0.00897163	0.00283225	0.00784293	0.000726019	375	46323	E07	0	GFP	H12	AR_20230406_HAP1_cancer_41clones_pooled_cpdplate_2313007_plate2	9.81366e-07	1.55465
ARID2	ARID2_Intron15_1	DMSO	Intensity_MedianIntensity_cell	3.06261e-15	1.19669	0.00938555	0.00449684	0.00784293	0.000726019	560	46323	E07	0	GFP	F03	AR_20230408_HAP1_cancer_41clones_pooled_cpdplate_2313009_plate1	2.71712e-08	2.12477
ARID2	ARID2_Intron15_1	DMSO	Intensity_MedianIntensity_cell	8.34151e-10	1.15144	0.00903066	0.00480104	0.00784293	0.000726019	635	46323	E07	0	GFP	H12	AR_20230414_HAP1_cancer_41clones_pooled_cpdplate_2313003_plate2	0.00740051	1.63596
ARID2	ARID2_Intron15_1	DMSO	Intensity_MedianIntensity_nucleus	5.88843e-11	1.27003	0.010778	0.0065803	0.00848643	0.000794534	375	46323	E07	0	GFP	H12	AR_20230406_HAP1_cancer_41clones_pooled_cpdplate_2313007_plate2	0.000522416	2.88414
ARID2	ARID2_Intron15_1	DMSO	Intensity_MedianIntensity_nucleus	1.92341e-09	1.16925	0.00992275	0.00579339	0.00848643	0.000794534	605	46323	E07	0	GFP	B01	AR_20230408_HAP1_cancer_41clones_pooled_cpdplate_2313009_plate1	0.0170643	1.80776
ARID2	ARID2_Intron15_1	DMSO	Intensity_MedianIntensity_nucleus	1.38507e-12	1.36345	0.0115708	0.0100659	0.00848643	0.000794534	560	46323	E07	0	GFP	F03	AR_20230408_HAP1_cancer_41clones_pooled_cpdplate_2313009_plate1	1.22882e-05	3.88205
ARID2	ARID2_Intron15_1	DMSO	Intensity_MedianIntensity_nucleus	1.06518e-09	1.19621	0.0101515	0.00728392	0.00848643	0.000794534	731	46323	E07	0	GFP	D10	AR_20230414_HAP1_cancer_41clones_pooled_cpdplate_2313003_plate2	0.00945019	2.09567
ARID2	ARID2_Intron15_1	DMSO	Intensity_MedianIntensity_nucleus	1.16624e-13	1.18191	0.0100302	0.00613981	0.00848643	0.000794534	899	46323	E07	0	GFP	E08	AR_20230414_HAP1_cancer_41clones_pooled_cpdplate_2313003_plate2	1.03468e-06	1.94304
ARID2	ARID2_Intron15_1	DMSO	Intensity_MinIntensityEdge_nucleus	6.2769e-76	1.14875	0.00763652	0.00135584	0.00664767	0.000576676	799	46323	E07	0	GFP	C09	AR_20230407_HAP1_cancer_41clones_pooled_cpdplate_2313008_plate2	5.56881e-69	1.71474
ARID2	ARID2_Intron15_1	DMSO	Intensity_StdIntensity_nucleus	1.07698e-14	2.62115	0.00237006	0.00436575	0.000904206	0.000610718	560	46323	E07	0	GFP	F03	AR_20230408_HAP1_cancer_41clones_pooled_cpdplate_2313009_plate1	9.55489e-08	2.40022
ARID2	ARID2_Intron15_1	Eltrombopag	Intensity_MedianIntensity_cell	3.40131e-10	1.15479	0.00905692	0.00370357	0.00784293	0.000726019	387	46323	E07	10	GFP	A11	AR_20230415_HAP1_cancer_41clones_pooled_cpdplate_2313004_plate2	0.00301761	1.67212
ARID2	ARID2_Intron15_1	Entacapone	Intensity_MedianIntensity_cytoplasm	1.49842e-15	1.16969	0.00855557	0.00358179	0.00731441	0.000811407	562	46323	E07	10	GFP	D06	AR_20230414_HAP1_cancer_41clones_pooled_cpdplate_2313003_plate1	1.32938e-08	1.52965
ARID2	ARID2_Intron15_1	Etoposide	Intensity_IntegratedIntensity_cell	1.64911e-47	1.94279	47.4791	25.4987	24.4386	8.12032	352	46323	E07	20	GFP	C12	AR_20230404_HAP1_cancer_41clones_pooled_cpdplate_2313005_plate2	1.46308e-40	2.83738
ARID2	ARID2_Intron15_1	Etoposide	Intensity_IntegratedIntensity_cytoplasm	1.87439e-48	2.06767	27.5412	15.5245	13.3199	6.42819	352	46323	E07	20	GFP	C12	AR_20230404_HAP1_cancer_41clones_pooled_cpdplate_2313005_plate2	1.66294e-41	2.21233
ARID2	ARID2_Intron15_1	Etoposide	Intensity_IntegratedIntensity_nucleus	5.7226e-20	1.79043	19.9807	17.0066	11.1597	2.53433	352	46323	E07	20	GFP	C12	AR_20230404_HAP1_cancer_41clones_pooled_cpdplate_2313005_plate2	5.07704e-13	3.48061
ARID2	ARID2_Intron15_1	floxuridine	Intensity_IntegratedIntensity_nucleus	1.40495e-26	1.40776	15.7102	10.3307	11.1597	2.53433	643	46323	E07	10	GFP	E12	AR_20230408_HAP1_cancer_41clones_pooled_cpdplate_2313009_plate2	1.24646e-19	1.79556
ARID2	ARID2_Intron15_1	floxuridine	Intensity_MedianIntensity_nucleus	2.92491e-09	1.23666	0.0104948	0.00845864	0.00848643	0.000794534	643	46323	E07	10	GFP	E12	AR_20230408_HAP1_cancer_41clones_pooled_cpdplate_2313009_plate2	0.0259495	2.5278
ARID2	ARID2_Intron15_1	Halofantrine	Intensity_MADIntensity_nucleus	5.26899e-13	1.3992	0.000759842	0.000787448	0.000543054	0.00013746	714	46323	E07	10	GFP	C06	AR_20230417_HAP1_cancer_41clones_pooled_cpdplate_2313001_plate1	4.6746e-06	1.57709
ARID2	ARID2_Intron15_1	Hydralazine	Intensity_MedianIntensity_cytoplasm	2.40377e-09	1.17263	0.0085771	0.00480947	0.00731441	0.000811407	535	46323	E07	10	GFP	B06	AR_20230417_HAP1_cancer_41clones_pooled_cpdplate_2313001_plate1	0.021326	1.55617
ARID2	ARID2_Intron15_1	Hydroxychloroquine	Intensity_MADIntensity_nucleus	3.25381e-09	1.75888	0.000955167	0.00191467	0.000543054	0.00013746	774	46323	E07	9.99954	GFP	D11	AR_20230417_HAP1_cancer_41clones_pooled_cpdplate_2313001_plate2	0.0288675	2.99806
ARID2	ARID2_Intron15_1	Hydroxychloroquine	Intensity_MedianIntensity_nucleus	3.1667e-09	1.21781	0.0103349	0.00858109	0.00848643	0.000794534	774	46323	E07	9.99954	GFP	D11	AR_20230417_HAP1_cancer_41clones_pooled_cpdplate_2313001_plate2	0.0280947	2.32648
ARID2	ARID2_Intron15_1	Hydroxyurea	Intensity_MedianIntensity_nucleus	5.14626e-09	1.15885	0.00983447	0.00785248	0.00848643	0.000794534	1176	46323	E07	20	GFP	E08	AR_20230404_HAP1_cancer_41clones_pooled_cpdplate_2313005_plate2	0.0456571	1.69664
ARID2	ARID2_Intron15_1	Ipatasertib dihydrochloride	Intensity_MedianIntensity_cell	1.0736e-09	1.14731	0.0089983	0.00406346	0.00784293	0.000726019	479	46323	E07	20	GFP	E02	AR_20230404_HAP1_cancer_41clones_pooled_cpdplate_2313005_plate1	0.0095249	1.59138
ARID2	ARID2_Intron15_1	IPI-145	Intensity_MedianIntensity_cell	1.78991e-13	1.14084	0.00894751	0.00364197	0.00784293	0.000726019	617	46323	E07	10	GFP	A07	AR_20230404_HAP1_cancer_41clones_pooled_cpdplate_2313005_plate2	1.58799e-06	1.52143
ARID2	ARID2_Intron15_1	IPI-145	Intensity_MedianIntensity_nucleus	2.78618e-09	1.22212	0.0103715	0.00776135	0.00848643	0.000794534	617	46323	E07	10	GFP	A07	AR_20230404_HAP1_cancer_41clones_pooled_cpdplate_2313005_plate2	0.0247187	2.3725
ARID2	ARID2_Intron15_1	Leflunomide	Intensity_MedianIntensity_cell	1.79193e-14	1.14537	0.00898303	0.00349572	0.00784293	0.000726019	582	46323	E07	10	GFP	G11	AR_20230413_HAP1_cancer_41clones_pooled_cpdplate_2313002_plate2	1.58979e-07	1.57035
ARID2	ARID2_Intron15_1	Methyldopa	Intensity_MedianIntensity_nucleus	5.19678e-10	1.21124	0.0102791	0.0069922	0.00848643	0.000794534	607	46323	E07	10	GFP	H05	AR_20230414_HAP1_cancer_41clones_pooled_cpdplate_2313003_plate1	0.00461054	2.25623
ARID2	ARID2_Intron15_1	Methylergonovine	Intensity_MedianIntensity_nucleus	3.63386e-09	1.2294	0.0104332	0.00859873	0.00848643	0.000794534	697	46323	E07	13.4	GFP	G09	AR_20230417_HAP1_cancer_41clones_pooled_cpdplate_2313001_plate2	0.0322393	2.45019
ARID2	ARID2_Intron15_1	Mithramycin A	Intensity_IntegratedIntensity_nucleus	1.00552e-11	1.37852	15.3838	10.9933	11.1597	2.53433	337	46323	E07	10	GFP	H07	AR_20230404_HAP1_cancer_41clones_pooled_cpdplate_2313005_plate2	8.92086e-05	1.66677
ARID2	ARID2_Intron15_1	Mithramycin A	Intensity_LowerQuartileIntensity_cell	1.04949e-64	1.23711	0.00874843	0.00143846	0.00707166	0.000646605	337	46323	E07	10	GFP	H07	AR_20230404_HAP1_cancer_41clones_pooled_cpdplate_2313005_plate2	9.31097e-58	2.5932
ARID2	ARID2_Intron15_1	Mithramycin A	Intensity_MADIntensity_cytoplasm	3.93334e-11	1.8088	0.00114434	0.00137456	0.000632649	0.000339013	337	46323	E07	10	GFP	H07	AR_20230404_HAP1_cancer_41clones_pooled_cpdplate_2313005_plate2	0.000348962	1.50934
ARID2	ARID2_Intron15_1	Mithramycin A	Intensity_MedianIntensity_cell	6.26038e-24	1.27462	0.00999679	0.00362342	0.00784293	0.000726019	337	46323	E07	10	GFP	H07	AR_20230404_HAP1_cancer_41clones_pooled_cpdplate_2313005_plate2	5.55415e-17	2.96667
ARID2	ARID2_Intron15_1	Mithramycin A	Intensity_MedianIntensity_cytoplasm	3.08127e-33	1.30997	0.00958167	0.00309727	0.00731441	0.000811407	337	46323	E07	10	GFP	H07	AR_20230404_HAP1_cancer_41clones_pooled_cpdplate_2313005_plate2	2.73367e-26	2.79424
ARID2	ARID2_Intron15_1	Mithramycin A	Intensity_MinIntensity_cell	1.70401e-48	1.13766	0.00626136	0.000802547	0.00550372	0.000483608	337	46323	E07	10	GFP	H07	AR_20230404_HAP1_cancer_41clones_pooled_cpdplate_2313005_plate2	1.51178e-41	1.56665
ARID2	ARID2_Intron15_1	Mithramycin A	Intensity_MinIntensityEdge_nucleus	3.25243e-57	1.23192	0.00818943	0.00145063	0.00664767	0.000576676	337	46323	E07	10	GFP	H07	AR_20230404_HAP1_cancer_41clones_pooled_cpdplate_2313005_plate2	2.88552e-50	2.67353
ARID2	ARID2_Intron15_1	Mithramycin A	Texture_InverseDifferenceMoment_3_01_256_cell	1.33614e-37	0.918794	0.853807	0.0950622	0.929269	0.0450785	337	46323	E07	10	GFP	H07	AR_20230404_HAP1_cancer_41clones_pooled_cpdplate_2313005_plate2	1.18541e-30	-1.67403
ARID2	ARID2_Intron15_1	Motesanib	Intensity_MedianIntensity_nucleus	8.03879e-10	1.28925	0.0109411	0.0119566	0.00848643	0.000794534	915	46323	E07	10	GFP	F07	AR_20230404_HAP1_cancer_41clones_pooled_cpdplate_2313005_plate2	0.00713194	3.08947
ARID2	ARID2_Intron15_1	MS702B	Intensity_MedianIntensity_nucleus	1.38858e-10	1.17589	0.00997912	0.00628862	0.00848643	0.000794534	752	46323	E07	10	GFP	E07	AR_20230528_HAP1_cancer_41clones_pooled_cpdplate_2313011_plate2	0.00123193	1.8787
ARID2	ARID2_Intron15_1	Naltrexone	Intensity_MADIntensity_nucleus	2.66872e-09	1.3913	0.000755552	0.000833474	0.000543054	0.00013746	563	46323	E07	10.0001	GFP	B07	AR_20230413_HAP1_cancer_41clones_pooled_cpdplate_2313002_plate2	0.0236767	1.54589
ARID2	ARID2_Intron15_1	Pacritinib	RadialDistribution_RadialCV_3of4_cell	2.15069e-15	1.88365	0.129441	0.0688102	0.0687181	0.0401791	110	46323	E07	10	GFP	G03	AR_20230404_HAP1_cancer_41clones_pooled_cpdplate_2313005_plate1	1.90807e-08	1.5113
ARID2	ARID2_Intron15_1	Pazopanib	Intensity_MedianIntensity_nucleus	1.54089e-09	1.14469	0.00971435	0.00507921	0.00848643	0.000794534	643	46323	E07	11.455	GFP	D07	AR_20230404_HAP1_cancer_41clones_pooled_cpdplate_2313005_plate2	0.0136706	1.54546
ARID2	ARID2_Intron15_1	Pyrazinamide	Intensity_MedianIntensity_nucleus	1.43054e-09	1.24786	0.0105899	0.00884238	0.00848643	0.000794534	666	46323	E07	10	GFP	H01	AR_20230413_HAP1_cancer_41clones_pooled_cpdplate_2313002_plate1	0.0126916	2.64739
ARID2	ARID2_Intron15_1	Raltegravir	Intensity_MADIntensity_nucleus	7.89539e-13	1.51184	0.000821011	0.0012282	0.000543054	0.00013746	1028	46323	E07	10	GFP	F05	AR_20230417_HAP1_cancer_41clones_pooled_cpdplate_2313001_plate1	7.00472e-06	2.02209
ARID2	ARID2_Intron15_1	Raltegravir	Intensity_MedianIntensity_nucleus	3.00664e-11	1.14137	0.00968612	0.00572277	0.00848643	0.000794534	1028	46323	E07	10	GFP	F05	AR_20230417_HAP1_cancer_41clones_pooled_cpdplate_2313001_plate1	0.000266746	1.50993
ARID2	ARID2_Intron15_1	Rufinamide	Intensity_MedianIntensity_nucleus	3.59546e-09	1.18254	0.0100355	0.00702383	0.00848643	0.000794534	734	46323	E07	10	GFP	A03	AR_20230413_HAP1_cancer_41clones_pooled_cpdplate_2313002_plate1	0.0318986	1.94971
ARID2	ARID2_Intron15_1	Succinylcholine Chloride	Intensity_MedianIntensity_nucleus	5.50403e-09	1.20011	0.0101846	0.00810467	0.00848643	0.000794534	792	46323	E07	10	GFP	C08	AR_20230414_HAP1_cancer_41clones_pooled_cpdplate_2313003_plate2	0.0488313	2.13734
ARID2	ARID2_Intron15_1	Tacrolimus	Granularity_14_cell	3.6323e-17	8.19513	1.85406	2.82366	0.22624	0.754333	248	46323	E07	20	GFP	B01	AR_20230416_HAP1_cancer_41clones_pooled_cpdplate_2313006_plate1	3.22255e-10	2.15796
ARID2	ARID2_Intron15_1	Tacrolimus	Granularity_14_nucleus	9.9154e-18	9.00986	2.01116	3.03858	0.223217	0.82885	248	46323	E07	20	GFP	B01	AR_20230416_HAP1_cancer_41clones_pooled_cpdplate_2313006_plate1	8.79685e-11	2.15713
ARID2	ARID2_Intron15_1	Topotecan hydrochloride hydrate	Granularity_1_nucleus	4.75994e-28	0.810421	55.8939	10.7757	68.969	7.08138	134	46323	E07	20	GFP	D12	AR_20230416_HAP1_cancer_41clones_pooled_cpdplate_2313006_plate2	4.22298e-21	-1.8464
ARID2	ARID2_Intron15_1	Topotecan hydrochloride hydrate	Intensity_IntegratedIntensity_nucleus	4.74769e-12	1.51763	16.9363	8.79856	11.1597	2.53433	134	46323	E07	20	GFP	D12	AR_20230416_HAP1_cancer_41clones_pooled_cpdplate_2313006_plate2	4.21211e-05	2.27935
ARID2	ARID2_Intron15_1	Topotecan hydrochloride hydrate	Intensity_MedianIntensity_cell	3.57467e-09	1.20441	0.00944607	0.00293407	0.00784293	0.000726019	134	46323	E07	20	GFP	D12	AR_20230416_HAP1_cancer_41clones_pooled_cpdplate_2313006_plate2	0.0317141	2.20814
ARID2	ARID2_Intron15_1	Trilostane	Intensity_MADIntensity_nucleus	1.24729e-12	1.70488	0.00092584	0.00136443	0.000543054	0.00013746	666	46323	E07	9.99988	GFP	C03	AR_20230417_HAP1_cancer_41clones_pooled_cpdplate_2313001_plate1	1.10658e-05	2.78471
ARID2	ARID2_Intron15_1	Trilostane	Intensity_MedianIntensity_nucleus	1.22677e-13	1.20375	0.0102156	0.00589206	0.00848643	0.000794534	666	46323	E07	9.99988	GFP	C03	AR_20230417_HAP1_cancer_41clones_pooled_cpdplate_2313001_plate1	1.08838e-06	2.1763
ARID2	ARID2_Intron15_1	Triptolide	Intensity_MedianIntensity_cell	1.08467e-13	1.20813	0.00947524	0.00386496	0.00784293	0.000726019	337	46323	E07	10	GFP	D01	AR_20230408_HAP1_cancer_41clones_pooled_cpdplate_2313009_plate1	9.62306e-07	2.24831
ARID2	ARID2_Intron15_1	Triptolide	Intensity_MedianIntensity_cytoplasm	1.72655e-14	1.17247	0.00857591	0.00288537	0.00731441	0.000811407	337	46323	E07	10	GFP	D01	AR_20230408_HAP1_cancer_41clones_pooled_cpdplate_2313009_plate1	1.53177e-07	1.55471
ARID2	ARID2_Intron15_1	UCN-01 (7-hydroxystaurosporine)	Granularity_1_cell	1.81552e-29	0.809558	57.5549	9.47398	71.0943	7.80086	115	46323	E07	10	GFP	E01	AR_20230416_HAP1_cancer_41clones_pooled_cpdplate_2313006_plate1	1.61071e-22	-1.73562
ARID2	ARID2_Intron15_1	UCN-01 (7-hydroxystaurosporine)	Granularity_1_nucleus	2.23573e-34	0.774174	53.394	9.47111	68.969	7.08138	115	46323	E07	10	GFP	E01	AR_20230416_HAP1_cancer_41clones_pooled_cpdplate_2313006_plate1	1.98352e-27	-2.19943
ARID2	ARID2_Intron15_1	UCN-01 (7-hydroxystaurosporine)	Granularity_2_cell	1.62293e-11	3.2805	4.02594	4.00943	1.22723	1.1363	115	46323	E07	10	GFP	E01	AR_20230416_HAP1_cancer_41clones_pooled_cpdplate_2313006_plate1	0.000143985	2.46301
ARID2	ARID2_Intron15_1	UCN-01 (7-hydroxystaurosporine)	Granularity_3_cell	1.32646e-13	3.76174	3.70403	3.46657	0.98466	1.36316	115	46323	E07	10	GFP	E01	AR_20230416_HAP1_cancer_41clones_pooled_cpdplate_2313006_plate1	1.17683e-06	1.9949
ARID2	ARID2_Intron15_1	UCN-01 (7-hydroxystaurosporine)	Granularity_3_nucleus	2.74666e-10	3.41371	4.63671	5.07712	1.35826	2.01929	115	46323	E07	10	GFP	E01	AR_20230416_HAP1_cancer_41clones_pooled_cpdplate_2313006_plate1	0.00243681	1.62356
ARID2	ARID2_Intron15_1	UCN-01 (7-hydroxystaurosporine)	Granularity_4_cell	2.61677e-11	4.73853	3.8918	4.45442	0.82131	1.61586	115	46323	E07	10	GFP	E01	AR_20230416_HAP1_cancer_41clones_pooled_cpdplate_2313006_plate1	0.000232157	1.90022
ARID2	ARID2_Intron15_1	UCN-01 (7-hydroxystaurosporine)	Granularity_5_nucleus	1.16768e-10	6.43747	4.63756	5.92013	0.720401	1.67225	115	46323	E07	10	GFP	E01	AR_20230416_HAP1_cancer_41clones_pooled_cpdplate_2313006_plate1	0.00103596	2.34244
ARID2	ARID2_Intron15_1	UCN-01 (7-hydroxystaurosporine)	Granularity_6_nucleus	9.98403e-11	5.32054	3.29221	4.02256	0.618773	1.52814	115	46323	E07	10	GFP	E01	AR_20230416_HAP1_cancer_41clones_pooled_cpdplate_2313006_plate1	0.000885774	1.74948
ARID2	ARID2_Intron15_1	UCN-01 (7-hydroxystaurosporine)	Intensity_MinIntensityEdge_cell	7.0492e-69	0.823471	0.00485263	0.000284761	0.0058929	0.000684864	115	46323	E07	10	GFP	E01	AR_20230416_HAP1_cancer_41clones_pooled_cpdplate_2313006_plate1	6.25399e-62	-1.51894
ARID2	ARID2_Intron15_1	UCN-01 (7-hydroxystaurosporine)	RadialDistribution_RadialCV_2of4_cell	1.48148e-12	2.0149	0.0950991	0.06461	0.047198	0.0204564	115	46323	E07	10	GFP	E01	AR_20230416_HAP1_cancer_41clones_pooled_cpdplate_2313006_plate1	1.31436e-05	2.34162
ARID2	ARID2_Intron15_1	UCN-01 (7-hydroxystaurosporine)	Texture_AngularSecondMoment_3_02_256_cell	1.89945e-37	0.556097	0.393687	0.176034	0.707946	0.179924	115	46323	E07	10	GFP	E01	AR_20230416_HAP1_cancer_41clones_pooled_cpdplate_2313006_plate1	1.68517e-30	-1.74662
ARID2	ARID2_Intron15_1	UCN-01 (7-hydroxystaurosporine)	Texture_Entropy_3_01_256_cytoplasm	7.24665e-28	2.21998	2.21538	0.894258	0.997928	0.737722	115	46323	E07	10	GFP	E01	AR_20230416_HAP1_cancer_41clones_pooled_cpdplate_2313006_plate1	6.42916e-21	1.65029
ARID2	ARID2_Intron15_1	UCN-01 (7-hydroxystaurosporine)	Texture_Entropy_3_01_256_nucleus	8.20536e-13	2.3198	1.78012	1.34668	0.76736	0.640982	115	46323	E07	10	GFP	E01	AR_20230416_HAP1_cancer_41clones_pooled_cpdplate_2313006_plate1	7.27972e-06	1.58001
ARID2	ARID2_Intron15_1	UCN-01 (7-hydroxystaurosporine)	Texture_InverseDifferenceMoment_3_01_256_cell	5.62987e-26	0.896602	0.833185	0.0748978	0.929269	0.0450785	115	46323	E07	10	GFP	E01	AR_20230416_HAP1_cancer_41clones_pooled_cpdplate_2313006_plate1	4.99477e-19	-2.13149
ARID2	ARID2_Intron15_1	Z1040530672	Granularity_13_nucleus	3.74992e-21	7.67777	1.87597	3.8606	0.244338	0.902901	543	46323	E07	10	GFP	B12	AR_20230528_HAP1_cancer_41clones_pooled_cpdplate_2313011_plate2	3.3269e-14	1.8071
ARID2	ARID2_Intron15_1	Z104473956	Intensity_MADIntensity_nucleus	5.46936e-09	1.64628	0.000894021	0.0012859	0.000543054	0.00013746	474	46323	E07	10	GFP	A04	AR_20230407_HAP1_cancer_41clones_pooled_cpdplate_2313008_plate1	0.0485237	2.55323
ARID2	ARID2_Intron15_1	Z104488394	Intensity_MedianIntensity_cell	1.22375e-12	1.15045	0.00902287	0.004821	0.00784293	0.000726019	868	46323	E07	1	GFP	A11	AR_20230406_HAP1_cancer_41clones_pooled_cpdplate_2313007_plate2	1.0857e-05	1.62523
ARID2	ARID2_Intron15_1	Z104488394	Intensity_MedianIntensity_nucleus	1.72767e-11	1.25526	0.0106527	0.00936012	0.00848643	0.000794534	868	46323	E07	1	GFP	A11	AR_20230406_HAP1_cancer_41clones_pooled_cpdplate_2313007_plate2	0.000153278	2.72648
ARID2	ARID2_Intron15_1	Z1076620828	Intensity_MADIntensity_nucleus	1.5917e-09	2.40423	0.00130563	0.00363474	0.000543054	0.00013746	846	46323	E07	1	GFP	C06	AR_20230411_HAP1_cancer_41clones_pooled_cpdplate_2313012_plate1	0.0141215	5.54761
ARID2	ARID2_Intron15_1	Z1076620828	Intensity_MedianIntensity_nucleus	2.4823e-09	1.33653	0.0113424	0.0137808	0.00848643	0.000794534	846	46323	E07	1	GFP	C06	AR_20230411_HAP1_cancer_41clones_pooled_cpdplate_2313012_plate1	0.0220227	3.59453
ARID2	ARID2_Intron15_1	Z1076620828	Intensity_StdIntensity_nucleus	1.57234e-10	2.27033	0.00205284	0.0051564	0.000904206	0.000610718	846	46323	E07	1	GFP	C06	AR_20230411_HAP1_cancer_41clones_pooled_cpdplate_2313012_plate1	0.00139496	1.8808
ARID2	ARID2_Intron15_1	Z109132912	Intensity_MedianIntensity_nucleus	8.20498e-10	1.18766	0.010079	0.00581493	0.00848643	0.000794534	522	46323	E07	10	GFP	G07	AR_20230415_HAP1_cancer_41clones_pooled_cpdplate_2313004_plate2	0.00727938	2.00444
ARID2	ARID2_Intron15_1	Z166712804	Intensity_MADIntensity_nucleus	2.5426e-09	1.96849	0.001069	0.00235987	0.000543054	0.00013746	733	46323	E07	10	GFP	H11	AR_20230414_HAP1_cancer_41clones_pooled_cpdplate_2313003_plate2	0.0225577	3.82614
ARID2	ARID2_Intron15_1	Z166712804	Intensity_MedianIntensity_cell	1.6328e-13	1.17998	0.00925447	0.00508272	0.00784293	0.000726019	733	46323	E07	10	GFP	H11	AR_20230414_HAP1_cancer_41clones_pooled_cpdplate_2313003_plate2	1.4486e-06	1.94423
ARID2	ARID2_Intron15_1	Z166712804	Intensity_MedianIntensity_nucleus	4.55388e-11	1.30036	0.0110354	0.0103214	0.00848643	0.000794534	733	46323	E07	10	GFP	H11	AR_20230414_HAP1_cancer_41clones_pooled_cpdplate_2313003_plate2	0.000404016	3.20813
ARID2	ARID2_Intron15_1	Z166712804	Intensity_StdIntensity_nucleus	3.87874e-12	2.05397	0.00185721	0.00365397	0.000904206	0.000610718	733	46323	E07	10	GFP	H11	AR_20230414_HAP1_cancer_41clones_pooled_cpdplate_2313003_plate2	3.44118e-05	1.56047
ARID2	ARID2_Intron15_1	Z169623862	Intensity_MedianIntensity_nucleus	3.39149e-09	1.22872	0.0104274	0.00856884	0.00848643	0.000794534	699	46323	E07	10	GFP	E08	AR_20230408_HAP1_cancer_41clones_pooled_cpdplate_2313009_plate2	0.030089	2.44291
ARID2	ARID2_Intron15_1	Z185358014	Intensity_MedianIntensity_nucleus	4.72553e-09	1.15868	0.00983307	0.00536479	0.00848643	0.000794534	562	46323	E07	1	GFP	F02	AR_20230408_HAP1_cancer_41clones_pooled_cpdplate_2313009_plate1	0.0419245	1.69488
ARID2	ARID2_Intron15_1	Z203043366	Intensity_MedianIntensity_nucleus	7.76737e-11	1.23214	0.0104565	0.00696884	0.00848643	0.000794534	551	46323	E07	10	GFP	A10	AR_20230406_HAP1_cancer_41clones_pooled_cpdplate_2313007_plate2	0.000689114	2.4795
ARID2	ARID2_Intron15_1	Z239125074	Intensity_MedianIntensity_nucleus	2.13699e-11	1.24218	0.0105417	0.00775975	0.00848643	0.000794534	662	46323	E07	10	GFP	F06	AR_20230406_HAP1_cancer_41clones_pooled_cpdplate_2313007_plate1	0.000189592	2.58672
ARID2	ARID2_Intron15_1	Z246265010	Intensity_MedianIntensity_nucleus	6.07907e-11	1.2221	0.0103713	0.0085767	0.00848643	0.000794534	908	46323	E07	10	GFP	A03	AR_20230528_HAP1_cancer_41clones_pooled_cpdplate_2313011_plate1	0.00053933	2.37225
ARID2	ARID2_Intron15_1	Z271686922	Intensity_MedianIntensity_nucleus	2.16026e-10	1.1835	0.0100437	0.00767483	0.00848643	0.000794534	1000	46323	E07	0.1	GFP	C08	AR_20230408_HAP1_cancer_41clones_pooled_cpdplate_2313009_plate2	0.00191656	1.95998
ARID2	ARID2_Intron15_1	Z2736441146	Intensity_MedianIntensity_cell	7.45569e-14	1.18237	0.0092732	0.00414945	0.00784293	0.000726019	499	46323	E07	10	GFP	F02	AR_20230411_HAP1_cancer_41clones_pooled_cpdplate_2313012_plate1	6.61462e-07	1.97003
ARID2	ARID2_Intron15_1	Z28485858	Intensity_MADIntensity_nucleus	2.9847e-09	1.94384	0.00105561	0.00235977	0.000543054	0.00013746	764	46323	E07	10	GFP	G06	AR_20230408_HAP1_cancer_41clones_pooled_cpdplate_2313009_plate1	0.02648	3.72875
ARID2	ARID2_Intron15_1	Z28485858	Intensity_StdIntensity_nucleus	5.96039e-11	2.01433	0.00182137	0.00381719	0.000904206	0.000610718	764	46323	E07	10	GFP	G06	AR_20230408_HAP1_cancer_41clones_pooled_cpdplate_2313009_plate1	0.0005288	1.50177
ARID2	ARID2_Intron15_1	Z29466145	Intensity_MedianIntensity_cell	2.23908e-12	1.18773	0.00931527	0.00459164	0.00784293	0.000726019	504	46323	E07	10	GFP	D07	AR_20230415_HAP1_cancer_41clones_pooled_cpdplate_2313004_plate2	1.98649e-05	2.02797
ARID2	ARID2_Intron15_1	Z29466145	Intensity_MinIntensityEdge_nucleus	1.39458e-17	1.13972	0.0075765	0.00235316	0.00664767	0.000576676	504	46323	E07	10	GFP	D07	AR_20230415_HAP1_cancer_41clones_pooled_cpdplate_2313004_plate2	1.23726e-10	1.61066
ARID2	ARID2_Intron15_1	Z30009820	Intensity_MADIntensity_nucleus	9.91863e-10	1.68392	0.000914462	0.00150105	0.000543054	0.00013746	629	46323	E07	10	GFP	D05	AR_20230415_HAP1_cancer_41clones_pooled_cpdplate_2313004_plate1	0.00879971	2.70193
ARID2	ARID2_Intron15_1	Z30009820	Intensity_MedianIntensity_nucleus	9.83871e-10	1.19073	0.010105	0.00653992	0.00848643	0.000794534	629	46323	E07	10	GFP	D05	AR_20230415_HAP1_cancer_41clones_pooled_cpdplate_2313004_plate1	0.00872881	2.03717
ARID2	ARID2_Intron15_1	Z333672358	Intensity_MedianIntensity_nucleus	1.35761e-10	1.15156	0.00977266	0.0062543	0.00848643	0.000794534	996	46323	E07	10	GFP	C02	AR_20230528_HAP1_cancer_41clones_pooled_cpdplate_2313011_plate1	0.00120446	1.61885
ARID2	ARID2_Intron15_1	Z351236604	Intensity_MADIntensity_nucleus	1.58866e-10	1.45156	0.000788276	0.00102725	0.000543054	0.00013746	739	46323	E07	10	GFP	G09	AR_20230407_HAP1_cancer_41clones_pooled_cpdplate_2313008_plate2	0.00140945	1.78395
ARID2	ARID2_Intron15_1	Z354614606	Intensity_MADIntensity_nucleus	7.31186e-11	1.44264	0.000783435	0.00098621	0.000543054	0.00013746	736	46323	E07	0.1	GFP	B04	AR_20230408_HAP1_cancer_41clones_pooled_cpdplate_2313009_plate1	0.000648701	1.74873
ARID2	ARID2_Intron15_1	Z354614606	Intensity_MedianIntensity_nucleus	1.78105e-14	1.17159	0.00994262	0.00504833	0.00848643	0.000794534	736	46323	E07	0.1	GFP	B04	AR_20230408_HAP1_cancer_41clones_pooled_cpdplate_2313009_plate1	1.58013e-07	1.83277
ARID2	ARID2_Intron15_1	Z363214218	Intensity_IntegratedIntensity_nucleus	1.71303e-11	1.34204	14.9768	14.3831	11.1597	2.53433	666	46323	E07	10	GFP	C06	AR_20230406_HAP1_cancer_41clones_pooled_cpdplate_2313007_plate1	0.000151979	1.50615
ARID2	ARID2_Intron15_1	Z363214218	Intensity_MedianIntensity_nucleus	4.74861e-10	1.24675	0.0105805	0.00854832	0.00848643	0.000794534	666	46323	E07	10	GFP	C06	AR_20230406_HAP1_cancer_41clones_pooled_cpdplate_2313007_plate1	0.00421292	2.63559
ARID2	ARID2_Intron15_1	Z369512322	Granularity_11_cell	1.3598e-12	6.8032	1.63886	3.06819	0.240896	0.814931	267	46323	E07	10	GFP	H03	AR_20230406_HAP1_cancer_41clones_pooled_cpdplate_2313007_plate1	1.2064e-05	1.71544
ARID2	ARID2_Intron15_1	Z369512322	Granularity_11_nucleus	1.22012e-12	8.06391	1.90322	3.65069	0.236017	0.906473	267	46323	E07	10	GFP	H03	AR_20230406_HAP1_cancer_41clones_pooled_cpdplate_2313007_plate1	1.08248e-05	1.83922
ARID2	ARID2_Intron15_1	Z384372236	Intensity_MedianIntensity_nucleus	3.0645e-09	1.14969	0.00975672	0.00582454	0.00848643	0.000794534	757	46323	E07	10	GFP	A04	AR_20230528_HAP1_cancer_41clones_pooled_cpdplate_2313011_plate1	0.027188	1.59879
ARID2	ARID2_Intron15_1	Z45561107	Intensity_MedianIntensity_cell	1.51544e-12	1.20524	0.00945263	0.00612182	0.00784293	0.000726019	749	46323	E07	1	GFP	E07	AR_20230408_HAP1_cancer_41clones_pooled_cpdplate_2313009_plate2	1.34449e-05	2.21716
ARID2	ARID2_Intron15_1	Z45561107	Intensity_MedianIntensity_cytoplasm	8.07276e-17	1.16982	0.00855657	0.00398413	0.00731441	0.000811407	749	46323	E07	1	GFP	E07	AR_20230408_HAP1_cancer_41clones_pooled_cpdplate_2313009_plate2	7.16208e-10	1.53088
ARID2	ARID2_Intron15_1	Z45561107	Intensity_StdIntensity_nucleus	2.8891e-12	2.22879	0.00201529	0.00428165	0.000904206	0.000610718	749	46323	E07	1	GFP	E07	AR_20230408_HAP1_cancer_41clones_pooled_cpdplate_2313009_plate2	2.56318e-05	1.8193
ARID2	ARID2_Intron15_1	Z50129856	Intensity_MADIntensity_nucleus	5.56557e-10	1.45737	0.000791434	0.00102198	0.000543054	0.00013746	671	46323	E07	0.1	GFP	A04	AR_20230408_HAP1_cancer_41clones_pooled_cpdplate_2313009_plate1	0.00493772	1.80692
ARID2	ARID2_Intron15_1	Z50129856	Intensity_MedianIntensity_nucleus	7.09194e-12	1.16052	0.00984863	0.00505412	0.00848643	0.000794534	671	46323	E07	0.1	GFP	A04	AR_20230408_HAP1_cancer_41clones_pooled_cpdplate_2313009_plate1	6.2919e-05	1.71447
ARID2	ARID2_Intron15_1	Z55660481	Intensity_MADIntensity_nucleus	5.45302e-10	1.67281	0.000908429	0.00170168	0.000543054	0.00013746	855	46323	E07	0.1	GFP	C10	AR_20230408_HAP1_cancer_41clones_pooled_cpdplate_2313009_plate2	0.00483787	2.65805
ARID2	ARID2_Intron15_1	Z55660481	Intensity_MedianIntensity_nucleus	3.09552e-11	1.21126	0.0102793	0.00778815	0.00848643	0.000794534	855	46323	E07	0.1	GFP	C10	AR_20230408_HAP1_cancer_41clones_pooled_cpdplate_2313009_plate2	0.000274632	2.25651
ARID2	ARID2_Intron15_1	Z56175990	Intensity_MedianIntensity_cell	3.83102e-09	1.18044	0.00925813	0.00464119	0.00784293	0.000726019	391	46323	E07	10	GFP	B01	AR_20230528_HAP1_cancer_41clones_pooled_cpdplate_2313011_plate1	0.0339885	1.94926
ARID2	ARID2_Intron15_1	Z56176066	Intensity_MedianIntensity_nucleus	5.21566e-10	1.15897	0.00983548	0.00580307	0.00848643	0.000794534	734	46323	E07	10	GFP	F12	AR_20230414_HAP1_cancer_41clones_pooled_cpdplate_2313003_plate2	0.00462729	1.69792
ARID2	ARID2_Intron15_1	Z56762589	Intensity_MedianIntensity_nucleus	1.99557e-09	1.18276	0.0100374	0.0059448	0.00848643	0.000794534	547	46323	E07	10	GFP	B07	AR_20230406_HAP1_cancer_41clones_pooled_cpdplate_2313007_plate2	0.0177045	1.95205
ARID2	ARID2_Intron15_1	Z56791400	Granularity_8_nucleus	9.09111e-15	5.81436	2.11475	2.61604	0.363712	1.07838	163	46323	E07	10	GFP	H01	AR_20230406_HAP1_cancer_41clones_pooled_cpdplate_2313007_plate1	8.06555e-08	1.62377
ARID2	ARID2_Intron15_1	Z56830945	Granularity_1_cell	1.53192e-23	0.826903	58.7881	12.5388	71.0943	7.80086	149	46323	E07	10	GFP	D03	AR_20230406_HAP1_cancer_41clones_pooled_cpdplate_2313007_plate1	1.3591e-16	-1.57755
ARID2	ARID2_Intron15_1	Z56830945	Granularity_1_nucleus	8.68285e-24	0.843865	58.2005	10.8877	68.969	7.08138	149	46323	E07	10	GFP	D03	AR_20230406_HAP1_cancer_41clones_pooled_cpdplate_2313007_plate1	7.70334e-17	-1.52068
ARID2	ARID2_Intron15_1	Z56898119	Intensity_MADIntensity_nucleus	4.49912e-09	2.40308	0.001305	0.00276359	0.000543054	0.00013746	470	46323	E07	10	GFP	H09	AR_20230416_HAP1_cancer_41clones_pooled_cpdplate_2313006_plate2	0.0399158	5.54306
ARID2	ARID2_Intron15_1	Z56898119	Intensity_MedianIntensity_cell	4.64213e-11	1.17331	0.0092022	0.00437115	0.00784293	0.000726019	470	46323	E07	10	GFP	H09	AR_20230416_HAP1_cancer_41clones_pooled_cpdplate_2313006_plate2	0.000411846	1.87222
ARID2	ARID2_Intron15_1	Z56898119	Intensity_MedianIntensity_nucleus	4.38371e-09	1.42009	0.0120515	0.0129207	0.00848643	0.000794534	470	46323	E07	10	GFP	H09	AR_20230416_HAP1_cancer_41clones_pooled_cpdplate_2313006_plate2	0.0388918	4.48703
ARID2	ARID2_Intron15_1	Z56898119	Intensity_StdIntensity_nucleus	9.55212e-10	2.40749	0.00217686	0.0044182	0.000904206	0.000610718	470	46323	E07	10	GFP	H09	AR_20230416_HAP1_cancer_41clones_pooled_cpdplate_2313006_plate2	0.00847455	2.08387
ARID2	ARID2_Intron15_1	Z56950317	Intensity_MedianIntensity_nucleus	1.41334e-09	1.15519	0.00980347	0.00444931	0.00848643	0.000794534	437	46323	E07	10	GFP	H06	AR_20230406_HAP1_cancer_41clones_pooled_cpdplate_2313007_plate1	0.012539	1.65763
ARID2	ARID2_Intron15_1	Z749516240	Intensity_IntegratedIntensity_nucleus	1.00482e-09	1.34129	14.9684	11.8788	11.1597	2.53433	382	46323	E07	1	GFP	H05	AR_20230407_HAP1_cancer_41clones_pooled_cpdplate_2313008_plate1	0.00891463	1.50284
ARID2	ARID2_Intron15_1	Z838103438	Intensity_MedianIntensity_cell	1.19547e-10	1.14579	0.00898633	0.00343342	0.00784293	0.000726019	395	46323	E07	10	GFP	H12	AR_20230415_HAP1_cancer_41clones_pooled_cpdplate_2313004_plate2	0.00106061	1.57489
ARID2	ARID2_Intron15_1	Z845066522	Intensity_MedianIntensity_nucleus	9.45745e-10	1.22697	0.0104126	0.00853984	0.00848643	0.000794534	755	46323	E07	10	GFP	G11	AR_20230417_HAP1_cancer_41clones_pooled_cpdplate_2313001_plate2	0.00839056	2.42429
ARID2	ARID2_Intron15_1	Z88244240	Intensity_MADIntensity_nucleus	7.26757e-10	2.26547	0.00123027	0.00316053	0.000543054	0.00013746	822	46323	E07	10	GFP	F07	AR_20230408_HAP1_cancer_41clones_pooled_cpdplate_2313009_plate2	0.00644772	4.99941
ARID2	ARID2_Intron15_1	Z88244240	Intensity_MedianIntensity_nucleus	8.51857e-12	1.33789	0.0113539	0.0118631	0.00848643	0.000794534	822	46323	E07	10	GFP	F07	AR_20230408_HAP1_cancer_41clones_pooled_cpdplate_2313009_plate2	7.5576e-05	3.60904
ARID2	ARID2_Intron15_1	Z88244240	Intensity_StdIntensity_nucleus	1.63324e-11	2.1457	0.00194016	0.00434678	0.000904206	0.000610718	822	46323	E07	10	GFP	F07	AR_20230408_HAP1_cancer_41clones_pooled_cpdplate_2313009_plate2	0.000144899	1.69628
ARID2	ARID2_Intron15_1	Z88266857	Intensity_MedianIntensity_nucleus	7.34719e-10	1.22497	0.0103957	0.00825826	0.00848643	0.000794534	729	46323	E07	0.1	GFP	C05	AR_20230408_HAP1_cancer_41clones_pooled_cpdplate_2313009_plate1	0.00651836	2.40295
ARID2	ARID2_Intron15_1	Zafirlukast	Intensity_MADIntensity_nucleus	6.38839e-10	1.41438	0.000768086	0.000971076	0.000543054	0.00013746	731	46323	E07	10.0009	GFP	H08	AR_20230414_HAP1_cancer_41clones_pooled_cpdplate_2313003_plate2	0.00566772	1.63707
ARID2	ARID2_Intron15_1	Zafirlukast	Intensity_MedianIntensity_nucleus	7.48048e-12	1.14718	0.00973548	0.00484968	0.00848643	0.000794534	731	46323	E07	10.0009	GFP	H08	AR_20230414_HAP1_cancer_41clones_pooled_cpdplate_2313003_plate2	6.63662e-05	1.57205
BRD4	BRD4_ENST00000263377_Intron10_Frame1_sgRNA01	Azacitidine	RadialDistribution_RadialCV_2of4_cell	1.37913e-09	1.74245	0.163382	0.0956387	0.0937661	0.040567	87	41798	B02	10	mScarlet	E01	AR_20230417_HAP1_cancer_41clones_pooled_cpdplate_2313001_plate1	0.0122356	1.71608
BRD4	BRD4_ENST00000263377_Intron10_Frame1_sgRNA01	dBET6	Granularity_1_cell	7.45653e-140	1.40374	49.67	10.9791	35.3841	8.84625	640	41798	B02	0.1	mScarlet	H11	AR_20230528_HAP1_cancer_41clones_pooled_cpdplate_2313011_plate2	6.61536e-133	1.61492
BRD4	BRD4_ENST00000263377_Intron10_Frame1_sgRNA01	dBET6	Granularity_1_nucleus	2.68081e-178	1.50686	41.7086	8.79301	27.6792	5.90507	640	41798	B02	0.1	mScarlet	H11	AR_20230528_HAP1_cancer_41clones_pooled_cpdplate_2313011_plate2	2.37839e-171	2.37582
BRD4	BRD4_ENST00000263377_Intron10_Frame1_sgRNA01	dBET6	Intensity_IntegratedIntensity_nucleus	4.5665e-296	0.530981	13.4424	4.55811	25.3162	7.79725	640	41798	B02	0.1	mScarlet	H11	AR_20230528_HAP1_cancer_41clones_pooled_cpdplate_2313011_plate2	4.05135e-289	-1.52282
BRD4	BRD4_ENST00000263377_Intron10_Frame1_sgRNA01	dBET6	Intensity_MADIntensity_nucleus	3.7163e-250	0.488337	0.00132266	0.000632394	0.00270849	0.000847534	640	41798	B02	0.1	mScarlet	H11	AR_20230528_HAP1_cancer_41clones_pooled_cpdplate_2313011_plate2	3.29707e-243	-1.63514
BRD4	BRD4_ENST00000263377_Intron10_Frame1_sgRNA01	dBET6	Intensity_MedianIntensity_nucleus	0	0.554712	0.0117285	0.00292098	0.0211433	0.00437022	640	41798	B02	0.1	mScarlet	H11	AR_20230528_HAP1_cancer_41clones_pooled_cpdplate_2313011_plate2	0	-2.15432
BRD4	BRD4_ENST00000263377_Intron10_Frame1_sgRNA01	dBET6	Texture_AngularSecondMoment_3_00_256_nucleus	1.47376e-155	2.95011	0.334917	0.155902	0.113527	0.0617328	640	41798	B02	0.1	mScarlet	H11	AR_20230528_HAP1_cancer_41clones_pooled_cpdplate_2313011_plate2	1.3075e-148	3.58627
BRD4	BRD4_ENST00000263377_Intron10_Frame1_sgRNA01	dBET6	Texture_DifferenceVariance_3_00_256_cell	1.84989e-134	2.07856	0.0706545	0.0290548	0.0339921	0.0150678	640	41798	B02	0.1	mScarlet	H11	AR_20230528_HAP1_cancer_41clones_pooled_cpdplate_2313011_plate2	1.64121e-127	2.43316
BRD4	BRD4_ENST00000263377_Intron10_Frame1_sgRNA01	dBET6	Texture_Entropy_3_01_256_nucleus	1.60622e-269	0.571662	2.26801	0.707906	3.9674	0.600013	640	41798	B02	0.1	mScarlet	H11	AR_20230528_HAP1_cancer_41clones_pooled_cpdplate_2313011_plate2	1.42503e-262	-2.83226
BRD4	BRD4_ENST00000263377_Intron10_Frame1_sgRNA01	dBET6	Texture_InverseDifferenceMoment_3_01_256_cell	3.06784e-200	1.1841	0.80128	0.0705169	0.676702	0.0781499	640	41798	B02	0.1	mScarlet	H11	AR_20230528_HAP1_cancer_41clones_pooled_cpdplate_2313011_plate2	2.72176e-193	1.59409
BRD4	BRD4_ENST00000263377_Intron10_Frame1_sgRNA01	Mithramycin A	Intensity_LowerQuartileIntensity_cell	2.56467e-30	1.66713	0.00967682	0.00552964	0.00580447	0.00242591	329	41798	B02	10	mScarlet	H07	AR_20230404_HAP1_cancer_41clones_pooled_cpdplate_2313005_plate2	2.27536e-23	1.59625
BRD4	BRD4_ENST00000263377_Intron10_Frame1_sgRNA01	Mithramycin A	Intensity_MedianIntensity_cytoplasm	9.9315e-17	1.81101	0.010894	0.0100878	0.00601546	0.00314016	329	41798	B02	10	mScarlet	H07	AR_20230404_HAP1_cancer_41clones_pooled_cpdplate_2313005_plate2	8.81113e-10	1.55361
BRD4	BRD4_ENST00000263377_Intron10_Frame1_sgRNA01	Mithramycin A	Intensity_MinIntensity_cell	4.02256e-49	1.30134	0.00510644	0.00122118	0.00392399	0.000654153	329	41798	B02	10	mScarlet	H07	AR_20230404_HAP1_cancer_41clones_pooled_cpdplate_2313005_plate2	3.56877e-42	1.80761
BRD4	BRD4_ENST00000263377_Intron10_Frame1_sgRNA01	Mithramycin A	Intensity_MinIntensityEdge_nucleus	1.96991e-10	1.43346	0.00930392	0.00776511	0.00649055	0.00179618	329	41798	B02	10	mScarlet	H07	AR_20230404_HAP1_cancer_41clones_pooled_cpdplate_2313005_plate2	0.00174768	1.56631
CHD4	CHD4_ENST00000544040_Intron34_Frame1_sgRNA01	Bortezomib	Granularity_8_cytoplasm	2.30874e-10	4.57109	12.0866	9.91357	2.64414	5.06083	63	12383	F02	10	mScarlet	C10	AR_20230411_HAP1_cancer_41clones_pooled_cpdplate_2313012_plate2	0.00204829	1.8658
CHD4	CHD4_ENST00000544040_Intron34_Frame1_sgRNA01	Bortezomib	Granularity_8_nucleus	1.95061e-10	4.77101	7.31359	6.03518	1.53292	3.44851	63	12383	F02	10	mScarlet	C10	AR_20230411_HAP1_cancer_41clones_pooled_cpdplate_2313012_plate2	0.00173057	1.67628
CHD4	CHD4_ENST00000544040_Intron34_Frame1_sgRNA01	Cefmenoxime	Granularity_13_cytoplasm	2.85135e-10	5.81565	4.62592	6.05912	0.795425	1.99283	119	12383	F02	10	mScarlet	F10	AR_20230417_HAP1_cancer_41clones_pooled_cpdplate_2313001_plate2	0.00252969	1.92214
CHD4	CHD4_ENST00000544040_Intron34_Frame1_sgRNA01	Cefmenoxime	Granularity_14_cell	1.02548e-14	5.79663	2.84269	2.89713	0.490403	1.55596	119	12383	F02	10	mScarlet	F10	AR_20230417_HAP1_cancer_41clones_pooled_cpdplate_2313001_plate2	9.09793e-08	1.51179
CHD4	CHD4_ENST00000544040_Intron34_Frame1_sgRNA01	Erlotinib	Granularity_8_cytoplasm	3.92402e-10	5.75714	15.2227	12.8478	2.64414	5.06083	59	12383	F02	20	mScarlet	C03	AR_20230404_HAP1_cancer_41clones_pooled_cpdplate_2313005_plate1	0.00348136	2.48548
CHD4	CHD4_ENST00000544040_Intron34_Frame1_sgRNA01	Erlotinib	Granularity_8_nucleus	5.07583e-10	5.93414	9.09658	7.79426	1.53292	3.44851	59	12383	F02	20	mScarlet	C03	AR_20230404_HAP1_cancer_41clones_pooled_cpdplate_2313005_plate1	0.00450323	2.19331
CHD4	CHD4_ENST00000544040_Intron34_Frame1_sgRNA01	nocodazole	Granularity_9_cytoplasm	3.76038e-10	5.0176	9.4943	7.66086	1.8922	3.92215	58	12383	F02	10	mScarlet	C02	AR_20230614_HAP1_cancer_41clones_pooled_cpdplate_cpdplate_2313010_plate1	0.00333618	1.93824
CHD4	CHD4_ENST00000544040_Intron34_Frame1_sgRNA01	Z27665843	Intensity_IntegratedIntensity_nucleus	7.08e-17	1.48037	170.841	46.2499	115.405	33.355	79	12383	F02	1	mScarlet	F09	AR_20230415_HAP1_cancer_41clones_pooled_cpdplate_2313004_plate2	6.28131e-10	1.66201
CHD4	CHD4_ENST00000544040_Intron34_Frame1_sgRNA01	Z440824892	Granularity_11_cell	7.77248e-11	6.21093	4.15017	3.02723	0.668204	1.77839	51	12383	F02	10	mScarlet	B12	AR_20230411_HAP1_cancer_41clones_pooled_cpdplate_2313012_plate2	0.000689567	1.95793
CHD4	CHD4_ENST00000544040_Intron34_Frame1_sgRNA01	Z440824892	Granularity_11_nucleus	1.10139e-10	6.28958	3.72542	2.75686	0.592316	1.73144	51	12383	F02	10	mScarlet	B12	AR_20230411_HAP1_cancer_41clones_pooled_cpdplate_2313012_plate2	0.000977144	1.80954
CHD4	CHD4_ENST00000544040_Intron34_Frame1_sgRNA01	Z440824892	Granularity_13_cytoplasm	3.71729e-09	4.87611	3.87858	3.08629	0.795425	1.99283	51	12383	F02	10	mScarlet	B12	AR_20230411_HAP1_cancer_41clones_pooled_cpdplate_2313012_plate2	0.0329795	1.54713
CHD4	CHD4_Intron37_1	Clofarabine	Granularity_10_cytoplasm	4.93611e-09	4.31958	4.28663	3.68264	0.992371	1.80056	59	2692	F03	0.1	GFP	G04	AR_20230404_HAP1_cancer_41clones_pooled_cpdplate_2313005_plate1	0.0437927	1.82957
CHD4	CHD4_Intron37_1	Fenoprofen	Granularity_10_nucleus	5.36036e-09	4.82464	3.72901	4.75246	0.77291	1.57801	105	2692	F03	10	GFP	D07	AR_20230413_HAP1_cancer_41clones_pooled_cpdplate_2313002_plate2	0.0475566	1.87331
CHD4	CHD4_Intron37_1	Z4309256224	Granularity_13_nucleus	2.60275e-09	6.12058	4.67056	5.23966	0.76309	1.91467	81	2692	F03	10	GFP	B11	AR_20230411_HAP1_cancer_41clones_pooled_cpdplate_2313012_plate2	0.0230914	2.0408
CSDE1	CSDE1_ENST00000438362_Intron16_Frame1_sgRNA01	Allopurinol	Granularity_13_cytoplasm	3.93449e-09	3.90428	6.86392	6.4516	1.75805	3.02076	72	8703	B05	10	mScarlet	A05	AR_20230415_HAP1_cancer_41clones_pooled_cpdplate_2313004_plate1	0.0349064	1.69026
CSDE1	CSDE1_ENST00000438362_Intron16_Frame1_sgRNA01	Amantadine	Intensity_MedianIntensity_cytoplasm	4.48931e-09	1.85311	0.0495589	0.0311918	0.0267436	0.0131552	81	8703	B05	10	mScarlet	C07	AR_20230414_HAP1_cancer_41clones_pooled_cpdplate_2313003_plate2	0.0398287	1.73431
CSDE1	CSDE1_ENST00000438362_Intron16_Frame1_sgRNA01	Dichlorphenamide	Granularity_13_nucleus	1.69148e-12	5.02497	8.61916	6.58821	1.71526	3.17417	68	8703	B05	10	mScarlet	G09	AR_20230413_HAP1_cancer_41clones_pooled_cpdplate_2313002_plate2	1.50067e-05	2.17502
CSDE1	CSDE1_ENST00000438362_Intron16_Frame1_sgRNA01	Glatiramer Acetate	Granularity_13_nucleus	9.51626e-18	3.87674	6.64963	3.45592	1.71526	3.17417	67	8703	B05	10	mScarlet	D12	AR_20230413_HAP1_cancer_41clones_pooled_cpdplate_2313002_plate2	8.44274e-11	1.55454
CSDE1	CSDE1_ENST00000438362_Intron16_Frame1_sgRNA01	Idelalisib	Granularity_12_cell	1.09246e-10	4.19182	8.07889	7.97759	1.9273	3.28501	90	8703	B05	10	mScarlet	A05	AR_20230404_HAP1_cancer_41clones_pooled_cpdplate_2313005_plate1	0.000969221	1.87263
CSDE1	CSDE1_ENST00000438362_Intron16_Frame1_sgRNA01	Masitinib	Granularity_13_cytoplasm	2.15418e-11	3.70725	6.51754	5.54577	1.75805	3.02076	82	8703	B05	10	mScarlet	B11	AR_20230404_HAP1_cancer_41clones_pooled_cpdplate_2313005_plate2	0.000191117	1.5756
CSDE1	CSDE1_ENST00000438362_Intron16_Frame1_sgRNA01	Panobinostat	Granularity_7_cytoplasm	8.78193e-13	4.37523	14.4182	8.36363	3.29542	5.06478	51	8703	B05	20	mScarlet	H11	AR_20230404_HAP1_cancer_41clones_pooled_cpdplate_2313005_plate2	7.79125e-06	2.19611
CSDE1	CSDE1_ENST00000438362_Intron16_Frame1_sgRNA01	Panobinostat	Granularity_8_cytoplasm	3.18058e-12	4.03452	11.9445	7.0317	2.96058	4.48144	51	8703	B05	20	mScarlet	H11	AR_20230404_HAP1_cancer_41clones_pooled_cpdplate_2313005_plate2	2.82178e-05	2.0047
CSDE1	CSDE1_ENST00000438362_Intron16_Frame1_sgRNA01	Panobinostat	Granularity_8_nucleus	1.50106e-10	5.16859	10.6252	7.62211	2.05573	3.93101	51	8703	B05	20	mScarlet	H11	AR_20230404_HAP1_cancer_41clones_pooled_cpdplate_2313005_plate2	0.00133172	2.17997
CSDE1	CSDE1_ENST00000438362_Intron16_Frame1_sgRNA01	Toremifene	Granularity_14_cell	5.75775e-10	5.78727	10.5275	9.92519	1.81909	3.10352	68	8703	B05	20	mScarlet	F04	AR_20230416_HAP1_cancer_41clones_pooled_cpdplate_2313006_plate1	0.00510822	2.806
CSDE1	CSDE1_ENST00000438362_Intron16_Frame1_sgRNA01	Z363446002	Granularity_10_cell	2.5527e-16	3.97553	9.76847	6.56431	2.45715	3.84948	84	8703	B05	10	mScarlet	G02	AR_20230528_HAP1_cancer_41clones_pooled_cpdplate_2313011_plate1	2.26473e-09	1.8993
CSDE1	CSDE1_ENST00000438362_Intron16_Frame1_sgRNA01	Z363446002	Granularity_10_cytoplasm	4.60449e-16	4.04192	10.4276	7.13598	2.57986	4.02779	84	8703	B05	10	mScarlet	G02	AR_20230528_HAP1_cancer_41clones_pooled_cpdplate_2313011_plate1	4.08506e-09	1.94839
CSDE1	CSDE1_ENST00000438362_Intron16_Frame1_sgRNA01	Z363446002	Granularity_10_nucleus	6.82506e-13	3.72859	7.90489	6.24104	2.12008	3.79127	84	8703	B05	10	mScarlet	G02	AR_20230528_HAP1_cancer_41clones_pooled_cpdplate_2313011_plate1	6.05513e-06	1.52582
CSDE1	CSDE1_ENST00000438362_Intron16_Frame1_sgRNA01	Z441612092	Granularity_11_cell	2.90758e-11	4.85299	10.6288	9.09638	2.19016	3.42695	72	8703	B05	1	mScarlet	E10	AR_20230407_HAP1_cancer_41clones_pooled_cpdplate_2313008_plate2	0.000257958	2.46245
CSDE1	CSDE1_ENST00000438362_Intron16_Frame1_sgRNA01	Z441612092	Granularity_11_nucleus	1.75156e-10	4.55927	9.17295	8.15511	2.01193	3.48255	72	8703	B05	1	mScarlet	E10	AR_20230407_HAP1_cancer_41clones_pooled_cpdplate_2313008_plate2	0.00155397	2.05625
CSDE1	CSDE1_ENST00000438362_Intron16_Frame1_sgRNA01	Z56763136	Granularity_12_cell	1.63788e-10	4.92026	9.48282	8.34566	1.9273	3.28501	69	8703	B05	10	mScarlet	B03	AR_20230411_HAP1_cancer_41clones_pooled_cpdplate_2313012_plate1	0.00145311	2.3
CSDE1	CSDE1_ENST00000438362_Intron16_Frame1_sgRNA01	Z56763136	Granularity_13_cytoplasm	1.15547e-13	4.9103	8.63257	6.16746	1.75805	3.02076	69	8703	B05	10	mScarlet	B03	AR_20230411_HAP1_cancer_41clones_pooled_cpdplate_2313012_plate1	1.02512e-06	2.27576
CSDE1	CSDE1_ENST00000438362_Intron16_Frame1_sgRNA01	Z56763136	Granularity_13_nucleus	3.55286e-14	6.20548	10.644	7.77122	1.71526	3.17417	69	8703	B05	10	mScarlet	B03	AR_20230411_HAP1_cancer_41clones_pooled_cpdplate_2313012_plate1	3.15206e-07	2.81295
CSDE1	CSDE1_Intron4_1	cladribine	Granularity_12_cell	1.2459e-21	3.44937	5.50441	2.20722	1.59577	2.58988	65	11290	F05	1	GFP	H10	AR_20230411_HAP1_cancer_41clones_pooled_cpdplate_2313012_plate2	1.10535e-14	1.5092
CSDE1	CSDE1_Intron4_1	cladribine	Granularity_12_nucleus	1.22104e-19	4.02489	6.57029	3.06285	1.63241	2.55247	65	11290	F05	1	GFP	H10	AR_20230411_HAP1_cancer_41clones_pooled_cpdplate_2313012_plate2	1.0833e-12	1.93455
CSDE1	CSDE1_Intron4_1	cladribine	Granularity_9_cytoplasm	1.11552e-12	3.95673	16.6419	11.3525	4.20599	5.66155	65	11290	F05	1	GFP	H10	AR_20230411_HAP1_cancer_41clones_pooled_cpdplate_2313012_plate2	9.8968e-06	2.19656
CSDE1	CSDE1_Intron4_1	Disulfiram	Granularity_14_cell	2.6449e-21	4.13385	5.22401	2.78652	1.26372	2.55277	82	11290	F05	10.0361	GFP	H12	AR_20230413_HAP1_cancer_41clones_pooled_cpdplate_2313002_plate2	2.34653e-14	1.55137
CSDE1	CSDE1_Intron4_1	DMSO	Granularity_12_cell	2.57505e-09	3.75059	5.98509	6.49345	1.59577	2.58988	95	11290	F05	0	GFP	B02	AR_20230411_HAP1_cancer_41clones_pooled_cpdplate_2313012_plate1	0.0228456	1.6948
CSDE1	CSDE1_Intron4_1	DMSO	Granularity_13_cytoplasm	4.81882e-15	5.03239	6.74384	5.7233	1.34009	2.38929	97	11290	F05	0	GFP	E04	AR_20230614_HAP1_cancer_41clones_pooled_cpdplate_cpdplate_2313010_plate1	4.27521e-08	2.26165
CSDE1	CSDE1_Intron4_1	DMSO	Granularity_13_nucleus	4.59982e-12	3.79251	5.71677	5.24503	1.50738	2.41121	97	11290	F05	0	GFP	E04	AR_20230614_HAP1_cancer_41clones_pooled_cpdplate_cpdplate_2313010_plate1	4.08092e-05	1.74576
CSDE1	CSDE1_Intron4_1	Etoposide	Intensity_IntegratedIntensity_cell	1.82243e-11	1.67005	113.799	46.1844	68.1413	24.2186	67	11290	F05	20	GFP	C12	AR_20230404_HAP1_cancer_41clones_pooled_cpdplate_2313005_plate2	0.000161684	1.88524
CSDE1	CSDE1_Intron4_1	Etoposide	Intensity_IntegratedIntensity_cytoplasm	2.50216e-11	1.82871	93.3198	43.1872	51.0303	22.622	67	11290	F05	20	GFP	C12	AR_20230404_HAP1_cancer_41clones_pooled_cpdplate_2313005_plate2	0.00022199	1.8694
CSDE1	CSDE1_Intron4_1	Ezetimibe	Granularity_12_cell	3.78734e-15	3.56713	5.69233	7.23082	1.59577	2.58988	223	11290	F05	10.0006	GFP	A08	AR_20230414_HAP1_cancer_41clones_pooled_cpdplate_2313003_plate2	3.3601e-08	1.58176
CSDE1	CSDE1_Intron4_1	Ezetimibe	Granularity_12_nucleus	2.98344e-17	3.59392	5.86677	6.87782	1.63241	2.55247	223	11290	F05	10.0006	GFP	A08	AR_20230414_HAP1_cancer_41clones_pooled_cpdplate_2313003_plate2	2.64688e-10	1.65892
CSDE1	CSDE1_Intron4_1	Fulvestrant	Granularity_10_cell	1.01165e-13	3.45623	9.95217	5.14691	2.87949	3.90997	53	11290	F05	20	GFP	A04	AR_20230416_HAP1_cancer_41clones_pooled_cpdplate_2313006_plate1	8.97523e-07	1.80888
CSDE1	CSDE1_Intron4_1	Fulvestrant	Granularity_10_cytoplasm	9.27921e-14	3.54785	10.4273	5.43575	2.93906	4.09156	53	11290	F05	20	GFP	A04	AR_20230416_HAP1_cancer_41clones_pooled_cpdplate_2313006_plate1	8.23243e-07	1.83018
CSDE1	CSDE1_Intron4_1	Fulvestrant	Granularity_10_nucleus	3.19358e-10	3.12825	8.14936	5.209	2.60508	3.56476	53	11290	F05	20	GFP	A04	AR_20230416_HAP1_cancer_41clones_pooled_cpdplate_2313006_plate1	0.00283331	1.5553
CSDE1	CSDE1_Intron4_1	Ixazomib	Intensity_IntegratedIntensity_cell	9.03392e-11	1.85221	126.212	70.0172	68.1413	24.2186	81	11290	F05	1	GFP	F01	AR_20230404_HAP1_cancer_41clones_pooled_cpdplate_2313005_plate1	0.000801481	2.39776
CSDE1	CSDE1_Intron4_1	Ixazomib	Intensity_IntegratedIntensity_cytoplasm	3.85613e-10	1.91518	97.7323	58.874	51.0303	22.622	81	11290	F05	1	GFP	F01	AR_20230404_HAP1_cancer_41clones_pooled_cpdplate_2313005_plate1	0.00342112	2.06445
CSDE1	CSDE1_Intron4_1	Lenalidomide	Granularity_14_cell	1.31276e-14	4.50549	5.69366	3.92278	1.26372	2.55277	73	11290	F05	4.1665	GFP	D11	AR_20230404_HAP1_cancer_41clones_pooled_cpdplate_2313005_plate2	1.16467e-07	1.73535
CSDE1	CSDE1_Intron4_1	Lenalidomide	Granularity_14_nucleus	9.24629e-14	4.88525	6.73517	4.97935	1.37867	2.44717	73	11290	F05	4.1665	GFP	D11	AR_20230404_HAP1_cancer_41clones_pooled_cpdplate_2313005_plate2	8.20322e-07	2.18885
CSDE1	CSDE1_Intron4_1	LY2603618	Granularity_9_cytoplasm	1.23352e-09	3.29973	13.8786	9.54222	4.20599	5.66155	53	11290	F05	20	GFP	H01	AR_20230404_HAP1_cancer_41clones_pooled_cpdplate_2313005_plate1	0.0109437	1.70847
CSDE1	CSDE1_Intron4_1	MG-132	Granularity_10_nucleus	3.55922e-09	3.40747	8.87673	7.68434	2.60508	3.56476	69	11290	F05	10	GFP	E03	AR_20230614_HAP1_cancer_41clones_pooled_cpdplate_cpdplate_2313010_plate1	0.0315771	1.75935
CSDE1	CSDE1_Intron4_1	Prelone	Granularity_13_cytoplasm	1.6404e-12	4.4546	5.96955	5.31125	1.34009	2.38929	89	11290	F05	1.1755	GFP	B10	AR_20230416_HAP1_cancer_41clones_pooled_cpdplate_2313006_plate2	1.45535e-05	1.93759
CSDE1	CSDE1_Intron4_1	Prelone	Granularity_13_nucleus	5.00061e-15	3.82189	5.76105	4.24807	1.50738	2.41121	89	11290	F05	1.1755	GFP	B10	AR_20230416_HAP1_cancer_41clones_pooled_cpdplate_2313006_plate2	4.4365e-08	1.76412
CSDE1	CSDE1_Intron4_1	SK4-026	Granularity_10_cell	1.88535e-20	3.30927	9.52899	5.79264	2.87949	3.90997	103	11290	F05	10	GFP	D08	AR_20230416_HAP1_cancer_41clones_pooled_cpdplate_2313006_plate2	1.67267e-13	1.70065
CSDE1	CSDE1_Intron4_1	SK4-026	Granularity_10_cytoplasm	1.19089e-19	3.17341	9.32683	5.74412	2.93906	4.09156	103	11290	F05	10	GFP	D08	AR_20230416_HAP1_cancer_41clones_pooled_cpdplate_2313006_plate2	1.05655e-12	1.56121
CSDE1	CSDE1_Intron4_1	SK4-026	Granularity_10_nucleus	9.17825e-21	3.76067	9.79687	6.18928	2.60508	3.56476	103	11290	F05	10	GFP	D08	AR_20230416_HAP1_cancer_41clones_pooled_cpdplate_2313006_plate2	8.14286e-14	2.01747
CSDE1	CSDE1_Intron4_1	Topotecan hydrochloride hydrate	Intensity_IntegratedIntensity_nucleus	4.75159e-12	1.819	31.2367	14.3862	17.1725	4.87349	72	11290	F05	20	GFP	D12	AR_20230416_HAP1_cancer_41clones_pooled_cpdplate_2313006_plate2	4.21557e-05	2.88585
CSDE1	CSDE1_Intron4_1	Topotecan hydrochloride hydrate	Intensity_MedianIntensity_nucleus	1.74997e-10	1.84693	0.0219093	0.0114427	0.0118625	0.00381975	72	11290	F05	20	GFP	D12	AR_20230416_HAP1_cancer_41clones_pooled_cpdplate_2313006_plate2	0.00155256	2.63022
CSDE1	CSDE1_Intron4_1	Topotecan hydrochloride hydrate	RadialDistribution_FracAtD_1of4_cell	7.32661e-10	2.81365	0.037492	0.0288335	0.013325	0.005665	72	11290	F05	20	GFP	D12	AR_20230416_HAP1_cancer_41clones_pooled_cpdplate_2313006_plate2	0.0065001	4.26601
CSDE1	CSDE1_Intron4_1	Topotecan hydrochloride hydrate	RadialDistribution_FracAtD_4of4_cell	9.85274e-12	0.752115	0.512163	0.176285	0.680964	0.0739091	72	11290	F05	20	GFP	D12	AR_20230416_HAP1_cancer_41clones_pooled_cpdplate_2313006_plate2	8.74126e-05	-2.2839
CSDE1	CSDE1_Intron4_1	Topotecan hydrochloride hydrate	RadialDistribution_MeanFrac_2of4_cell	3.31491e-11	2.15331	0.969298	0.561875	0.450142	0.139116	72	11290	F05	20	GFP	D12	AR_20230416_HAP1_cancer_41clones_pooled_cpdplate_2313006_plate2	0.000294096	3.7318
CSDE1	CSDE1_Intron4_1	Vandetanib	Granularity_11_cell	4.73278e-34	3.16336	6.5875	3.63878	2.08244	2.98606	160	11290	F05	20	GFP	G06	AR_20230404_HAP1_cancer_41clones_pooled_cpdplate_2313005_plate1	4.19888e-27	1.5087
CSDE1	CSDE1_Intron4_1	Vandetanib	Granularity_11_nucleus	1.95662e-38	3.96792	8.06854	4.41099	2.03344	2.90276	160	11290	F05	20	GFP	G06	AR_20230404_HAP1_cancer_41clones_pooled_cpdplate_2313005_plate1	1.7359e-31	2.07909
CSDE1	CSDE1_Intron4_1	Z111666514	Granularity_8_nucleus	1.83525e-15	2.99416	10.836	7.27037	3.61904	4.31718	93	11290	F05	10	GFP	E01	AR_20230411_HAP1_cancer_41clones_pooled_cpdplate_2313012_plate1	1.62822e-08	1.67168
CSDE1	CSDE1_Intron4_1	Z112519600	Granularity_9_cytoplasm	2.53292e-34	3.04708	12.816	6.21764	4.20599	5.66155	140	11290	F05	10	GFP	B02	AR_20230614_HAP1_cancer_41clones_pooled_cpdplate_cpdplate_2313010_plate1	2.24719e-27	1.52079
CSDE1	CSDE1_Intron4_1	Z118333198	Granularity_14_cell	3.12244e-11	7.50058	9.4786	12.8283	1.26372	2.55277	129	11290	F05	10	GFP	G10	AR_20230614_HAP1_cancer_41clones_pooled_cpdplate_cpdplate_2313010_plate2	0.00027702	3.21802
CSDE1	CSDE1_Intron4_1	Z118333198	Granularity_14_nucleus	1.87171e-10	5.51387	7.60184	10.2014	1.37867	2.44717	129	11290	F05	10	GFP	G10	AR_20230614_HAP1_cancer_41clones_pooled_cpdplate_cpdplate_2313010_plate2	0.00166056	2.543
CSDE1	CSDE1_Intron4_1	Z145080428	Granularity_12_cell	4.89048e-13	4.17381	6.66045	7.00495	1.59577	2.58988	125	11290	F05	10	GFP	D07	AR_20230528_HAP1_cancer_41clones_pooled_cpdplate_2313011_plate2	4.33879e-06	1.95557
CSDE1	CSDE1_Intron4_1	Z1502743270	Granularity_8_cytoplasm	1.84723e-16	2.97745	16.3263	9.23523	5.4833	6.41694	79	11290	F05	10	GFP	D09	AR_20230415_HAP1_cancer_41clones_pooled_cpdplate_2313004_plate2	1.63884e-09	1.68974
CSDE1	CSDE1_Intron4_1	Z1502743270	Granularity_8_nucleus	8.25337e-21	3.04532	11.0211	5.15459	3.61904	4.31718	79	11290	F05	10	GFP	D09	AR_20230415_HAP1_cancer_41clones_pooled_cpdplate_2313004_plate2	7.32231e-14	1.71457
CSDE1	CSDE1_Intron4_1	Z15729527	Granularity_11_nucleus	1.63809e-14	3.17245	6.45101	4.42451	2.03344	2.90276	86	11290	F05	10	GFP	F05	AR_20230614_HAP1_cancer_41clones_pooled_cpdplate_cpdplate_2313010_plate1	1.4533e-07	1.52185
CSDE1	CSDE1_Intron4_1	Z169506738	Granularity_9_cytoplasm	5.77702e-26	4.16778	17.5296	6.77981	4.20599	5.66155	71	11290	F05	10	GFP	G09	AR_20230528_HAP1_cancer_41clones_pooled_cpdplate_2313011_plate2	5.12532e-19	2.35336
CSDE1	CSDE1_Intron4_1	Z169506738	Granularity_9_nucleus	5.14042e-17	3.12897	9.97096	5.1709	3.18666	4.1035	71	11290	F05	10	GFP	G09	AR_20230528_HAP1_cancer_41clones_pooled_cpdplate_2313011_plate2	4.56053e-10	1.6533
CSDE1	CSDE1_Intron4_1	Z200424510	Granularity_10_nucleus	2.98733e-10	3.39379	8.8411	6.60313	2.60508	3.56476	63	11290	F05	10	GFP	B03	AR_20230406_HAP1_cancer_41clones_pooled_cpdplate_2313007_plate1	0.00265033	1.74935
CSDE1	CSDE1_Intron4_1	Z285915188	Granularity_8_cytoplasm	7.14375e-14	2.85448	15.652	9.20171	5.4833	6.41694	71	11290	F05	10	GFP	G12	AR_20230614_HAP1_cancer_41clones_pooled_cpdplate_cpdplate_2313010_plate2	6.33787e-07	1.58466
CSDE1	CSDE1_Intron4_1	Z353719386	Granularity_12_cell	1.68712e-10	3.90781	6.23597	7.44352	1.59577	2.58988	125	11290	F05	10	GFP	H05	AR_20230614_HAP1_cancer_41clones_pooled_cpdplate_cpdplate_2313010_plate1	0.0014968	1.79167
CSDE1	CSDE1_Intron4_1	Z353719386	Granularity_12_nucleus	6.08231e-10	3.49526	5.7057	6.77983	1.63241	2.55247	125	11290	F05	10	GFP	H05	AR_20230614_HAP1_cancer_41clones_pooled_cpdplate_cpdplate_2313010_plate1	0.00539617	1.59582
CSDE1	CSDE1_Intron4_1	Z381021520	Granularity_12_cell	1.84759e-09	4.21538	6.72678	10.4163	1.59577	2.58988	167	11290	F05	10	GFP	B04	AR_20230407_HAP1_cancer_41clones_pooled_cpdplate_2313008_plate1	0.0163917	1.98118
CSDE1	CSDE1_Intron4_1	Z381021520	Granularity_12_nucleus	2.86793e-09	3.83059	6.2531	9.50566	1.63241	2.55247	167	11290	F05	10	GFP	B04	AR_20230407_HAP1_cancer_41clones_pooled_cpdplate_2313008_plate1	0.025444	1.81028
CSDE1	CSDE1_Intron4_1	Z4309255969	Granularity_10_nucleus	1.91255e-17	3.26723	8.51141	7.15998	2.60508	3.56476	140	11290	F05	1	GFP	D11	AR_20230411_HAP1_cancer_41clones_pooled_cpdplate_2313012_plate2	1.69679e-10	1.65686
CSDE1	CSDE1_Intron4_1	Z48856076	Granularity_8_nucleus	5.97133e-11	3.04119	11.0062	6.91175	3.61904	4.31718	57	11290	F05	10	GFP	E09	AR_20230614_HAP1_cancer_41clones_pooled_cpdplate_cpdplate_2313010_plate2	0.000529771	1.7111
CSDE1	CSDE1_Intron4_1	Z56765307	Granularity_12_cell	1.50457e-18	3.75716	5.99557	5.67484	1.59577	2.58988	165	11290	F05	10	GFP	G02	AR_20230411_HAP1_cancer_41clones_pooled_cpdplate_2313012_plate1	1.33484e-11	1.69885
CSDE1	CSDE1_Intron4_1	Z56765307	Granularity_12_nucleus	1.82778e-17	3.48592	5.69047	5.45303	1.63241	2.55247	165	11290	F05	10	GFP	G02	AR_20230411_HAP1_cancer_41clones_pooled_cpdplate_2313012_plate1	1.62159e-10	1.58985
CSDE1	CSDE1_Intron4_1	Z57009915	Granularity_11_cell	5.96437e-10	4.70744	9.80297	9.6347	2.08244	2.98606	78	11290	F05	10	GFP	H03	AR_20230614_HAP1_cancer_41clones_pooled_cpdplate_cpdplate_2313010_plate1	0.00529154	2.58552
CSDE1	CSDE1_Intron4_1	Z57931298	Granularity_9_cytoplasm	3.91532e-12	3.21425	13.5191	11.2462	4.20599	5.66155	93	11290	F05	10	GFP	H03	AR_20230411_HAP1_cancer_41clones_pooled_cpdplate_2313012_plate1	3.47363e-05	1.64497
CSDE1	CSDE1_Intron4_1	Z57989127	Granularity_11_cell	3.74564e-10	3.18972	6.6424	6.09386	2.08244	2.98606	89	11290	F05	10	GFP	B10	AR_20230407_HAP1_cancer_41clones_pooled_cpdplate_2313008_plate2	0.0033231	1.52708
CSDE1	CSDE1_Intron4_1	Z57989127	Granularity_12_cell	3.87183e-11	3.64115	5.81044	5.26659	1.59577	2.58988	89	11290	F05	10	GFP	B10	AR_20230407_HAP1_cancer_41clones_pooled_cpdplate_2313008_plate2	0.000343506	1.62736
CSDE1	CSDE1_Intron4_1	Z57989127	Granularity_12_nucleus	1.4708e-11	4.40904	7.19737	6.76925	1.63241	2.55247	89	11290	F05	10	GFP	B10	AR_20230407_HAP1_cancer_41clones_pooled_cpdplate_2313008_plate2	0.000130488	2.18022
CSDE1	CSDE1_Intron4_1	Z651431686	Granularity_10_cell	7.56389e-11	3.05313	8.79145	6.5583	2.87949	3.90997	72	11290	F05	10	GFP	F03	AR_20230415_HAP1_cancer_41clones_pooled_cpdplate_2313004_plate1	0.000671062	1.51202
CSDE1	CSDE1_Intron4_1	Z651431686	Granularity_10_nucleus	3.40186e-11	3.20938	8.36069	6.23247	2.60508	3.56476	72	11290	F05	10	GFP	F03	AR_20230415_HAP1_cancer_41clones_pooled_cpdplate_2313004_plate1	0.00030181	1.61458
CSDE1	CSDE1_Intron4_1	Z653593406	Granularity_10_cell	9.86625e-11	3.78759	10.9063	9.38777	2.87949	3.90997	77	11290	F05	0.1	GFP	B12	AR_20230408_HAP1_cancer_41clones_pooled_cpdplate_2313009_plate2	0.000875325	2.05291
CSDE1	CSDE1_Intron4_1	Z653593406	Granularity_10_cytoplasm	6.42883e-11	3.99753	11.749	10.1714	2.93906	4.09156	77	11290	F05	0.1	GFP	B12	AR_20230408_HAP1_cancer_41clones_pooled_cpdplate_2313009_plate2	0.00057036	2.1532
CSDE1	CSDE1_Intron4_1	Z90122035	Granularity_11_cell	3.18818e-18	3.8492	8.01573	7.50876	2.08244	2.98606	157	11290	F05	10	GFP	D12	AR_20230528_HAP1_cancer_41clones_pooled_cpdplate_2313011_plate2	2.82852e-11	1.98699
CSDE1	CSDE1_Intron4_1	Z955344722	Granularity_13_cytoplasm	2.99451e-12	4.41157	5.91189	7.2737	1.34009	2.38929	147	11290	F05	10	GFP	D05	AR_20230413_HAP1_cancer_41clones_pooled_cpdplate_2313002_plate1	2.6567e-05	1.91345
CSDE1	CSDE1_Intron4_1	Z95593091	Granularity_12_cell	7.73318e-21	3.52044	5.61781	3.1383	1.59577	2.58988	91	11290	F05	10	GFP	A01	AR_20230413_HAP1_cancer_41clones_pooled_cpdplate_2313002_plate1	6.8608e-14	1.55299
CSDE1	CSDE1_Intron4_1	Z96092048	Granularity_8_cytoplasm	2.17849e-13	4.05456	22.2324	12.8411	5.4833	6.41694	55	11290	F05	1	GFP	H12	AR_20230416_HAP1_cancer_41clones_pooled_cpdplate_2313006_plate2	1.93273e-06	2.61013
CSDE1	CSDE1_Intron4_1	Z971125336	Granularity_12_cell	1.53515e-11	3.68228	5.87608	8.06233	1.59577	2.58988	184	11290	F05	10	GFP	B12	AR_20230407_HAP1_cancer_41clones_pooled_cpdplate_2313008_plate2	0.000136197	1.65271
CTNNB1	CTNNB1_Intron4_1	Cediranib	Granularity_8_cytoplasm	2.94481e-41	5.84733	5.79264	1.36173	0.990645	2.22601	70	17037	F01	10	GFP	E05	AR_20230404_HAP1_cancer_41clones_pooled_cpdplate_2313005_plate1	2.61261e-34	2.15722
CTNNB1	CTNNB1_Intron4_1	Cediranib	Granularity_8_nucleus	7.26496e-25	7.66995	3.28774	1.50009	0.428652	1.20933	70	17037	F01	10	GFP	E05	AR_20230404_HAP1_cancer_41clones_pooled_cpdplate_2313005_plate1	6.4454e-18	2.3642
CTNNB1	CTNNB1_Intron4_1	Cediranib	Granularity_9_cytoplasm	9.53791e-41	7.24739	6.786	1.68009	0.936337	2.16389	70	17037	F01	10	GFP	E05	AR_20230404_HAP1_cancer_41clones_pooled_cpdplate_2313005_plate1	8.46194e-34	2.70331
CTNNB1	CTNNB1_Intron4_1	Cediranib	Granularity_9_nucleus	3.88535e-28	11.1054	4.80103	2.00296	0.432313	1.24362	70	17037	F01	10	GFP	E05	AR_20230404_HAP1_cancer_41clones_pooled_cpdplate_2313005_plate1	3.44705e-21	3.51291
CTNNB1	CTNNB1_Intron4_1	Clofarabine	Intensity_IntegratedIntensity_cell	4.06239e-25	1.59894	45.238	20.4511	28.2925	11.0686	206	17037	F01	20	GFP	F12	AR_20230528_HAP1_cancer_41clones_pooled_cpdplate_2313011_plate2	3.60411e-18	1.53095
CTNNB1	CTNNB1_Intron4_1	DMSO	Granularity_11_cell	3.8589e-19	5.4118	3.31164	2.0646	0.61193	1.34729	81	17037	F01	0	GFP	B09	AR_20230414_HAP1_cancer_41clones_pooled_cpdplate_2313003_plate2	3.42358e-12	2.00381
CTNNB1	CTNNB1_Intron4_1	DMSO	Granularity_11_nucleus	2.87041e-20	8.15519	3.03973	1.94011	0.372736	1.0343	81	17037	F01	0	GFP	B09	AR_20230414_HAP1_cancer_41clones_pooled_cpdplate_2313003_plate2	2.5466e-13	2.57855
CTNNB1	CTNNB1_Intron4_1	DMSO	Granularity_12_cell	3.47295e-09	5.93435	3.33348	3.29694	0.561726	1.29362	66	17037	F01	0	GFP	F04	AR_20230414_HAP1_cancer_41clones_pooled_cpdplate_2313003_plate1	0.0308117	2.14264
CTNNB1	CTNNB1_Intron4_1	DMSO	Granularity_13_cytoplasm	1.79863e-10	5.266	3.7552	3.27057	0.713103	1.63404	66	17037	F01	0	GFP	F04	AR_20230414_HAP1_cancer_41clones_pooled_cpdplate_2313003_plate1	0.00159573	1.8617
CTNNB1	CTNNB1_Intron4_1	DMSO	Granularity_9_cytoplasm	1.05814e-10	6.41253	6.00429	6.13999	0.936337	2.16389	81	17037	F01	0	GFP	B09	AR_20230414_HAP1_cancer_41clones_pooled_cpdplate_2313003_plate2	0.000938776	2.34206
CTNNB1	CTNNB1_Intron4_1	DMSO	Granularity_9_nucleus	4.67409e-10	7.66052	3.31175	3.6525	0.432313	1.24362	81	17037	F01	0	GFP	B09	AR_20230414_HAP1_cancer_41clones_pooled_cpdplate_2313003_plate2	0.00414681	2.31536
CTNNB1	CTNNB1_Intron4_1	Ethinyl Estradiol	Granularity_12_cell	3.93536e-18	5.08567	2.85675	2.16749	0.561726	1.29362	101	17037	F01	9.99913	GFP	G11	AR_20230414_HAP1_cancer_41clones_pooled_cpdplate_2313003_plate2	3.49141e-11	1.77412
CTNNB1	CTNNB1_Intron4_1	Hydroxyurea	Granularity_10_cell	9.0159e-14	4.82314	3.43428	4.25921	0.712042	1.63066	163	17037	F01	20	GFP	E08	AR_20230404_HAP1_cancer_41clones_pooled_cpdplate_2313005_plate2	7.99882e-07	1.66941
CTNNB1	CTNNB1_Intron4_1	Hydroxyurea	Granularity_10_cytoplasm	8.39478e-14	4.69916	4.03394	4.96085	0.858439	1.95806	163	17037	F01	20	GFP	E08	AR_20230404_HAP1_cancer_41clones_pooled_cpdplate_2313005_plate2	7.44777e-07	1.62176
CTNNB1	CTNNB1_Intron4_1	Ivermectin	Granularity_14_cell	1.94899e-24	7.31292	3.81919	4.11911	0.522253	1.30431	211	17037	F01	10	GFP	A12	AR_20230415_HAP1_cancer_41clones_pooled_cpdplate_2313004_plate2	1.72912e-17	2.52772
CTNNB1	CTNNB1_Intron4_1	Ivermectin	Granularity_14_nucleus	2.65581e-21	7.96174	2.65092	3.17545	0.332957	1.04737	211	17037	F01	10	GFP	A12	AR_20230415_HAP1_cancer_41clones_pooled_cpdplate_2313004_plate2	2.35621e-14	2.21312
CTNNB1	CTNNB1_Intron4_1	Perifosine	Intensity_IntegratedIntensity_cell	9.64488e-10	1.60834	45.5038	20.9066	28.2925	11.0686	73	17037	F01	20	GFP	A03	AR_20230416_HAP1_cancer_41clones_pooled_cpdplate_2313006_plate1	0.00855685	1.55497
CTNNB1	CTNNB1_Intron4_1	Perifosine	Intensity_IntegratedIntensity_cytoplasm	4.30503e-09	1.76276	33.1578	18.351	18.8102	9.03941	73	17037	F01	20	GFP	A03	AR_20230416_HAP1_cancer_41clones_pooled_cpdplate_2313006_plate1	0.0381938	1.58723
CTNNB1	CTNNB1_Intron4_1	Pralatrexate	Granularity_12_cell	2.4942e-11	10.2117	5.73617	6.15377	0.561726	1.29362	84	17037	F01	20	GFP	E11	AR_20230411_HAP1_cancer_41clones_pooled_cpdplate_2313012_plate2	0.000221283	3.99998
CTNNB1	CTNNB1_Intron4_1	Primidone	Granularity_10_cell	1.33036e-26	5.574	3.96892	2.98295	0.712042	1.63066	146	17037	F01	10	GFP	A12	AR_20230413_HAP1_cancer_41clones_pooled_cpdplate_2313002_plate2	1.18028e-19	1.99727
CTNNB1	CTNNB1_Intron4_1	Primidone	Granularity_10_cytoplasm	1.90464e-25	4.88971	4.19751	3.16358	0.858439	1.95806	146	17037	F01	10	GFP	A12	AR_20230413_HAP1_cancer_41clones_pooled_cpdplate_2313002_plate2	1.68978e-18	1.7053
CTNNB1	CTNNB1_Intron4_1	Primidone	Granularity_10_nucleus	4.83939e-25	8.54571	3.50602	2.96935	0.410266	1.15843	146	17037	F01	10	GFP	A12	AR_20230413_HAP1_cancer_41clones_pooled_cpdplate_2313002_plate2	4.29346e-18	2.67237
CTNNB1	CTNNB1_Intron4_1	Primidone	Granularity_9_nucleus	6.62292e-19	5.94771	2.57128	2.51813	0.432313	1.24362	146	17037	F01	10	GFP	A12	AR_20230413_HAP1_cancer_41clones_pooled_cpdplate_2313002_plate2	5.87579e-12	1.71995
CTNNB1	CTNNB1_Intron4_1	Regorafenib	Granularity_10_cell	3.67838e-12	7.37917	5.25428	5.16419	0.712042	1.63066	85	17037	F01	20	GFP	H10	AR_20230404_HAP1_cancer_41clones_pooled_cpdplate_2313005_plate2	3.26343e-05	2.78552
CTNNB1	CTNNB1_Intron4_1	Regorafenib	Granularity_10_cytoplasm	5.22646e-12	6.99324	6.00327	5.90468	0.858439	1.95806	85	17037	F01	20	GFP	H10	AR_20230404_HAP1_cancer_41clones_pooled_cpdplate_2313005_plate2	4.63686e-05	2.62751
CTNNB1	CTNNB1_Intron4_1	Regorafenib	Granularity_10_nucleus	9.34294e-10	8.50489	3.48927	4.11673	0.410266	1.15843	85	17037	F01	20	GFP	H10	AR_20230404_HAP1_cancer_41clones_pooled_cpdplate_2313005_plate2	0.00828897	2.65791
CTNNB1	CTNNB1_Intron4_1	Regorafenib	Granularity_11_cell	7.72864e-15	5.03752	3.08261	2.41267	0.61193	1.34729	85	17037	F01	20	GFP	H10	AR_20230404_HAP1_cancer_41clones_pooled_cpdplate_2313005_plate2	6.85678e-08	1.83381
CTNNB1	CTNNB1_Intron4_1	Regorafenib	Granularity_11_nucleus	1.93483e-10	6.13226	2.28572	2.43433	0.372736	1.0343	85	17037	F01	20	GFP	H10	AR_20230404_HAP1_cancer_41clones_pooled_cpdplate_2313005_plate2	0.00171656	1.84954
CTNNB1	CTNNB1_Intron4_1	Tacrolimus	Granularity_9_nucleus	2.57449e-13	5.48038	2.36924	1.83033	0.432313	1.24362	72	17037	F01	20	GFP	B01	AR_20230416_HAP1_cancer_41clones_pooled_cpdplate_2313006_plate1	2.28407e-06	1.55749
CTNNB1	CTNNB1_Intron4_1	Topotecan hydrochloride hydrate	Granularity_7_cytoplasm	1.78448e-17	5.33891	5.71686	4.01634	1.07079	2.19385	86	17037	F01	20	GFP	D12	AR_20230416_HAP1_cancer_41clones_pooled_cpdplate_2313006_plate2	1.58318e-10	2.11777
CTNNB1	CTNNB1_Intron4_1	Topotecan hydrochloride hydrate	Granularity_7_nucleus	7.88915e-14	6.64765	2.9729	2.6258	0.44721	1.27614	86	17037	F01	20	GFP	D12	AR_20230416_HAP1_cancer_41clones_pooled_cpdplate_2313006_plate2	6.99918e-07	1.97916
CTNNB1	CTNNB1_Intron4_1	Topotecan hydrochloride hydrate	Granularity_9_nucleus	3.029e-17	6.76977	2.92666	2.17961	0.432313	1.24362	86	17037	F01	20	GFP	D12	AR_20230416_HAP1_cancer_41clones_pooled_cpdplate_2313006_plate2	2.6873e-10	2.00572
CTNNB1	CTNNB1_Intron4_1	Topotecan hydrochloride hydrate	Intensity_IntegratedIntensity_nucleus	2.26269e-20	1.68524	15.9918	4.94426	9.48934	3.27779	86	17037	F01	20	GFP	D12	AR_20230416_HAP1_cancer_41clones_pooled_cpdplate_2313006_plate2	2.00743e-13	1.9838
CTNNB1	CTNNB1_Intron4_1	Z1004153808	Granularity_14_cell	1.63642e-21	7.93872	4.14602	3.55236	0.522253	1.30431	128	17037	F01	1	GFP	G02	AR_20230407_HAP1_cancer_41clones_pooled_cpdplate_2313008_plate1	1.45182e-14	2.7783
CTNNB1	CTNNB1_Intron4_1	Z1004153808	Granularity_14_nucleus	5.72398e-16	6.862	2.28475	2.37799	0.332957	1.04737	128	17037	F01	1	GFP	G02	AR_20230407_HAP1_cancer_41clones_pooled_cpdplate_2313008_plate1	5.07826e-09	1.86351
CTNNB1	CTNNB1_Intron4_1	Z1039558158	Granularity_12_nucleus	4.39543e-18	6.28475	2.13633	1.54957	0.339922	1.00191	89	17037	F01	1	GFP	B02	AR_20230404_HAP1_cancer_41clones_pooled_cpdplate_2313005_plate1	3.89958e-11	1.79297
CTNNB1	CTNNB1_Intron4_1	Z112519600	Granularity_12_cell	2.72851e-11	4.71302	2.64742	2.42776	0.561726	1.29362	81	17037	F01	10	GFP	B02	AR_20230614_HAP1_cancer_41clones_pooled_cpdplate_cpdplate_2313010_plate1	0.000242071	1.6123
CTNNB1	CTNNB1_Intron4_1	Z1279296323	Granularity_13_cytoplasm	7.64664e-16	8.54516	6.09358	6.49354	0.713103	1.63404	125	17037	F01	10	GFP	E03	AR_20230413_HAP1_cancer_41clones_pooled_cpdplate_2313002_plate1	6.78403e-09	3.29275
CTNNB1	CTNNB1_Intron4_1	Z1279296323	Granularity_13_nucleus	2.18909e-12	6.86524	2.60783	3.1929	0.37986	1.05745	125	17037	F01	10	GFP	E03	AR_20230413_HAP1_cancer_41clones_pooled_cpdplate_2313002_plate1	1.94214e-05	2.10693
CTNNB1	CTNNB1_Intron4_1	Z146937332	Granularity_13_nucleus	2.86363e-11	5.38722	2.04639	2.48597	0.37986	1.05745	120	17037	F01	10	GFP	H06	AR_20230407_HAP1_cancer_41clones_pooled_cpdplate_2313008_plate1	0.000254059	1.57599
CTNNB1	CTNNB1_Intron4_1	Z167156362	Granularity_10_cell	8.14139e-16	4.74044	3.37539	3.02938	0.712042	1.63066	114	17037	F01	10	GFP	E12	AR_20230417_HAP1_cancer_41clones_pooled_cpdplate_2313001_plate2	7.22296e-09	1.63329
CTNNB1	CTNNB1_Intron4_1	Z167156362	Granularity_10_cytoplasm	6.35431e-15	4.8371	4.15236	3.90752	0.858439	1.95806	114	17037	F01	10	GFP	E12	AR_20230417_HAP1_cancer_41clones_pooled_cpdplate_2313001_plate2	5.63748e-08	1.68223
CTNNB1	CTNNB1_Intron4_1	Z1695756159	Granularity_14_cell	8.62904e-16	4.95155	2.58596	3.02315	0.522253	1.30431	170	17037	F01	10	GFP	B12	AR_20230415_HAP1_cancer_41clones_pooled_cpdplate_2313004_plate2	7.6556e-09	1.58222
CTNNB1	CTNNB1_Intron4_1	Z219114644	Granularity_10_cell	2.81605e-12	5.1002	3.63156	3.42207	0.712042	1.63066	90	17037	F01	0.1	GFP	B03	AR_20230408_HAP1_cancer_41clones_pooled_cpdplate_2313009_plate1	2.49838e-05	1.79039
CTNNB1	CTNNB1_Intron4_1	Z219114644	Granularity_10_cytoplasm	1.34066e-12	4.82359	4.14076	3.77411	0.858439	1.95806	90	17037	F01	0.1	GFP	B03	AR_20230408_HAP1_cancer_41clones_pooled_cpdplate_2313009_plate1	1.18942e-05	1.67631
CTNNB1	CTNNB1_Intron4_1	Z2241092263	Granularity_9_cytoplasm	5.4188e-34	5.14934	4.82152	3.44709	0.936337	2.16389	181	17037	F01	10	GFP	A05	AR_20230411_HAP1_cancer_41clones_pooled_cpdplate_2313012_plate1	4.80751e-27	1.79546
CTNNB1	CTNNB1_Intron4_1	Z2241092263	Granularity_9_nucleus	5.38989e-32	6.00869	2.59764	2.01197	0.432313	1.24362	181	17037	F01	10	GFP	A05	AR_20230411_HAP1_cancer_41clones_pooled_cpdplate_2313012_plate1	4.78186e-25	1.74115
CTNNB1	CTNNB1_Intron4_1	Z26827477	Granularity_10_cell	2.76424e-14	4.68743	3.33764	2.16988	0.712042	1.63066	65	17037	F01	10	GFP	F02	AR_20230528_HAP1_cancer_41clones_pooled_cpdplate_2313011_plate1	2.45241e-07	1.61014
CTNNB1	CTNNB1_Intron4_1	Z26827477	Granularity_10_cytoplasm	5.95096e-15	4.64104	3.98405	2.48417	0.858439	1.95806	65	17037	F01	10	GFP	F02	AR_20230528_HAP1_cancer_41clones_pooled_cpdplate_2313011_plate1	5.27964e-08	1.59628
CTNNB1	CTNNB1_Intron4_1	Z26827477	Granularity_11_cell	4.88424e-15	7.89046	4.82841	3.33425	0.61193	1.34729	65	17037	F01	10	GFP	F02	AR_20230528_HAP1_cancer_41clones_pooled_cpdplate_2313011_plate1	4.33326e-08	3.12959
CTNNB1	CTNNB1_Intron4_1	Z26827477	Granularity_11_nucleus	2.24466e-12	8.58064	3.19831	2.63111	0.372736	1.0343	65	17037	F01	10	GFP	F02	AR_20230528_HAP1_cancer_41clones_pooled_cpdplate_2313011_plate1	1.99145e-05	2.73187
CTNNB1	CTNNB1_Intron4_1	Z26827477	Granularity_12_cell	1.11408e-10	6.47341	3.63628	3.22122	0.561726	1.29362	65	17037	F01	10	GFP	F02	AR_20230528_HAP1_cancer_41clones_pooled_cpdplate_2313011_plate1	0.000988403	2.37671
CTNNB1	CTNNB1_Intron4_1	Z26827477	Granularity_12_nucleus	2.19671e-10	8.05254	2.73724	2.56746	0.339922	1.00191	65	17037	F01	10	GFP	F02	AR_20230528_HAP1_cancer_41clones_pooled_cpdplate_2313011_plate1	0.0019489	2.39274
CTNNB1	CTNNB1_Intron4_1	Z297660386	Granularity_7_cytoplasm	5.92293e-26	4.27351	4.57604	3.62488	1.07079	2.19385	169	17037	F01	10	GFP	H07	AR_20230408_HAP1_cancer_41clones_pooled_cpdplate_2313009_plate2	5.25477e-19	1.59776
CTNNB1	CTNNB1_Intron4_1	Z297660386	Granularity_7_nucleus	9.62666e-22	5.53175	2.47386	2.37823	0.44721	1.27614	169	17037	F01	10	GFP	H07	AR_20230408_HAP1_cancer_41clones_pooled_cpdplate_2313009_plate2	8.54068e-15	1.5881
CTNNB1	CTNNB1_Intron4_1	Z356293308	Granularity_7_cytoplasm	3.37203e-20	6.44917	6.90572	5.56276	1.07079	2.19385	115	17037	F01	10	GFP	D07	AR_20230614_HAP1_cancer_41clones_pooled_cpdplate_cpdplate_2313010_plate2	2.99163e-13	2.65968
CTNNB1	CTNNB1_Intron4_1	Z356293308	Granularity_7_nucleus	3.17679e-17	9.24463	4.13429	3.96346	0.44721	1.27614	115	17037	F01	10	GFP	D07	AR_20230614_HAP1_cancer_41clones_pooled_cpdplate_cpdplate_2313010_plate2	2.81842e-10	2.88924
CTNNB1	CTNNB1_Intron4_1	Z356293308	Granularity_9_nucleus	1.45525e-13	5.86497	2.5355	2.68603	0.432313	1.24362	115	17037	F01	10	GFP	D07	AR_20230614_HAP1_cancer_41clones_pooled_cpdplate_cpdplate_2313010_plate2	1.29109e-06	1.69119
CTNNB1	CTNNB1_Intron4_1	Z432392212	Granularity_8_nucleus	1.53352e-19	5.30799	2.27528	1.99559	0.428652	1.20933	133	17037	F01	1	GFP	H03	AR_20230407_HAP1_cancer_41clones_pooled_cpdplate_2313008_plate1	1.36052e-12	1.52699
CTNNB1	CTNNB1_Intron4_1	Z432392212	Granularity_9_cytoplasm	8.35074e-22	5.55949	5.20555	4.25519	0.936337	2.16389	133	17037	F01	1	GFP	H03	AR_20230407_HAP1_cancer_41clones_pooled_cpdplate_2313008_plate1	7.4087e-15	1.97294
CTNNB1	CTNNB1_Intron4_1	Z432392212	Granularity_9_nucleus	1.18981e-21	8.20966	3.54915	3.12336	0.432313	1.24362	133	17037	F01	1	GFP	H03	AR_20230407_HAP1_cancer_41clones_pooled_cpdplate_2313008_plate1	1.05559e-14	2.50626
CTNNB1	CTNNB1_Intron4_1	Z56782864	Granularity_12_cell	1.1809e-12	5.18474	2.9124	3.43114	0.561726	1.29362	132	17037	F01	10	GFP	G09	AR_20230411_HAP1_cancer_41clones_pooled_cpdplate_2313012_plate2	1.04769e-05	1.81713
CTNNB1	CTNNB1_Intron4_1	Z56797465	Granularity_13_nucleus	4.56881e-19	6.16967	2.34361	1.97986	0.37986	1.05745	117	17037	F01	1	GFP	C01	AR_20230415_HAP1_cancer_41clones_pooled_cpdplate_2313004_plate1	4.05341e-12	1.85706
CTNNB1	CTNNB1_Intron4_1	Z57719657	Granularity_13_cytoplasm	8.45067e-15	5.53626	3.94792	4.31917	0.713103	1.63404	136	17037	F01	10	GFP	H11	AR_20230408_HAP1_cancer_41clones_pooled_cpdplate_2313009_plate2	7.49735e-08	1.97965
CTNNB1	CTNNB1_Intron4_1	Z57841137	Granularity_11_cell	1.9437e-12	4.72485	2.89128	3.16006	0.61193	1.34729	119	17037	F01	1	GFP	F12	AR_20230415_HAP1_cancer_41clones_pooled_cpdplate_2313004_plate2	1.72443e-05	1.6918
CTNNB1	CTNNB1_Intron4_1	Z62697799	Granularity_13_cytoplasm	3.73555e-15	8.42739	6.00959	4.31012	0.713103	1.63404	68	17037	F01	10	GFP	C04	AR_20230614_HAP1_cancer_41clones_pooled_cpdplate_cpdplate_2313010_plate1	3.31414e-08	3.24135
CTNNB1	CTNNB1_Intron4_1	Z62697799	Granularity_13_nucleus	1.05187e-12	13.5164	5.13435	4.47808	0.37986	1.05745	68	17037	F01	10	GFP	C04	AR_20230614_HAP1_cancer_41clones_pooled_cpdplate_cpdplate_2313010_plate1	9.33207e-06	4.49619
CTNNB1	CTNNB1_Intron4_1	Z62697799	Granularity_7_cytoplasm	2.17431e-11	5.63667	6.03569	5.10168	1.07079	2.19385	68	17037	F01	10	GFP	C04	AR_20230614_HAP1_cancer_41clones_pooled_cpdplate_cpdplate_2313010_plate1	0.000192903	2.2631
CTNNB1	CTNNB1_Intron4_1	Z62697799	Granularity_7_nucleus	1.75547e-09	5.67337	2.53719	2.4742	0.44721	1.27614	68	17037	F01	10	GFP	C04	AR_20230614_HAP1_cancer_41clones_pooled_cpdplate_cpdplate_2313010_plate1	0.0155744	1.63773
CTNNB1	CTNNB1_Intron4_1	Z88266857	Granularity_14_cell	1.83901e-18	5.66	2.95595	3.9144	0.522253	1.30431	236	17037	F01	0.1	GFP	C05	AR_20230408_HAP1_cancer_41clones_pooled_cpdplate_2313009_plate1	1.63156e-11	1.86589
CTNNB1	CTNNB1_Intron4_1	Z88266857	Granularity_14_nucleus	3.14784e-17	6.80272	2.26501	3.24789	0.332957	1.04737	236	17037	F01	0.1	GFP	C05	AR_20230408_HAP1_cancer_41clones_pooled_cpdplate_2313009_plate1	2.79274e-10	1.84467
CUL1	CUL1_Intron10_1	Etoposide	Intensity_IntegratedIntensity_cell	1.38246e-11	1.71848	61.6856	23.3244	35.8954	12.9002	58	11005	D06	20	GFP	C12	AR_20230404_HAP1_cancer_41clones_pooled_cpdplate_2313005_plate2	0.000122651	1.99921
CUL1	CUL1_Intron10_1	Etoposide	Intensity_IntegratedIntensity_cytoplasm	4.86165e-11	1.87123	39.0842	17.1275	20.8869	10.0488	58	11005	D06	20	GFP	C12	AR_20230404_HAP1_cancer_41clones_pooled_cpdplate_2313005_plate2	0.000431321	1.81089
CUL1	CUL1_Intron10_1	Lenalidomide	Granularity_14_cell	2.72843e-14	5.0082	4.22754	2.95686	0.844123	1.81814	70	11005	D06	4.1665	GFP	D11	AR_20230404_HAP1_cancer_41clones_pooled_cpdplate_2313005_plate2	2.42064e-07	1.86092
CUL1	CUL1_Intron10_1	Lenalidomide	Granularity_14_nucleus	9.15528e-14	4.97596	4.21001	3.03175	0.84607	1.90014	70	11005	D06	4.1665	GFP	D11	AR_20230404_HAP1_cancer_41clones_pooled_cpdplate_2313005_plate2	8.12248e-07	1.77036
CUL1	CUL1_Intron10_1	MG-132	RadialDistribution_MeanFrac_2of4_cell	2.12617e-09	1.12521	1.11355	0.199921	0.989639	0.069583	111	11005	D06	10	GFP	E03	AR_20230614_HAP1_cancer_41clones_pooled_cpdplate_cpdplate_2313010_plate1	0.0188632	1.78078
CUL1	CUL1_Intron10_1	Mithramycin A	Intensity_IntegratedIntensity_nucleus	1.02877e-09	1.40779	21.2468	8.25147	15.0923	3.96589	85	11005	D06	10	GFP	H07	AR_20230404_HAP1_cancer_41clones_pooled_cpdplate_2313005_plate2	0.00912717	1.55184
CUL1	CUL1_Intron10_1	Perifosine	Granularity_3_cell	2.72579e-09	3.46587	1.93227	2.22366	0.557514	0.870162	110	11005	D06	20	GFP	A03	AR_20230416_HAP1_cancer_41clones_pooled_cpdplate_2313006_plate1	0.024183	1.57989
CUL1	CUL1_Intron10_1	Z104341224	RadialDistribution_MeanFrac_2of4_cell	3.94011e-13	0.866476	0.857498	0.165927	0.989639	0.069583	108	11005	D06	10	GFP	C09	AR_20230406_HAP1_cancer_41clones_pooled_cpdplate_2313007_plate2	3.49563e-06	-1.89904
CUL1	CUL1_Intron10_1	Z104341224	RadialDistribution_MeanFrac_3of4_cell	1.57483e-11	0.933854	0.940316	0.0916897	1.00692	0.0418463	108	11005	D06	10	GFP	C09	AR_20230406_HAP1_cancer_41clones_pooled_cpdplate_2313007_plate2	0.000139717	-1.59162
CUL1	CUL1_Intron10_1	Z165126096	Granularity_13_nucleus	7.06198e-10	4.47624	3.51405	2.81086	0.785047	1.76604	58	11005	D06	10	GFP	F04	AR_20230417_HAP1_cancer_41clones_pooled_cpdplate_2313001_plate1	0.00626533	1.54527
CUL1	CUL1_Intron10_1	Z277978040	RadialDistribution_RadialCV_4of4_cell	2.26683e-09	2.17225	0.173754	0.153976	0.0799879	0.0576102	114	11005	D06	10	GFP	A04	AR_20230411_HAP1_cancer_41clones_pooled_cpdplate_2313012_plate1	0.0201111	1.6276
CUL1	CUL1_Intron10_1	Z449817166	Intensity_LowerQuartileIntensity_cell	9.36888e-18	0.811558	0.00827484	0.00221381	0.0101962	0.00119662	132	11005	D06	1	GFP	H02	AR_20230528_HAP1_cancer_41clones_pooled_cpdplate_2313011_plate1	8.31199e-11	-1.60569
CUL1	CUL1_Intron10_1	Z449817166	Intensity_MedianIntensity_cell	9.93247e-16	0.82019	0.00893936	0.00246051	0.0108991	0.00117793	132	11005	D06	1	GFP	H02	AR_20230528_HAP1_cancer_41clones_pooled_cpdplate_2313011_plate1	8.812e-09	-1.66375
CUL3	CUL3_ENST00000264414_Intron6_Frame1_sgRNA01	Azacitidine	Granularity_2_cell	1.18833e-15	2.49904	3.91557	3.27275	1.56683	1.56	155	38121	B07	10	mScarlet	E01	AR_20230417_HAP1_cancer_41clones_pooled_cpdplate_2313001_plate1	1.05427e-08	1.5056
CUL3	CUL3_ENST00000264414_Intron6_Frame1_sgRNA01	Azacitidine	RadialDistribution_RadialCV_3of4_cell	2.84875e-23	2.26636	0.187372	0.110531	0.0826755	0.0633498	155	38121	B07	10	mScarlet	E01	AR_20230417_HAP1_cancer_41clones_pooled_cpdplate_2313001_plate1	2.52738e-16	1.65268
CUL3	CUL3_ENST00000264414_Intron6_Frame1_sgRNA01	Digitoxin	Intensity_MADIntensity_nucleus	3.37703e-81	1.93912	0.00294394	0.00152798	0.00151818	0.000901319	583	38121	B07	10.0002	mScarlet	D08	AR_20230414_HAP1_cancer_41clones_pooled_cpdplate_2313003_plate2	2.99607e-74	1.58186
CUL3	CUL3_ENST00000264414_Intron6_Frame1_sgRNA01	Digitoxin	Texture_Entropy_3_01_256_nucleus	1.05241e-143	1.42506	3.8135	0.793701	2.67602	0.739979	583	38121	B07	10.0002	mScarlet	D08	AR_20230414_HAP1_cancer_41clones_pooled_cpdplate_2313003_plate2	9.33687e-137	1.53717
CUL3	CUL3_ENST00000264414_Intron6_Frame1_sgRNA01	gemcitabine	Granularity_2_cytoplasm	2.28043e-10	4.44652	3.78909	5.76678	0.852146	1.52736	175	38121	B07	1	mScarlet	H09	AR_20230411_HAP1_cancer_41clones_pooled_cpdplate_2313012_plate2	0.00202317	1.92289
CUL3	CUL3_ENST00000264414_Intron6_Frame1_sgRNA01	gemcitabine	Intensity_StdIntensity_cytoplasm	8.47364e-10	3.1537	0.0156368	0.0217522	0.00495825	0.00617031	175	38121	B07	1	mScarlet	H09	AR_20230411_HAP1_cancer_41clones_pooled_cpdplate_2313012_plate2	0.00751774	1.73064
CUL3	CUL3_ENST00000264414_Intron6_Frame1_sgRNA01	gemcitabine	RadialDistribution_RadialCV_3of4_cell	4.96041e-14	2.38734	0.197375	0.184908	0.0826755	0.0633498	175	38121	B07	1	mScarlet	H09	AR_20230411_HAP1_cancer_41clones_pooled_cpdplate_2313012_plate2	4.40083e-07	1.81057
CUL3	CUL3_ENST00000264414_Intron6_Frame1_sgRNA01	Topotecan hydrochloride hydrate	Granularity_4_cell	1.10494e-09	3.86807	6.18828	6.60646	1.59984	2.52902	95	38121	B07	20	mScarlet	D12	AR_20230416_HAP1_cancer_41clones_pooled_cpdplate_2313006_plate2	0.0098029	1.81432
CUL3	CUL3_ENST00000264414_Intron6_Frame1_sgRNA01	Z56773032	Granularity_1_cell	4.39295e-21	1.60556	50.524	24.9504	31.4682	12.3368	194	38121	B07	1	mScarlet	D12	AR_20230411_HAP1_cancer_41clones_pooled_cpdplate_2313012_plate2	3.89739e-14	1.54463
CUL3	CUL3_ENST00000264414_Intron6_Frame1_sgRNA01	Z56773032	Granularity_1_nucleus	2.1192e-21	1.66184	50.4511	26.0442	30.3585	13.1295	194	38121	B07	1	mScarlet	D12	AR_20230411_HAP1_cancer_41clones_pooled_cpdplate_2313012_plate2	1.88014e-14	1.53034
CUL3	CUL3_ENST00000264414_Intron6_Frame1_sgRNA01	Z56773032	Texture_AngularSecondMoment_3_02_256_cell	5.6584e-12	2.08776	0.366969	0.36252	0.175771	0.126895	194	38121	B07	1	mScarlet	D12	AR_20230411_HAP1_cancer_41clones_pooled_cpdplate_2313012_plate2	5.02008e-05	1.50674
CUL3	CUL3_ENST00000264414_Intron6_Frame1_sgRNA01	Z56773032	Texture_DifferenceVariance_3_00_256_cell	3.7965e-11	2.05282	0.0835141	0.0850352	0.0406827	0.0248029	194	38121	B07	1	mScarlet	D12	AR_20230411_HAP1_cancer_41clones_pooled_cpdplate_2313012_plate2	0.000336822	1.72687
CUL3	CUL3_ENST00000264414_Intron6_Frame1_sgRNA01	Z56773032	Texture_DifferenceVariance_3_03_256_cytoplasm	1.06911e-10	2.14193	0.078867	0.0857138	0.0368206	0.0243784	194	38121	B07	1	mScarlet	D12	AR_20230411_HAP1_cancer_41clones_pooled_cpdplate_2313012_plate2	0.000948508	1.72474
CUL3	CUL3_ENST00000264414_Intron6_Frame1_sgRNA01	Z57841133	Intensity_MedianIntensity_cell	2.7989e-55	0.645982	0.012558	0.00696479	0.0194402	0.00453313	361	38121	B07	10	mScarlet	G05	AR_20230614_HAP1_cancer_41clones_pooled_cpdplate_cpdplate_2313010_plate1	2.48316e-48	-1.5182
CUL3	CUL3_ENST00000264414_Intron6_Frame1_sgRNA01	Z994267326	Granularity_13_cytoplasm	4.55917e-23	3.91695	6.00045	4.29149	1.53192	2.80785	134	38121	B07	10	mScarlet	D12	AR_20230415_HAP1_cancer_41clones_pooled_cpdplate_2313004_plate2	4.04485e-16	1.59144
CUL3	CUL3_Intron3_1	Azacitidine	RadialDistribution_RadialCV_3of4_cell	1.52204e-17	2.43558	0.132784	0.0680273	0.0545184	0.040203	87	41798	B02	10	GFP	E01	AR_20230417_HAP1_cancer_41clones_pooled_cpdplate_2313001_plate1	1.35034e-10	1.94676
CUL3	CUL3_Intron3_1	AZD7762	Texture_InverseDifferenceMoment_3_01_256_cell	6.9187e-13	0.902947	0.78008	0.086046	0.863927	0.0517125	78	41798	B02	20	GFP	C04	AR_20230404_HAP1_cancer_41clones_pooled_cpdplate_2313005_plate1	6.1382e-06	-1.6214
CUL3	CUL3_Intron3_1	cycloheximide	Intensity_MedianIntensity_nucleus	4.59646e-151	0.784237	0.0106953	0.00167673	0.0136379	0.00174659	486	41798	B02	10	GFP	D05	AR_20230614_HAP1_cancer_41clones_pooled_cpdplate_cpdplate_2313010_plate1	4.07793e-144	-1.68474
CUL3	CUL3_Intron3_1	cycloheximide	RadialDistribution_MeanFrac_2of4_cell	7.20753e-117	0.838866	0.834583	0.114349	0.994894	0.0983345	486	41798	B02	10	GFP	D05	AR_20230614_HAP1_cancer_41clones_pooled_cpdplate_cpdplate_2313010_plate1	6.39445e-110	-1.63026
CUL3	CUL3_Intron3_1	cycloheximide	RadialDistribution_RadialCV_3of4_cell	8.4151e-69	2.1662	0.118098	0.0675887	0.0545184	0.040203	486	41798	B02	10	GFP	D05	AR_20230614_HAP1_cancer_41clones_pooled_cpdplate_cpdplate_2313010_plate1	7.4658e-62	1.58145
CUL3	CUL3_Intron3_1	Leptomycin B	Granularity_2_nucleus	5.17888e-47	3.76189	2.84161	2.59913	0.755368	1.23951	418	41798	B02	0.01	GFP	F08	AR_20230614_HAP1_cancer_41clones_pooled_cpdplate_cpdplate_2313010_plate2	4.59465e-40	1.68312
CUL3	CUL3_Intron3_1	Leptomycin B	Granularity_3_cell	8.36364e-32	3.5018	3.15369	3.60198	0.900593	1.2708	418	41798	B02	0.01	GFP	F08	AR_20230614_HAP1_cancer_41clones_pooled_cpdplate_cpdplate_2313010_plate2	7.42015e-25	1.77298
CUL3	CUL3_Intron3_1	Leptomycin B	Granularity_3_nucleus	3.63161e-42	5.32228	4.53562	4.92745	0.852196	1.80243	418	41798	B02	0.01	GFP	F08	AR_20230614_HAP1_cancer_41clones_pooled_cpdplate_cpdplate_2313010_plate2	3.22193e-35	2.04359
CUL3	CUL3_Intron3_1	Leptomycin B	Intensity_MADIntensity_nucleus	2.0714e-31	1.78195	0.00115416	0.000815831	0.000647691	0.000333596	418	41798	B02	0.01	GFP	F08	AR_20230614_HAP1_cancer_41clones_pooled_cpdplate_cpdplate_2313010_plate2	1.83773e-24	1.51819
CUL3	CUL3_Intron3_1	Leptomycin B	RadialDistribution_MeanFrac_2of4_cell	4.69547e-78	1.17714	1.17113	0.153801	0.994894	0.0983345	418	41798	B02	0.01	GFP	F08	AR_20230614_HAP1_cancer_41clones_pooled_cpdplate_cpdplate_2313010_plate2	4.16578e-71	1.79216
CUL3	CUL3_Intron3_1	Pacritinib	Texture_InverseDifferenceMoment_3_01_256_cell	3.21915e-11	0.896365	0.774394	0.0921483	0.863927	0.0517125	67	41798	B02	10	GFP	G03	AR_20230404_HAP1_cancer_41clones_pooled_cpdplate_2313005_plate1	0.0002856	-1.73136
CUL3	CUL3_Intron3_1	Topotecan hydrochloride hydrate	RadialDistribution_RadialCV_3of4_cell	2.16257e-13	2.17681	0.118676	0.0751019	0.0545184	0.040203	99	41798	B02	20	GFP	D12	AR_20230416_HAP1_cancer_41clones_pooled_cpdplate_2313006_plate2	1.91861e-06	1.59584
CUL3	CUL3_Intron3_1	Z1182639224	Granularity_1_nucleus	5.44391e-54	1.3017	60.1045	10.5896	46.174	9.11483	239	41798	B02	10	GFP	G04	AR_20230415_HAP1_cancer_41clones_pooled_cpdplate_2313004_plate1	4.82979e-47	1.52834
CUL3	CUL3_Intron3_1	Z1182639224	Intensity_LowerQuartileIntensity_cell	5.01875e-87	0.718685	0.00889702	0.00171079	0.0123796	0.00166294	239	41798	B02	10	GFP	G04	AR_20230415_HAP1_cancer_41clones_pooled_cpdplate_2313004_plate1	4.45258e-80	-2.09422
CUL3	CUL3_Intron3_1	Z1182639224	Intensity_MedianIntensity_cytoplasm	1.09893e-49	1.23753	0.016685	0.00260275	0.0134825	0.00207119	239	41798	B02	10	GFP	G04	AR_20230415_HAP1_cancer_41clones_pooled_cpdplate_2313004_plate1	9.74959e-43	1.54622
CUL3	CUL3_Intron3_1	Z1182639224	Intensity_MedianIntensity_nucleus	2.24408e-21	0.691538	0.00943113	0.00620507	0.0136379	0.00174659	239	41798	B02	10	GFP	G04	AR_20230415_HAP1_cancer_41clones_pooled_cpdplate_2313004_plate1	1.99093e-14	-2.40857
CUL3	CUL3_Intron3_1	Z1182639224	Intensity_StdIntensity_nucleus	7.86713e-18	2.22713	0.00265322	0.00242253	0.00119132	0.000959826	239	41798	B02	10	GFP	G04	AR_20230415_HAP1_cancer_41clones_pooled_cpdplate_2313004_plate1	6.97965e-11	1.52309
CUL3	CUL3_Intron3_1	Z1182639224	RadialDistribution_MeanFrac_2of4_cell	1.92485e-97	0.637971	0.634714	0.156406	0.994894	0.0983345	239	41798	B02	10	GFP	G04	AR_20230415_HAP1_cancer_41clones_pooled_cpdplate_2313004_plate1	1.70771e-90	-3.66281
CUL3	CUL3_Intron3_1	Z1182639224	RadialDistribution_MeanFrac_3of4_cell	2.25734e-47	0.875479	0.88326	0.105994	1.00889	0.0529433	239	41798	B02	10	GFP	G04	AR_20230415_HAP1_cancer_41clones_pooled_cpdplate_2313004_plate1	2.00269e-40	-2.37286
CUL3	CUL3_Intron3_1	Z1182639224	RadialDistribution_RadialCV_3of4_cell	8.72016e-78	3.74273	0.204048	0.0820698	0.0545184	0.040203	239	41798	B02	10	GFP	G04	AR_20230415_HAP1_cancer_41clones_pooled_cpdplate_2313004_plate1	7.73644e-71	3.71936
CUL3	CUL3_Intron3_1	Z1182639224	Texture_Correlation_3_00_256_cell	2.07139e-147	1.43713	0.819573	0.0660655	0.570286	0.158257	239	41798	B02	10	GFP	G04	AR_20230415_HAP1_cancer_41clones_pooled_cpdplate_2313004_plate1	1.83772e-140	1.5752
CUL3	CUL3_Intron3_1	Z1182639224	Texture_InverseDifferenceMoment_3_01_256_cell	9.39045e-50	0.900228	0.777731	0.0699757	0.863927	0.0517125	239	41798	B02	10	GFP	G04	AR_20230415_HAP1_cancer_41clones_pooled_cpdplate_2313004_plate1	8.33112e-43	-1.66682
CUL3	CUL3_Intron3_1	Z384372236	Granularity_2_nucleus	1.38916e-67	3.64367	2.75231	2.39757	0.755368	1.23951	574	41798	B02	10	GFP	A04	AR_20230528_HAP1_cancer_41clones_pooled_cpdplate_2313011_plate1	1.23245e-60	1.61107
CUL3	CUL3_Intron3_1	Z384372236	Granularity_3_nucleus	3.7933e-66	5.04476	4.29912	4.19847	0.852196	1.80243	574	41798	B02	10	GFP	A04	AR_20230528_HAP1_cancer_41clones_pooled_cpdplate_2313011_plate1	3.36538e-59	1.91238
CUL3	CUL3_Intron3_1	Z384372236	Intensity_MedianIntensity_nucleus	9.82372e-21	1.22205	0.0166663	0.00747037	0.0136379	0.00174659	574	41798	B02	10	GFP	A04	AR_20230528_HAP1_cancer_41clones_pooled_cpdplate_2313011_plate1	8.71552e-14	1.73387
CUL3	CUL3_Intron3_1	Z384372236	RadialDistribution_MeanFrac_2of4_cell	3.09614e-105	1.16076	1.15484	0.140852	0.994894	0.0983345	574	41798	B02	10	GFP	A04	AR_20230528_HAP1_cancer_41clones_pooled_cpdplate_2313011_plate1	2.74687e-98	1.62652
CUL3	CUL3_Intron3_1	Z64615130	RadialDistribution_MeanFrac_2of4_cell	5.8236e-105	0.827398	0.823174	0.127493	0.994894	0.0983345	458	41798	B02	10	GFP	C07	AR_20230614_HAP1_cancer_41clones_pooled_cpdplate_cpdplate_2313010_plate2	5.16664e-98	-1.74629
DAZAP1	DAZAP1_Intron3_1	Etoposide	Intensity_IntegratedIntensity_cell	1.93476e-14	1.53303	53.9359	22.9121	35.1826	10.271	115	34705	F04	20	GFP	C12	AR_20230404_HAP1_cancer_41clones_pooled_cpdplate_2313005_plate2	1.7165e-07	1.82584
DAZAP1	DAZAP1_Intron3_1	Etoposide	Intensity_IntegratedIntensity_cytoplasm	2.70547e-14	1.85374	25.6149	14.5179	13.818	6.25918	115	34705	F04	20	GFP	C12	AR_20230404_HAP1_cancer_41clones_pooled_cpdplate_2313005_plate2	2.40027e-07	1.88474
DAZAP1	DAZAP1_Intron3_1	SNS-032	Granularity_13_cytoplasm	8.38877e-17	6.4104	2.22851	3.7726	0.34764	1.09306	313	34705	F04	20	GFP	A11	AR_20230416_HAP1_cancer_41clones_pooled_cpdplate_2313006_plate2	7.44244e-10	1.72074
DAZAP1	DAZAP1_Intron3_1	SNS-032	Granularity_14_cell	9.23167e-20	6.72955	2.59395	4.00866	0.385457	1.14598	313	34705	F04	20	GFP	A11	AR_20230416_HAP1_cancer_41clones_pooled_cpdplate_2313006_plate2	8.19025e-13	1.92716
DAZAP1	DAZAP1_Intron3_1	SNS-032	Granularity_14_nucleus	1.55482e-18	7.0244	2.76603	4.47967	0.393775	1.2663	313	34705	F04	20	GFP	A11	AR_20230416_HAP1_cancer_41clones_pooled_cpdplate_2313006_plate2	1.37942e-11	1.87337
DAZAP1	DAZAP1_Intron3_1	SNS-032	Intensity_LowerQuartileIntensity_cell	1.20665e-116	1.39069	0.0106752	0.00143214	0.00767616	0.00116446	313	34705	F04	20	GFP	A11	AR_20230416_HAP1_cancer_41clones_pooled_cpdplate_2313006_plate2	1.07052e-109	2.57545
DAZAP1	DAZAP1_Intron3_1	SNS-032	Intensity_MedianIntensity_cytoplasm	5.30161e-92	1.41647	0.0110523	0.00195612	0.00780266	0.00125285	313	34705	F04	20	GFP	A11	AR_20230416_HAP1_cancer_41clones_pooled_cpdplate_2313006_plate2	4.70354e-85	2.59376
DAZAP1	DAZAP1_Intron3_1	SNS-032	Texture_Correlation_3_00_256_cell	1.66295e-66	0.848754	0.688892	0.0974593	0.811651	0.0721139	313	34705	F04	20	GFP	A11	AR_20230416_HAP1_cancer_41clones_pooled_cpdplate_2313006_plate2	1.47536e-59	-1.7023
DAZAP1	DAZAP1_Intron3_1	Triptolide	Granularity_11_cell	1.0474e-11	5.40489	2.41083	3.81261	0.446047	1.2659	197	34705	F04	10	GFP	D01	AR_20230408_HAP1_cancer_41clones_pooled_cpdplate_2313009_plate1	9.29244e-05	1.55208
DAZAP1	DAZAP1_Intron3_1	Triptolide	Granularity_8_cytoplasm	9.94993e-11	4.92646	3.42574	5.60316	0.695376	1.63892	197	34705	F04	10	GFP	D01	AR_20230408_HAP1_cancer_41clones_pooled_cpdplate_2313009_plate1	0.000882749	1.66595
DAZAP1	DAZAP1_Intron3_1	Triptolide	Intensity_LowerQuartileIntensity_cell	4.92897e-51	1.34283	0.0103078	0.00179058	0.00767616	0.00116446	197	34705	F04	10	GFP	D01	AR_20230408_HAP1_cancer_41clones_pooled_cpdplate_2313009_plate1	4.37293e-44	2.25994
DAZAP1	DAZAP1_Intron3_1	Triptolide	Intensity_MedianIntensity_cytoplasm	5.68227e-31	1.37584	0.0107352	0.00296407	0.00780266	0.00125285	197	34705	F04	10	GFP	D01	AR_20230408_HAP1_cancer_41clones_pooled_cpdplate_2313009_plate1	5.04126e-24	2.34071
DAZAP1	DAZAP1_Intron3_1	Vinblastine	Granularity_13_cytoplasm	5.98996e-26	7.90462	2.74796	2.87862	0.34764	1.09306	211	34705	F04	20	GFP	G12	AR_20230408_HAP1_cancer_41clones_pooled_cpdplate_2313009_plate2	5.31424e-19	2.19596
DAZAP1	DAZAP1_Intron3_1	Z275079352	Granularity_13_cytoplasm	1.04926e-11	7.97555	2.77262	2.83666	0.34764	1.09306	85	34705	F04	10	GFP	G09	AR_20230614_HAP1_cancer_41clones_pooled_cpdplate_cpdplate_2313010_plate2	9.30894e-05	2.21852
DAZAP1	DAZAP1_Intron3_1	Z275079352	Granularity_13_nucleus	7.57887e-11	6.3204	2.37429	2.47319	0.375654	1.24618	85	34705	F04	10	GFP	G09	AR_20230614_HAP1_cancer_41clones_pooled_cpdplate_cpdplate_2313010_plate2	0.000672391	1.60381
DAZAP1	DAZAP1_Intron4_1	Azacitidine	Intensity_IntegratedIntensity_cytoplasm	1.81761e-19	1.85214	43.8294	23.3621	23.6642	11.2839	147	37700	C07	10	GFP	E01	AR_20230417_HAP1_cancer_41clones_pooled_cpdplate_2313001_plate1	1.61257e-12	1.78708
DAZAP1	DAZAP1_Intron4_1	Clofarabine	Intensity_IntegratedIntensity_cytoplasm	1.32095e-31	1.72826	40.8979	22.248	23.6642	11.2839	292	37700	C07	20	GFP	F12	AR_20230528_HAP1_cancer_41clones_pooled_cpdplate_2313011_plate2	1.17193e-24	1.52729
DAZAP1	DAZAP1_Intron4_1	Etoposide	Intensity_IntegratedIntensity_cell	3.56857e-13	1.48705	148.228	44.8734	99.679	30.1002	69	37700	C07	20	GFP	C12	AR_20230404_HAP1_cancer_41clones_pooled_cpdplate_2313005_plate2	3.16601e-06	1.6129
DAZAP1	DAZAP1_Intron4_1	Etoposide	Intensity_IntegratedIntensity_cytoplasm	3.18336e-15	2.24881	53.2162	24.2275	23.6642	11.2839	69	37700	C07	20	GFP	C12	AR_20230404_HAP1_cancer_41clones_pooled_cpdplate_2313005_plate2	2.82425e-08	2.61896
DAZAP1	DAZAP1_Intron4_1	MG-132	Texture_Correlation_3_00_256_cell	5.68193e-48	0.899673	0.770343	0.0832636	0.856247	0.0492469	293	37700	C07	10	GFP	E03	AR_20230614_HAP1_cancer_41clones_pooled_cpdplate_cpdplate_2313010_plate1	5.04096e-41	-1.74436
DAZAP1	DAZAP1_Intron4_1	Mithramycin A	Intensity_MedianIntensity_cytoplasm	6.0547e-35	1.48265	0.0194666	0.00631196	0.0131296	0.00394545	219	37700	C07	10	GFP	H07	AR_20230404_HAP1_cancer_41clones_pooled_cpdplate_2313005_plate2	5.37167e-28	1.60616
DAZAP1	DAZAP1_Intron4_1	SNS-032	Granularity_11_cell	3.71375e-09	5.42364	4.32216	7.55239	0.796913	1.48228	177	37700	C07	20	GFP	A11	AR_20230416_HAP1_cancer_41clones_pooled_cpdplate_2313006_plate2	0.032948	2.37826
DAZAP1	DAZAP1_Intron4_1	SNS-032	Granularity_11_nucleus	2.67286e-09	6.23665	4.23388	7.53992	0.678871	1.37497	177	37700	C07	20	GFP	A11	AR_20230416_HAP1_cancer_41clones_pooled_cpdplate_2313006_plate2	0.0237134	2.58553
DAZAP1	DAZAP1_Intron4_1	SNS-032	Granularity_12_cell	6.64226e-10	5.21486	3.8967	6.41173	0.74723	1.42958	177	37700	C07	20	GFP	A11	AR_20230416_HAP1_cancer_41clones_pooled_cpdplate_2313006_plate2	0.00589295	2.20307
DAZAP1	DAZAP1_Intron4_1	SNS-032	Granularity_12_nucleus	6.9483e-10	6.018	3.73148	6.34249	0.620053	1.32455	177	37700	C07	20	GFP	A11	AR_20230416_HAP1_cancer_41clones_pooled_cpdplate_2313006_plate2	0.00616446	2.34904
DAZAP1	DAZAP1_Intron4_1	SNS-032	Granularity_13_nucleus	4.06609e-15	6.06285	3.49103	4.50525	0.575807	1.24383	177	37700	C07	20	GFP	A11	AR_20230416_HAP1_cancer_41clones_pooled_cpdplate_2313006_plate2	3.6074e-08	2.34374
DAZAP1	DAZAP1_Intron4_1	SNS-032	Granularity_14_cell	8.50496e-23	8.01449	5.21607	5.34404	0.65083	1.4461	177	37700	C07	20	GFP	A11	AR_20230416_HAP1_cancer_41clones_pooled_cpdplate_2313006_plate2	7.54552e-16	3.15693
DAZAP1	DAZAP1_Intron4_1	SNS-032	Granularity_14_nucleus	8.26471e-23	9.44599	4.94938	5.17841	0.523966	1.34158	177	37700	C07	20	GFP	A11	AR_20230416_HAP1_cancer_41clones_pooled_cpdplate_2313006_plate2	7.33237e-16	3.29866
DAZAP1	DAZAP1_Intron4_1	SNS-032	Intensity_IntegratedIntensity_cytoplasm	5.03968e-31	2.04634	48.4249	23.1785	23.6642	11.2839	177	37700	C07	20	GFP	A11	AR_20230416_HAP1_cancer_41clones_pooled_cpdplate_2313006_plate2	4.47116e-24	2.19435
DAZAP1	DAZAP1_Intron4_1	SNS-032	Intensity_LowerQuartileIntensity_cell	1.23642e-75	2.19396	0.0285067	0.00642294	0.0129933	0.00389016	177	37700	C07	20	GFP	A11	AR_20230416_HAP1_cancer_41clones_pooled_cpdplate_2313006_plate2	1.09694e-68	3.98785
DAZAP1	DAZAP1_Intron4_1	SNS-032	Intensity_MADIntensity_cytoplasm	5.23501e-32	2.36145	0.00503712	0.00265473	0.00213306	0.00171091	177	37700	C07	20	GFP	A11	AR_20230416_HAP1_cancer_41clones_pooled_cpdplate_2313006_plate2	4.64446e-25	1.69737
DAZAP1	DAZAP1_Intron4_1	SNS-032	Intensity_MADIntensity_nucleus	2.70025e-55	0.492056	0.00541924	0.00322211	0.0110135	0.00371684	177	37700	C07	20	GFP	A11	AR_20230416_HAP1_cancer_41clones_pooled_cpdplate_2313006_plate2	2.39564e-48	-1.5051
DAZAP1	DAZAP1_Intron4_1	SNS-032	Intensity_MeanIntensityEdge_cytoplasm	2.9702e-48	1.43741	0.0282056	0.00560129	0.0196225	0.00508406	177	37700	C07	20	GFP	A11	AR_20230416_HAP1_cancer_41clones_pooled_cpdplate_2313006_plate2	2.63514e-41	1.68825
DAZAP1	DAZAP1_Intron4_1	SNS-032	Intensity_MedianIntensity_cytoplasm	1.33549e-79	2.31858	0.0304421	0.00674965	0.0131296	0.00394545	177	37700	C07	20	GFP	A11	AR_20230416_HAP1_cancer_41clones_pooled_cpdplate_2313006_plate2	1.18483e-72	4.38796
DAZAP1	DAZAP1_Intron4_1	SNS-032	Intensity_MinIntensityEdge_nucleus	5.32262e-40	1.49755	0.0243831	0.00620769	0.016282	0.0047031	177	37700	C07	20	GFP	A11	AR_20230416_HAP1_cancer_41clones_pooled_cpdplate_2313006_plate2	4.72218e-33	1.72252
DAZAP1	DAZAP1_Intron4_1	SNS-032	RadialDistribution_FracAtD_3of4_cell	5.45792e-81	0.78753	0.327652	0.0339546	0.41605	0.0457641	177	37700	C07	20	GFP	A11	AR_20230416_HAP1_cancer_41clones_pooled_cpdplate_2313006_plate2	4.84222e-74	-1.9316
DAZAP1	DAZAP1_Intron4_1	SNS-032	RadialDistribution_FracAtD_4of4_cell	1.41489e-66	1.49821	0.456851	0.0725704	0.30493	0.073025	177	37700	C07	20	GFP	A11	AR_20230416_HAP1_cancer_41clones_pooled_cpdplate_2313006_plate2	1.25528e-59	2.08039
DAZAP1	DAZAP1_Intron4_1	SNS-032	Texture_AngularSecondMoment_3_00_256_nucleus	8.37195e-17	4.68697	0.0548859	0.0622115	0.0117103	0.015955	177	37700	C07	20	GFP	A11	AR_20230416_HAP1_cancer_41clones_pooled_cpdplate_2313006_plate2	7.42752e-10	2.70608
DAZAP1	DAZAP1_Intron4_1	SNS-032	Texture_Entropy_3_01_256_cytoplasm	1.83521e-63	1.52432	5.0559	0.873946	3.31682	0.995087	177	37700	C07	20	GFP	A11	AR_20230416_HAP1_cancer_41clones_pooled_cpdplate_2313006_plate2	1.62818e-56	1.74767
DAZAP1	DAZAP1_Intron4_1	SNS-032	Texture_Entropy_3_01_256_nucleus	3.67103e-42	0.787474	5.84635	1.15713	7.42418	0.789924	177	37700	C07	20	GFP	A11	AR_20230416_HAP1_cancer_41clones_pooled_cpdplate_2313006_plate2	3.2569e-35	-1.99745
DAZAP1	DAZAP1_Intron4_1	SNS-032	Texture_InfoMeas1_3_00_256_nucleus	7.40886e-45	1.68254	-0.201434	0.056849	-0.11972	0.0468926	177	37700	C07	20	GFP	A11	AR_20230416_HAP1_cancer_41clones_pooled_cpdplate_2313006_plate2	6.57307e-38	-1.74258
DAZAP1	DAZAP1_Intron4_1	SNS-032	Texture_InfoMeas1_3_02_256_nucleus	1.0868e-45	1.71191	-0.202575	0.0576783	-0.118333	0.0468426	177	37700	C07	20	GFP	A11	AR_20230416_HAP1_cancer_41clones_pooled_cpdplate_2313006_plate2	9.64199e-39	-1.79842
DAZAP1	DAZAP1_Intron4_1	Triptolide	Granularity_12_cell	1.35497e-14	4.19836	3.13714	3.90382	0.74723	1.42958	187	37700	C07	10	GFP	D01	AR_20230408_HAP1_cancer_41clones_pooled_cpdplate_2313009_plate1	1.20211e-07	1.67175
DAZAP1	DAZAP1_Intron4_1	Triptolide	Granularity_12_nucleus	4.49772e-13	4.53708	2.81323	3.84786	0.620053	1.32455	187	37700	C07	10	GFP	D01	AR_20230408_HAP1_cancer_41clones_pooled_cpdplate_2313009_plate1	3.99033e-06	1.65579
DAZAP1	DAZAP1_Intron4_1	Triptolide	Granularity_14_cell	4.33411e-24	5.06549	3.29677	3.0887	0.65083	1.4461	187	37700	C07	10	GFP	D01	AR_20230408_HAP1_cancer_41clones_pooled_cpdplate_2313009_plate1	3.84518e-17	1.82971
DAZAP1	DAZAP1_Intron4_1	Triptolide	Granularity_14_nucleus	1.54259e-19	5.36089	2.80893	3.07809	0.523966	1.34158	187	37700	C07	10	GFP	D01	AR_20230408_HAP1_cancer_41clones_pooled_cpdplate_2313009_plate1	1.36857e-12	1.70319
DAZAP1	DAZAP1_Intron4_1	Triptolide	Intensity_LowerQuartileIntensity_cell	5.54693e-38	1.67968	0.0218245	0.00736261	0.0129933	0.00389016	187	37700	C07	10	GFP	D01	AR_20230408_HAP1_cancer_41clones_pooled_cpdplate_2313009_plate1	4.92119e-31	2.27014
DAZAP1	DAZAP1_Intron4_1	Triptolide	Intensity_MedianIntensity_cytoplasm	1.43779e-43	1.80229	0.0236634	0.00785574	0.0131296	0.00394545	187	37700	C07	10	GFP	D01	AR_20230408_HAP1_cancer_41clones_pooled_cpdplate_2313009_plate1	1.2756e-36	2.66985
DAZAP1	DAZAP1_Intron4_1	Triptolide	RadialDistribution_FracAtD_3of4_cell	7.15104e-57	0.828048	0.344509	0.0421987	0.41605	0.0457641	187	37700	C07	10	GFP	D01	AR_20230408_HAP1_cancer_41clones_pooled_cpdplate_2313009_plate1	6.34434e-50	-1.56325
DAZAP1	DAZAP1_Intron4_1	Triptolide	Texture_AngularSecondMoment_3_00_256_nucleus	1.04265e-12	3.86943	0.0453122	0.0600488	0.0117103	0.015955	187	37700	C07	10	GFP	D01	AR_20230408_HAP1_cancer_41clones_pooled_cpdplate_2313009_plate1	9.25032e-06	2.10604
DAZAP1	DAZAP1_Intron4_1	UCN-01 (7-hydroxystaurosporine)	Intensity_MADIntensity_cytoplasm	2.02357e-09	2.58837	0.00552114	0.00375112	0.00213306	0.00171091	61	37700	C07	10	GFP	E01	AR_20230416_HAP1_cancer_41clones_pooled_cpdplate_2313006_plate1	0.017953	1.98028
DAZAP1	DAZAP1_Intron4_1	UCN-01 (7-hydroxystaurosporine)	Texture_Entropy_3_01_256_cytoplasm	1.04271e-17	1.57664	5.22944	1.23705	3.31682	0.995087	61	37700	C07	10	GFP	E01	AR_20230416_HAP1_cancer_41clones_pooled_cpdplate_2313006_plate1	9.25084e-11	1.92206
DAZAP1	DAZAP1_Intron4_1	UCN-01 (7-hydroxystaurosporine)	Texture_InfoMeas1_3_01_256_nucleus	1.62727e-11	1.68436	-0.141561	0.0542445	-0.0840444	0.038047	61	37700	C07	10	GFP	E01	AR_20230416_HAP1_cancer_41clones_pooled_cpdplate_2313006_plate1	0.00014437	-1.51173
DAZAP1	DAZAP1_Intron4_1	UCN-01 (7-hydroxystaurosporine)	Texture_InfoMeas1_3_03_256_nucleus	5.17798e-12	1.7817	-0.146549	0.0585691	-0.0822526	0.0379868	61	37700	C07	10	GFP	E01	AR_20230416_HAP1_cancer_41clones_pooled_cpdplate_2313006_plate1	4.59385e-05	-1.69261
DAZAP1	DAZAP1_Intron4_1	Z29467663	Intensity_MassDisplacement_nucleus	4.37052e-22	2.53714	2.40303	1.79861	0.947142	0.716008	186	37700	C07	10	GFP	C08	AR_20230614_HAP1_cancer_41clones_pooled_cpdplate_cpdplate_2313010_plate2	3.87748e-15	2.03334
DAZAP1	DAZAP1_Intron4_1	Z29467663	Texture_InfoMeas1_3_00_256_nucleus	5.79412e-36	1.66117	-0.198875	0.0686042	-0.11972	0.0468926	186	37700	C07	10	GFP	C08	AR_20230614_HAP1_cancer_41clones_pooled_cpdplate_cpdplate_2313010_plate2	5.14049e-29	-1.68801
DAZAP1	DAZAP1_Intron4_1	Z29467663	Texture_InfoMeas1_3_01_256_nucleus	2.62469e-30	1.72248	-0.144764	0.0599049	-0.0840444	0.038047	186	37700	C07	10	GFP	C08	AR_20230614_HAP1_cancer_41clones_pooled_cpdplate_cpdplate_2313010_plate2	2.3286e-23	-1.59592
DAZAP1	DAZAP1_Intron4_1	Z29467663	Texture_InfoMeas1_3_02_256_nucleus	4.02607e-33	1.65264	-0.195561	0.0712991	-0.118333	0.0468426	186	37700	C07	10	GFP	C08	AR_20230614_HAP1_cancer_41clones_pooled_cpdplate_cpdplate_2313010_plate2	3.57189e-26	-1.64868
DAZAP1	DAZAP1_Intron4_1	Z29467663	Texture_InfoMeas1_3_03_256_nucleus	1.51791e-25	1.70433	-0.140185	0.0646621	-0.0822526	0.0379868	186	37700	C07	10	GFP	C08	AR_20230614_HAP1_cancer_41clones_pooled_cpdplate_cpdplate_2313010_plate2	1.34668e-18	-1.52508
DAZAP1	DAZAP1_Intron4_1	Z56175990	Texture_AngularSecondMoment_3_00_256_nucleus	2.64841e-10	5.77801	0.0676623	0.154628	0.0117103	0.015955	325	37700	C07	10	GFP	B01	AR_20230528_HAP1_cancer_41clones_pooled_cpdplate_2313011_plate1	0.00234964	3.50685
DAZAP1	DAZAP1_Intron4_1	Z56175990	Texture_DifferenceVariance_3_00_256_cell	2.50419e-10	1.94195	0.0141527	0.0189406	0.0072879	0.00455063	325	37700	C07	10	GFP	B01	AR_20230528_HAP1_cancer_41clones_pooled_cpdplate_2313011_plate1	0.00222169	1.50854
DDX3X	DDX3X_ENST00000644876_Intron3_Frame1_sgRNA01	Triptorelin	Granularity_13_cytoplasm	3.1015e-23	3.63492	8.08393	6.19349	2.22397	3.29407	155	29007	E06	20	mScarlet	F06	AR_20230404_HAP1_cancer_41clones_pooled_cpdplate_2313005_plate1	2.75162e-16	1.77895
DDX3X	DDX3X_ENST00000644876_Intron3_Frame1_sgRNA01	Triptorelin	Granularity_13_nucleus	2.19509e-21	3.08799	9.96026	7.55617	3.22548	4.32576	155	29007	E06	20	mScarlet	F06	AR_20230404_HAP1_cancer_41clones_pooled_cpdplate_2313005_plate1	1.94747e-14	1.5569
DDX3X	DDX3X_ENST00000644876_Intron3_Frame1_sgRNA01	Vismodegib	Granularity_12_cell	2.18869e-31	3.42864	10.4851	9.40206	3.05809	4.30851	281	29007	E06	20	mScarlet	G08	AR_20230404_HAP1_cancer_41clones_pooled_cpdplate_2313005_plate2	1.94178e-24	1.7238
DDX3X	DDX3X_ENST00000644876_Intron3_Frame1_sgRNA01	Z111666514	RadialDistribution_FracAtD_1of4_cell	5.57689e-12	2.40834	0.0217805	0.0187657	0.0090438	0.00825471	126	29007	E06	10	mScarlet	E01	AR_20230411_HAP1_cancer_41clones_pooled_cpdplate_2313012_plate1	4.94777e-05	1.54297
DDX3X	DDX3X_ENST00000644876_Intron3_Frame1_sgRNA01	Z359834114	Granularity_11_nucleus	5.86815e-24	3.02758	13.5227	8.89287	4.46649	5.61985	144	29007	E06	10	mScarlet	B12	AR_20230614_HAP1_cancer_41clones_pooled_cpdplate_cpdplate_2313010_plate2	5.20617e-17	1.61146
DDX3X	DDX3X_ENST00000644876_Intron3_Frame1_sgRNA01	Z86236829	Granularity_13_cytoplasm	6.53314e-26	3.35221	7.45519	8.75577	2.22397	3.29407	364	29007	E06	10	mScarlet	G09	AR_20230415_HAP1_cancer_41clones_pooled_cpdplate_2313004_plate2	5.79614e-19	1.58808
DDX3X	DDX3X_ENST00000644876_Intron3_Frame1_sgRNA01	Z96092048	Granularity_11_cell	6.95816e-48	3.09316	12.1338	9.38561	3.92279	5.17882	373	29007	E06	1	mScarlet	H12	AR_20230416_HAP1_cancer_41clones_pooled_cpdplate_2313006_plate2	6.17322e-41	1.5855
DDX3X	DDX3X_Intron1_1	Azacitidine	Granularity_3_cell	9.20791e-12	2.27212	7.0865	6.69152	3.11889	2.64037	155	38121	B07	10	GFP	E01	AR_20230417_HAP1_cancer_41clones_pooled_cpdplate_2313001_plate1	8.16917e-05	1.50267
DDX3X	DDX3X_Intron1_1	Azacitidine	Intensity_StdIntensity_nucleus	1.67585e-12	1.6737	0.0153391	0.0100011	0.00916479	0.00375136	155	38121	B07	10	GFP	E01	AR_20230417_HAP1_cancer_41clones_pooled_cpdplate_2313001_plate1	1.4868e-05	1.6459
DDX3X	DDX3X_Intron1_1	Azacitidine	RadialDistribution_RadialCV_2of4_cell	1.53494e-15	1.83387	0.117874	0.0750497	0.064276	0.0302455	155	38121	B07	10	GFP	E01	AR_20230417_HAP1_cancer_41clones_pooled_cpdplate_2313001_plate1	1.36179e-08	1.77208
DDX3X	DDX3X_Intron1_1	Azacitidine	RadialDistribution_RadialCV_3of4_cell	1.90114e-44	2.35389	0.282983	0.101805	0.120219	0.0592336	155	38121	B07	10	GFP	E01	AR_20230417_HAP1_cancer_41clones_pooled_cpdplate_2313001_plate1	1.68667e-37	2.74783
DDX3X	DDX3X_Intron1_1	Azacitidine	RadialDistribution_RadialCV_4of4_cell	1.21224e-28	1.8615	0.325515	0.136151	0.174868	0.0840994	155	38121	B07	10	GFP	E01	AR_20230417_HAP1_cancer_41clones_pooled_cpdplate_2313001_plate1	1.07549e-21	1.79131
DDX3X	DDX3X_Intron1_1	Azacitidine	Texture_Contrast_3_01_256_cell	2.78398e-17	2.69334	52.2028	42.7449	19.3822	20.7622	155	38121	B07	10	GFP	E01	AR_20230417_HAP1_cancer_41clones_pooled_cpdplate_2313001_plate1	2.46992e-10	1.58079
DDX3X	DDX3X_Intron1_1	Azacitidine	Texture_Variance_3_01_256_cell	3.4875e-20	3.1296	104.319	82.9925	33.3331	36.8035	155	38121	B07	10	GFP	E01	AR_20230417_HAP1_cancer_41clones_pooled_cpdplate_2313001_plate1	3.09408e-13	1.92879
DDX3X	DDX3X_Intron1_1	CC885	Texture_AngularSecondMoment_3_02_256_cell	2.62532e-09	4.62722	0.0667547	0.133317	0.0144265	0.0333649	248	38121	B07	1	GFP	A09	AR_20230411_HAP1_cancer_41clones_pooled_cpdplate_2313012_plate2	0.0232916	1.56836
DDX3X	DDX3X_Intron1_1	CC885	Texture_DifferenceVariance_3_00_256_cell	4.01877e-09	3.81629	0.019439	0.0370175	0.0050937	0.00677595	248	38121	B07	1	GFP	A09	AR_20230411_HAP1_cancer_41clones_pooled_cpdplate_2313012_plate2	0.0356541	2.11709
DDX3X	DDX3X_Intron1_1	CC885	Texture_DifferenceVariance_3_03_256_cytoplasm	4.14264e-09	4.72326	0.0154159	0.0313854	0.00326382	0.00684994	248	38121	B07	1	GFP	A09	AR_20230411_HAP1_cancer_41clones_pooled_cpdplate_2313012_plate2	0.0367531	1.77404
DDX3X	DDX3X_Intron1_1	DMSO	Texture_AngularSecondMoment_3_00_256_nucleus	9.2154e-19	3.10012	0.134669	0.218117	0.0434401	0.0490617	486	38121	B07	0	GFP	C10	AR_20230416_HAP1_cancer_41clones_pooled_cpdplate_2313006_plate2	8.17582e-12	1.85948
DDX3X	DDX3X_Intron1_1	DMSO	Texture_AngularSecondMoment_3_02_256_cell	5.93355e-18	4.5611	0.0658008	0.126054	0.0144265	0.0333649	486	38121	B07	0	GFP	C10	AR_20230416_HAP1_cancer_41clones_pooled_cpdplate_2313006_plate2	5.2642e-11	1.53977
DDX3X	DDX3X_Intron1_1	DMSO	Texture_DifferenceVariance_3_00_256_cell	1.70928e-11	3.03417	0.0154552	0.0308362	0.0050937	0.00677595	424	38121	B07	0	GFP	F04	AR_20230414_HAP1_cancer_41clones_pooled_cpdplate_2313003_plate1	0.000151646	1.52915
DDX3X	DDX3X_Intron1_1	DMSO	Texture_DifferenceVariance_3_03_256_cytoplasm	1.54953e-10	4.85672	0.0158515	0.0394901	0.00326382	0.00684994	424	38121	B07	0	GFP	F04	AR_20230414_HAP1_cancer_41clones_pooled_cpdplate_2313003_plate1	0.00137473	1.83763
DDX3X	DDX3X_Intron1_1	Etoposide	RadialDistribution_RadialCV_3of4_cell	1.49457e-62	1.837	0.220843	0.0901062	0.120219	0.0592336	345	38121	B07	20	GFP	C12	AR_20230404_HAP1_cancer_41clones_pooled_cpdplate_2313005_plate2	1.32597e-55	1.69876
DDX3X	DDX3X_Intron1_1	Isosorbide Dinitrate	Texture_AngularSecondMoment_3_00_256_nucleus	5.21454e-19	2.98448	0.129646	0.23111	0.0434401	0.0490617	610	38121	B07	9.99947	GFP	A11	AR_20230417_HAP1_cancer_41clones_pooled_cpdplate_2313001_plate2	4.62629e-12	1.75709
DDX3X	DDX3X_Intron1_1	Isosorbide Dinitrate	Texture_AngularSecondMoment_3_02_256_cell	7.91848e-19	4.54611	0.0655845	0.137903	0.0144265	0.0333649	610	38121	B07	9.99947	GFP	A11	AR_20230417_HAP1_cancer_41clones_pooled_cpdplate_2313001_plate2	7.0252e-12	1.53329
DDX3X	DDX3X_Intron1_1	Isosorbide Dinitrate	Texture_DifferenceVariance_3_00_256_cell	9.20896e-19	3.45419	0.0175946	0.0337706	0.0050937	0.00677595	610	38121	B07	9.99947	GFP	A11	AR_20230417_HAP1_cancer_41clones_pooled_cpdplate_2313001_plate2	8.1701e-12	1.84489
DDX3X	DDX3X_Intron1_1	MG-132	RadialDistribution_MeanFrac_2of4_cell	5.71189e-32	0.811648	0.696619	0.216318	0.858278	0.0986014	313	38121	B07	10	GFP	E03	AR_20230614_HAP1_cancer_41clones_pooled_cpdplate_cpdplate_2313010_plate1	5.06753e-25	-1.63952
DDX3X	DDX3X_Intron1_1	MG-132	RadialDistribution_RadialCV_3of4_cell	2.26431e-51	2.0299	0.244034	0.11961	0.120219	0.0592336	313	38121	B07	10	GFP	E03	AR_20230614_HAP1_cancer_41clones_pooled_cpdplate_cpdplate_2313010_plate1	2.00887e-44	2.09027
DDX3X	DDX3X_Intron1_1	Pacritinib	Granularity_2_nucleus	1.31816e-10	5.73929	4.41276	4.47988	0.768869	1.01823	82	38121	B07	10	GFP	G03	AR_20230404_HAP1_cancer_41clones_pooled_cpdplate_2313005_plate1	0.00116946	3.57865
DDX3X	DDX3X_Intron1_1	Pacritinib	RadialDistribution_MeanFrac_2of4_cell	2.47924e-24	1.4076	1.20811	0.217548	0.858278	0.0986014	82	38121	B07	10	GFP	G03	AR_20230404_HAP1_cancer_41clones_pooled_cpdplate_2313005_plate1	2.19956e-17	3.54794
DDX3X	DDX3X_Intron1_1	Pacritinib	RadialDistribution_RadialCV_1of4_cell	3.12133e-09	1.93866	0.118503	0.078086	0.0611265	0.0270207	82	38121	B07	10	GFP	G03	AR_20230404_HAP1_cancer_41clones_pooled_cpdplate_2313005_plate1	0.0276922	2.12344
DDX3X	DDX3X_Intron1_1	Pacritinib	RadialDistribution_RadialCV_2of4_cell	5.4516e-13	2.10226	0.135125	0.0747965	0.064276	0.0302455	82	38121	B07	10	GFP	G03	AR_20230404_HAP1_cancer_41clones_pooled_cpdplate_2313005_plate1	4.83661e-06	2.34246
DDX3X	DDX3X_Intron1_1	SNS-032	Granularity_2_nucleus	8.41407e-30	4.24506	3.2639	2.8105	0.768869	1.01823	222	38121	B07	20	GFP	A11	AR_20230416_HAP1_cancer_41clones_pooled_cpdplate_2313006_plate2	7.46489e-23	2.45036
DDX3X	DDX3X_Intron1_1	SNS-032	Intensity_StdIntensity_nucleus	3.16038e-56	2.5933	0.023767	0.0100979	0.00916479	0.00375136	222	38121	B07	20	GFP	A11	AR_20230416_HAP1_cancer_41clones_pooled_cpdplate_2313006_plate2	2.80386e-49	3.89252
DDX3X	DDX3X_Intron1_1	SNS-032	RadialDistribution_FracAtD_1of4_cell	8.20432e-28	1.51518	0.0420278	0.0168843	0.0277379	0.00830367	222	38121	B07	20	GFP	A11	AR_20230416_HAP1_cancer_41clones_pooled_cpdplate_2313006_plate2	7.2788e-21	1.72092
DDX3X	DDX3X_Intron1_1	SNS-032	RadialDistribution_MeanFrac_2of4_cell	5.51805e-56	1.41768	1.21676	0.24883	0.858278	0.0986014	222	38121	B07	20	GFP	A11	AR_20230416_HAP1_cancer_41clones_pooled_cpdplate_2313006_plate2	4.89556e-49	3.63568
DDX3X	DDX3X_Intron1_1	SNS-032	RadialDistribution_RadialCV_1of4_cell	3.13023e-41	3.04287	0.186	0.111021	0.0611265	0.0270207	222	38121	B07	20	GFP	A11	AR_20230416_HAP1_cancer_41clones_pooled_cpdplate_2313006_plate2	2.77711e-34	4.62139
DDX3X	DDX3X_Intron1_1	SNS-032	RadialDistribution_RadialCV_2of4_cell	1.83682e-57	3.14459	0.202121	0.0935427	0.064276	0.0302455	222	38121	B07	20	GFP	A11	AR_20230416_HAP1_cancer_41clones_pooled_cpdplate_2313006_plate2	1.62961e-50	4.55755
DDX3X	DDX3X_Intron1_1	SNS-032	Texture_Entropy_3_01_256_nucleus	1.44279e-36	1.23048	6.77987	1.23518	5.50996	0.832385	222	38121	B07	20	GFP	A11	AR_20230416_HAP1_cancer_41clones_pooled_cpdplate_2313006_plate2	1.28003e-29	1.52563
DDX3X	DDX3X_Intron1_1	SNS-032	Texture_SumVariance_3_01_256_nucleus	2.60593e-34	8.579	136.271	122.697	15.8842	20.9191	222	38121	B07	20	GFP	A11	AR_20230416_HAP1_cancer_41clones_pooled_cpdplate_2313006_plate2	2.31196e-27	5.75485
DDX3X	DDX3X_Intron1_1	Topotecan hydrochloride hydrate	Intensity_IntegratedIntensity_nucleus	8.86279e-17	1.55661	130.594	44.8427	83.8967	28.0269	95	38121	B07	20	GFP	D12	AR_20230416_HAP1_cancer_41clones_pooled_cpdplate_2313006_plate2	7.86299e-10	1.66616
DDX3X	DDX3X_Intron1_1	Topotecan hydrochloride hydrate	Intensity_StdIntensity_nucleus	1.16698e-11	1.77342	0.016253	0.0089357	0.00916479	0.00375136	95	38121	B07	20	GFP	D12	AR_20230416_HAP1_cancer_41clones_pooled_cpdplate_2313006_plate2	0.000103533	1.88951
DDX3X	DDX3X_Intron1_1	Topotecan hydrochloride hydrate	RadialDistribution_MeanFrac_2of4_cell	2.39363e-12	1.29887	1.11479	0.310192	0.858278	0.0986014	95	38121	B07	20	GFP	D12	AR_20230416_HAP1_cancer_41clones_pooled_cpdplate_2313006_plate2	2.12361e-05	2.60149
DDX3X	DDX3X_Intron1_1	Triptolide	Granularity_2_nucleus	3.34614e-75	5.63048	4.3291	3.27283	0.768869	1.01823	432	38121	B07	10	GFP	D01	AR_20230408_HAP1_cancer_41clones_pooled_cpdplate_2313009_plate1	2.96867e-68	3.49649
DDX3X	DDX3X_Intron1_1	Triptolide	Intensity_StdIntensity_nucleus	5.58814e-79	2.85739	0.0261874	0.0150879	0.00916479	0.00375136	432	38121	B07	10	GFP	D01	AR_20230408_HAP1_cancer_41clones_pooled_cpdplate_2313009_plate1	4.95775e-72	4.53771
DDX3X	DDX3X_Intron1_1	Triptolide	RadialDistribution_FracAtD_1of4_cell	4.16405e-65	1.63598	0.0453787	0.0179931	0.0277379	0.00830367	432	38121	B07	10	GFP	D01	AR_20230408_HAP1_cancer_41clones_pooled_cpdplate_2313009_plate1	3.6943e-58	2.12446
DDX3X	DDX3X_Intron1_1	Triptolide	RadialDistribution_MeanFrac_2of4_cell	6.23479e-108	1.4252	1.22322	0.252229	0.858278	0.0986014	432	38121	B07	10	GFP	D01	AR_20230408_HAP1_cancer_41clones_pooled_cpdplate_2313009_plate1	5.53145e-101	3.70117
DDX3X	DDX3X_Intron1_1	Triptolide	RadialDistribution_RadialCV_1of4_cell	1.09428e-80	3.17613	0.194146	0.116015	0.0611265	0.0270207	432	38121	B07	10	GFP	D01	AR_20230408_HAP1_cancer_41clones_pooled_cpdplate_2313009_plate1	9.70836e-74	4.92286
DDX3X	DDX3X_Intron1_1	Triptolide	RadialDistribution_RadialCV_2of4_cell	4.11039e-104	3.33262	0.214207	0.106805	0.064276	0.0302455	432	38121	B07	10	GFP	D01	AR_20230408_HAP1_cancer_41clones_pooled_cpdplate_2313009_plate1	3.6467e-97	4.95714
DDX3X	DDX3X_Intron1_1	Triptolide	Texture_Contrast_3_01_256_cell	2.49527e-14	2.69037	52.1454	86.2707	19.3822	20.7622	432	38121	B07	10	GFP	D01	AR_20230408_HAP1_cancer_41clones_pooled_cpdplate_2313009_plate1	2.21378e-07	1.57802
DDX3X	DDX3X_Intron1_1	Triptolide	Texture_Entropy_3_01_256_nucleus	2.84857e-59	1.23793	6.82093	1.4273	5.50996	0.832385	432	38121	B07	10	GFP	D01	AR_20230408_HAP1_cancer_41clones_pooled_cpdplate_2313009_plate1	2.52723e-52	1.57495
DDX3X	DDX3X_Intron1_1	Triptolide	Texture_SumVariance_3_01_256_nucleus	3.51543e-38	11.5309	183.16	243.356	15.8842	20.9191	432	38121	B07	10	GFP	D01	AR_20230408_HAP1_cancer_41clones_pooled_cpdplate_2313009_plate1	3.11885e-31	7.99631
DDX3X	DDX3X_Intron1_1	Z185539382	Texture_DifferenceVariance_3_03_256_cytoplasm	5.56094e-11	4.30895	0.0140637	0.0346031	0.00326382	0.00684994	463	38121	B07	10	GFP	A05	AR_20230406_HAP1_cancer_41clones_pooled_cpdplate_2313007_plate1	0.000493361	1.57663
DDX3X	DDX3X_Intron1_1	Z2736441146	Texture_AngularSecondMoment_3_00_256_nucleus	1.67894e-19	3.49689	0.151905	0.268374	0.0434401	0.0490617	540	38121	B07	10	GFP	F02	AR_20230411_HAP1_cancer_41clones_pooled_cpdplate_2313012_plate1	1.48954e-12	2.21079
DDX3X	DDX3X_Intron1_1	Z2736441146	Texture_AngularSecondMoment_3_02_256_cell	2.93571e-21	5.48556	0.0791376	0.152202	0.0144265	0.0333649	540	38121	B07	10	GFP	F02	AR_20230411_HAP1_cancer_41clones_pooled_cpdplate_2313012_plate1	2.60454e-14	1.93949
DDX3X	DDX3X_Intron1_1	Z2736441146	Texture_DifferenceVariance_3_00_256_cell	2.0212e-20	3.91619	0.0199479	0.0357738	0.0050937	0.00677595	540	38121	B07	10	GFP	F02	AR_20230411_HAP1_cancer_41clones_pooled_cpdplate_2313012_plate1	1.79319e-13	2.1922
DDX3X	DDX3X_Intron1_1	Z2736441146	Texture_DifferenceVariance_3_03_256_cytoplasm	1.33214e-20	4.61944	0.015077	0.0282995	0.00326382	0.00684994	540	38121	B07	10	GFP	F02	AR_20230411_HAP1_cancer_41clones_pooled_cpdplate_2313012_plate1	1.18187e-13	1.72457
DDX3X	DDX3X_Intron1_1	Z28550641	Granularity_1_cell	3.9691e-15	1.78768	24.6232	26.6052	13.7738	7.23288	402	38121	B07	1	GFP	H12	AR_20230408_HAP1_cancer_41clones_pooled_cpdplate_2313009_plate2	3.52135e-08	1.50001
DDX3X	DDX3X_Intron1_1	Z28550641	Texture_AngularSecondMoment_3_00_256_nucleus	7.32453e-16	2.70985	0.117716	0.177041	0.0434401	0.0490617	402	38121	B07	1	GFP	H12	AR_20230408_HAP1_cancer_41clones_pooled_cpdplate_2313009_plate2	6.49826e-09	1.51393
DDX3X	DDX3X_Intron1_1	Z28550641	Texture_AngularSecondMoment_3_02_256_cell	4.99887e-18	6.19461	0.0893667	0.165457	0.0144265	0.0333649	402	38121	B07	1	GFP	H12	AR_20230408_HAP1_cancer_41clones_pooled_cpdplate_2313009_plate2	4.43495e-11	2.24608
DDX3X	DDX3X_Intron1_1	Z28550641	Texture_DifferenceVariance_3_00_256_cell	3.48049e-18	4.51668	0.0230066	0.0393453	0.0050937	0.00677595	402	38121	B07	1	GFP	H12	AR_20230408_HAP1_cancer_41clones_pooled_cpdplate_2313009_plate2	3.08786e-11	2.6436
DDX3X	DDX3X_Intron1_1	Z28550641	Texture_DifferenceVariance_3_03_256_cytoplasm	2.09708e-17	7.73531	0.0252467	0.0495735	0.00326382	0.00684994	402	38121	B07	1	GFP	H12	AR_20230408_HAP1_cancer_41clones_pooled_cpdplate_2313009_plate2	1.86051e-10	3.2092
DDX3X	DDX3X_Intron1_1	Z28550641	Texture_Entropy_3_01_256_cytoplasm	5.14677e-26	0.806706	6.41718	2.71935	7.9548	0.866088	402	38121	B07	1	GFP	H12	AR_20230408_HAP1_cancer_41clones_pooled_cpdplate_2313009_plate2	4.56616e-19	-1.77535
DDX3X	DDX3X_Intron1_1	Z28550641	Texture_InverseDifferenceMoment_3_01_256_cell	4.00416e-26	1.34962	0.461872	0.211048	0.342224	0.0737273	402	38121	B07	1	GFP	H12	AR_20230408_HAP1_cancer_41clones_pooled_cpdplate_2313009_plate2	3.55246e-19	1.62285
DDX3X	DDX3X_Intron1_1	Z829333788	Granularity_2_nucleus	2.79897e-33	3.24696	2.49649	2.97073	0.768869	1.01823	497	38121	B07	10	GFP	G05	AR_20230528_HAP1_cancer_41clones_pooled_cpdplate_2313011_plate1	2.48322e-26	1.69669
DDX3X	DDX3X_Intron1_1	Z829333788	Intensity_StdIntensity_nucleus	3.74911e-44	1.76125	0.0161415	0.0100751	0.00916479	0.00375136	497	38121	B07	10	GFP	G05	AR_20230528_HAP1_cancer_41clones_pooled_cpdplate_2313011_plate1	3.32618e-37	1.85977
DDX3X	DDX3X_Intron1_1	Z829333788	RadialDistribution_MeanFrac_2of4_cell	1.20735e-53	1.18997	1.02132	0.207836	0.858278	0.0986014	497	38121	B07	10	GFP	G05	AR_20230528_HAP1_cancer_41clones_pooled_cpdplate_2313011_plate1	1.07115e-46	1.65358
DDX3X	DDX3X_Intron1_1	Z829333788	RadialDistribution_RadialCV_1of4_cell	1.03691e-46	1.80582	0.110384	0.0686424	0.0611265	0.0270207	497	38121	B07	10	GFP	G05	AR_20230528_HAP1_cancer_41clones_pooled_cpdplate_2313011_plate1	9.19938e-40	1.82294
DDX3X	DDX3X_Intron1_1	Z829333788	RadialDistribution_RadialCV_2of4_cell	2.54774e-64	2.03479	0.130788	0.0751812	0.064276	0.0302455	497	38121	B07	10	GFP	G05	AR_20230528_HAP1_cancer_41clones_pooled_cpdplate_2313011_plate1	2.26033e-57	2.19908
DDX3X	DDX3X_Intron1_1	Z829333788	Texture_SumVariance_3_01_256_nucleus	2.91815e-34	4.57487	72.6682	95.9619	15.8842	20.9191	497	38121	B07	10	GFP	G05	AR_20230528_HAP1_cancer_41clones_pooled_cpdplate_2313011_plate1	2.58896e-27	2.71445
DDX3X	DDX3X_Intron1_1	Z85934283	Texture_AngularSecondMoment_3_00_256_nucleus	4.33489e-14	2.93589	0.127535	0.240755	0.0434401	0.0490617	496	38121	B07	10	GFP	H10	AR_20230406_HAP1_cancer_41clones_pooled_cpdplate_2313007_plate2	3.84588e-07	1.71407
DDX3X	DDX3X_Intron1_1	Z85934283	Texture_DifferenceVariance_3_00_256_cell	2.96891e-14	3.18848	0.0162412	0.0316948	0.0050937	0.00677595	496	38121	B07	10	GFP	H10	AR_20230406_HAP1_cancer_41clones_pooled_cpdplate_2313007_plate2	2.63399e-07	1.64515
DHX9	DHX9_Intron16_1	AZD7762	Intensity_StdIntensity_cytoplasm	4.73895e-09	2.01369	0.0204228	0.0122451	0.010142	0.00642737	65	29007	E06	20	GFP	C04	AR_20230404_HAP1_cancer_41clones_pooled_cpdplate_2313005_plate1	0.0420435	1.59954
DHX9	DHX9_Intron16_1	Etoposide	Granularity_7_nucleus	1.07207e-18	6.08239	13.3253	16.1945	2.1908	4.61347	202	29007	E06	20	GFP	C12	AR_20230404_HAP1_cancer_41clones_pooled_cpdplate_2313005_plate2	9.51131e-12	2.41348
EIF1AX	EIF1AX_ENST00000379607_Intron2_Frame1_sgRNA02	CC885	Granularity_1_cell	2.72676e-19	1.65778	44.5823	20.3428	26.8927	10.7328	144	15019	D03	1	mScarlet	A09	AR_20230411_HAP1_cancer_41clones_pooled_cpdplate_2313012_plate2	2.41916e-12	1.64818
EIF1AX	EIF1AX_ENST00000379607_Intron2_Frame1_sgRNA02	CC885	Granularity_1_nucleus	4.14556e-20	1.781	44.2023	21.6401	24.8188	10.7143	144	15019	D03	1	mScarlet	A09	AR_20230411_HAP1_cancer_41clones_pooled_cpdplate_2313012_plate2	3.6779e-13	1.80912
EIF1AX	EIF1AX_ENST00000379607_Intron2_Frame1_sgRNA02	cycloheximide	Intensity_MinIntensityEdge_nucleus	3.2282e-62	0.547703	0.00851873	0.00237876	0.0155536	0.00446918	120	15019	D03	10	mScarlet	D05	AR_20230614_HAP1_cancer_41clones_pooled_cpdplate_cpdplate_2313010_plate1	2.86403e-55	-1.57407
EIF1AX	EIF1AX_ENST00000379607_Intron2_Frame1_sgRNA02	DMSO	Granularity_1_cell	9.18137e-16	2.20878	59.4001	30.2695	26.8927	10.7328	85	15019	D03	0	mScarlet	B05	AR_20230413_HAP1_cancer_41clones_pooled_cpdplate_2313002_plate1	8.14563e-09	3.02878
EIF1AX	EIF1AX_ENST00000379607_Intron2_Frame1_sgRNA02	DMSO	Granularity_1_cytoplasm	1.99146e-14	1.98625	59.2829	29.3823	29.8466	12.2511	85	15019	D03	0	mScarlet	B05	AR_20230413_HAP1_cancer_41clones_pooled_cpdplate_2313002_plate1	1.7668e-07	2.40274
EIF1AX	EIF1AX_ENST00000379607_Intron2_Frame1_sgRNA02	DMSO	Granularity_1_nucleus	1.38423e-16	2.42217	60.1152	31.5572	24.8188	10.7143	85	15019	D03	0	mScarlet	B05	AR_20230413_HAP1_cancer_41clones_pooled_cpdplate_2313002_plate1	1.22807e-09	3.29433
EIF1AX	EIF1AX_ENST00000379607_Intron2_Frame1_sgRNA02	DMSO	Granularity_13_cytoplasm	1.45682e-11	4.17376	7.10871	5.92309	1.70319	2.98595	76	15019	D03	0	mScarlet	B01	AR_20230417_HAP1_cancer_41clones_pooled_cpdplate_2313001_plate1	0.000129248	1.81032
EIF1AX	EIF1AX_ENST00000379607_Intron2_Frame1_sgRNA02	DMSO	Granularity_13_nucleus	3.71236e-12	4.37889	7.28954	5.93104	1.6647	2.91188	76	15019	D03	0	mScarlet	B01	AR_20230417_HAP1_cancer_41clones_pooled_cpdplate_2313001_plate1	3.29358e-05	1.93169
EIF1AX	EIF1AX_ENST00000379607_Intron2_Frame1_sgRNA02	DMSO	Intensity_MedianIntensity_nucleus	2.01711e-10	0.602481	0.0162928	0.0136956	0.0270428	0.00673681	85	15019	D03	0	mScarlet	B05	AR_20230413_HAP1_cancer_41clones_pooled_cpdplate_2313002_plate1	0.00178956	-1.59572
EIF1AX	EIF1AX_ENST00000379607_Intron2_Frame1_sgRNA02	DMSO	Texture_AngularSecondMoment_3_00_256_nucleus	3.48703e-13	3.56902	0.551232	0.424457	0.154449	0.118968	85	15019	D03	0	mScarlet	B05	AR_20230413_HAP1_cancer_41clones_pooled_cpdplate_2313002_plate1	3.09366e-06	3.33521
EIF1AX	EIF1AX_ENST00000379607_Intron2_Frame1_sgRNA02	DMSO	Texture_AngularSecondMoment_3_00_256_nucleus	1.48875e-12	2.18962	0.338186	0.346634	0.154449	0.118968	203	15019	D03	0	mScarlet	H08	AR_20230413_HAP1_cancer_41clones_pooled_cpdplate_2313002_plate2	1.32081e-05	1.54442
EIF1AX	EIF1AX_ENST00000379607_Intron2_Frame1_sgRNA02	DMSO	Texture_AngularSecondMoment_3_02_256_cell	3.86176e-13	5.23356	0.492441	0.427231	0.0940929	0.0999894	85	15019	D03	0	mScarlet	B05	AR_20230413_HAP1_cancer_41clones_pooled_cpdplate_2313002_plate1	3.42612e-06	3.9839
EIF1AX	EIF1AX_ENST00000379607_Intron2_Frame1_sgRNA02	DMSO	Texture_AngularSecondMoment_3_02_256_cell	5.89295e-12	2.88351	0.271318	0.344996	0.0940929	0.0999894	203	15019	D03	0	mScarlet	H08	AR_20230413_HAP1_cancer_41clones_pooled_cpdplate_2313002_plate2	5.22817e-05	1.77244
EIF1AX	EIF1AX_ENST00000379607_Intron2_Frame1_sgRNA02	DMSO	Texture_Correlation_3_00_256_cell	7.91551e-12	0.644091	0.525187	0.336841	0.815392	0.109249	85	15019	D03	0	mScarlet	B05	AR_20230413_HAP1_cancer_41clones_pooled_cpdplate_2313002_plate1	7.02257e-05	-2.65637
EIF1AX	EIF1AX_ENST00000379607_Intron2_Frame1_sgRNA02	DMSO	Texture_DifferenceVariance_3_00_256_cell	1.97737e-11	3.24728	0.104968	0.0864896	0.0323248	0.0201351	85	15019	D03	0	mScarlet	B05	AR_20230413_HAP1_cancer_41clones_pooled_cpdplate_2313002_plate1	0.00017543	3.60778
EIF1AX	EIF1AX_ENST00000379607_Intron2_Frame1_sgRNA02	DMSO	Texture_DifferenceVariance_3_00_256_cell	1.40752e-11	2.06184	0.0666486	0.0682015	0.0323248	0.0201351	203	15019	D03	0	mScarlet	H08	AR_20230413_HAP1_cancer_41clones_pooled_cpdplate_2313002_plate2	0.000124874	1.70467
EIF1AX	EIF1AX_ENST00000379607_Intron2_Frame1_sgRNA02	DMSO	Texture_DifferenceVariance_3_03_256_cytoplasm	6.82888e-10	2.59039	0.100294	0.0815064	0.0387178	0.0202334	85	15019	D03	0	mScarlet	B05	AR_20230413_HAP1_cancer_41clones_pooled_cpdplate_2313002_plate1	0.00605852	3.0433
EIF1AX	EIF1AX_ENST00000379607_Intron2_Frame1_sgRNA02	DMSO	Texture_Entropy_3_01_256_nucleus	1.56761e-12	0.528455	1.99029	1.974	3.76624	0.851846	85	15019	D03	0	mScarlet	B05	AR_20230413_HAP1_cancer_41clones_pooled_cpdplate_2313002_plate1	1.39077e-05	-2.08483
EIF1AX	EIF1AX_ENST00000379607_Intron2_Frame1_sgRNA02	DMSO	Texture_InfoMeas2_3_01_256_nucleus	1.03735e-12	0.533904	0.321564	0.308688	0.602288	0.155837	85	15019	D03	0	mScarlet	B05	AR_20230413_HAP1_cancer_41clones_pooled_cpdplate_2313002_plate1	9.20327e-06	-1.80139
EIF1AX	EIF1AX_ENST00000379607_Intron2_Frame1_sgRNA02	DMSO	Texture_InverseDifferenceMoment_3_01_256_cell	2.11815e-09	1.21118	0.797576	0.190965	0.65851	0.0859511	85	15019	D03	0	mScarlet	B05	AR_20230413_HAP1_cancer_41clones_pooled_cpdplate_2313002_plate1	0.018792	1.61797
EIF1AX	EIF1AX_ENST00000379607_Intron2_Frame1_sgRNA02	Isosorbide Dinitrate	Granularity_13_nucleus	6.70227e-11	3.87828	6.45619	7.23956	1.6647	2.91188	118	15019	D03	9.99947	mScarlet	A11	AR_20230417_HAP1_cancer_41clones_pooled_cpdplate_2313001_plate2	0.00059462	1.6455
EIF1AX	EIF1AX_ENST00000379607_Intron2_Frame1_sgRNA02	MG-132	Intensity_IntegratedIntensity_nucleus	2.13502e-20	1.5092	48.9371	11.3308	32.4259	10.534	76	15019	D03	10	mScarlet	E03	AR_20230614_HAP1_cancer_41clones_pooled_cpdplate_cpdplate_2313010_plate1	1.89417e-13	1.56742
EIF1AX	EIF1AX_ENST00000379607_Intron2_Frame1_sgRNA02	Motesanib	Granularity_13_cytoplasm	1.97242e-20	3.73424	6.36013	3.97116	1.70319	2.98595	100	15019	D03	10	mScarlet	F07	AR_20230404_HAP1_cancer_41clones_pooled_cpdplate_2313005_plate2	1.74991e-13	1.55962
EIF1AX	EIF1AX_ENST00000379607_Intron2_Frame1_sgRNA02	Nitisinone	Granularity_13_cytoplasm	3.54579e-10	4.50521	7.67323	7.3872	1.70319	2.98595	79	15019	D03	10	mScarlet	A03	AR_20230415_HAP1_cancer_41clones_pooled_cpdplate_2313004_plate1	0.00314579	1.99938
EIF1AX	EIF1AX_ENST00000379607_Intron2_Frame1_sgRNA02	Nitisinone	Granularity_13_nucleus	7.48771e-11	4.60976	7.67388	7.08836	1.6647	2.91188	79	15019	D03	10	mScarlet	A03	AR_20230415_HAP1_cancer_41clones_pooled_cpdplate_2313004_plate1	0.000664303	2.06367
EIF1AX	EIF1AX_ENST00000379607_Intron2_Frame1_sgRNA02	Pentolinium Tartrate	Granularity_13_cytoplasm	1.46922e-19	3.66514	6.24243	6.16762	1.70319	2.98595	190	15019	D03	10	mScarlet	B07	AR_20230415_HAP1_cancer_41clones_pooled_cpdplate_2313004_plate2	1.30348e-12	1.5202
EIF1AX	EIF1AX_ENST00000379607_Intron2_Frame1_sgRNA02	Thalidomide	Granularity_1_nucleus	9.03572e-13	1.72134	42.7215	32.4622	24.8188	10.7143	193	15019	D03	9.40275	mScarlet	E04	AR_20230404_HAP1_cancer_41clones_pooled_cpdplate_2313005_plate1	8.01641e-06	1.67092
EIF1AX	EIF1AX_ENST00000379607_Intron2_Frame1_sgRNA02	Thalidomide	Texture_AngularSecondMoment_3_00_256_nucleus	3.28362e-14	2.52083	0.38934	0.397584	0.154449	0.118968	193	15019	D03	9.40275	mScarlet	E04	AR_20230404_HAP1_cancer_41clones_pooled_cpdplate_2313005_plate1	2.9132e-07	1.9744
EIF1AX	EIF1AX_ENST00000379607_Intron2_Frame1_sgRNA02	Thalidomide	Texture_AngularSecondMoment_3_02_256_cell	7.93918e-15	3.54707	0.333754	0.394689	0.0940929	0.0999894	193	15019	D03	9.40275	mScarlet	E04	AR_20230404_HAP1_cancer_41clones_pooled_cpdplate_2313005_plate1	7.04357e-08	2.39687
EIF1AX	EIF1AX_ENST00000379607_Intron2_Frame1_sgRNA02	Thalidomide	Texture_DifferenceVariance_3_00_256_cell	2.50262e-12	2.33396	0.0754448	0.0799988	0.0323248	0.0201351	193	15019	D03	9.40275	mScarlet	E04	AR_20230404_HAP1_cancer_41clones_pooled_cpdplate_2313005_plate1	2.2203e-05	2.14153
EIF1AX	EIF1AX_ENST00000379607_Intron2_Frame1_sgRNA02	Thalidomide	Texture_DifferenceVariance_3_03_256_cytoplasm	1.78831e-10	1.95157	0.0755604	0.0758975	0.0387178	0.0202334	193	15019	D03	9.40275	mScarlet	E04	AR_20230404_HAP1_cancer_41clones_pooled_cpdplate_2313005_plate1	0.00158658	1.82088
EIF1AX	EIF1AX_ENST00000379607_Intron2_Frame1_sgRNA02	Z1182639224	RadialDistribution_FracAtD_4of4_cell	4.89694e-57	1.25317	0.559984	0.0720576	0.446853	0.0702231	204	15019	D03	10	mScarlet	G04	AR_20230415_HAP1_cancer_41clones_pooled_cpdplate_2313004_plate1	4.34452e-50	1.61102
EIF1AX	EIF1AX_ENST00000379607_Intron2_Frame1_sgRNA02	Z1182639224	RadialDistribution_MeanFrac_2of4_cell	7.06291e-108	0.646378	0.852184	0.150848	1.3184	0.188519	204	15019	D03	10	mScarlet	G04	AR_20230415_HAP1_cancer_41clones_pooled_cpdplate_2313004_plate1	6.26615e-101	-2.47304
EIF1AX	EIF1AX_ENST00000379607_Intron2_Frame1_sgRNA02	Z1182639224	RadialDistribution_MeanFrac_3of4_cell	1.87399e-49	0.862784	0.948922	0.108707	1.09984	0.0926287	204	15019	D03	10	mScarlet	G04	AR_20230415_HAP1_cancer_41clones_pooled_cpdplate_2313004_plate1	1.66259e-42	-1.62925
EIF1AX	EIF1AX_ENST00000379607_Intron2_Frame1_sgRNA02	Z1346478696	Granularity_1_nucleus	4.59226e-10	2.05339	50.9626	31.5433	24.8188	10.7143	75	15019	D03	10	mScarlet	H06	AR_20230415_HAP1_cancer_41clones_pooled_cpdplate_2313004_plate1	0.00407421	2.44008
EIF1AX	EIF1AX_ENST00000379607_Intron2_Frame1_sgRNA02	Z147651984	Texture_AngularSecondMoment_3_00_256_nucleus	8.01743e-12	2.20278	0.340217	0.335897	0.154449	0.118968	176	15019	D03	10	mScarlet	D07	AR_20230406_HAP1_cancer_41clones_pooled_cpdplate_2313007_plate2	7.11299e-05	1.56149
EIF1AX	EIF1AX_ENST00000379607_Intron2_Frame1_sgRNA02	Z147651984	Texture_AngularSecondMoment_3_02_256_cell	4.1448e-11	2.81966	0.26531	0.3224	0.0940929	0.0999894	176	15019	D03	10	mScarlet	D07	AR_20230406_HAP1_cancer_41clones_pooled_cpdplate_2313007_plate2	0.000367723	1.71235
EIF1AX	EIF1AX_ENST00000379607_Intron2_Frame1_sgRNA02	Z147651984	Texture_DifferenceVariance_3_00_256_cell	1.48506e-10	2.02267	0.0653824	0.0643496	0.0323248	0.0201351	176	15019	D03	10	mScarlet	D07	AR_20230406_HAP1_cancer_41clones_pooled_cpdplate_2313007_plate2	0.00131753	1.64179
EIF1AX	EIF1AX_ENST00000379607_Intron2_Frame1_sgRNA02	Z200424510	Granularity_14_cell	4.0535e-15	4.05839	7.25013	4.60551	1.78646	3.1288	71	15019	D03	10	mScarlet	B03	AR_20230406_HAP1_cancer_41clones_pooled_cpdplate_2313007_plate1	3.59623e-08	1.74625
EIF1AX	EIF1AX_ENST00000379607_Intron2_Frame1_sgRNA02	Z200424510	Granularity_14_nucleus	5.31286e-13	3.95548	6.81781	4.8579	1.72364	3.04737	71	15019	D03	10	mScarlet	B03	AR_20230406_HAP1_cancer_41clones_pooled_cpdplate_2313007_plate1	4.71352e-06	1.67166
EIF1AX	EIF1AX_ENST00000379607_Intron2_Frame1_sgRNA02	Z235352481	Texture_AngularSecondMoment_3_02_256_cell	5.60075e-14	2.93253	0.27593	0.330966	0.0940929	0.0999894	215	15019	D03	10	mScarlet	G01	AR_20230528_HAP1_cancer_41clones_pooled_cpdplate_2313011_plate1	4.96893e-07	1.81856
EIF1AX	EIF1AX_ENST00000379607_Intron2_Frame1_sgRNA02	Z235352481	Texture_DifferenceVariance_3_00_256_cell	6.0554e-17	2.31854	0.0749465	0.0685829	0.0323248	0.0201351	215	15019	D03	10	mScarlet	G01	AR_20230528_HAP1_cancer_41clones_pooled_cpdplate_2313011_plate1	5.3723e-10	2.11679
EIF1AX	EIF1AX_ENST00000379607_Intron2_Frame1_sgRNA02	Z235352481	Texture_DifferenceVariance_3_03_256_cytoplasm	5.63382e-19	2.1189	0.0820391	0.0647726	0.0387178	0.0202334	215	15019	D03	10	mScarlet	G01	AR_20230528_HAP1_cancer_41clones_pooled_cpdplate_2313011_plate1	4.99828e-12	2.14108
EIF1AX	EIF1AX_ENST00000379607_Intron2_Frame1_sgRNA02	Z279766658	Texture_AngularSecondMoment_3_02_256_cell	4.95905e-12	2.77538	0.261144	0.335353	0.0940929	0.0999894	216	15019	D03	10	mScarlet	E03	AR_20230406_HAP1_cancer_41clones_pooled_cpdplate_2313007_plate1	4.39963e-05	1.67069
EIF1AX	EIF1AX_ENST00000379607_Intron2_Frame1_sgRNA02	Z27999073	Granularity_1_cell	8.7713e-12	1.65254	44.4413	29.1069	26.8927	10.7328	151	15019	D03	10	mScarlet	G10	AR_20230407_HAP1_cancer_41clones_pooled_cpdplate_2313008_plate2	7.78182e-05	1.63504
EIF1AX	EIF1AX_ENST00000379607_Intron2_Frame1_sgRNA02	Z27999073	Granularity_1_nucleus	3.77597e-12	1.77697	44.1022	31.3429	24.8188	10.7143	151	15019	D03	10	mScarlet	G10	AR_20230407_HAP1_cancer_41clones_pooled_cpdplate_2313008_plate2	3.35e-05	1.79978
EIF1AX	EIF1AX_ENST00000379607_Intron2_Frame1_sgRNA02	Z27999073	Texture_AngularSecondMoment_3_00_256_nucleus	7.58252e-12	2.54814	0.393558	0.395251	0.154449	0.118968	151	15019	D03	10	mScarlet	G10	AR_20230407_HAP1_cancer_41clones_pooled_cpdplate_2313008_plate2	6.72715e-05	2.00986
EIF1AX	EIF1AX_ENST00000379607_Intron2_Frame1_sgRNA02	Z27999073	Texture_AngularSecondMoment_3_02_256_cell	6.72303e-12	3.54376	0.333442	0.394528	0.0940929	0.0999894	151	15019	D03	10	mScarlet	G10	AR_20230407_HAP1_cancer_41clones_pooled_cpdplate_2313008_plate2	5.96461e-05	2.39375
EIF1AX	EIF1AX_ENST00000379607_Intron2_Frame1_sgRNA02	Z27999073	Texture_Correlation_3_00_256_cell	1.60191e-09	0.792931	0.64655	0.322488	0.815392	0.109249	151	15019	D03	10	mScarlet	G10	AR_20230407_HAP1_cancer_41clones_pooled_cpdplate_2313008_plate2	0.014212	-1.54548
EIF1AX	EIF1AX_ENST00000379607_Intron2_Frame1_sgRNA02	Z27999073	Texture_DifferenceVariance_3_00_256_cell	9.96228e-12	2.43469	0.0787011	0.07718	0.0323248	0.0201351	151	15019	D03	10	mScarlet	G10	AR_20230407_HAP1_cancer_41clones_pooled_cpdplate_2313008_plate2	8.83845e-05	2.30325
EIF1AX	EIF1AX_ENST00000379607_Intron2_Frame1_sgRNA02	Z27999073	Texture_DifferenceVariance_3_03_256_cytoplasm	1.70407e-11	2.07261	0.080247	0.0700367	0.0387178	0.0202334	151	15019	D03	10	mScarlet	G10	AR_20230407_HAP1_cancer_41clones_pooled_cpdplate_2313008_plate2	0.000151183	2.05251
EIF1AX	EIF1AX_ENST00000379607_Intron2_Frame1_sgRNA02	Z56762589	RadialDistribution_RadialCV_3of4_cell	1.98043e-09	2.05083	0.250852	0.145294	0.122318	0.0667748	63	15019	D03	10	mScarlet	B07	AR_20230406_HAP1_cancer_41clones_pooled_cpdplate_2313007_plate2	0.0175702	1.92489
EIF1AX	EIF1AX_ENST00000379607_Intron2_Frame1_sgRNA02	Z56830945	Granularity_12_cell	3.75431e-22	5.64625	9.51331	5.99874	1.68489	2.74587	95	15019	D03	10	mScarlet	D03	AR_20230406_HAP1_cancer_41clones_pooled_cpdplate_2313007_plate1	3.33079e-15	2.85098
EIF1AX	EIF1AX_ENST00000379607_Intron2_Frame1_sgRNA02	Z56830945	Granularity_12_nucleus	2.67438e-19	5.65353	9.59728	6.78794	1.69757	2.82017	95	15019	D03	10	mScarlet	D03	AR_20230406_HAP1_cancer_41clones_pooled_cpdplate_2313007_plate1	2.37269e-12	2.80115
EIF1AX	EIF1AX_ENST00000379607_Intron2_Frame1_sgRNA02	Z71409985	Granularity_14_cell	3.7325e-13	4.04064	7.21843	5.38635	1.78646	3.1288	76	15019	D03	10	mScarlet	H08	AR_20230415_HAP1_cancer_41clones_pooled_cpdplate_2313004_plate2	3.31144e-06	1.73612
EIF1AX	EIF1AX_ENST00000379607_Intron2_Frame1_sgRNA02	Z729082994	Granularity_1_cell	6.34541e-10	2.08454	56.0588	32.0242	26.8927	10.7328	64	15019	D03	10	mScarlet	D11	AR_20230415_HAP1_cancer_41clones_pooled_cpdplate_2313004_plate2	0.00562959	2.71747
EIF1AX	EIF1AX_ENST00000379607_Intron2_Frame1_sgRNA02	Z729082994	Granularity_1_cytoplasm	6.46528e-11	1.95615	58.3843	29.0716	29.8466	12.2511	64	15019	D03	10	mScarlet	D11	AR_20230415_HAP1_cancer_41clones_pooled_cpdplate_2313004_plate2	0.000573594	2.3294
EIF1AX	EIF1AX_ENST00000379607_Intron2_Frame1_sgRNA02	Z729082994	Granularity_1_nucleus	1.27005e-09	2.22334	55.1805	34.146	24.8188	10.7143	64	15019	D03	10	mScarlet	D11	AR_20230415_HAP1_cancer_41clones_pooled_cpdplate_2313004_plate2	0.0112678	2.83376
EIF1AX	EIF1AX_ENST00000379607_Intron2_Frame1_sgRNA02	Z729082994	Intensity_LowerQuartileIntensity_cell	1.03808e-17	0.523113	0.00907864	0.00558349	0.017355	0.0049207	64	15019	D03	10	mScarlet	D11	AR_20230415_HAP1_cancer_41clones_pooled_cpdplate_2313004_plate2	9.20976e-11	-1.68196
EIF1AX	EIF1AX_ENST00000379607_Intron2_Frame1_sgRNA02	Z729082994	Intensity_MedianIntensity_cell	1.50936e-12	0.576602	0.0126231	0.00843749	0.0218923	0.00566248	64	15019	D03	10	mScarlet	D11	AR_20230415_HAP1_cancer_41clones_pooled_cpdplate_2313004_plate2	1.33909e-05	-1.63694
EIF1AX	EIF1AX_ENST00000379607_Intron2_Frame1_sgRNA02	Z729082994	Intensity_MedianIntensity_cytoplasm	1.36364e-16	0.532696	0.00967744	0.00607961	0.0181669	0.00547334	64	15019	D03	10	mScarlet	D11	AR_20230415_HAP1_cancer_41clones_pooled_cpdplate_2313004_plate2	1.20981e-09	-1.55106
EIF1AX	EIF1AX_ENST00000379607_Intron2_Frame1_sgRNA02	Z729082994	Intensity_MinIntensityEdge_nucleus	3.47932e-18	0.524562	0.00815881	0.00486739	0.0155536	0.00446918	64	15019	D03	10	mScarlet	D11	AR_20230415_HAP1_cancer_41clones_pooled_cpdplate_2313004_plate2	3.08682e-11	-1.65461
EIF1AX	EIF1AX_ENST00000379607_Intron2_Frame1_sgRNA02	Z729082994	Texture_AngularSecondMoment_3_00_256_nucleus	4.00284e-09	3.38807	0.523284	0.432201	0.154449	0.118968	64	15019	D03	10	mScarlet	D11	AR_20230415_HAP1_cancer_41clones_pooled_cpdplate_2313004_plate2	0.0355129	3.10029
EIF1AX	EIF1AX_ENST00000379607_Intron2_Frame1_sgRNA02	Z729082994	Texture_AngularSecondMoment_3_02_256_cell	8.22206e-10	5.19804	0.489099	0.4376	0.0940929	0.0999894	64	15019	D03	10	mScarlet	D11	AR_20230415_HAP1_cancer_41clones_pooled_cpdplate_2313004_plate2	0.00729454	3.95048
EIF1AX	EIF1AX_ENST00000379607_Intron2_Frame1_sgRNA02	Z729082994	Texture_DifferenceVariance_3_00_256_cell	1.23472e-09	3.41271	0.110315	0.0876272	0.0323248	0.0201351	64	15019	D03	10	mScarlet	D11	AR_20230415_HAP1_cancer_41clones_pooled_cpdplate_2313004_plate2	0.0109543	3.87335
EIF1AX	EIF1AX_ENST00000379607_Intron2_Frame1_sgRNA02	Z729082994	Texture_DifferenceVariance_3_03_256_cytoplasm	1.63248e-09	2.90241	0.112375	0.0835743	0.0387178	0.0202334	64	15019	D03	10	mScarlet	D11	AR_20230415_HAP1_cancer_41clones_pooled_cpdplate_2313004_plate2	0.0144832	3.64037
EIF1AX	EIF1AX_ENST00000379607_Intron2_Frame1_sgRNA02	Z729082994	Texture_Entropy_3_01_256_cytoplasm	1.04695e-09	0.565418	2.00076	1.71767	3.53856	0.858035	64	15019	D03	10	mScarlet	D11	AR_20230415_HAP1_cancer_41clones_pooled_cpdplate_2313004_plate2	0.00928848	-1.79223
EIF1AX	EIF1AX_Intron6_1	Digitoxin	Granularity_14_nucleus	1.45768e-15	3.99212	7.35651	8.66334	1.84276	3.55937	188	36340	A07	10.0002	GFP	D08	AR_20230414_HAP1_cancer_41clones_pooled_cpdplate_2313003_plate2	1.29324e-08	1.54908
EIF1AX	EIF1AX_Intron6_1	Mycophenolic Acid	Intensity_MedianIntensity_nucleus	2.20654e-147	1.38354	0.0354084	0.00547765	0.0255925	0.00599901	463	36340	A07	10	GFP	B02	AR_20230414_HAP1_cancer_41clones_pooled_cpdplate_2313003_plate1	1.95762e-140	1.63624
EIF1AX	EIF1AX_Intron6_1	Mycophenolic Acid	RadialDistribution_MeanFrac_2of4_cell	2.05121e-113	1.23255	0.976759	0.129534	0.792473	0.109437	463	36340	A07	10	GFP	B02	AR_20230414_HAP1_cancer_41clones_pooled_cpdplate_2313003_plate1	1.81982e-106	1.68394
EIF1AX	EIF1AX_Intron6_1	Z1350516500	Granularity_14_cell	1.27127e-14	4.25077	7.24306	6.78199	1.70394	3.10086	117	36340	A07	10	GFP	B02	AR_20230417_HAP1_cancer_41clones_pooled_cpdplate_2313001_plate1	1.12786e-07	1.78632
EIF1AX	EIF1AX_Intron6_1	Z1350516500	Granularity_14_nucleus	1.30919e-13	4.84577	8.9296	9.13024	1.84276	3.55937	117	36340	A07	10	GFP	B02	AR_20230417_HAP1_cancer_41clones_pooled_cpdplate_2313001_plate1	1.1615e-06	1.99104
EIF1AX	EIF1AX_Intron6_1	Z424872488	Texture_AngularSecondMoment_3_02_256_cell	4.44076e-20	2.55776	0.153322	0.181926	0.0599439	0.062008	361	36340	A07	1	GFP	F07	AR_20230416_HAP1_cancer_41clones_pooled_cpdplate_2313006_plate2	3.9398e-13	1.50591
EIF1AX	EIF1AX_Intron6_1	Z56808324	Granularity_14_cell	2.95784e-11	4.58349	7.80999	9.47789	1.70394	3.10086	128	36340	A07	10	GFP	G03	AR_20230411_HAP1_cancer_41clones_pooled_cpdplate_2313012_plate1	0.000262417	1.96915
EIF1AX	EIF1AX_Intron6_1	Z56808324	Granularity_14_nucleus	7.03695e-11	4.62739	8.52718	10.618	1.84276	3.55937	128	36340	A07	10	GFP	G03	AR_20230411_HAP1_cancer_41clones_pooled_cpdplate_2313012_plate1	0.000624312	1.87798
EP300	EP300_Intron17_1	Carfilzomib	Intensity_MADIntensity_cytoplasm	7.75995e-16	1.66752	0.00128266	0.00126255	0.000769197	0.000336292	425	47818	E05	20	GFP	B06	AR_20230614_HAP1_cancer_41clones_pooled_cpdplate_cpdplate_2313010_plate1	6.88456e-09	1.52682
EP300	EP300_Intron17_1	Cerivastatin	Intensity_MedianIntensity_nucleus	4.88431e-13	1.19017	0.0145005	0.00758213	0.0121835	0.00129863	586	47818	E05	10.5	GFP	B04	AR_20230417_HAP1_cancer_41clones_pooled_cpdplate_2313001_plate1	4.33331e-06	1.78417
EP300	EP300_Intron17_1	Clofarabine	Intensity_IntegratedIntensity_cell	3.44308e-24	1.49659	42.0274	19.737	28.0821	8.41594	255	47818	E05	20	GFP	F12	AR_20230528_HAP1_cancer_41clones_pooled_cpdplate_2313011_plate2	3.05467e-17	1.65701
EP300	EP300_Intron17_1	Clofarabine	Intensity_IntegratedIntensity_nucleus	2.39333e-14	1.38159	21.0962	11.4921	15.2695	3.84598	255	47818	E05	20	GFP	F12	AR_20230528_HAP1_cancer_41clones_pooled_cpdplate_2313011_plate2	2.12334e-07	1.51501
EP300	EP300_Intron17_1	Cytarabine	Intensity_IntegratedIntensity_cell	2.3805e-33	1.62746	45.7026	18.2151	28.0821	8.41594	220	47818	E05	0.316228	GFP	A10	AR_20230404_HAP1_cancer_41clones_pooled_cpdplate_2313005_plate2	2.11196e-26	2.09371
EP300	EP300_Intron17_1	Cytarabine	Intensity_IntegratedIntensity_cytoplasm	5.97935e-29	1.67996	21.5927	9.98451	12.8531	5.69745	220	47818	E05	0.316228	GFP	A10	AR_20230404_HAP1_cancer_41clones_pooled_cpdplate_2313005_plate2	5.30482e-22	1.53395
EP300	EP300_Intron17_1	Cytarabine	Intensity_IntegratedIntensity_nucleus	2.05981e-19	1.58319	24.1746	13.3048	15.2695	3.84598	220	47818	E05	0.316228	GFP	A10	AR_20230404_HAP1_cancer_41clones_pooled_cpdplate_2313005_plate2	1.82745e-12	2.31543
EP300	EP300_Intron17_1	Desoxycorticosterone Pivalate	Intensity_MeanIntensityEdge_cytoplasm	1.46731e-11	1.26647	0.0117447	0.0071724	0.00927359	0.00152588	407	47818	E05	10.0001	GFP	A01	AR_20230417_HAP1_cancer_41clones_pooled_cpdplate_2313001_plate1	0.000130178	1.61949
EP300	EP300_Intron17_1	DMSO	Intensity_MinIntensityEdge_nucleus	4.50145e-103	1.17816	0.00917162	0.00132313	0.00778473	0.000785722	628	47818	E05	0	GFP	C09	AR_20230407_HAP1_cancer_41clones_pooled_cpdplate_2313008_plate2	3.99364e-96	1.76512
EP300	EP300_Intron17_1	DMSO	Intensity_StdIntensity_nucleus	2.40304e-11	1.64989	0.00253929	0.00420124	0.00153906	0.000666275	810	47818	E05	0	GFP	A06	AR_20230414_HAP1_cancer_41clones_pooled_cpdplate_2313003_plate1	0.000213196	1.50122
EP300	EP300_Intron17_1	Etoposide	Intensity_IntegratedIntensity_cell	2.79333e-45	1.65594	46.5023	20.9486	28.0821	8.41594	349	47818	E05	20	GFP	C12	AR_20230404_HAP1_cancer_41clones_pooled_cpdplate_2313005_plate2	2.47822e-38	2.18873
EP300	EP300_Intron17_1	Etoposide	Intensity_IntegratedIntensity_cytoplasm	4.23868e-35	1.8821	24.1908	15.2749	12.8531	5.69745	349	47818	E05	20	GFP	C12	AR_20230404_HAP1_cancer_41clones_pooled_cpdplate_2313005_plate2	3.76052e-28	1.98996
EP300	EP300_Intron17_1	Etoposide	Intensity_IntegratedIntensity_nucleus	7.43597e-33	1.46442	22.361	9.97031	15.2695	3.84598	349	47818	E05	20	GFP	C12	AR_20230404_HAP1_cancer_41clones_pooled_cpdplate_2313005_plate2	6.59712e-26	1.84387
EP300	EP300_Intron17_1	Ezetimibe	Intensity_MedianIntensity_cell	1.66315e-19	1.21918	0.0117528	0.00579172	0.00963991	0.00126452	654	47818	E05	10.0006	GFP	A08	AR_20230414_HAP1_cancer_41clones_pooled_cpdplate_2313003_plate2	1.47553e-12	1.67092
EP300	EP300_Intron17_1	Ezetimibe	Intensity_MedianIntensity_nucleus	2.39023e-10	1.3254	0.016148	0.0157547	0.0121835	0.00129863	654	47818	E05	10.0006	GFP	A08	AR_20230414_HAP1_cancer_41clones_pooled_cpdplate_2313003_plate2	0.00212059	3.05281
EP300	EP300_Intron17_1	Ezetimibe	Intensity_StdIntensity_nucleus	9.91683e-10	2.06618	0.00317999	0.00676624	0.00153906	0.000666275	654	47818	E05	10.0006	GFP	A08	AR_20230414_HAP1_cancer_41clones_pooled_cpdplate_2313003_plate2	0.00879812	2.46283
EP300	EP300_Intron17_1	Mithramycin A	Intensity_LowerQuartileIntensity_cell	4.29477e-61	1.22179	0.00957898	0.00140306	0.00784011	0.000890218	293	47818	E05	10	GFP	H07	AR_20230404_HAP1_cancer_41clones_pooled_cpdplate_2313005_plate2	3.81028e-54	1.95331
EP300	EP300_Intron17_1	Mithramycin A	Intensity_MADIntensity_cytoplasm	5.80988e-15	1.75058	0.00134654	0.00119889	0.000769197	0.000336292	293	47818	E05	10	GFP	H07	AR_20230404_HAP1_cancer_41clones_pooled_cpdplate_2313005_plate2	5.15447e-08	1.7168
EP300	EP300_Intron17_1	Mithramycin A	Intensity_MedianIntensity_cell	1.41602e-29	1.2034	0.0116007	0.00265028	0.00963991	0.00126452	293	47818	E05	10	GFP	H07	AR_20230404_HAP1_cancer_41clones_pooled_cpdplate_2313005_plate2	1.25628e-22	1.55061
EP300	EP300_Intron17_1	Mithramycin A	Intensity_MedianIntensity_cytoplasm	5.24249e-26	1.2908	0.0102405	0.00339003	0.00793346	0.000913415	293	47818	E05	10	GFP	H07	AR_20230404_HAP1_cancer_41clones_pooled_cpdplate_2313005_plate2	4.65109e-19	2.52578
EP300	EP300_Intron17_1	Mithramycin A	Intensity_MinIntensityEdge_nucleus	2.08823e-47	1.16991	0.0091074	0.00129317	0.00778473	0.000785722	293	47818	E05	10	GFP	H07	AR_20230404_HAP1_cancer_41clones_pooled_cpdplate_2313005_plate2	1.85265e-40	1.68338
EP300	EP300_Intron17_1	Mithramycin A	Texture_Entropy_3_01_256_cytoplasm	3.9031e-42	1.93016	2.15918	1.10675	1.11865	0.685389	293	47818	E05	10	GFP	H07	AR_20230404_HAP1_cancer_41clones_pooled_cpdplate_2313005_plate2	3.4628e-35	1.51815
EP300	EP300_Intron17_1	Oxyphenbutazone	Granularity_1_cell	1.80902e-54	0.810852	47.3815	11.3903	58.4343	7.25763	365	47818	E05	10	GFP	C01	AR_20230417_HAP1_cancer_41clones_pooled_cpdplate_2313001_plate1	1.60495e-47	-1.52291
EP300	EP300_Intron17_1	Oxyphenbutazone	Intensity_MADIntensity_cytoplasm	1.60752e-17	1.66818	0.00128316	0.00109453	0.000769197	0.000336292	365	47818	E05	10	GFP	C01	AR_20230417_HAP1_cancer_41clones_pooled_cpdplate_2313001_plate1	1.42618e-10	1.52832
EP300	EP300_Intron17_1	Pacritinib	RadialDistribution_RadialCV_3of4_cell	4.15467e-23	1.69887	0.18194	0.0686814	0.107095	0.0451607	126	47818	E05	10	GFP	G03	AR_20230404_HAP1_cancer_41clones_pooled_cpdplate_2313005_plate1	3.68598e-16	1.65731
EP300	EP300_Intron17_1	Sertraline	Intensity_MedianIntensity_nucleus	7.79067e-10	1.22713	0.0149508	0.0121305	0.0121835	0.00129863	746	47818	E05	9.99956	GFP	B03	AR_20230413_HAP1_cancer_41clones_pooled_cpdplate_2313002_plate1	0.00691181	2.13086
EP300	EP300_Intron17_1	Stanozolol	Intensity_MedianIntensity_nucleus	1.91561e-11	1.1913	0.0145143	0.00902127	0.0121835	0.00129863	698	47818	E05	10	GFP	A01	AR_20230414_HAP1_cancer_41clones_pooled_cpdplate_2313003_plate1	0.000169951	1.79474
EP300	EP300_Intron17_1	UCN-01 (7-hydroxystaurosporine)	Texture_Entropy_3_01_256_cytoplasm	1.48954e-12	2.12397	2.37599	1.17018	1.11865	0.685389	66	47818	E05	10	GFP	E01	AR_20230416_HAP1_cancer_41clones_pooled_cpdplate_2313006_plate1	1.3215e-05	1.83449
EP300	EP300_Intron17_1	UCN-01 (7-hydroxystaurosporine)	Texture_InverseDifferenceMoment_3_01_256_cell	2.68537e-09	0.898679	0.76238	0.101308	0.848334	0.0423548	66	47818	E05	10	GFP	E01	AR_20230416_HAP1_cancer_41clones_pooled_cpdplate_2313006_plate1	0.0238243	-2.02939
EP300	EP300_Intron17_1	Z104343040	Intensity_MADIntensity_cytoplasm	1.22345e-14	1.83838	0.00141408	0.00112473	0.000769197	0.000336292	210	47818	E05	10	GFP	E02	AR_20230406_HAP1_cancer_41clones_pooled_cpdplate_2313007_plate1	1.08544e-07	1.91761
EP300	EP300_Intron17_1	Z119698926	Granularity_13_cytoplasm	1.48062e-17	5.95858	2.14402	2.82194	0.359821	1.01943	217	47818	E05	10	GFP	H09	AR_20230407_HAP1_cancer_41clones_pooled_cpdplate_2313008_plate2	1.31359e-10	1.75019
EP300	EP300_Intron17_1	Z29467702	Intensity_MedianIntensity_cell	1.26453e-09	1.20367	0.0116032	0.00515684	0.00963991	0.00126452	273	47818	E05	10	GFP	H02	AR_20230407_HAP1_cancer_41clones_pooled_cpdplate_2313008_plate1	0.0112188	1.55263
EP300	EP300_Intron17_1	Z29467702	Intensity_MedianIntensity_cytoplasm	4.75472e-17	1.18596	0.00940881	0.00271525	0.00793346	0.000913415	273	47818	E05	10	GFP	H02	AR_20230407_HAP1_cancer_41clones_pooled_cpdplate_2313008_plate1	4.21834e-10	1.6152
EP300	EP300_Intron17_1	Z29467702	Intensity_MinIntensityEdge_nucleus	8.23161e-17	1.16197	0.00904564	0.00234107	0.00778473	0.000785722	273	47818	E05	10	GFP	H02	AR_20230407_HAP1_cancer_41clones_pooled_cpdplate_2313008_plate1	7.30301e-10	1.60478
EP300	EP300_Intron17_1	Z56868929	Granularity_13_cytoplasm	1.72912e-15	5.28347	1.9011	3.14475	0.359821	1.01943	295	47818	E05	10	GFP	F12	AR_20230411_HAP1_cancer_41clones_pooled_cpdplate_2313012_plate2	1.53406e-08	1.5119
FLNA	FLNA_ENST00000369850_Intron39_Frame1_sgRNA01	Altretamine	Texture_AngularSecondMoment_3_02_256_cell	1.55575e-13	3.41214	0.182337	0.306802	0.0534378	0.0848435	336	37700	C07	20	mScarlet	F02	AR_20230404_HAP1_cancer_41clones_pooled_cpdplate_2313005_plate1	1.38025e-06	1.51926
FLNA	FLNA_ENST00000369850_Intron39_Frame1_sgRNA01	Altretamine	Texture_DifferenceVariance_3_00_256_cell	7.80678e-14	3.02569	0.0395683	0.0622186	0.0130775	0.0168994	336	37700	C07	20	mScarlet	F02	AR_20230404_HAP1_cancer_41clones_pooled_cpdplate_2313005_plate1	6.9261e-07	1.56756
FLNA	FLNA_ENST00000369850_Intron39_Frame1_sgRNA01	Altretamine	Texture_DifferenceVariance_3_03_256_cytoplasm	7.35533e-13	3.30045	0.0354979	0.0607551	0.0107555	0.0162394	336	37700	C07	20	mScarlet	F02	AR_20230404_HAP1_cancer_41clones_pooled_cpdplate_2313005_plate1	6.52558e-06	1.5236
FLNA	FLNA_ENST00000369850_Intron39_Frame1_sgRNA01	Azacitidine	RadialDistribution_FracAtD_1of4_cell	3.9292e-15	1.902	0.024879	0.0162834	0.0130804	0.00654554	147	37700	C07	10	mScarlet	E01	AR_20230417_HAP1_cancer_41clones_pooled_cpdplate_2313001_plate1	3.48595e-08	1.80254
FLNA	FLNA_ENST00000369850_Intron39_Frame1_sgRNA01	Azacitidine	RadialDistribution_FracAtD_4of4_cell	9.81683e-30	0.785777	0.55042	0.126622	0.700479	0.0798445	147	37700	C07	10	mScarlet	E01	AR_20230417_HAP1_cancer_41clones_pooled_cpdplate_2313001_plate1	8.7094e-23	-1.87939
FLNA	FLNA_ENST00000369850_Intron39_Frame1_sgRNA01	Azacitidine	RadialDistribution_MeanFrac_2of4_cell	6.86743e-25	1.90423	0.890818	0.409602	0.467811	0.171559	147	37700	C07	10	mScarlet	E01	AR_20230417_HAP1_cancer_41clones_pooled_cpdplate_2313001_plate1	6.09272e-18	2.46567
FLNA	FLNA_ENST00000369850_Intron39_Frame1_sgRNA01	Azacitidine	RadialDistribution_MeanFrac_3of4_cell	2.00017e-36	1.33612	1.02341	0.183718	0.765957	0.153876	147	37700	C07	10	mScarlet	E01	AR_20230417_HAP1_cancer_41clones_pooled_cpdplate_2313001_plate1	1.77454e-29	1.67313
FLNA	FLNA_ENST00000369850_Intron39_Frame1_sgRNA01	AZD7762	Granularity_5_cytoplasm	1.24504e-10	2.94566	11.9667	10.4361	4.06249	5.24209	92	37700	C07	20	mScarlet	C04	AR_20230404_HAP1_cancer_41clones_pooled_cpdplate_2313005_plate1	0.00110459	1.50784
FLNA	FLNA_ENST00000369850_Intron39_Frame1_sgRNA01	AZD7762	Granularity_5_nucleus	2.68011e-09	5.92942	8.89074	10.7416	1.49943	2.94843	92	37700	C07	20	mScarlet	C04	AR_20230404_HAP1_cancer_41clones_pooled_cpdplate_2313005_plate1	0.0237777	2.50686
FLNA	FLNA_ENST00000369850_Intron39_Frame1_sgRNA01	Mithramycin A	Intensity_IntegratedIntensity_nucleus	6.29276e-39	1.94415	41.1803	18.3891	21.1816	8.64519	219	37700	C07	10	mScarlet	H07	AR_20230404_HAP1_cancer_41clones_pooled_cpdplate_2313005_plate2	5.58288e-32	2.31327
FLNA	FLNA_ENST00000369850_Intron39_Frame1_sgRNA01	Topotecan hydrochloride hydrate	Intensity_IntegratedIntensity_cell	1.54034e-09	1.93803	154.301	86.3107	79.6175	38.7207	66	37700	C07	20	mScarlet	D12	AR_20230416_HAP1_cancer_41clones_pooled_cpdplate_2313006_plate2	0.0136658	1.92879
FLNA	FLNA_ENST00000369850_Intron39_Frame1_sgRNA01	Topotecan hydrochloride hydrate	Intensity_IntegratedIntensity_nucleus	3.06441e-16	2.41341	51.1201	22.4041	21.1816	8.64519	66	37700	C07	20	mScarlet	D12	AR_20230416_HAP1_cancer_41clones_pooled_cpdplate_2313006_plate2	2.71872e-09	3.46302
FLNA	FLNA_ENST00000369850_Intron39_Frame1_sgRNA01	Topotecan hydrochloride hydrate	Intensity_MedianIntensity_nucleus	2.90855e-09	2.02374	0.0293892	0.017573	0.0145223	0.00559812	66	37700	C07	20	mScarlet	D12	AR_20230416_HAP1_cancer_41clones_pooled_cpdplate_2313006_plate2	0.0258044	2.65571
FLNA	FLNA_ENST00000369850_Intron39_Frame1_sgRNA01	Topotecan hydrochloride hydrate	RadialDistribution_FracAtD_3of4_cell	9.82266e-15	1.3702	0.311023	0.0684393	0.226991	0.0548722	66	37700	C07	20	mScarlet	D12	AR_20230416_HAP1_cancer_41clones_pooled_cpdplate_2313006_plate2	8.71457e-08	1.53142
FLNA	FLNA_ENST00000369850_Intron39_Frame1_sgRNA01	Topotecan hydrochloride hydrate	RadialDistribution_FracAtD_4of4_cell	2.30175e-13	0.75309	0.527524	0.152904	0.700479	0.0798445	66	37700	C07	20	mScarlet	D12	AR_20230416_HAP1_cancer_41clones_pooled_cpdplate_2313006_plate2	2.04209e-06	-2.16615
FLNA	FLNA_ENST00000369850_Intron39_Frame1_sgRNA01	Topotecan hydrochloride hydrate	RadialDistribution_MeanFrac_2of4_cell	3.29616e-13	1.99661	0.934037	0.416196	0.467811	0.171559	66	37700	C07	20	mScarlet	D12	AR_20230416_HAP1_cancer_41clones_pooled_cpdplate_2313006_plate2	2.92432e-06	2.71759
FLNA	FLNA_ENST00000369850_Intron39_Frame1_sgRNA01	Topotecan hydrochloride hydrate	RadialDistribution_MeanFrac_3of4_cell	6.61663e-16	1.33721	1.02425	0.196879	0.765957	0.153876	66	37700	C07	20	mScarlet	D12	AR_20230416_HAP1_cancer_41clones_pooled_cpdplate_2313006_plate2	5.87021e-09	1.67854
FLNA	FLNA_ENST00000369850_Intron39_Frame1_sgRNA01	Triptolide	Granularity_14_nucleus	2.67643e-23	3.7472	7.09272	6.21221	1.89281	3.13096	187	37700	C07	10	mScarlet	D01	AR_20230408_HAP1_cancer_41clones_pooled_cpdplate_2313009_plate1	2.3745e-16	1.66081
FLNA	FLNA_ENST00000369850_Intron39_Frame1_sgRNA01	UCN-01 (7-hydroxystaurosporine)	Granularity_2_cell	3.95159e-13	3.31935	10.465	6.183	3.15274	2.53811	61	37700	C07	10	mScarlet	E01	AR_20230416_HAP1_cancer_41clones_pooled_cpdplate_2313006_plate1	3.50582e-06	2.88101
FLNA	FLNA_ENST00000369850_Intron39_Frame1_sgRNA01	UCN-01 (7-hydroxystaurosporine)	Granularity_2_cytoplasm	2.60078e-09	2.60999	10.5124	7.24514	4.02777	3.21384	61	37700	C07	10	mScarlet	E01	AR_20230416_HAP1_cancer_41clones_pooled_cpdplate_2313006_plate1	0.0230739	2.01773
FLNA	FLNA_ENST00000369850_Intron39_Frame1_sgRNA01	UCN-01 (7-hydroxystaurosporine)	Granularity_2_nucleus	5.75848e-11	9.14766	7.96823	6.96454	0.871067	1.48714	61	37700	C07	10	mScarlet	E01	AR_20230416_HAP1_cancer_41clones_pooled_cpdplate_2313006_plate1	0.000510887	4.77234
FLNA	FLNA_ENST00000369850_Intron39_Frame1_sgRNA01	UCN-01 (7-hydroxystaurosporine)	Granularity_3_cell	7.45749e-12	3.73065	11.6901	7.88029	3.13354	3.54584	61	37700	C07	10	mScarlet	E01	AR_20230416_HAP1_cancer_41clones_pooled_cpdplate_2313006_plate1	6.61622e-05	2.41313
FLNA	FLNA_ENST00000369850_Intron39_Frame1_sgRNA01	UCN-01 (7-hydroxystaurosporine)	Granularity_3_cytoplasm	8.47389e-10	2.67783	10.5205	7.07573	3.92873	4.28493	61	37700	C07	10	mScarlet	E01	AR_20230416_HAP1_cancer_41clones_pooled_cpdplate_2313006_plate1	0.00751795	1.53835
FLNA	FLNA_ENST00000369850_Intron39_Frame1_sgRNA01	UCN-01 (7-hydroxystaurosporine)	Granularity_3_nucleus	3.71874e-11	11.0318	10.5621	9.29514	0.957421	1.99126	61	37700	C07	10	mScarlet	E01	AR_20230416_HAP1_cancer_41clones_pooled_cpdplate_2313006_plate1	0.000329923	4.8234
FLNA	FLNA_ENST00000369850_Intron39_Frame1_sgRNA01	UCN-01 (7-hydroxystaurosporine)	Intensity_StdIntensity_nucleus	3.28283e-10	2.08766	0.0158112	0.00855918	0.00757367	0.00447723	61	37700	C07	10	mScarlet	E01	AR_20230416_HAP1_cancer_41clones_pooled_cpdplate_2313006_plate1	0.0029125	1.83988
FLNA	FLNA_ENST00000369850_Intron39_Frame1_sgRNA01	UCN-01 (7-hydroxystaurosporine)	RadialDistribution_FracAtD_3of4_cell	2.83573e-17	1.50668	0.342002	0.0761534	0.226991	0.0548722	61	37700	C07	10	mScarlet	E01	AR_20230416_HAP1_cancer_41clones_pooled_cpdplate_2313006_plate1	2.51583e-10	2.09598
FLNA	FLNA_ENST00000369850_Intron39_Frame1_sgRNA01	UCN-01 (7-hydroxystaurosporine)	RadialDistribution_FracAtD_4of4_cell	1.25566e-15	0.701361	0.491288	0.151897	0.700479	0.0798445	61	37700	C07	10	mScarlet	E01	AR_20230416_HAP1_cancer_41clones_pooled_cpdplate_2313006_plate1	1.11401e-08	-2.61998
FLNA	FLNA_ENST00000369850_Intron39_Frame1_sgRNA01	UCN-01 (7-hydroxystaurosporine)	RadialDistribution_MeanFrac_2of4_cell	2.0855e-11	2.09218	0.978745	0.485594	0.467811	0.171559	61	37700	C07	10	mScarlet	E01	AR_20230416_HAP1_cancer_41clones_pooled_cpdplate_2313006_plate1	0.000185024	2.97819
FLNA	FLNA_ENST00000369850_Intron39_Frame1_sgRNA01	UCN-01 (7-hydroxystaurosporine)	RadialDistribution_MeanFrac_3of4_cell	1.14173e-18	1.49101	1.14205	0.231156	0.765957	0.153876	61	37700	C07	10	mScarlet	E01	AR_20230416_HAP1_cancer_41clones_pooled_cpdplate_2313006_plate1	1.01293e-11	2.44413
FLNA	FLNA_ENST00000369850_Intron39_Frame1_sgRNA01	UCN-01 (7-hydroxystaurosporine)	RadialDistribution_RadialCV_4of4_cell	1.00228e-13	1.9775	0.420072	0.169047	0.212426	0.123765	61	37700	C07	10	mScarlet	E01	AR_20230416_HAP1_cancer_41clones_pooled_cpdplate_2313006_plate1	8.89218e-07	1.67775
FLNA	FLNA_ENST00000369850_Intron39_Frame1_sgRNA01	UCN-01 (7-hydroxystaurosporine)	Texture_Entropy_3_01_256_nucleus	1.14141e-13	1.50907	6.15575	1.69655	4.07916	0.999338	61	37700	C07	10	mScarlet	E01	AR_20230416_HAP1_cancer_41clones_pooled_cpdplate_2313006_plate1	1.01264e-06	2.07796
FLNA	FLNA_ENST00000369850_Intron39_Frame1_sgRNA01	UCN-01 (7-hydroxystaurosporine)	Texture_InverseDifferenceMoment_3_01_256_cell	8.60196e-17	0.687248	0.355633	0.110046	0.517473	0.0977794	61	37700	C07	10	mScarlet	E01	AR_20230416_HAP1_cancer_41clones_pooled_cpdplate_2313006_plate1	7.63158e-10	-1.65516
FLNA	FLNA_ENST00000369850_Intron39_Frame1_sgRNA01	Vindesine sulfate	Granularity_2_nucleus	9.04941e-12	3.9888	3.47451	3.82687	0.871067	1.48714	123	37700	C07	10	mScarlet	G10	AR_20230416_HAP1_cancer_41clones_pooled_cpdplate_2313006_plate2	8.02856e-05	1.75063
FLNA	FLNA_ENST00000369850_Intron39_Frame1_sgRNA01	Vindesine sulfate	Intensity_IntegratedIntensity_nucleus	2.86089e-19	1.88657	39.9606	19.4473	21.1816	8.64519	123	37700	C07	10	mScarlet	G10	AR_20230416_HAP1_cancer_41clones_pooled_cpdplate_2313006_plate2	2.53815e-12	2.17219
FLNA	FLNA_ENST00000369850_Intron39_Frame1_sgRNA01	Vindesine sulfate	Intensity_LowerQuartileIntensity_cell	2.55089e-18	1.5458	0.0222892	0.00846017	0.0144192	0.00480117	123	37700	C07	10	mScarlet	G10	AR_20230416_HAP1_cancer_41clones_pooled_cpdplate_2313006_plate2	2.26313e-11	1.63919
FLNA	FLNA_ENST00000369850_Intron39_Frame1_sgRNA01	Vindesine sulfate	Intensity_MADIntensity_nucleus	2.35205e-19	1.96416	0.00689602	0.00349387	0.00351093	0.0020716	123	37700	C07	10	mScarlet	G10	AR_20230416_HAP1_cancer_41clones_pooled_cpdplate_2313006_plate2	2.08671e-12	1.63405
FLNA	FLNA_ENST00000369850_Intron39_Frame1_sgRNA01	Vindesine sulfate	Intensity_MedianIntensity_nucleus	1.42897e-18	1.83031	0.0265802	0.0128333	0.0145223	0.00559812	123	37700	C07	10	mScarlet	G10	AR_20230416_HAP1_cancer_41clones_pooled_cpdplate_2313006_plate2	1.26777e-11	2.15392
FLNA	FLNA_ENST00000369850_Intron39_Frame1_sgRNA01	Vindesine sulfate	RadialDistribution_FracAtD_1of4_cell	1.40927e-13	1.88247	0.0246235	0.0153707	0.0130804	0.00654554	123	37700	C07	10	mScarlet	G10	AR_20230416_HAP1_cancer_41clones_pooled_cpdplate_2313006_plate2	1.25029e-06	1.76351
FLNA	FLNA_ENST00000369850_Intron39_Frame1_sgRNA01	Vindesine sulfate	RadialDistribution_FracAtD_4of4_cell	2.94372e-22	0.827269	0.579484	0.112321	0.700479	0.0798445	123	37700	C07	10	mScarlet	G10	AR_20230416_HAP1_cancer_41clones_pooled_cpdplate_2313006_plate2	2.61164e-15	-1.51538
FLNA	FLNA_ENST00000369850_Intron39_Frame1_sgRNA01	Vindesine sulfate	RadialDistribution_MeanFrac_2of4_cell	1.18915e-15	1.55451	0.727216	0.312484	0.467811	0.171559	123	37700	C07	10	mScarlet	G10	AR_20230416_HAP1_cancer_41clones_pooled_cpdplate_2313006_plate2	1.055e-08	1.51205
FLNA	FLNA_ENST00000369850_Intron39_Frame1_sgRNA01	Vindesine sulfate	Texture_Entropy_3_01_256_cytoplasm	1.88669e-31	1.26264	7.42029	1.07918	5.87682	1.02582	123	37700	C07	10	mScarlet	G10	AR_20230416_HAP1_cancer_41clones_pooled_cpdplate_2313006_plate2	1.67385e-24	1.50461
FLNA	FLNA_ENST00000369850_Intron39_Frame1_sgRNA01	Vindesine sulfate	Texture_Entropy_3_01_256_nucleus	2.09331e-25	1.41606	5.77636	1.41932	4.07916	0.999338	123	37700	C07	10	mScarlet	G10	AR_20230416_HAP1_cancer_41clones_pooled_cpdplate_2313006_plate2	1.85717e-18	1.69832
FLNA	FLNA_ENST00000369850_Intron39_Frame1_sgRNA01	Z199564984	Granularity_11_cell	3.26359e-19	3.37414	8.66274	7.76618	2.56739	3.72639	168	37700	C07	1	mScarlet	C12	AR_20230614_HAP1_cancer_41clones_pooled_cpdplate_cpdplate_2313010_plate2	2.89543e-12	1.63573
FLNA	FLNA_ENST00000369850_Intron39_Frame1_sgRNA01	Z199564984	Granularity_11_nucleus	8.24708e-21	3.4749	7.85068	6.74159	2.25925	3.49157	168	37700	C07	1	mScarlet	C12	AR_20230614_HAP1_cancer_41clones_pooled_cpdplate_cpdplate_2313010_plate2	7.31674e-14	1.60141
FLNA	FLNA_ENST00000369850_Intron39_Frame1_sgRNA01	Z283686750	Texture_AngularSecondMoment_3_02_256_cell	5.84747e-17	4.11137	0.219703	0.363853	0.0534378	0.0848435	370	37700	C07	10	mScarlet	E11	AR_20230528_HAP1_cancer_41clones_pooled_cpdplate_2313011_plate2	5.18782e-10	1.95967
FLNA	FLNA_ENST00000369850_Intron39_Frame1_sgRNA01	Z283686750	Texture_DifferenceVariance_3_00_256_cell	1.71668e-16	3.76811	0.0492773	0.0805715	0.0130775	0.0168994	370	37700	C07	10	mScarlet	E11	AR_20230528_HAP1_cancer_41clones_pooled_cpdplate_2313011_plate2	1.52302e-09	2.14208
FLNA	FLNA_ENST00000369850_Intron39_Frame1_sgRNA01	Z283686750	Texture_DifferenceVariance_3_03_256_cytoplasm	2.42986e-16	4.35685	0.0468601	0.0808077	0.0107555	0.0162394	370	37700	C07	10	mScarlet	E11	AR_20230528_HAP1_cancer_41clones_pooled_cpdplate_2313011_plate2	2.15575e-09	2.22327
FLNA	FLNA_ENST00000369850_Intron39_Frame1_sgRNA01	Z56175990	RadialDistribution_FracAtD_1of4_cell	4.3748e-28	1.89822	0.0248295	0.0174894	0.0130804	0.00654554	325	37700	C07	10	mScarlet	B01	AR_20230528_HAP1_cancer_41clones_pooled_cpdplate_2313011_plate1	3.88128e-21	1.79497
FLNA	FLNA_ENST00000369850_Intron39_Frame1_sgRNA01	Z56175990	RadialDistribution_MeanFrac_2of4_cell	1.57642e-29	1.59634	0.746788	0.402161	0.467811	0.171559	325	37700	C07	10	mScarlet	B01	AR_20230528_HAP1_cancer_41clones_pooled_cpdplate_2313011_plate1	1.39858e-22	1.62613
FLNA	FLNA_ENST00000369850_Intron39_Frame1_sgRNA01	Z56794746	Texture_Correlation_3_00_256_cell	1.26282e-09	0.827887	0.687708	0.276241	0.830678	0.0917063	156	37700	C07	10	mScarlet	H03	AR_20230416_HAP1_cancer_41clones_pooled_cpdplate_2313006_plate1	0.0112036	-1.559
FLNA	FLNA_ENST00000369850_Intron39_Frame1_sgRNA01	Z56808324	Granularity_8_cytoplasm	5.48858e-20	2.95847	13.1458	7.44022	4.44343	5.79069	98	37700	C07	10	mScarlet	G03	AR_20230411_HAP1_cancer_41clones_pooled_cpdplate_2313012_plate1	4.86942e-13	1.50282
FLNA	FLNA_ENST00000369850_Intron39_Frame1_sgRNA01	Z56808324	Granularity_8_nucleus	1.48917e-15	3.32889	8.71225	6.33997	2.61717	3.93821	98	37700	C07	10	mScarlet	G03	AR_20230411_HAP1_cancer_41clones_pooled_cpdplate_2313012_plate1	1.32118e-08	1.54768
FLNA	FLNA_ENST00000369850_Intron39_Frame1_sgRNA01	Z56898119	Granularity_1_cell	2.39535e-27	1.75161	45.5646	29.1651	26.013	9.72147	317	37700	C07	10	mScarlet	H09	AR_20230416_HAP1_cancer_41clones_pooled_cpdplate_2313006_plate2	2.12513e-20	2.01118
FLNA	FLNA_ENST00000369850_Intron39_Frame1_sgRNA01	Z56898119	Granularity_1_cytoplasm	2.32945e-26	1.80995	43.5999	29.7934	24.0891	9.5265	317	37700	C07	10	mScarlet	H09	AR_20230416_HAP1_cancer_41clones_pooled_cpdplate_2313006_plate2	2.06667e-19	2.04806
FLNA	FLNA_ENST00000369850_Intron39_Frame1_sgRNA01	Z56898119	Texture_AngularSecondMoment_3_00_256_nucleus	2.20683e-21	2.46838	0.379717	0.393291	0.153832	0.121323	317	37700	C07	10	mScarlet	H09	AR_20230416_HAP1_cancer_41clones_pooled_cpdplate_2313006_plate2	1.95788e-14	1.86184
FLNA	FLNA_ENST00000369850_Intron39_Frame1_sgRNA01	Z56898119	Texture_AngularSecondMoment_3_02_256_cell	2.33498e-23	5.78298	0.30903	0.421233	0.0534378	0.0848435	317	37700	C07	10	mScarlet	H09	AR_20230416_HAP1_cancer_41clones_pooled_cpdplate_2313006_plate2	2.07158e-16	3.01251
FLNA	FLNA_ENST00000369850_Intron39_Frame1_sgRNA01	Z56898119	Texture_Correlation_3_00_256_cell	2.90707e-17	0.798207	0.663053	0.333059	0.830678	0.0917063	317	37700	C07	10	mScarlet	H09	AR_20230416_HAP1_cancer_41clones_pooled_cpdplate_2313006_plate2	2.57912e-10	-1.82785
FLNA	FLNA_ENST00000369850_Intron39_Frame1_sgRNA01	Z56898119	Texture_DifferenceVariance_3_00_256_cell	5.39419e-23	5.21762	0.0682333	0.0917985	0.0130775	0.0168994	317	37700	C07	10	mScarlet	H09	AR_20230416_HAP1_cancer_41clones_pooled_cpdplate_2313006_plate2	4.78568e-16	3.26377
FLNA	FLNA_ENST00000369850_Intron39_Frame1_sgRNA01	Z56898119	Texture_DifferenceVariance_3_03_256_cytoplasm	5.09259e-23	6.14755	0.0661199	0.092084	0.0107555	0.0162394	317	37700	C07	10	mScarlet	H09	AR_20230416_HAP1_cancer_41clones_pooled_cpdplate_2313006_plate2	4.51809e-16	3.40926
FLNA	FLNA_ENST00000369850_Intron39_Frame1_sgRNA01	Z56898119	Texture_Entropy_3_01_256_cytoplasm	2.54158e-23	0.723268	4.25051	2.68211	5.87682	1.02582	317	37700	C07	10	mScarlet	H09	AR_20230416_HAP1_cancer_41clones_pooled_cpdplate_2313006_plate2	2.25486e-16	-1.58537
FLNA	FLNA_ENST00000369850_Intron39_Frame1_sgRNA01	Z56898119	Texture_InfoMeas2_3_01_256_cytoplasm	4.46807e-23	0.733259	0.561565	0.339134	0.765848	0.131236	317	37700	C07	10	mScarlet	H09	AR_20230416_HAP1_cancer_41clones_pooled_cpdplate_2313006_plate2	3.96403e-16	-1.5566
FLNA	FLNA_ENST00000369850_Intron39_Frame1_sgRNA01	Z63595016	Texture_AngularSecondMoment_3_02_256_cell	6.60068e-16	3.51474	0.18782	0.318473	0.0534378	0.0848435	399	37700	C07	10	mScarlet	E08	AR_20230614_HAP1_cancer_41clones_pooled_cpdplate_cpdplate_2313010_plate2	5.85606e-09	1.58389
FLNA	FLNA_ENST00000369850_Intron39_Frame1_sgRNA01	Z63595016	Texture_DifferenceVariance_3_00_256_cell	1.12016e-15	3.19607	0.0417964	0.0686604	0.0130775	0.0168994	399	37700	C07	10	mScarlet	E08	AR_20230614_HAP1_cancer_41clones_pooled_cpdplate_cpdplate_2313010_plate2	9.93795e-09	1.69941
FLNA	FLNA_ENST00000369850_Intron39_Frame1_sgRNA01	Z63595016	Texture_DifferenceVariance_3_03_256_cytoplasm	2.403e-15	3.55637	0.0382505	0.0665825	0.0107555	0.0162394	399	37700	C07	10	mScarlet	E08	AR_20230614_HAP1_cancer_41clones_pooled_cpdplate_cpdplate_2313010_plate2	2.13192e-08	1.6931
FLNA	FLNA_ENST00000369850_Intron39_Frame1_sgRNA01	Z636259306	Texture_AngularSecondMoment_3_02_256_cell	2.4802e-20	3.72216	0.198904	0.329392	0.0534378	0.0848435	480	37700	C07	10	mScarlet	C01	AR_20230407_HAP1_cancer_41clones_pooled_cpdplate_2313008_plate1	2.20041e-13	1.71453
FLNA	FLNA_ENST00000369850_Intron39_Frame1_sgRNA01	Z636259306	Texture_DifferenceVariance_3_00_256_cell	1.27361e-19	3.32964	0.0435432	0.0704568	0.0130775	0.0168994	480	37700	C07	10	mScarlet	C01	AR_20230407_HAP1_cancer_41clones_pooled_cpdplate_2313008_plate1	1.12993e-12	1.80277
FLNA	FLNA_ENST00000369850_Intron39_Frame1_sgRNA01	Z636259306	Texture_DifferenceVariance_3_03_256_cytoplasm	4.59178e-19	3.76531	0.0404978	0.0699665	0.0107555	0.0162394	480	37700	C07	10	mScarlet	C01	AR_20230407_HAP1_cancer_41clones_pooled_cpdplate_2313008_plate1	4.07379e-12	1.83149
FUBP1	FUBP1_Intron12_1	MLN4924	Granularity_13_cytoplasm	6.10119e-12	4.07877	4.33228	3.4003	1.06215	2.17689	73	12146	F07	2	GFP	F09	AR_20230404_HAP1_cancer_41clones_pooled_cpdplate_2313005_plate2	5.41292e-05	1.5022
FUBP1	FUBP1_Intron12_1	SNS-032	Texture_InfoMeas1_3_00_256_nucleus	1.39976e-21	1.4476	-0.232522	0.0529915	-0.160626	0.0374498	88	12146	F07	20	GFP	A11	AR_20230416_HAP1_cancer_41clones_pooled_cpdplate_2313006_plate2	1.24185e-14	-1.91981
FUBP1	FUBP1_Intron12_1	SNS-032	Texture_InfoMeas1_3_01_256_nucleus	2.3237e-19	1.45963	-0.191613	0.0487818	-0.131275	0.0348602	88	12146	F07	20	GFP	A11	AR_20230416_HAP1_cancer_41clones_pooled_cpdplate_2313006_plate2	2.06156e-12	-1.73087
FUBP1	FUBP1_Intron12_1	SNS-032	Texture_InfoMeas1_3_02_256_nucleus	1.35788e-25	1.42157	-0.227968	0.0427449	-0.160363	0.0371661	88	12146	F07	20	GFP	A11	AR_20230416_HAP1_cancer_41clones_pooled_cpdplate_2313006_plate2	1.2047e-18	-1.81899
FUBP1	FUBP1_Intron12_1	SNS-032	Texture_InfoMeas1_3_03_256_nucleus	9.40201e-19	1.47501	-0.192669	0.0515072	-0.130622	0.0351453	88	12146	F07	20	GFP	A11	AR_20230416_HAP1_cancer_41clones_pooled_cpdplate_2313006_plate2	8.34138e-12	-1.76543
FUBP1	FUBP1_Intron12_1	Triptolide	Texture_InfoMeas1_3_00_256_nucleus	3.38974e-27	1.45974	-0.234472	0.0393309	-0.160626	0.0374498	78	12146	F07	10	GFP	D01	AR_20230408_HAP1_cancer_41clones_pooled_cpdplate_2313009_plate1	3.00734e-20	-1.97187
FUBP1	FUBP1_Intron12_1	Triptolide	Texture_InfoMeas1_3_01_256_nucleus	7.21551e-20	1.40469	-0.1844	0.0381515	-0.131275	0.0348602	78	12146	F07	10	GFP	D01	AR_20230408_HAP1_cancer_41clones_pooled_cpdplate_2313009_plate1	6.40154e-13	-1.52395
FUBP1	FUBP1_Intron12_1	Triptolide	Texture_InfoMeas1_3_02_256_nucleus	7.1617e-24	1.38935	-0.2228	0.0378635	-0.160363	0.0371661	78	12146	F07	10	GFP	D01	AR_20230408_HAP1_cancer_41clones_pooled_cpdplate_2313009_plate1	6.35379e-17	-1.67996
FUBP1	FUBP1_Intron12_1	Triptolide	Texture_InfoMeas1_3_03_256_nucleus	2.59642e-20	1.42888	-0.186643	0.0394458	-0.130622	0.0351453	78	12146	F07	10	GFP	D01	AR_20230408_HAP1_cancer_41clones_pooled_cpdplate_2313009_plate1	2.30352e-13	-1.59398
FUBP1	FUBP1_Intron12_1	Z2736443655	Texture_Entropy_3_01_256_nucleus	3.94936e-09	0.917297	8.09661	1.10228	8.8266	0.478608	96	12146	F07	10	GFP	A07	AR_20230411_HAP1_cancer_41clones_pooled_cpdplate_2313012_plate2	0.0350384	-1.52523
FUBP1	FUBP1_Intron12_1	Z56880530	Granularity_7_nucleus	3.50882e-16	3.71657	9.55364	13.4037	2.57056	4.58787	278	12146	F07	10	GFP	A12	AR_20230528_HAP1_cancer_41clones_pooled_cpdplate_2313011_plate2	3.11299e-09	1.52207
FUBP1	FUBP1_Intron12_1	Z737981036	Granularity_14_cell	3.24692e-11	8.36084	2.71031	3.44437	0.324167	0.938796	113	12146	F07	10	GFP	E04	AR_20230528_HAP1_cancer_41clones_pooled_cpdplate_2313011_plate1	0.000288063	2.5417
FUBP1	FUBP1_Intron12_1	Z737981036	Granularity_14_nucleus	3.50622e-11	9.26466	2.32167	2.99568	0.250594	0.873083	113	12146	F07	10	GFP	E04	AR_20230528_HAP1_cancer_41clones_pooled_cpdplate_2313011_plate1	0.000311069	2.37214
GTF2I	GTF2I_ENST00000573035_Intron28_Frame1_sgRNA01	Citalopram	Granularity_14_cell	3.43243e-11	8.16155	3.96015	4.23389	0.48522	1.57152	86	12146	F07	10	mScarlet	C05	AR_20230417_HAP1_cancer_41clones_pooled_cpdplate_2313001_plate1	0.000304522	2.21119
GTF2I	GTF2I_ENST00000573035_Intron28_Frame1_sgRNA01	Citalopram	Granularity_14_nucleus	1.92249e-11	7.69537	3.36238	3.50611	0.436936	1.5825	86	12146	F07	10	mScarlet	C05	AR_20230417_HAP1_cancer_41clones_pooled_cpdplate_2313001_plate1	0.000170561	1.84862
GTF2I	GTF2I_ENST00000573035_Intron28_Frame1_sgRNA01	Mithramycin A	Granularity_14_cell	3.14622e-11	6.95904	3.37666	4.53573	0.48522	1.57152	130	12146	F07	10	mScarlet	H07	AR_20230404_HAP1_cancer_41clones_pooled_cpdplate_2313005_plate2	0.000279129	1.83991
GTF2I	GTF2I_ENST00000573035_Intron28_Frame1_sgRNA01	Mithramycin A	Granularity_14_nucleus	1.05916e-10	7.29017	3.18534	4.45388	0.436936	1.5825	130	12146	F07	10	mScarlet	H07	AR_20230404_HAP1_cancer_41clones_pooled_cpdplate_2313005_plate2	0.000939675	1.73675
GTF2I	GTF2I_ENST00000573035_Intron28_Frame1_sgRNA01	Z240274338	Granularity_8_cytoplasm	5.90556e-11	4.57616	10.0016	10.3028	2.18559	4.42391	95	12146	F07	10	mScarlet	F08	AR_20230407_HAP1_cancer_41clones_pooled_cpdplate_2313008_plate2	0.000523936	1.76677
HUWE1	HUWE1_ENST00000342160_Intron49_Frame1_sgRNA01	Alisertib	Intensity_IntegratedIntensity_cell	2.16702e-14	1.59023	64.7723	47.7307	40.7314	14.5047	259	19542	C05	10	mScarlet	F05	AR_20230404_HAP1_cancer_41clones_pooled_cpdplate_2313005_plate1	1.92256e-07	1.65746
HUWE1	HUWE1_ENST00000342160_Intron49_Frame1_sgRNA01	Alisertib	Intensity_IntegratedIntensity_cytoplasm	5.10504e-09	1.86294	34.4828	42.4863	18.5099	9.41213	259	19542	C05	10	mScarlet	F05	AR_20230404_HAP1_cancer_41clones_pooled_cpdplate_2313005_plate1	0.0452915	1.69705
HUWE1	HUWE1_ENST00000342160_Intron49_Frame1_sgRNA01	Bosentan	Intensity_MedianIntensity_cytoplasm	4.68387e-16	1.41689	0.0131404	0.00850674	0.00927411	0.00230195	352	19542	C05	9.99938	mScarlet	E09	AR_20230417_HAP1_cancer_41clones_pooled_cpdplate_2313001_plate2	4.15549e-09	1.67957
HUWE1	HUWE1_ENST00000342160_Intron49_Frame1_sgRNA01	Cisatracurium Besylate	Intensity_MeanIntensityEdge_cytoplasm	1.49906e-11	1.56754	0.0160763	0.017137	0.0102557	0.00382442	418	19542	C05	10	mScarlet	C03	AR_20230413_HAP1_cancer_41clones_pooled_cpdplate_2313002_plate1	0.000132995	1.52193
HUWE1	HUWE1_ENST00000342160_Intron49_Frame1_sgRNA01	Cisatracurium Besylate	Intensity_MedianIntensity_cytoplasm	5.64192e-10	1.53073	0.0141962	0.0158449	0.00927411	0.00230195	418	19542	C05	10	mScarlet	C03	AR_20230413_HAP1_cancer_41clones_pooled_cpdplate_2313002_plate1	0.00500546	2.13821
HUWE1	HUWE1_ENST00000342160_Intron49_Frame1_sgRNA01	Clofarabine	RadialDistribution_MeanFrac_2of4_cell	2.7789e-23	0.789089	1.05695	0.279232	1.33946	0.181869	141	19542	C05	20	mScarlet	F12	AR_20230528_HAP1_cancer_41clones_pooled_cpdplate_2313011_plate2	2.46542e-16	-1.55335
HUWE1	HUWE1_ENST00000342160_Intron49_Frame1_sgRNA01	Clofarabine	Texture_AngularSecondMoment_3_00_256_nucleus	6.66519e-17	1.97636	0.422492	0.259967	0.213772	0.109924	141	19542	C05	20	mScarlet	F12	AR_20230528_HAP1_cancer_41clones_pooled_cpdplate_2313011_plate2	5.91329e-10	1.89877
HUWE1	HUWE1_ENST00000342160_Intron49_Frame1_sgRNA01	Clofarabine active form	Texture_AngularSecondMoment_3_00_256_nucleus	5.37067e-16	1.78481	0.381543	0.22937	0.213772	0.109924	154	19542	C05	10	mScarlet	B04	AR_20230415_HAP1_cancer_41clones_pooled_cpdplate_2313004_plate1	4.76481e-09	1.52625
HUWE1	HUWE1_ENST00000342160_Intron49_Frame1_sgRNA01	Clopidogrel	Intensity_StdIntensityEdge_cytoplasm	2.86378e-09	3.42663	0.0120996	0.018208	0.00353105	0.0048557	177	19542	C05	9.99986	mScarlet	D12	AR_20230417_HAP1_cancer_41clones_pooled_cpdplate_2313001_plate2	0.0254072	1.76464
HUWE1	HUWE1_ENST00000342160_Intron49_Frame1_sgRNA01	cycloheximide	Texture_AngularSecondMoment_3_00_256_nucleus	3.67026e-43	1.84783	0.395014	0.184563	0.213772	0.109924	282	19542	C05	10	mScarlet	D05	AR_20230614_HAP1_cancer_41clones_pooled_cpdplate_cpdplate_2313010_plate1	3.25622e-36	1.6488
HUWE1	HUWE1_ENST00000342160_Intron49_Frame1_sgRNA01	gemcitabine	Intensity_IntegratedIntensity_cytoplasm	4.66088e-09	1.86132	34.453	24.5149	18.5099	9.41213	98	19542	C05	1	mScarlet	H09	AR_20230411_HAP1_cancer_41clones_pooled_cpdplate_2313012_plate2	0.0413509	1.69388
HUWE1	HUWE1_ENST00000342160_Intron49_Frame1_sgRNA01	gemcitabine	RadialDistribution_MeanFrac_2of4_cell	7.22639e-19	0.779233	1.04375	0.264797	1.33946	0.181869	98	19542	C05	1	mScarlet	H09	AR_20230411_HAP1_cancer_41clones_pooled_cpdplate_2313012_plate2	6.41119e-12	-1.62594
HUWE1	HUWE1_ENST00000342160_Intron49_Frame1_sgRNA01	Leptomycin B	Texture_Correlation_3_00_256_cell	7.36589e-34	0.806144	0.631891	0.159153	0.783844	0.0935861	228	19542	C05	0.01	mScarlet	F08	AR_20230614_HAP1_cancer_41clones_pooled_cpdplate_cpdplate_2313010_plate2	6.53495e-27	-1.62367
HUWE1	HUWE1_ENST00000342160_Intron49_Frame1_sgRNA01	Oxyphenbutazone	Intensity_MedianIntensity_cytoplasm	2.31171e-09	1.38228	0.0128194	0.00637125	0.00927411	0.00230195	133	19542	C05	10	mScarlet	C01	AR_20230417_HAP1_cancer_41clones_pooled_cpdplate_2313001_plate1	0.0205092	1.54013
HUWE1	HUWE1_ENST00000342160_Intron49_Frame1_sgRNA01	Prednisolone	Intensity_MeanIntensityEdge_cytoplasm	3.55563e-12	1.99208	0.0204302	0.0185206	0.0102557	0.00382442	184	19542	C05	10	mScarlet	B08	AR_20230417_HAP1_cancer_41clones_pooled_cpdplate_2313001_plate2	3.15452e-05	2.66039
HUWE1	HUWE1_ENST00000342160_Intron49_Frame1_sgRNA01	Prednisolone	Intensity_StdIntensity_cytoplasm	1.84863e-09	3.9507	0.0102401	0.016388	0.00259198	0.003946	184	19542	C05	10	mScarlet	B08	AR_20230417_HAP1_cancer_41clones_pooled_cpdplate_2313001_plate2	0.0164008	1.93821
HUWE1	HUWE1_ENST00000342160_Intron49_Frame1_sgRNA01	Prednisolone	Intensity_StdIntensityEdge_cell	1.34099e-11	4.07244	0.0144736	0.0205072	0.00355403	0.00594364	184	19542	C05	10	mScarlet	B08	AR_20230417_HAP1_cancer_41clones_pooled_cpdplate_2313001_plate2	0.000118972	1.83718
HUWE1	HUWE1_ENST00000342160_Intron49_Frame1_sgRNA01	Prednisolone	Intensity_StdIntensityEdge_cytoplasm	1.17037e-10	3.61088	0.0127502	0.0182872	0.00353105	0.0048557	184	19542	C05	10	mScarlet	B08	AR_20230417_HAP1_cancer_41clones_pooled_cpdplate_2313001_plate2	0.00103834	1.89862
HUWE1	HUWE1_ENST00000342160_Intron49_Frame1_sgRNA01	Prednisolone	Texture_Entropy_3_01_256_cytoplasm	9.61809e-20	1.72969	3.37214	1.8834	1.94956	0.853462	184	19542	C05	10	mScarlet	B08	AR_20230417_HAP1_cancer_41clones_pooled_cpdplate_2313001_plate2	8.53308e-13	1.66682
HUWE1	HUWE1_ENST00000342160_Intron49_Frame1_sgRNA01	Raltitrexed	Intensity_IntegratedIntensity_cytoplasm	1.21973e-10	1.955	36.1869	35.7382	18.5099	9.41213	190	19542	C05	20	mScarlet	E05	AR_20230416_HAP1_cancer_41clones_pooled_cpdplate_2313006_plate1	0.00108213	1.8781
HUWE1	HUWE1_ENST00000342160_Intron49_Frame1_sgRNA01	Z164707274	Intensity_MedianIntensity_cytoplasm	1.42172e-09	1.43102	0.0132714	0.0132105	0.00927411	0.00230195	419	19542	C05	10	mScarlet	A06	AR_20230407_HAP1_cancer_41clones_pooled_cpdplate_2313008_plate1	0.0126134	1.73648
HUWE1	HUWE1_ENST00000342160_Intron49_Frame1_sgRNA01	Z275119262	Granularity_13_cytoplasm	1.17439e-19	6.09349	4.92817	4.20285	0.80876	2.02666	123	19542	C05	1	mScarlet	C01	AR_20230411_HAP1_cancer_41clones_pooled_cpdplate_2313012_plate1	1.04191e-12	2.03261
HUWE1	HUWE1_ENST00000342160_Intron49_Frame1_sgRNA01	Z275119262	Granularity_13_nucleus	3.70959e-18	5.02917	3.83099	3.3204	0.761754	2.02929	123	19542	C05	1	mScarlet	C01	AR_20230411_HAP1_cancer_41clones_pooled_cpdplate_2313012_plate1	3.29111e-11	1.51247
HUWE1	HUWE1_ENST00000342160_Intron49_Frame1_sgRNA01	Z45561107	Intensity_MedianIntensity_cytoplasm	3.8484e-10	1.39359	0.0129243	0.0110315	0.00927411	0.00230195	378	19542	C05	1	mScarlet	E07	AR_20230408_HAP1_cancer_41clones_pooled_cpdplate_2313009_plate2	0.00341426	1.58568
HUWE1	HUWE1_ENST00000342160_Intron49_Frame1_sgRNA01	Z56881843	Intensity_MedianIntensity_cytoplasm	7.80738e-10	1.42817	0.013245	0.0107632	0.00927411	0.00230195	297	19542	C05	10	mScarlet	E08	AR_20230411_HAP1_cancer_41clones_pooled_cpdplate_2313012_plate2	0.00692664	1.72501
IDH1	IDH1_ENST00000345146_Intron5_Frame1_sgRNA01	Azacitidine	Granularity_2_nucleus	3.4594e-16	5.1021	2.82529	4.67083	0.553751	0.94122	314	47818	E05	10	mScarlet	E01	AR_20230417_HAP1_cancer_41clones_pooled_cpdplate_2313001_plate1	3.06915e-09	2.4134
IDH1	IDH1_ENST00000345146_Intron5_Frame1_sgRNA01	Azacitidine	Granularity_3_nucleus	1.10956e-15	5.79162	4.70072	8.1541	0.811641	1.62828	314	47818	E05	10	mScarlet	E01	AR_20230417_HAP1_cancer_41clones_pooled_cpdplate_2313001_plate1	9.84393e-09	2.38845
IDH1	IDH1_ENST00000345146_Intron5_Frame1_sgRNA01	Azacitidine	Intensity_IntegratedIntensity_nucleus	3.98167e-09	1.38348	39.8487	32.3114	28.8032	7.22409	314	47818	E05	10	mScarlet	E01	AR_20230417_HAP1_cancer_41clones_pooled_cpdplate_2313001_plate1	0.035325	1.52898
IDH1	IDH1_ENST00000345146_Intron5_Frame1_sgRNA01	Azacitidine	Intensity_MADIntensity_nucleus	1.78177e-10	1.87615	0.00464455	0.00582473	0.00247557	0.00121036	314	47818	E05	10	mScarlet	E01	AR_20230417_HAP1_cancer_41clones_pooled_cpdplate_2313001_plate1	0.00158077	1.79201
IDH1	IDH1_ENST00000345146_Intron5_Frame1_sgRNA01	Azacitidine	RadialDistribution_FracAtD_1of4_cell	5.90854e-23	1.54909	0.0335211	0.0196831	0.0216393	0.00745371	314	47818	E05	10	mScarlet	E01	AR_20230417_HAP1_cancer_41clones_pooled_cpdplate_2313001_plate1	5.242e-16	1.59408
IDH1	IDH1_ENST00000345146_Intron5_Frame1_sgRNA01	Azacitidine	RadialDistribution_FracAtD_4of4_cell	2.44597e-47	0.803748	0.489309	0.122687	0.608784	0.0697591	314	47818	E05	10	mScarlet	E01	AR_20230417_HAP1_cancer_41clones_pooled_cpdplate_2313001_plate1	2.17004e-40	-1.71268
IDH1	IDH1_ENST00000345146_Intron5_Frame1_sgRNA01	Azacitidine	RadialDistribution_MeanFrac_2of4_cell	9.4932e-45	1.55871	1.06167	0.406691	0.681123	0.134118	314	47818	E05	10	mScarlet	E01	AR_20230417_HAP1_cancer_41clones_pooled_cpdplate_2313001_plate1	8.42228e-38	2.83741
IDH1	IDH1_ENST00000345146_Intron5_Frame1_sgRNA01	Azacitidine	RadialDistribution_RadialCV_4of4_cell	2.85027e-40	1.85527	0.338559	0.179374	0.182485	0.102476	314	47818	E05	10	mScarlet	E01	AR_20230417_HAP1_cancer_41clones_pooled_cpdplate_2313001_plate1	2.52873e-33	1.52303
IDH1	IDH1_ENST00000345146_Intron5_Frame1_sgRNA01	AZD7762	Granularity_2_nucleus	4.87412e-09	5.00487	2.77145	4.32016	0.553751	0.94122	147	47818	E05	20	mScarlet	C04	AR_20230404_HAP1_cancer_41clones_pooled_cpdplate_2313005_plate1	0.0432427	2.3562
IDH1	IDH1_ENST00000345146_Intron5_Frame1_sgRNA01	AZD7762	Granularity_3_nucleus	5.05923e-10	6.21652	5.04558	7.70151	0.811641	1.62828	147	47818	E05	20	mScarlet	C04	AR_20230404_HAP1_cancer_41clones_pooled_cpdplate_2313005_plate1	0.0044885	2.60025
IDH1	IDH1_ENST00000345146_Intron5_Frame1_sgRNA01	AZD7762	Granularity_5_nucleus	1.06961e-09	5.27225	7.66615	11.5495	1.45406	2.74057	147	47818	E05	20	mScarlet	C04	AR_20230404_HAP1_cancer_41clones_pooled_cpdplate_2313005_plate1	0.00948951	2.26672
IDH1	IDH1_ENST00000345146_Intron5_Frame1_sgRNA01	AZD7762	RadialDistribution_FracAtD_1of4_cell	3.6671e-13	1.62717	0.0352109	0.0205847	0.0216393	0.00745371	147	47818	E05	20	mScarlet	C04	AR_20230404_HAP1_cancer_41clones_pooled_cpdplate_2313005_plate1	3.25342e-06	1.82078
IDH1	IDH1_ENST00000345146_Intron5_Frame1_sgRNA01	AZD7762	RadialDistribution_FracAtD_4of4_cell	9.51516e-19	0.811926	0.494288	0.136228	0.608784	0.0697591	147	47818	E05	20	mScarlet	C04	AR_20230404_HAP1_cancer_41clones_pooled_cpdplate_2313005_plate1	8.44176e-12	-1.64131
IDH1	IDH1_ENST00000345146_Intron5_Frame1_sgRNA01	AZD7762	RadialDistribution_MeanFrac_2of4_cell	2.47244e-19	1.53424	1.045	0.423684	0.681123	0.134118	147	47818	E05	20	mScarlet	C04	AR_20230404_HAP1_cancer_41clones_pooled_cpdplate_2313005_plate1	2.19353e-12	2.71314
IDH1	IDH1_ENST00000345146_Intron5_Frame1_sgRNA01	AZD7762	Texture_Entropy_3_01_256_nucleus	2.97032e-20	1.3495	5.06639	1.47789	3.75426	0.691044	147	47818	E05	20	mScarlet	C04	AR_20230404_HAP1_cancer_41clones_pooled_cpdplate_2313005_plate1	2.63524e-13	1.89876
IDH1	IDH1_ENST00000345146_Intron5_Frame1_sgRNA01	Etoposide	Intensity_IntegratedIntensity_cell	1.32464e-13	1.60388	135.127	123.237	84.2502	31.213	349	47818	E05	20	mScarlet	C12	AR_20230404_HAP1_cancer_41clones_pooled_cpdplate_2313005_plate2	1.17521e-06	1.62998
IDH1	IDH1_ENST00000345146_Intron5_Frame1_sgRNA01	Pacritinib	Granularity_3_nucleus	3.03235e-09	5.5134	4.4749	6.43804	0.811641	1.62828	126	47818	E05	10	mScarlet	G03	AR_20230404_HAP1_cancer_41clones_pooled_cpdplate_2313005_plate1	0.0269027	2.24977
IDH1	IDH1_ENST00000345146_Intron5_Frame1_sgRNA01	Pacritinib	Granularity_5_nucleus	6.64643e-13	4.36686	6.34967	6.85486	1.45406	2.74057	126	47818	E05	10	mScarlet	G03	AR_20230404_HAP1_cancer_41clones_pooled_cpdplate_2313005_plate1	5.89665e-06	1.78635
IDH1	IDH1_ENST00000345146_Intron5_Frame1_sgRNA01	Pacritinib	RadialDistribution_MeanFrac_2of4_cell	4.358e-13	1.36406	0.929091	0.343843	0.681123	0.134118	126	47818	E05	10	mScarlet	G03	AR_20230404_HAP1_cancer_41clones_pooled_cpdplate_2313005_plate1	3.86638e-06	1.84888
IDH1	IDH1_ENST00000345146_Intron5_Frame1_sgRNA01	Pacritinib	Texture_Correlation_3_00_256_cell	1.03837e-26	0.871644	0.74101	0.0892543	0.850129	0.0659021	126	47818	E05	10	mScarlet	G03	AR_20230404_HAP1_cancer_41clones_pooled_cpdplate_2313005_plate1	9.21235e-20	-1.65577
IDH1	IDH1_ENST00000345146_Intron5_Frame1_sgRNA01	Pacritinib	Texture_InfoMeas1_3_03_256_cell	7.30535e-37	0.600401	-0.147288	0.0606276	-0.245317	0.054712	126	47818	E05	10	mScarlet	G03	AR_20230404_HAP1_cancer_41clones_pooled_cpdplate_2313005_plate1	6.48124e-30	1.79171
IDH1	IDH1_ENST00000345146_Intron5_Frame1_sgRNA01	Topotecan hydrochloride hydrate	Intensity_IntegratedIntensity_nucleus	2.42433e-39	1.49601	43.09	12.8149	28.8032	7.22409	214	47818	E05	20	mScarlet	D12	AR_20230416_HAP1_cancer_41clones_pooled_cpdplate_2313006_plate2	2.15085e-32	1.97766
IDH1	IDH1_ENST00000345146_Intron5_Frame1_sgRNA01	Topotecan hydrochloride hydrate	RadialDistribution_MeanFrac_2of4_cell	1.02994e-11	1.29939	0.885044	0.414351	0.681123	0.134118	214	47818	E05	20	mScarlet	D12	AR_20230416_HAP1_cancer_41clones_pooled_cpdplate_2313006_plate2	9.13756e-05	1.52046
IDH1	IDH1_ENST00000345146_Intron5_Frame1_sgRNA01	UCN-01 (7-hydroxystaurosporine)	Granularity_3_nucleus	4.691e-10	9.71204	7.88269	7.84674	0.811641	1.62828	66	47818	E05	10	mScarlet	E01	AR_20230416_HAP1_cancer_41clones_pooled_cpdplate_2313006_plate1	0.00416181	4.34264
IDH1	IDH1_ENST00000345146_Intron5_Frame1_sgRNA01	UCN-01 (7-hydroxystaurosporine)	Intensity_MADIntensity_cytoplasm	3.48759e-12	1.86355	0.0112691	0.00497911	0.00604714	0.00293734	66	47818	E05	10	mScarlet	E01	AR_20230416_HAP1_cancer_41clones_pooled_cpdplate_2313006_plate1	3.09416e-05	1.7778
IDH1	IDH1_ENST00000345146_Intron5_Frame1_sgRNA01	UCN-01 (7-hydroxystaurosporine)	Intensity_MADIntensity_nucleus	7.10995e-12	2.81673	0.00697303	0.00437807	0.00247557	0.00121036	66	47818	E05	10	mScarlet	E01	AR_20230416_HAP1_cancer_41clones_pooled_cpdplate_2313006_plate1	6.30788e-05	3.7158
IDH1	IDH1_ENST00000345146_Intron5_Frame1_sgRNA01	UCN-01 (7-hydroxystaurosporine)	Intensity_MedianIntensity_nucleus	6.12363e-11	1.83149	0.0401082	0.0189195	0.0218992	0.0050709	66	47818	E05	10	mScarlet	E01	AR_20230416_HAP1_cancer_41clones_pooled_cpdplate_2313006_plate1	0.000543283	3.59089
IDH1	IDH1_ENST00000345146_Intron5_Frame1_sgRNA01	UCN-01 (7-hydroxystaurosporine)	Intensity_StdIntensity_nucleus	9.94623e-11	2.04408	0.0110812	0.00597125	0.00542111	0.00298546	66	47818	E05	10	mScarlet	E01	AR_20230416_HAP1_cancer_41clones_pooled_cpdplate_2313006_plate1	0.000882421	1.89587
IDH1	IDH1_ENST00000345146_Intron5_Frame1_sgRNA01	UCN-01 (7-hydroxystaurosporine)	RadialDistribution_FracAtD_1of4_cell	1.2437e-12	1.86049	0.0402598	0.0172423	0.0216393	0.00745371	66	47818	E05	10	mScarlet	E01	AR_20230416_HAP1_cancer_41clones_pooled_cpdplate_2313006_plate1	1.1034e-05	2.49815
IDH1	IDH1_ENST00000345146_Intron5_Frame1_sgRNA01	UCN-01 (7-hydroxystaurosporine)	RadialDistribution_FracAtD_3of4_cell	1.00117e-21	1.27669	0.354489	0.043713	0.277664	0.0438225	66	47818	E05	10	mScarlet	E01	AR_20230416_HAP1_cancer_41clones_pooled_cpdplate_2313006_plate1	8.88228e-15	1.7531
IDH1	IDH1_ENST00000345146_Intron5_Frame1_sgRNA01	UCN-01 (7-hydroxystaurosporine)	RadialDistribution_FracAtD_4of4_cell	1.00577e-21	0.733664	0.446643	0.0922443	0.608784	0.0697591	66	47818	E05	10	mScarlet	E01	AR_20230416_HAP1_cancer_41clones_pooled_cpdplate_2313006_plate1	8.92312e-15	-2.3243
IDH1	IDH1_ENST00000345146_Intron5_Frame1_sgRNA01	UCN-01 (7-hydroxystaurosporine)	RadialDistribution_MeanFrac_2of4_cell	8.09872e-16	1.66888	1.13671	0.348933	0.681123	0.134118	66	47818	E05	10	mScarlet	E01	AR_20230416_HAP1_cancer_41clones_pooled_cpdplate_2313006_plate1	7.18511e-09	3.39693
IDH1	IDH1_ENST00000345146_Intron5_Frame1_sgRNA01	UCN-01 (7-hydroxystaurosporine)	RadialDistribution_MeanFrac_3of4_cell	4.13542e-21	1.28477	1.18057	0.153203	0.918895	0.11284	66	47818	E05	10	mScarlet	E01	AR_20230416_HAP1_cancer_41clones_pooled_cpdplate_2313006_plate1	3.6689e-14	2.31895
IDH1	IDH1_ENST00000345146_Intron5_Frame1_sgRNA01	UCN-01 (7-hydroxystaurosporine)	RadialDistribution_RadialCV_2of4_cell	1.08876e-10	1.98884	0.185336	0.0974944	0.0931883	0.0479555	66	47818	E05	10	mScarlet	E01	AR_20230416_HAP1_cancer_41clones_pooled_cpdplate_2313006_plate1	0.000965941	1.92154
IDH1	IDH1_ENST00000345146_Intron5_Frame1_sgRNA01	UCN-01 (7-hydroxystaurosporine)	Texture_Entropy_3_01_256_cytoplasm	1.12891e-16	1.26737	6.74151	1.03971	5.31929	0.776223	66	47818	E05	10	mScarlet	E01	AR_20230416_HAP1_cancer_41clones_pooled_cpdplate_2313006_plate1	1.00156e-09	1.83223
IDH1	IDH1_ENST00000345146_Intron5_Frame1_sgRNA01	UCN-01 (7-hydroxystaurosporine)	Texture_Entropy_3_01_256_nucleus	8.74105e-17	1.56593	5.87893	1.54391	3.75426	0.691044	66	47818	E05	10	mScarlet	E01	AR_20230416_HAP1_cancer_41clones_pooled_cpdplate_2313006_plate1	7.75498e-10	3.07458
IDH1	IDH1_ENST00000345146_Intron5_Frame1_sgRNA01	UCN-01 (7-hydroxystaurosporine)	Texture_InfoMeas1_3_03_256_cell	1.30437e-30	0.616003	-0.151116	0.0366247	-0.245317	0.054712	66	47818	E05	10	mScarlet	E01	AR_20230416_HAP1_cancer_41clones_pooled_cpdplate_2313006_plate1	1.15722e-23	1.72176
IDH1	IDH1_ENST00000345146_Intron5_Frame1_sgRNA01	UCN-01 (7-hydroxystaurosporine)	Texture_InverseDifferenceMoment_3_01_256_cell	5.38622e-24	0.661337	0.374954	0.0985363	0.566963	0.0718581	66	47818	E05	10	mScarlet	E01	AR_20230416_HAP1_cancer_41clones_pooled_cpdplate_2313006_plate1	4.77861e-17	-2.67206
IDH1	IDH1_ENST00000345146_Intron5_Frame1_sgRNA01	Z31126147	Granularity_9_cytoplasm	1.96617e-11	3.06652	10.2581	9.35578	3.34518	4.26739	104	47818	E05	10	mScarlet	H01	AR_20230614_HAP1_cancer_41clones_pooled_cpdplate_cpdplate_2313010_plate1	0.000174437	1.61993
IDH2	IDH2_ENST00000330062_Intron7_Frame1_sgRNA01	Atovaquone	Granularity_7_cytoplasm	1.32092e-09	5.49323	7.94975	13.6283	1.44719	3.39604	180	17498	F06	10	mScarlet	A04	AR_20230413_HAP1_cancer_41clones_pooled_cpdplate_2313002_plate1	0.011719	1.91475
IDH2	IDH2_ENST00000330062_Intron7_Frame1_sgRNA01	CC885	Texture_DifferenceVariance_3_03_256_cytoplasm	5.07687e-10	2.64876	0.0458716	0.0618876	0.0173181	0.0190184	201	17498	F06	1	mScarlet	A09	AR_20230411_HAP1_cancer_41clones_pooled_cpdplate_2313012_plate2	0.00450416	1.50136
IDH2	IDH2_ENST00000330062_Intron7_Frame1_sgRNA01	DMSO	Texture_DifferenceVariance_3_00_256_cell	3.69359e-12	2.4414	0.0686085	0.0740113	0.0281021	0.0227993	185	17498	F06	0	mScarlet	H12	AR_20230528_HAP1_cancer_41clones_pooled_cpdplate_2313011_plate2	3.27692e-05	1.77665
IDH2	IDH2_ENST00000330062_Intron7_Frame1_sgRNA01	DMSO	Texture_DifferenceVariance_3_03_256_cytoplasm	4.03253e-11	3.31302	0.0573752	0.0775435	0.0173181	0.0190184	185	17498	F06	0	mScarlet	H12	AR_20230528_HAP1_cancer_41clones_pooled_cpdplate_2313011_plate2	0.000357762	2.10623
IDH2	IDH2_ENST00000330062_Intron7_Frame1_sgRNA01	Oxyphenbutazone	RadialDistribution_RadialCV_2of4_cell	2.77326e-10	2.81598	0.334842	0.316656	0.118908	0.121112	105	17498	F06	10	mScarlet	C01	AR_20230417_HAP1_cancer_41clones_pooled_cpdplate_2313001_plate1	0.00246041	1.78292
IDH2	IDH2_ENST00000330062_Intron7_Frame1_sgRNA01	Tacrolimus	RadialDistribution_MeanFrac_2of4_cell	1.77232e-10	1.49792	0.857778	0.269613	0.572647	0.170247	55	17498	F06	20	mScarlet	B01	AR_20230416_HAP1_cancer_41clones_pooled_cpdplate_2313006_plate1	0.00157238	1.67481
IDH2	IDH2_ENST00000330062_Intron7_Frame1_sgRNA01	Tacrolimus	Texture_AngularSecondMoment_3_02_256_cell	3.15189e-09	2.45033	0.576373	0.357753	0.235222	0.136493	55	17498	F06	20	mScarlet	B01	AR_20230416_HAP1_cancer_41clones_pooled_cpdplate_2313006_plate1	0.0279633	2.4994
IDH2	IDH2_ENST00000330062_Intron7_Frame1_sgRNA01	Tacrolimus	Texture_DifferenceVariance_3_00_256_cell	2.42818e-11	4.26627	0.119891	0.0812465	0.0281021	0.0227993	55	17498	F06	20	mScarlet	B01	AR_20230416_HAP1_cancer_41clones_pooled_cpdplate_2313006_plate1	0.000215426	4.02596
IDH2	IDH2_ENST00000330062_Intron7_Frame1_sgRNA01	Tacrolimus	Texture_DifferenceVariance_3_03_256_cytoplasm	8.03905e-12	6.45249	0.111745	0.0806895	0.0173181	0.0190184	55	17498	F06	20	mScarlet	B01	AR_20230416_HAP1_cancer_41clones_pooled_cpdplate_2313006_plate1	7.13217e-05	4.96503
IDH2	IDH2_ENST00000330062_Intron7_Frame1_sgRNA01	Tacrolimus	Texture_Entropy_3_01_256_cytoplasm	1.50267e-12	0.443565	2.17501	2.21441	4.90347	1.30458	55	17498	F06	20	mScarlet	B01	AR_20230416_HAP1_cancer_41clones_pooled_cpdplate_2313006_plate1	1.33316e-05	-2.09146
IDH2	IDH2_ENST00000330062_Intron7_Frame1_sgRNA01	Tacrolimus	Texture_InfoMeas2_3_01_256_cytoplasm	2.88992e-10	0.542327	0.395856	0.32127	0.72992	0.148372	55	17498	F06	20	mScarlet	B01	AR_20230416_HAP1_cancer_41clones_pooled_cpdplate_2313006_plate1	0.00256391	-2.25154
IDH2	IDH2_ENST00000330062_Intron7_Frame1_sgRNA01	Tacrolimus	Texture_InverseDifferenceMoment_3_01_256_cell	3.05138e-10	1.23883	0.852903	0.158422	0.688476	0.100221	55	17498	F06	20	mScarlet	B01	AR_20230416_HAP1_cancer_41clones_pooled_cpdplate_2313006_plate1	0.00270715	1.64064
IDH2	IDH2_ENST00000330062_Intron7_Frame1_sgRNA01	UCN-01 (7-hydroxystaurosporine)	Granularity_2_nucleus	1.2673e-09	5.22788	15.4125	12.3101	2.94814	4.10922	53	17498	F06	10	mScarlet	E01	AR_20230416_HAP1_cancer_41clones_pooled_cpdplate_2313006_plate1	0.0112434	3.03327
IDH2	IDH2_ENST00000330062_Intron7_Frame1_sgRNA01	UCN-01 (7-hydroxystaurosporine)	RadialDistribution_FracAtD_4of4_cell	5.42624e-19	0.641484	0.40448	0.119527	0.630538	0.0904918	53	17498	F06	10	mScarlet	E01	AR_20230416_HAP1_cancer_41clones_pooled_cpdplate_2313006_plate1	4.81411e-12	-2.49811
IDH2	IDH2_ENST00000330062_Intron7_Frame1_sgRNA01	UCN-01 (7-hydroxystaurosporine)	RadialDistribution_MeanFrac_2of4_cell	6.91333e-14	2.22907	1.27647	0.506424	0.572647	0.170247	53	17498	F06	10	mScarlet	E01	AR_20230416_HAP1_cancer_41clones_pooled_cpdplate_2313006_plate1	6.13344e-07	4.13413
IDH2	IDH2_ENST00000330062_Intron7_Frame1_sgRNA01	UCN-01 (7-hydroxystaurosporine)	RadialDistribution_RadialCV_2of4_cell	3.80437e-12	3.84637	0.457363	0.274571	0.118908	0.121112	53	17498	F06	10	mScarlet	E01	AR_20230416_HAP1_cancer_41clones_pooled_cpdplate_2313006_plate1	3.37521e-05	2.79456
IDH2	IDH2_ENST00000330062_Intron7_Frame1_sgRNA01	UCN-01 (7-hydroxystaurosporine)	Texture_AngularSecondMoment_3_00_256_nucleus	8.74805e-28	0.27936	0.146157	0.127659	0.523187	0.248493	53	17498	F06	10	mScarlet	E01	AR_20230416_HAP1_cancer_41clones_pooled_cpdplate_2313006_plate1	7.76119e-21	-1.51726
IDH2	IDH2_ENST00000330062_Intron7_Frame1_sgRNA01	UCN-01 (7-hydroxystaurosporine)	Texture_Entropy_3_01_256_nucleus	3.25806e-18	2.40076	4.64015	1.49607	1.93279	1.20411	53	17498	F06	10	mScarlet	E01	AR_20230416_HAP1_cancer_41clones_pooled_cpdplate_2313006_plate1	2.89052e-11	2.24844
IDH2	IDH2_ENST00000330062_Intron7_Frame1_sgRNA01	Z379859514	Texture_AngularSecondMoment_3_02_256_cell	6.36273e-25	2.22851	0.524195	0.347455	0.235222	0.136493	203	17498	F06	10	mScarlet	F01	AR_20230528_HAP1_cancer_41clones_pooled_cpdplate_2313011_plate1	5.64496e-18	2.11713
IDH2	IDH2_ENST00000330062_Intron7_Frame1_sgRNA01	Z379859514	Texture_DifferenceVariance_3_00_256_cell	1.20238e-21	3.41419	0.095946	0.0897894	0.0281021	0.0227993	203	17498	F06	10	mScarlet	F01	AR_20230528_HAP1_cancer_41clones_pooled_cpdplate_2313011_plate1	1.06674e-14	2.9757
IDH2	IDH2_ENST00000330062_Intron7_Frame1_sgRNA01	Z379859514	Texture_DifferenceVariance_3_03_256_cytoplasm	1.84982e-21	5.00562	0.0866879	0.0923509	0.0173181	0.0190184	203	17498	F06	10	mScarlet	F01	AR_20230528_HAP1_cancer_41clones_pooled_cpdplate_2313011_plate1	1.64115e-14	3.64751
IDH2	IDH2_ENST00000330062_Intron7_Frame1_sgRNA01	Z379859514	Texture_InfoMeas2_3_01_256_cytoplasm	3.08998e-20	0.66378	0.484507	0.339603	0.72992	0.148372	203	17498	F06	10	mScarlet	F01	AR_20230528_HAP1_cancer_41clones_pooled_cpdplate_2313011_plate1	2.7414e-13	-1.65405
IDH2	IDH2_ENST00000330062_Intron7_Frame1_sgRNA01	Z71409985	Granularity_10_cell	1.47772e-10	8.52681	7.52608	9.94773	0.882637	2.38139	112	17498	F06	10	mScarlet	H08	AR_20230415_HAP1_cancer_41clones_pooled_cpdplate_2313004_plate2	0.00131102	2.78973
IDH2	IDH2_ENST00000330062_Intron7_Frame1_sgRNA01	Z71409985	Granularity_10_cytoplasm	1.87549e-10	8.14084	8.28973	10.9625	1.01829	2.69249	112	17498	F06	10	mScarlet	H08	AR_20230415_HAP1_cancer_41clones_pooled_cpdplate_2313004_plate2	0.00166392	2.70064
IDH2	IDH2_ENST00000330062_Intron7_Frame1_sgRNA01	Z71409985	Granularity_10_nucleus	1.29574e-10	10.8909	5.7124	7.73924	0.524509	1.87746	112	17498	F06	10	mScarlet	H08	AR_20230415_HAP1_cancer_41clones_pooled_cpdplate_2313004_plate2	0.00114957	2.76324
IDH2	IDH2_ENST00000330062_Intron7_Frame1_sgRNA01	Z71409985	Granularity_11_cell	1.59711e-10	9.67404	7.36183	9.90613	0.760988	2.07367	112	17498	F06	10	mScarlet	H08	AR_20230415_HAP1_cancer_41clones_pooled_cpdplate_2313004_plate2	0.00141694	3.18318
IDH2	IDH2_ENST00000330062_Intron7_Frame1_sgRNA01	Z71409985	Granularity_11_nucleus	4.14623e-11	18.6865	8.61	11.7794	0.46076	1.60443	112	17498	F06	10	mScarlet	H08	AR_20230415_HAP1_cancer_41clones_pooled_cpdplate_2313004_plate2	0.00036785	5.0792
KIF1A	KIF1A_Intron22_1	DMSO	Granularity_10_cell	2.3883e-30	4.64995	10.6209	5.25247	2.2841	3.25584	105	24790	C01	0	GFP	E12	AR_20230411_HAP1_cancer_41clones_pooled_cpdplate_2313012_plate2	2.11888e-23	2.56058
KIF1A	KIF1A_Intron22_1	DMSO	Granularity_10_cytoplasm	5.33862e-29	4.78267	12.3618	6.42311	2.58471	3.75517	105	24790	C01	0	GFP	E12	AR_20230411_HAP1_cancer_41clones_pooled_cpdplate_2313012_plate2	4.73638e-22	2.60364
KIF1A	KIF1A_Intron22_1	DMSO	Granularity_10_nucleus	9.24712e-23	4.282	7.34254	4.56017	1.71475	2.67644	105	24790	C01	0	GFP	E12	AR_20230411_HAP1_cancer_41clones_pooled_cpdplate_2313012_plate2	8.20396e-16	2.10272
KIF1A	KIF1A_Intron22_1	Idelalisib	Granularity_13_cytoplasm	9.00911e-14	3.84827	5.85233	7.59375	1.52077	2.45983	198	24790	C01	10	GFP	A05	AR_20230404_HAP1_cancer_41clones_pooled_cpdplate_2313005_plate1	7.9928e-07	1.76092
KIF1A	KIF1A_Intron22_1	MLN2480	Granularity_13_cytoplasm	1.30076e-21	3.51627	5.34743	4.74749	1.52077	2.45983	183	24790	C01	10	GFP	G01	AR_20230404_HAP1_cancer_41clones_pooled_cpdplate_2313005_plate1	1.15403e-14	1.55566
KIF1A	KIF1A_Intron22_1	Trametinib	Granularity_11_cell	1.56043e-25	3.27065	6.28186	4.31904	1.92068	2.8653	156	24790	C01	10	GFP	A01	AR_20230404_HAP1_cancer_41clones_pooled_cpdplate_2313005_plate1	1.3844e-18	1.52207
KIF1A	KIF1A_Intron22_1	Z287473138	Intensity_IntegratedIntensity_nucleus	6.13986e-14	1.44455	25.4474	17.9182	17.6162	4.61971	323	24790	C01	10	GFP	B03	AR_20230528_HAP1_cancer_41clones_pooled_cpdplate_2313011_plate1	5.44722e-07	1.69519
KIF1A	KIF1A_Intron22_1	Z351236604	Granularity_13_cytoplasm	2.92447e-13	3.68974	5.61125	7.30501	1.52077	2.45983	196	24790	C01	10	GFP	G09	AR_20230407_HAP1_cancer_41clones_pooled_cpdplate_2313008_plate2	2.59457e-06	1.66292
KIF1A	KIF1A_Intron22_1	Z56175990	RadialDistribution_FracAtD_1of4_cell	1.92182e-15	1.50643	0.0345821	0.0185301	0.0229563	0.0072579	191	24790	C01	10	GFP	B01	AR_20230528_HAP1_cancer_41clones_pooled_cpdplate_2313011_plate1	1.70502e-08	1.60182
KIF1A	KIF1A_Intron22_1	Z56175990	RadialDistribution_MeanFrac_2of4_cell	1.6022e-12	1.3169	0.915205	0.402159	0.694967	0.110798	191	24790	C01	10	GFP	B01	AR_20230528_HAP1_cancer_41clones_pooled_cpdplate_2313011_plate1	1.42146e-05	1.98775
KIF1A	KIF1A_Intron22_1	Z56765307	Granularity_12_cell	3.61951e-18	3.41983	5.32827	4.31687	1.55805	2.49544	134	24790	C01	10	GFP	G02	AR_20230411_HAP1_cancer_41clones_pooled_cpdplate_2313012_plate1	3.2112e-11	1.51084
KIF1A	KIF1A_Intron22_1	Z56950317	Granularity_1_cytoplasm	1.01593e-14	1.36874	48.8518	22.9921	35.6912	8.32996	212	24790	C01	10	GFP	H06	AR_20230406_HAP1_cancer_41clones_pooled_cpdplate_2313007_plate1	9.01324e-08	1.57991
KIF1A	KIF1A_Intron22_1	Z56950317	RadialDistribution_MeanFrac_2of4_cell	5.1203e-14	1.25452	0.87185	0.31884	0.694967	0.110798	212	24790	C01	10	GFP	H06	AR_20230406_HAP1_cancer_41clones_pooled_cpdplate_2313007_plate1	4.54268e-07	1.59645
KIF1A	KIF1A_Intron22_1	Z737321802	Granularity_13_cytoplasm	4.80485e-09	4.32669	6.5799	9.88772	1.52077	2.45983	148	24790	C01	10	GFP	H11	AR_20230415_HAP1_cancer_41clones_pooled_cpdplate_2313004_plate2	0.0426282	2.0567
KIF1A	KIF1A_Intron22_1	Z86827136	Intensity_IntegratedIntensity_nucleus	1.83713e-09	1.69903	29.9304	31.9147	17.6162	4.61971	261	24790	C01	10	GFP	E03	AR_20230528_HAP1_cancer_41clones_pooled_cpdplate_2313011_plate1	0.0162988	2.66559
KIF1A	KIF1A_Intron22_1	Z86827136	RadialDistribution_MeanFrac_2of4_cell	1.00424e-14	1.3527	0.940081	0.481926	0.694967	0.110798	261	24790	C01	10	GFP	E03	AR_20230528_HAP1_cancer_41clones_pooled_cpdplate_2313011_plate1	8.9095e-08	2.21227
KIF1A	KIF1A_Intron22_1	Z96092048	Granularity_12_cell	6.93506e-31	4.46655	6.95912	6.81829	1.55805	2.49544	275	24790	C01	1	GFP	H12	AR_20230416_HAP1_cancer_41clones_pooled_cpdplate_2313006_plate2	6.15272e-24	2.16438
KLF5	KLF5_Intron1_1	cycloheximide	Texture_AngularSecondMoment_3_00_256_nucleus	4.55908e-57	1.7186	0.701815	0.276004	0.408364	0.161872	336	39730	D07	10	GFP	D05	AR_20230614_HAP1_cancer_41clones_pooled_cpdplate_cpdplate_2313010_plate1	4.04478e-50	1.81285
KLF5	KLF5_Intron1_1	cycloheximide	Texture_AngularSecondMoment_3_02_256_cell	2.15261e-91	2.04917	0.681078	0.22479	0.332368	0.128438	336	39730	D07	10	GFP	D05	AR_20230614_HAP1_cancer_41clones_pooled_cpdplate_cpdplate_2313010_plate1	1.90977e-84	2.71501
KLF5	KLF5_Intron1_1	cycloheximide	Texture_Correlation_3_00_256_cell	1.92949e-81	0.523088	0.359617	0.233424	0.687489	0.133926	336	39730	D07	10	GFP	D05	AR_20230614_HAP1_cancer_41clones_pooled_cpdplate_cpdplate_2313010_plate1	1.71183e-74	-2.44815
KLF5	KLF5_Intron1_1	cycloheximide	Texture_Entropy_3_01_256_nucleus	1.06214e-54	0.49711	0.939284	0.921728	1.88949	0.610897	336	39730	D07	10	GFP	D05	AR_20230614_HAP1_cancer_41clones_pooled_cpdplate_cpdplate_2313010_plate1	9.42323e-48	-1.55543
KLF5	KLF5_Intron1_1	cycloheximide	Texture_InfoMeas1_3_03_256_cell	1.07609e-86	0.409603	-0.106363	0.10356	-0.259673	0.0890003	336	39730	D07	10	GFP	D05	AR_20230614_HAP1_cancer_41clones_pooled_cpdplate_cpdplate_2313010_plate1	9.54693e-80	1.72258
KLF5	KLF5_Intron1_1	Etoposide	Intensity_IntegratedIntensity_cell	1.03527e-31	1.74646	48.51	23.8052	27.7761	9.37937	244	39730	D07	20	GFP	C12	AR_20230404_HAP1_cancer_41clones_pooled_cpdplate_2313005_plate2	9.18482e-25	2.21058
KLF5	KLF5_Intron1_1	Etoposide	Intensity_IntegratedIntensity_cytoplasm	5.61129e-33	2.01827	26.2264	14.7843	12.9945	6.31	244	39730	D07	20	GFP	C12	AR_20230404_HAP1_cancer_41clones_pooled_cpdplate_2313005_plate2	4.97829e-26	2.09697
KLF5	KLF5_Intron1_1	Etoposide	Intensity_IntegratedIntensity_nucleus	7.25883e-16	1.51274	22.4049	13.715	14.8108	4.37938	244	39730	D07	20	GFP	C12	AR_20230404_HAP1_cancer_41clones_pooled_cpdplate_2313005_plate2	6.43997e-09	1.73406
KLF5	KLF5_Intron1_1	Irinotecan	Intensity_IntegratedIntensity_cell	4.03675e-19	1.59015	44.1683	26.7378	27.7761	9.37937	251	39730	D07	2	GFP	B05	AR_20230404_HAP1_cancer_41clones_pooled_cpdplate_2313005_plate1	3.58137e-12	1.74768
KLF5	KLF5_Intron1_1	Irinotecan	Intensity_IntegratedIntensity_nucleus	8.80612e-11	1.61719	23.952	21.3704	14.8108	4.37938	251	39730	D07	2	GFP	B05	AR_20230404_HAP1_cancer_41clones_pooled_cpdplate_2313005_plate1	0.000781271	2.08732
KLF5	KLF5_Intron1_1	Mithramycin A	Intensity_MinIntensityEdge_nucleus	1.5018e-119	1.22336	0.00946601	0.00110612	0.00773772	0.00105374	437	39730	D07	10	GFP	H07	AR_20230404_HAP1_cancer_41clones_pooled_cpdplate_2313005_plate2	1.33239e-112	1.64015
KLF5	KLF5_Intron1_1	tioguanine	Granularity_14_cell	1.14237e-15	5.38682	2.06216	2.05306	0.382817	1.11079	126	39730	D07	10	GFP	H12	AR_20230411_HAP1_cancer_41clones_pooled_cpdplate_2313012_plate2	1.0135e-08	1.51185
KLF5	KLF5_Intron1_1	Topotecan hydrochloride hydrate	Intensity_IntegratedIntensity_cell	1.04043e-09	1.6249	45.1333	26.9489	27.7761	9.37937	108	39730	D07	20	GFP	D12	AR_20230416_HAP1_cancer_41clones_pooled_cpdplate_2313006_plate2	0.00923059	1.85057
MAP2K1	MAP2K1_ENST00000307102_Intron7_Frame1_sgRNA02	Azacitidine	Granularity_1_nucleus	3.14651e-26	0.631341	30.5261	12.2971	48.3512	11.2685	100	45215	A03	10	mScarlet	E01	AR_20230417_HAP1_cancer_41clones_pooled_cpdplate_2313001_plate1	2.79156e-19	-1.58185
MAP2K1	MAP2K1_ENST00000307102_Intron7_Frame1_sgRNA02	Azacitidine	Granularity_2_cell	5.73293e-11	3.0262	5.79608	5.279	1.9153	1.8755	100	45215	A03	10	mScarlet	E01	AR_20230417_HAP1_cancer_41clones_pooled_cpdplate_2313001_plate1	0.000508621	2.0692
MAP2K1	MAP2K1_ENST00000307102_Intron7_Frame1_sgRNA02	Azacitidine	Granularity_2_nucleus	7.56191e-10	12.6914	5.03098	6.80338	0.396408	0.928273	100	45215	A03	10	mScarlet	E01	AR_20230417_HAP1_cancer_41clones_pooled_cpdplate_2313001_plate1	0.00670886	4.99269
MAP2K1	MAP2K1_ENST00000307102_Intron7_Frame1_sgRNA02	Azacitidine	Granularity_3_cell	2.55452e-12	4.42386	9.95093	9.64177	2.24938	2.72623	100	45215	A03	10	mScarlet	E01	AR_20230417_HAP1_cancer_41clones_pooled_cpdplate_2313001_plate1	2.26635e-05	2.82498
MAP2K1	MAP2K1_ENST00000307102_Intron7_Frame1_sgRNA02	Azacitidine	Granularity_3_nucleus	3.2496e-11	17.803	9.0133	11.3914	0.506281	1.20618	100	45215	A03	10	mScarlet	E01	AR_20230417_HAP1_cancer_41clones_pooled_cpdplate_2313001_plate1	0.000288301	7.05287
MAP2K1	MAP2K1_ENST00000307102_Intron7_Frame1_sgRNA02	Azacitidine	Granularity_3_nucleus	4.46372e-10	4.13816	4.13592	6.62549	0.999459	1.74617	193	45229	B03	10	mScarlet	E01	AR_20230417_HAP1_cancer_41clones_pooled_cpdplate_2313001_plate1	0.00396017	1.79619
MAP2K1	MAP2K1_ENST00000307102_Intron7_Frame1_sgRNA02	Azacitidine	Granularity_4_cell	5.83331e-13	4.90873	11.8468	11.3842	2.4134	3.42655	100	45215	A03	10	mScarlet	E01	AR_20230417_HAP1_cancer_41clones_pooled_cpdplate_2313001_plate1	5.17526e-06	2.75302
MAP2K1	MAP2K1_ENST00000307102_Intron7_Frame1_sgRNA02	Azacitidine	Intensity_IntegratedIntensity_nucleus	7.57693e-17	2.04831	25.5503	12.9812	12.4739	3.78027	100	45215	A03	10	mScarlet	E01	AR_20230417_HAP1_cancer_41clones_pooled_cpdplate_2313001_plate1	6.72218e-10	3.45913
MAP2K1	MAP2K1_ENST00000307102_Intron7_Frame1_sgRNA02	Azacitidine	Intensity_IntegratedIntensity_nucleus	8.60147e-31	1.66322	32.0838	12.8026	19.2902	6.27054	193	45229	B03	10	mScarlet	E01	AR_20230417_HAP1_cancer_41clones_pooled_cpdplate_2313001_plate1	7.63114e-24	2.04027
MAP2K1	MAP2K1_ENST00000307102_Intron7_Frame1_sgRNA02	Azacitidine	Intensity_MADIntensity_nucleus	3.35626e-12	2.84059	0.0042063	0.003436	0.00148078	0.000896741	100	45215	A03	10	mScarlet	E01	AR_20230417_HAP1_cancer_41clones_pooled_cpdplate_2313001_plate1	2.97764e-05	3.03936
MAP2K1	MAP2K1_ENST00000307102_Intron7_Frame1_sgRNA02	Azacitidine	Intensity_MedianIntensity_nucleus	2.21683e-17	2.60501	0.020173	0.0120459	0.00774391	0.00210063	100	45215	A03	10	mScarlet	E01	AR_20230417_HAP1_cancer_41clones_pooled_cpdplate_2313001_plate1	1.96675e-10	5.91683
MAP2K1	MAP2K1_ENST00000307102_Intron7_Frame1_sgRNA02	Azacitidine	Intensity_MedianIntensity_nucleus	7.57034e-22	1.73888	0.0210425	0.0113932	0.0121012	0.00433066	193	45229	B03	10	mScarlet	E01	AR_20230417_HAP1_cancer_41clones_pooled_cpdplate_2313001_plate1	6.71633e-15	2.06465
MAP2K1	MAP2K1_ENST00000307102_Intron7_Frame1_sgRNA02	Azacitidine	RadialDistribution_FracAtD_1of4_cell	1.66392e-15	2.593	0.0335452	0.0217886	0.0129368	0.00534295	100	45215	A03	10	mScarlet	E01	AR_20230417_HAP1_cancer_41clones_pooled_cpdplate_2313001_plate1	1.47622e-08	3.85711
MAP2K1	MAP2K1_ENST00000307102_Intron7_Frame1_sgRNA02	Azacitidine	RadialDistribution_FracAtD_1of4_cell	8.56337e-23	2.39746	0.0288512	0.0208189	0.0120341	0.00614069	193	45229	B03	10	mScarlet	E01	AR_20230417_HAP1_cancer_41clones_pooled_cpdplate_2313001_plate1	7.59735e-16	2.73864
MAP2K1	MAP2K1_ENST00000307102_Intron7_Frame1_sgRNA02	Azacitidine	RadialDistribution_FracAtD_4of4_cell	1.20445e-23	0.726797	0.487501	0.13837	0.670752	0.0710079	100	45215	A03	10	mScarlet	E01	AR_20230417_HAP1_cancer_41clones_pooled_cpdplate_2313001_plate1	1.06858e-16	-2.58072
MAP2K1	MAP2K1_ENST00000307102_Intron7_Frame1_sgRNA02	Azacitidine	RadialDistribution_FracAtD_4of4_cell	2.32829e-38	0.775332	0.54088	0.132786	0.697611	0.0774088	193	45229	B03	10	mScarlet	E01	AR_20230417_HAP1_cancer_41clones_pooled_cpdplate_2313001_plate1	2.06564e-31	-2.02472
MAP2K1	MAP2K1_ENST00000307102_Intron7_Frame1_sgRNA02	Azacitidine	RadialDistribution_MeanFrac_2of4_cell	2.40327e-23	2.55586	1.12022	0.520529	0.438294	0.116731	100	45215	A03	10	mScarlet	E01	AR_20230417_HAP1_cancer_41clones_pooled_cpdplate_2313001_plate1	2.13216e-16	5.84183
MAP2K1	MAP2K1_ENST00000307102_Intron7_Frame1_sgRNA02	Azacitidine	RadialDistribution_MeanFrac_2of4_cell	3.22963e-34	2.07605	0.862206	0.41346	0.415311	0.136602	193	45229	B03	10	mScarlet	E01	AR_20230417_HAP1_cancer_41clones_pooled_cpdplate_2313001_plate1	2.8653e-27	3.27151
MAP2K1	MAP2K1_ENST00000307102_Intron7_Frame1_sgRNA02	Azacitidine	RadialDistribution_MeanFrac_3of4_cell	3.18313e-23	1.31613	1.11988	0.206262	0.850891	0.143457	100	45215	A03	10	mScarlet	E01	AR_20230417_HAP1_cancer_41clones_pooled_cpdplate_2313001_plate1	2.82404e-16	1.87507
MAP2K1	MAP2K1_ENST00000307102_Intron7_Frame1_sgRNA02	Azacitidine	RadialDistribution_RadialCV_4of4_cell	8.61291e-17	1.91522	0.358163	0.170329	0.187009	0.105774	100	45215	A03	10	mScarlet	E01	AR_20230417_HAP1_cancer_41clones_pooled_cpdplate_2313001_plate1	7.64129e-10	1.61811
MAP2K1	MAP2K1_ENST00000307102_Intron7_Frame1_sgRNA02	Azacitidine	Texture_Entropy_3_01_256_nucleus	2.45863e-11	1.46597	4.09326	1.72879	2.79219	0.657876	100	45215	A03	10	mScarlet	E01	AR_20230417_HAP1_cancer_41clones_pooled_cpdplate_2313001_plate1	0.000218128	1.97768
MAP2K1	MAP2K1_ENST00000307102_Intron7_Frame1_sgRNA02	AZD7762	Granularity_1_nucleus	8.79577e-35	0.599688	28.9957	11.0824	48.3512	11.2685	109	45215	A03	20	mScarlet	C04	AR_20230404_HAP1_cancer_41clones_pooled_cpdplate_2313005_plate1	7.80352e-28	-1.71767
MAP2K1	MAP2K1_ENST00000307102_Intron7_Frame1_sgRNA02	AZD7762	Granularity_2_nucleus	2.08917e-09	6.29577	2.49569	3.35007	0.396408	0.928273	109	45215	A03	20	mScarlet	C04	AR_20230404_HAP1_cancer_41clones_pooled_cpdplate_2313005_plate1	0.018535	2.2615
MAP2K1	MAP2K1_ENST00000307102_Intron7_Frame1_sgRNA02	AZD7762	Granularity_3_nucleus	5.09188e-10	9.69427	4.90802	6.72411	0.506281	1.20618	109	45215	A03	20	mScarlet	C04	AR_20230404_HAP1_cancer_41clones_pooled_cpdplate_2313005_plate1	0.00451747	3.64932
MAP2K1	MAP2K1_ENST00000307102_Intron7_Frame1_sgRNA02	AZD7762	Granularity_4_cell	7.05806e-12	3.65974	8.83243	8.70706	2.4134	3.42655	109	45215	A03	20	mScarlet	C04	AR_20230404_HAP1_cancer_41clones_pooled_cpdplate_2313005_plate1	6.26184e-05	1.87332
MAP2K1	MAP2K1_ENST00000307102_Intron7_Frame1_sgRNA02	AZD7762	Granularity_5_nucleus	1.5196e-12	10.8149	8.96062	10.6142	0.828546	1.97036	109	45215	A03	20	mScarlet	C04	AR_20230404_HAP1_cancer_41clones_pooled_cpdplate_2313005_plate1	1.34818e-05	4.1272
MAP2K1	MAP2K1_ENST00000307102_Intron7_Frame1_sgRNA02	AZD7762	Granularity_6_nucleus	1.16183e-10	5.82702	6.01651	7.29173	1.03252	2.34195	109	45215	A03	20	mScarlet	C04	AR_20230404_HAP1_cancer_41clones_pooled_cpdplate_2313005_plate1	0.00103077	2.12813
MAP2K1	MAP2K1_ENST00000307102_Intron7_Frame1_sgRNA02	AZD7762	Intensity_IntegratedIntensity_nucleus	8.48457e-17	1.95519	24.3888	12.5829	12.4739	3.78027	109	45215	A03	20	mScarlet	C04	AR_20230404_HAP1_cancer_41clones_pooled_cpdplate_2313005_plate1	7.52743e-10	3.15188
MAP2K1	MAP2K1_ENST00000307102_Intron7_Frame1_sgRNA02	AZD7762	Intensity_MADIntensity_nucleus	5.87881e-18	2.24099	0.00331842	0.00184554	0.00148078	0.000896741	109	45215	A03	20	mScarlet	C04	AR_20230404_HAP1_cancer_41clones_pooled_cpdplate_2313005_plate1	5.21562e-11	2.04924
MAP2K1	MAP2K1_ENST00000307102_Intron7_Frame1_sgRNA02	AZD7762	Intensity_MedianIntensity_nucleus	4.04569e-18	2.21441	0.0171482	0.0093809	0.00774391	0.00210063	109	45215	A03	20	mScarlet	C04	AR_20230404_HAP1_cancer_41clones_pooled_cpdplate_2313005_plate1	3.5893e-11	4.4769
MAP2K1	MAP2K1_ENST00000307102_Intron7_Frame1_sgRNA02	AZD7762	Intensity_MedianIntensity_nucleus	4.85868e-10	2.00025	0.0242054	0.0127462	0.0121012	0.00433066	61	45229	B03	20	mScarlet	C04	AR_20230404_HAP1_cancer_41clones_pooled_cpdplate_2313005_plate1	0.00431057	2.79501
MAP2K1	MAP2K1_ENST00000307102_Intron7_Frame1_sgRNA02	AZD7762	RadialDistribution_FracAtD_1of4_cell	9.67119e-13	2.28936	0.029617	0.0215327	0.0129368	0.00534295	109	45215	A03	20	mScarlet	C04	AR_20230404_HAP1_cancer_41clones_pooled_cpdplate_2313005_plate1	8.58019e-06	3.1219
MAP2K1	MAP2K1_ENST00000307102_Intron7_Frame1_sgRNA02	AZD7762	RadialDistribution_FracAtD_4of4_cell	1.47837e-18	0.786935	0.527839	0.139982	0.670752	0.0710079	109	45215	A03	20	mScarlet	C04	AR_20230404_HAP1_cancer_41clones_pooled_cpdplate_2313005_plate1	1.3116e-11	-2.01264
MAP2K1	MAP2K1_ENST00000307102_Intron7_Frame1_sgRNA02	AZD7762	RadialDistribution_FracAtD_4of4_cell	9.67018e-12	0.776607	0.541769	0.144657	0.697611	0.0774088	61	45229	B03	20	mScarlet	C04	AR_20230404_HAP1_cancer_41clones_pooled_cpdplate_2313005_plate1	8.57929e-05	-2.01323
MAP2K1	MAP2K1_ENST00000307102_Intron7_Frame1_sgRNA02	AZD7762	RadialDistribution_MeanFrac_2of4_cell	1.48925e-18	2.14843	0.941646	0.493114	0.438294	0.116731	109	45215	A03	20	mScarlet	C04	AR_20230404_HAP1_cancer_41clones_pooled_cpdplate_2313005_plate1	1.32125e-11	4.31205
MAP2K1	MAP2K1_ENST00000307102_Intron7_Frame1_sgRNA02	AZD7762	RadialDistribution_MeanFrac_2of4_cell	4.31601e-09	1.99645	0.829148	0.471084	0.415311	0.136602	61	45229	B03	20	mScarlet	C04	AR_20230404_HAP1_cancer_41clones_pooled_cpdplate_2313005_plate1	0.0382912	3.02951
MAP2K1	MAP2K1_ENST00000307102_Intron7_Frame1_sgRNA02	AZD7762	RadialDistribution_MeanFrac_3of4_cell	2.78389e-13	1.30764	1.02359	0.20164	0.782774	0.155339	61	45229	B03	20	mScarlet	C04	AR_20230404_HAP1_cancer_41clones_pooled_cpdplate_2313005_plate1	2.46984e-06	1.55024
MAP2K1	MAP2K1_ENST00000307102_Intron7_Frame1_sgRNA02	AZD7762	Texture_Entropy_3_01_256_nucleus	4.83441e-18	1.39781	3.90295	1.11152	2.79219	0.657876	109	45215	A03	20	mScarlet	C04	AR_20230404_HAP1_cancer_41clones_pooled_cpdplate_2313005_plate1	4.28905e-11	1.6884
MAP2K1	MAP2K1_ENST00000307102_Intron7_Frame1_sgRNA02	AZD7762	Texture_Entropy_3_01_256_nucleus	1.1373e-16	1.351	5.33189	0.948225	3.94663	0.799644	61	45229	B03	20	mScarlet	C04	AR_20230404_HAP1_cancer_41clones_pooled_cpdplate_2313005_plate1	1.009e-09	1.73235
MAP2K1	MAP2K1_ENST00000307102_Intron7_Frame1_sgRNA02	AZD7762	Texture_InverseDifferenceMoment_3_01_256_cell	2.66121e-17	0.787888	0.425134	0.0756766	0.539587	0.071992	61	45229	B03	20	mScarlet	C04	AR_20230404_HAP1_cancer_41clones_pooled_cpdplate_2313005_plate1	2.361e-10	-1.5898
MAP2K1	MAP2K1_ENST00000307102_Intron7_Frame1_sgRNA02	erastin	Intensity_MedianIntensity_nucleus	1.10305e-46	1.44596	0.0111974	0.00479054	0.00774391	0.00210063	493	45215	A03	10	mScarlet	A01	AR_20230614_HAP1_cancer_41clones_pooled_cpdplate_cpdplate_2313010_plate1	9.78617e-40	1.64404
MAP2K1	MAP2K1_ENST00000307102_Intron7_Frame1_sgRNA02	erastin	RadialDistribution_MeanFrac_2of4_cell	5.66134e-80	1.43316	0.628145	0.183289	0.438294	0.116731	493	45215	A03	10	mScarlet	A01	AR_20230614_HAP1_cancer_41clones_pooled_cpdplate_cpdplate_2313010_plate1	5.02269e-73	1.62639
MAP2K1	MAP2K1_ENST00000307102_Intron7_Frame1_sgRNA02	Etoposide	Intensity_IntegratedIntensity_nucleus	3.16233e-09	1.5294	19.0776	14.2957	12.4739	3.78027	182	45215	A03	20	mScarlet	C12	AR_20230404_HAP1_cancer_41clones_pooled_cpdplate_2313005_plate2	0.0280559	1.74689
MAP2K1	MAP2K1_ENST00000307102_Intron7_Frame1_sgRNA02	gemcitabine	RadialDistribution_MeanFrac_2of4_cell	6.09083e-19	1.41773	0.621383	0.342976	0.438294	0.116731	316	45215	A03	1	mScarlet	H09	AR_20230411_HAP1_cancer_41clones_pooled_cpdplate_2313012_plate2	5.40373e-12	1.56846
MAP2K1	MAP2K1_ENST00000307102_Intron7_Frame1_sgRNA02	Mithramycin A	Intensity_LowerQuartileIntensity_cell	1.82124e-10	1.42219	0.0118861	0.00821986	0.00835763	0.00220787	241	45215	A03	10	mScarlet	H07	AR_20230404_HAP1_cancer_41clones_pooled_cpdplate_2313005_plate2	0.00161579	1.59813
MAP2K1	MAP2K1_ENST00000307102_Intron7_Frame1_sgRNA02	Mithramycin A	Intensity_MinIntensityEdge_nucleus	2.92272e-10	1.51275	0.0145738	0.0116528	0.00963397	0.00256599	241	45215	A03	10	mScarlet	H07	AR_20230404_HAP1_cancer_41clones_pooled_cpdplate_2313005_plate2	0.00259301	1.9251
MAP2K1	MAP2K1_ENST00000307102_Intron7_Frame1_sgRNA02	nocodazole	Granularity_7_nucleus	4.11682e-18	3.25837	9.45738	9.43979	2.90249	4.22411	192	45229	B03	10	mScarlet	C02	AR_20230614_HAP1_cancer_41clones_pooled_cpdplate_cpdplate_2313010_plate1	3.6524e-11	1.55178
MAP2K1	MAP2K1_ENST00000307102_Intron7_Frame1_sgRNA02	Oxaliplatin	Granularity_11_cell	1.16239e-33	3.30778	8.22303	6.94579	2.48596	3.80715	282	45229	B03	20	mScarlet	A12	AR_20230416_HAP1_cancer_41clones_pooled_cpdplate_2313006_plate2	1.03127e-26	1.50692
MAP2K1	MAP2K1_ENST00000307102_Intron7_Frame1_sgRNA02	Pacritinib	Granularity_3_nucleus	1.34238e-12	5.22929	2.64749	5.52587	0.506281	1.20618	360	45215	A03	10	mScarlet	G03	AR_20230404_HAP1_cancer_41clones_pooled_cpdplate_2313005_plate1	1.19094e-05	1.7752
MAP2K1	MAP2K1_ENST00000307102_Intron7_Frame1_sgRNA02	Pacritinib	Texture_Correlation_3_00_256_cell	3.39043e-49	0.918342	0.805448	0.0683123	0.877068	0.047568	294	45229	B03	10	mScarlet	G03	AR_20230404_HAP1_cancer_41clones_pooled_cpdplate_2313005_plate1	3.00796e-42	-1.50563
MAP2K1	MAP2K1_ENST00000307102_Intron7_Frame1_sgRNA02	Pacritinib	Texture_InfoMeas1_3_03_256_cell	9.9308e-105	0.701889	-0.212959	0.0549136	-0.303409	0.0553497	360	45215	A03	10	mScarlet	G03	AR_20230404_HAP1_cancer_41clones_pooled_cpdplate_2313005_plate1	8.81052e-98	1.63415
MAP2K1	MAP2K1_ENST00000307102_Intron7_Frame1_sgRNA02	Romidepsin	RadialDistribution_RadialCV_2of4_cell	5.82155e-44	1.95387	0.350757	0.191485	0.179519	0.105513	330	45229	B03	10	mScarlet	D02	AR_20230411_HAP1_cancer_41clones_pooled_cpdplate_2313012_plate1	5.16482e-37	1.62291
MAP2K1	MAP2K1_ENST00000307102_Intron7_Frame1_sgRNA02	thapsigargin	Intensity_IntegratedIntensity_nucleus	9.79931e-15	1.54943	29.8889	27.9882	19.2902	6.27054	448	45229	B03	10	mScarlet	H03	AR_20230408_HAP1_cancer_41clones_pooled_cpdplate_2313009_plate1	8.69386e-08	1.69022
MAP2K1	MAP2K1_ENST00000307102_Intron7_Frame1_sgRNA02	thapsigargin	Intensity_MedianIntensity_nucleus	3.38748e-69	1.4694	0.0113789	0.00356125	0.00774391	0.00210063	434	45215	A03	10	mScarlet	H03	AR_20230408_HAP1_cancer_41clones_pooled_cpdplate_2313009_plate1	3.00534e-62	1.73043
MAP2K1	MAP2K1_ENST00000307102_Intron7_Frame1_sgRNA02	thapsigargin	Intensity_MedianIntensity_nucleus	3.52792e-11	1.60956	0.0194776	0.022982	0.0121012	0.00433066	448	45229	B03	10	mScarlet	H03	AR_20230408_HAP1_cancer_41clones_pooled_cpdplate_2313009_plate1	0.000312993	1.70329
MAP2K1	MAP2K1_ENST00000307102_Intron7_Frame1_sgRNA02	thapsigargin	RadialDistribution_MeanFrac_2of4_cell	5.2456e-73	1.49569	0.655554	0.204761	0.438294	0.116731	434	45215	A03	10	mScarlet	H03	AR_20230408_HAP1_cancer_41clones_pooled_cpdplate_2313009_plate1	4.65385e-66	1.86119
MAP2K1	MAP2K1_ENST00000307102_Intron7_Frame1_sgRNA02	thapsigargin	RadialDistribution_MeanFrac_2of4_cell	8.90541e-57	1.51163	0.627796	0.244051	0.415311	0.136602	448	45229	B03	10	mScarlet	H03	AR_20230408_HAP1_cancer_41clones_pooled_cpdplate_2313009_plate1	7.90079e-50	1.55551
MAP2K1	MAP2K1_ENST00000307102_Intron7_Frame1_sgRNA02	Topotecan hydrochloride hydrate	Intensity_IntegratedIntensity_nucleus	1.98627e-13	1.94822	24.3018	10.297	12.4739	3.78027	65	45215	A03	20	mScarlet	D12	AR_20230416_HAP1_cancer_41clones_pooled_cpdplate_2313006_plate2	1.7622e-06	3.12887
MAP2K1	MAP2K1_ENST00000307102_Intron7_Frame1_sgRNA02	Topotecan hydrochloride hydrate	Intensity_IntegratedIntensity_nucleus	2.84528e-17	1.54308	29.7664	15.2227	19.2902	6.27054	185	45229	B03	20	mScarlet	D12	AR_20230416_HAP1_cancer_41clones_pooled_cpdplate_2313006_plate2	2.52431e-10	1.67069
MAP2K1	MAP2K1_ENST00000307102_Intron7_Frame1_sgRNA02	Topotecan hydrochloride hydrate	Intensity_MedianIntensity_nucleus	1.19261e-09	2.17731	0.0168609	0.0103379	0.00774391	0.00210063	65	45215	A03	20	mScarlet	D12	AR_20230416_HAP1_cancer_41clones_pooled_cpdplate_2313006_plate2	0.0105807	4.34011
MAP2K1	MAP2K1_ENST00000307102_Intron7_Frame1_sgRNA02	Topotecan hydrochloride hydrate	RadialDistribution_FracAtD_4of4_cell	1.70627e-12	0.777222	0.521324	0.138063	0.670752	0.0710079	65	45215	A03	20	mScarlet	D12	AR_20230416_HAP1_cancer_41clones_pooled_cpdplate_2313006_plate2	1.51379e-05	-2.1044
MAP2K1	MAP2K1_ENST00000307102_Intron7_Frame1_sgRNA02	Topotecan hydrochloride hydrate	RadialDistribution_MeanFrac_2of4_cell	4.28425e-10	2.14601	0.940582	0.550006	0.438294	0.116731	65	45215	A03	20	mScarlet	D12	AR_20230416_HAP1_cancer_41clones_pooled_cpdplate_2313006_plate2	0.00380095	4.30293
MAP2K1	MAP2K1_ENST00000307102_Intron7_Frame1_sgRNA02	Triptolide	Intensity_MedianIntensity_nucleus	6.52296e-21	1.44495	0.0111895	0.00608258	0.00774391	0.00210063	317	45215	A03	10	mScarlet	D01	AR_20230408_HAP1_cancer_41clones_pooled_cpdplate_2313009_plate1	5.78711e-14	1.64028
MAP2K1	MAP2K1_ENST00000307102_Intron7_Frame1_sgRNA02	Triptolide	RadialDistribution_MeanFrac_2of4_cell	1.8779e-28	1.43163	0.627477	0.275124	0.438294	0.116731	317	45215	A03	10	mScarlet	D01	AR_20230408_HAP1_cancer_41clones_pooled_cpdplate_2313009_plate1	1.66605e-21	1.62067
MAP2K1	MAP2K1_ENST00000307102_Intron7_Frame1_sgRNA02	Triptorelin	Texture_AngularSecondMoment_3_02_256_cell	6.50449e-10	2.19415	0.117008	0.203978	0.0533275	0.0376642	411	45229	B03	20	mScarlet	F06	AR_20230404_HAP1_cancer_41clones_pooled_cpdplate_2313005_plate1	0.00577072	1.69075
MAP2K1	MAP2K1_ENST00000307102_Intron7_Frame1_sgRNA02	UCN-01 (7-hydroxystaurosporine)	Granularity_2_cell	1.72959e-09	2.45208	7.04359	5.03033	2.87249	2.33819	70	45229	B03	10	mScarlet	E01	AR_20230416_HAP1_cancer_41clones_pooled_cpdplate_2313006_plate1	0.0153448	1.7839
MAP2K1	MAP2K1_ENST00000307102_Intron7_Frame1_sgRNA02	UCN-01 (7-hydroxystaurosporine)	Granularity_2_nucleus	5.34207e-10	7.26723	5.49419	5.49186	0.756022	1.2249	70	45229	B03	10	mScarlet	E01	AR_20230416_HAP1_cancer_41clones_pooled_cpdplate_2313006_plate1	0.00473943	3.86819
MAP2K1	MAP2K1_ENST00000307102_Intron7_Frame1_sgRNA02	UCN-01 (7-hydroxystaurosporine)	Granularity_3_nucleus	6.39926e-11	8.80985	8.80508	8.45532	0.999459	1.74617	70	45229	B03	10	mScarlet	E01	AR_20230416_HAP1_cancer_41clones_pooled_cpdplate_2313006_plate1	0.000567737	4.47014
MAP2K1	MAP2K1_ENST00000307102_Intron7_Frame1_sgRNA02	UCN-01 (7-hydroxystaurosporine)	Intensity_IntegratedIntensity_nucleus	1.09687e-11	1.87539	36.1767	17.3508	19.2902	6.27054	70	45229	B03	10	mScarlet	E01	AR_20230416_HAP1_cancer_41clones_pooled_cpdplate_2313006_plate1	9.73131e-05	2.69298
MAP2K1	MAP2K1_ENST00000307102_Intron7_Frame1_sgRNA02	UCN-01 (7-hydroxystaurosporine)	Intensity_MADIntensity_cytoplasm	1.28109e-13	1.78652	0.0112298	0.00449492	0.00628584	0.00297775	70	45229	B03	10	mScarlet	E01	AR_20230416_HAP1_cancer_41clones_pooled_cpdplate_2313006_plate1	1.13657e-06	1.66029
MAP2K1	MAP2K1_ENST00000307102_Intron7_Frame1_sgRNA02	UCN-01 (7-hydroxystaurosporine)	Intensity_MADIntensity_nucleus	1.10732e-15	2.28783	0.00756738	0.0034434	0.00330767	0.00182267	70	45229	B03	10	mScarlet	E01	AR_20230416_HAP1_cancer_41clones_pooled_cpdplate_2313006_plate1	9.82402e-09	2.33707
MAP2K1	MAP2K1_ENST00000307102_Intron7_Frame1_sgRNA02	UCN-01 (7-hydroxystaurosporine)	Intensity_MedianIntensity_nucleus	5.73789e-15	2.4938	0.030178	0.0152004	0.0121012	0.00433066	70	45229	B03	10	mScarlet	E01	AR_20230416_HAP1_cancer_41clones_pooled_cpdplate_2313006_plate1	5.0906e-08	4.17414
MAP2K1	MAP2K1_ENST00000307102_Intron7_Frame1_sgRNA02	UCN-01 (7-hydroxystaurosporine)	RadialDistribution_FracAtD_1of4_cell	3.49315e-16	2.98313	0.0358993	0.0187783	0.0120341	0.00614069	70	45229	B03	10	mScarlet	E01	AR_20230416_HAP1_cancer_41clones_pooled_cpdplate_2313006_plate1	3.09909e-09	3.8864
MAP2K1	MAP2K1_ENST00000307102_Intron7_Frame1_sgRNA02	UCN-01 (7-hydroxystaurosporine)	RadialDistribution_FracAtD_3of4_cell	1.75567e-28	1.51812	0.358196	0.0552827	0.235948	0.0570688	70	45229	B03	10	mScarlet	E01	AR_20230416_HAP1_cancer_41clones_pooled_cpdplate_2313006_plate1	1.55761e-21	2.14212
MAP2K1	MAP2K1_ENST00000307102_Intron7_Frame1_sgRNA02	UCN-01 (7-hydroxystaurosporine)	RadialDistribution_FracAtD_4of4_cell	6.04447e-31	0.656112	0.457711	0.0984283	0.697611	0.0774088	70	45229	B03	10	mScarlet	E01	AR_20230416_HAP1_cancer_41clones_pooled_cpdplate_2313006_plate1	5.3626e-24	-3.09913
MAP2K1	MAP2K1_ENST00000307102_Intron7_Frame1_sgRNA02	UCN-01 (7-hydroxystaurosporine)	RadialDistribution_MeanFrac_2of4_cell	2.71549e-22	2.50999	1.04243	0.367362	0.415311	0.136602	70	45229	B03	10	mScarlet	E01	AR_20230416_HAP1_cancer_41clones_pooled_cpdplate_2313006_plate1	2.40916e-15	4.59082
MAP2K1	MAP2K1_ENST00000307102_Intron7_Frame1_sgRNA02	UCN-01 (7-hydroxystaurosporine)	RadialDistribution_MeanFrac_3of4_cell	1.23584e-27	1.49175	1.1677	0.180036	0.782774	0.155339	70	45229	B03	10	mScarlet	E01	AR_20230416_HAP1_cancer_41clones_pooled_cpdplate_2313006_plate1	1.09643e-20	2.47798
MAP2K1	MAP2K1_ENST00000307102_Intron7_Frame1_sgRNA02	UCN-01 (7-hydroxystaurosporine)	RadialDistribution_RadialCV_4of4_cell	1.81113e-15	1.83411	0.393829	0.146482	0.214725	0.0916997	70	45229	B03	10	mScarlet	E01	AR_20230416_HAP1_cancer_41clones_pooled_cpdplate_2313006_plate1	1.60681e-08	1.95316
MAP2K1	MAP2K1_ENST00000307102_Intron7_Frame1_sgRNA02	UCN-01 (7-hydroxystaurosporine)	Texture_Correlation_3_00_256_cell	2.10993e-18	0.887018	0.777975	0.0696089	0.877068	0.047568	70	45229	B03	10	mScarlet	E01	AR_20230416_HAP1_cancer_41clones_pooled_cpdplate_2313006_plate1	1.87191e-11	-2.08318
MAP2K1	MAP2K1_ENST00000307102_Intron7_Frame1_sgRNA02	UCN-01 (7-hydroxystaurosporine)	Texture_Entropy_3_01_256_cytoplasm	1.83345e-19	1.26188	6.8485	0.948419	5.4272	0.712091	70	45229	B03	10	mScarlet	E01	AR_20230416_HAP1_cancer_41clones_pooled_cpdplate_2313006_plate1	1.62662e-12	1.99595
MAP2K1	MAP2K1_ENST00000307102_Intron7_Frame1_sgRNA02	UCN-01 (7-hydroxystaurosporine)	Texture_Entropy_3_01_256_nucleus	1.15946e-23	1.49041	5.88209	1.06807	3.94663	0.799644	70	45229	B03	10	mScarlet	E01	AR_20230416_HAP1_cancer_41clones_pooled_cpdplate_2313006_plate1	1.02866e-16	2.42041
MAP2K1	MAP2K1_ENST00000307102_Intron7_Frame1_sgRNA02	UCN-01 (7-hydroxystaurosporine)	Texture_InfoMeas1_3_03_256_cell	4.55032e-29	0.607204	-0.154267	0.0440967	-0.254062	0.0488306	70	45229	B03	10	mScarlet	E01	AR_20230416_HAP1_cancer_41clones_pooled_cpdplate_2313006_plate1	4.037e-22	2.04368
MAP2K1	MAP2K1_ENST00000307102_Intron7_Frame1_sgRNA02	UCN-01 (7-hydroxystaurosporine)	Texture_InverseDifferenceMoment_3_01_256_cell	1.05282e-26	0.710471	0.383361	0.0758958	0.539587	0.071992	70	45229	B03	10	mScarlet	E01	AR_20230416_HAP1_cancer_41clones_pooled_cpdplate_2313006_plate1	9.3405e-20	-2.17005
MAP2K1	MAP2K1_ENST00000307102_Intron7_Frame1_sgRNA02	Z111666514	Granularity_13_cytoplasm	5.27026e-13	4.39344	8.1457	14.0571	1.85406	3.35414	286	45229	B03	10	mScarlet	E01	AR_20230411_HAP1_cancer_41clones_pooled_cpdplate_2313012_plate1	4.67572e-06	1.87578
MAP2K1	MAP2K1_ENST00000307102_Intron7_Frame1_sgRNA02	Z111666514	Granularity_13_nucleus	9.45449e-14	3.84105	6.52865	10.4233	1.6997	2.8858	286	45229	B03	10	mScarlet	E01	AR_20230411_HAP1_cancer_41clones_pooled_cpdplate_2313012_plate1	8.38794e-07	1.67335
MAP2K1	MAP2K1_ENST00000307102_Intron7_Frame1_sgRNA02	Z221497500	Granularity_11_nucleus	8.18107e-26	4.51193	5.47364	6.823	1.21315	2.44604	336	45215	A03	10	mScarlet	H08	AR_20230407_HAP1_cancer_41clones_pooled_cpdplate_2313008_plate2	7.25817e-19	1.74179
MAP2K1	MAP2K1_ENST00000307102_Intron7_Frame1_sgRNA02	Z237895444	Granularity_11_cell	1.94941e-23	3.48695	8.66842	9.03735	2.48596	3.80715	260	45229	B03	10	mScarlet	C11	AR_20230614_HAP1_cancer_41clones_pooled_cpdplate_cpdplate_2313010_plate2	1.7295e-16	1.62391
MAP2K1	MAP2K1_ENST00000307102_Intron7_Frame1_sgRNA02	Z237895444	Granularity_11_nucleus	1.14996e-25	3.89994	8.47808	8.68656	2.1739	3.37958	260	45229	B03	10	mScarlet	C11	AR_20230614_HAP1_cancer_41clones_pooled_cpdplate_cpdplate_2313010_plate2	1.02024e-18	1.86538
MAP2K1	MAP2K1_ENST00000307102_Intron7_Frame1_sgRNA02	Z29388923	Granularity_8_nucleus	3.24968e-17	4.47028	5.95187	7.25907	1.33143	2.68432	210	45215	A03	10	mScarlet	H06	AR_20230614_HAP1_cancer_41clones_pooled_cpdplate_cpdplate_2313010_plate1	2.88309e-10	1.72127
MAP2K1	MAP2K1_ENST00000307102_Intron7_Frame1_sgRNA02	Z442615162	Granularity_11_nucleus	1.54361e-13	4.14025	5.02274	5.94178	1.21315	2.44604	159	45215	A03	10	mScarlet	A01	AR_20230416_HAP1_cancer_41clones_pooled_cpdplate_2313006_plate1	1.36947e-06	1.55745
MAP2K1	MAP2K1_ENST00000307102_Intron7_Frame1_sgRNA02	Z973517800	Granularity_14_nucleus	4.17321e-21	3.94427	4.19536	5.27283	1.06366	2.08177	295	45215	A03	10	mScarlet	G12	AR_20230415_HAP1_cancer_41clones_pooled_cpdplate_2313004_plate2	3.70244e-14	1.50435
MAP2K4	MAP2K4_ENST00000415385_Intron1_Frame1_sgRNA01	Azacitidine	RadialDistribution_RadialCV_3of4_cell	4.51763e-33	2.22653	0.149409	0.140432	0.0671039	0.0489408	487	54584	B06	10	mScarlet	E01	AR_20230417_HAP1_cancer_41clones_pooled_cpdplate_2313001_plate1	4.008e-26	1.68173
MAP2K4	MAP2K4_ENST00000415385_Intron1_Frame1_sgRNA01	Bosentan	Intensity_IntegratedIntensity_nucleus	9.20395e-114	1.39911	16.3745	4.89371	11.7035	2.91062	795	54584	B06	9.99938	mScarlet	E09	AR_20230417_HAP1_cancer_41clones_pooled_cpdplate_2313001_plate2	8.16566e-107	1.60482
MAP2K4	MAP2K4_ENST00000415385_Intron1_Frame1_sgRNA01	Clofarabine active form	Intensity_IntegratedIntensity_cell	5.16038e-16	1.5825	38.153	29.4739	24.1093	8.951	322	54584	B06	10	mScarlet	B04	AR_20230415_HAP1_cancer_41clones_pooled_cpdplate_2313004_plate1	4.57824e-09	1.56894
MAP2K4	MAP2K4_ENST00000415385_Intron1_Frame1_sgRNA01	Clofarabine active form	Intensity_IntegratedIntensity_nucleus	1.39365e-15	1.39364	16.3105	9.8317	11.7035	2.91062	322	54584	B06	10	mScarlet	B04	AR_20230415_HAP1_cancer_41clones_pooled_cpdplate_2313004_plate1	1.23644e-08	1.58281
MAP2K4	MAP2K4_ENST00000415385_Intron1_Frame1_sgRNA01	Digitoxin	Intensity_MADIntensity_nucleus	9.78612e-55	1.97445	0.0011994	0.000797383	0.000607461	0.000266859	554	54584	B06	10.0002	mScarlet	D08	AR_20230414_HAP1_cancer_41clones_pooled_cpdplate_2313003_plate2	8.68216e-48	2.21819
MAP2K4	MAP2K4_ENST00000415385_Intron1_Frame1_sgRNA01	Digitoxin	Intensity_MedianIntensity_nucleus	7.19027e-40	1.20978	0.0119279	0.00339371	0.00985955	0.00131113	554	54584	B06	10.0002	mScarlet	D08	AR_20230414_HAP1_cancer_41clones_pooled_cpdplate_2313003_plate2	6.37914e-33	1.57751
MAP2K4	MAP2K4_ENST00000415385_Intron1_Frame1_sgRNA01	Etoposide	Intensity_IntegratedIntensity_cell	3.19809e-33	1.66274	40.0876	25.7294	24.1093	8.951	443	54584	B06	20	mScarlet	C12	AR_20230404_HAP1_cancer_41clones_pooled_cpdplate_2313005_plate2	2.83731e-26	1.78508
MAP2K4	MAP2K4_ENST00000415385_Intron1_Frame1_sgRNA01	Etoposide	Intensity_IntegratedIntensity_nucleus	2.93468e-37	1.46574	17.1543	8.17299	11.7035	2.91062	443	54584	B06	20	mScarlet	C12	AR_20230404_HAP1_cancer_41clones_pooled_cpdplate_2313005_plate2	2.60362e-30	1.87271
MAP2K4	MAP2K4_ENST00000415385_Intron1_Frame1_sgRNA01	gemcitabine	Granularity_2_cytoplasm	4.35728e-12	4.95296	2.82481	5.90407	0.570327	1.4372	353	54584	B06	1	mScarlet	H09	AR_20230411_HAP1_cancer_41clones_pooled_cpdplate_2313012_plate2	3.86574e-05	1.56866
MAP2K4	MAP2K4_ENST00000415385_Intron1_Frame1_sgRNA01	gemcitabine	Intensity_StdIntensity_nucleus	1.32029e-11	2.31427	0.00234966	0.00358213	0.00101529	0.000826302	353	54584	B06	1	mScarlet	H09	AR_20230411_HAP1_cancer_41clones_pooled_cpdplate_2313012_plate2	0.000117135	1.61487
MAP2K4	MAP2K4_ENST00000415385_Intron1_Frame1_sgRNA01	gemcitabine	RadialDistribution_RadialCV_3of4_cell	1.22033e-21	2.26373	0.151905	0.155876	0.0671039	0.0489408	353	54584	B06	1	mScarlet	H09	AR_20230411_HAP1_cancer_41clones_pooled_cpdplate_2313012_plate2	1.08266e-14	1.73273
MAP2K4	MAP2K4_ENST00000415385_Intron1_Frame1_sgRNA01	Mesalazine	Intensity_MedianIntensity_cytoplasm	1.03975e-13	1.27004	0.0106177	0.00746762	0.00836009	0.00150231	633	54584	B06	10	mScarlet	B07	AR_20230414_HAP1_cancer_41clones_pooled_cpdplate_2313003_plate2	9.22454e-07	1.50274
MAP2K4	MAP2K4_ENST00000415385_Intron1_Frame1_sgRNA01	Mithramycin A	Intensity_IntegratedIntensity_nucleus	6.76863e-33	1.57442	18.4263	10.9504	11.7035	2.91062	447	54584	B06	10	mScarlet	H07	AR_20230404_HAP1_cancer_41clones_pooled_cpdplate_2313005_plate2	6.00506e-26	2.30974
MAP2K4	MAP2K4_ENST00000415385_Intron1_Frame1_sgRNA01	Mithramycin A	Intensity_LowerQuartileIntensity_cell	1.26503e-69	1.31796	0.0106196	0.00255145	0.0080576	0.0011142	447	54584	B06	10	mScarlet	H07	AR_20230404_HAP1_cancer_41clones_pooled_cpdplate_2313005_plate2	1.12232e-62	2.29943
MAP2K4	MAP2K4_ENST00000415385_Intron1_Frame1_sgRNA01	Mithramycin A	Intensity_MADIntensity_cytoplasm	3.00247e-32	2.69706	0.0021118	0.00219077	0.000783001	0.000746997	447	54584	B06	10	mScarlet	H07	AR_20230404_HAP1_cancer_41clones_pooled_cpdplate_2313005_plate2	2.66376e-25	1.77886
MAP2K4	MAP2K4_ENST00000415385_Intron1_Frame1_sgRNA01	Mithramycin A	Intensity_MedianIntensity_cell	5.01569e-41	1.36536	0.0122849	0.00466462	0.00899759	0.00124727	447	54584	B06	10	mScarlet	H07	AR_20230404_HAP1_cancer_41clones_pooled_cpdplate_2313005_plate2	4.44987e-34	2.63565
MAP2K4	MAP2K4_ENST00000415385_Intron1_Frame1_sgRNA01	Mithramycin A	Intensity_MedianIntensity_cytoplasm	3.68269e-45	1.44114	0.0120481	0.00492122	0.00836009	0.00150231	447	54584	B06	10	mScarlet	H07	AR_20230404_HAP1_cancer_41clones_pooled_cpdplate_2313005_plate2	3.26724e-38	2.45488
MAP2K4	MAP2K4_ENST00000415385_Intron1_Frame1_sgRNA01	Mithramycin A	Intensity_MedianIntensity_nucleus	2.51967e-16	1.28787	0.0126978	0.00704424	0.00985955	0.00131113	447	54584	B06	10	mScarlet	H07	AR_20230404_HAP1_cancer_41clones_pooled_cpdplate_2313005_plate2	2.23542e-09	2.16477
MAP2K4	MAP2K4_ENST00000415385_Intron1_Frame1_sgRNA01	Mithramycin A	Intensity_MinIntensityEdge_nucleus	5.8974e-64	1.29637	0.00944947	0.00228407	0.00728914	0.000972664	447	54584	B06	10	mScarlet	H07	AR_20230404_HAP1_cancer_41clones_pooled_cpdplate_2313005_plate2	5.23212e-57	2.22103
MAP2K4	MAP2K4_ENST00000415385_Intron1_Frame1_sgRNA01	Mithramycin A	Texture_Entropy_3_01_256_cytoplasm	1.07941e-128	2.20036	2.9169	0.972491	1.32564	0.986723	447	54584	B06	10	mScarlet	H07	AR_20230404_HAP1_cancer_41clones_pooled_cpdplate_2313005_plate2	9.57639e-122	1.61267
MAP2K4	MAP2K4_ENST00000415385_Intron1_Frame1_sgRNA01	Pacritinib	RadialDistribution_RadialCV_3of4_cell	1.36429e-19	2.40091	0.16111	0.113174	0.0671039	0.0489408	157	54584	B06	10	mScarlet	G03	AR_20230404_HAP1_cancer_41clones_pooled_cpdplate_2313005_plate1	1.21038e-12	1.92082
MAP2K4	MAP2K4_ENST00000415385_Intron1_Frame1_sgRNA01	Topotecan hydrochloride hydrate	Intensity_IntegratedIntensity_nucleus	7.80832e-16	1.44798	16.9464	7.83155	11.7035	2.91062	176	54584	B06	20	mScarlet	D12	AR_20230416_HAP1_cancer_41clones_pooled_cpdplate_2313006_plate2	6.92747e-09	1.8013
MAP2K4	MAP2K4_ENST00000415385_Intron1_Frame1_sgRNA01	UCN-01 (7-hydroxystaurosporine)	Granularity_1_nucleus	2.81717e-20	0.704801	37.1431	7.66219	52.7001	10.0195	53	54584	B06	10	mScarlet	E01	AR_20230416_HAP1_cancer_41clones_pooled_cpdplate_2313006_plate1	2.49937e-13	-1.55268
MAP2K4	MAP2K4_ENST00000415385_Intron1_Frame1_sgRNA01	UCN-01 (7-hydroxystaurosporine)	Granularity_5_nucleus	5.57747e-09	8.10496	8.67316	7.9442	1.07011	2.18619	53	54584	B06	10	mScarlet	E01	AR_20230416_HAP1_cancer_41clones_pooled_cpdplate_2313006_plate1	0.0494828	3.47776
MAP2K4	MAP2K4_ENST00000415385_Intron1_Frame1_sgRNA01	UCN-01 (7-hydroxystaurosporine)	Texture_Entropy_3_01_256_cytoplasm	5.34955e-18	2.29283	3.03948	0.95844	1.32564	0.986723	53	54584	B06	10	mScarlet	E01	AR_20230416_HAP1_cancer_41clones_pooled_cpdplate_2313006_plate1	4.74607e-11	1.7369
MAP2K4	MAP2K4_ENST00000415385_Intron1_Frame1_sgRNA01	UCN-01 (7-hydroxystaurosporine)	Texture_InverseDifferenceMoment_3_01_256_cell	2.25812e-13	0.83997	0.745671	0.105795	0.887735	0.0536278	53	54584	B06	10	mScarlet	E01	AR_20230416_HAP1_cancer_41clones_pooled_cpdplate_2313006_plate1	2.00339e-06	-2.64907
MAP2K4	MAP2K4_ENST00000415385_Intron1_Frame1_sgRNA01	Vinblastine (sulfate)	Granularity_9_nucleus	1.48145e-14	5.8851	2.90644	4.11759	0.493864	1.38375	201	54584	B06	10	mScarlet	F11	AR_20230413_HAP1_cancer_41clones_pooled_cpdplate_2313002_plate2	1.31433e-07	1.74351
MAP2K4	MAP2K4_ENST00000415385_Intron1_Frame1_sgRNA01	Z111666514	Intensity_IntegratedIntensity_nucleus	1.29094e-20	1.48187	17.3431	7.32759	11.7035	2.91062	187	54584	B06	10	mScarlet	E01	AR_20230411_HAP1_cancer_41clones_pooled_cpdplate_2313012_plate1	1.14531e-13	1.93758
MAP2K4	MAP2K4_ENST00000415385_Intron1_Frame1_sgRNA01	Z1442363863	Intensity_IntegratedIntensity_nucleus	7.04456e-10	1.39628	16.3414	13.4301	11.7035	2.91062	338	54584	B06	10	mScarlet	B01	AR_20230406_HAP1_cancer_41clones_pooled_cpdplate_2313007_plate1	0.00624986	1.59342
MAP2K4	MAP2K4_ENST00000415385_Intron1_Frame1_sgRNA01	Z166712804	Intensity_StdIntensity_nucleus	1.08369e-09	2.2926	0.00232765	0.00586307	0.00101529	0.000826302	761	54584	B06	10	mScarlet	H11	AR_20230414_HAP1_cancer_41clones_pooled_cpdplate_2313003_plate2	0.00961439	1.58823
MAP2K4	MAP2K4_ENST00000415385_Intron1_Frame1_sgRNA02	Artemether	Intensity_IntegratedIntensity_nucleus	9.29671e-22	1.40384	15.4693	7.74694	11.0193	2.74411	323	34690	B01	10	mScarlet	D07	AR_20230417_HAP1_cancer_41clones_pooled_cpdplate_2313001_plate2	8.24796e-15	1.62166
MAP2K4	MAP2K4_ENST00000415385_Intron1_Frame1_sgRNA02	AZD7762	Granularity_1_nucleus	9.20159e-22	0.707797	41.7428	9.5081	58.9757	10.5092	64	34690	B01	20	mScarlet	C04	AR_20230404_HAP1_cancer_41clones_pooled_cpdplate_2313005_plate1	8.16357e-15	-1.63979
MAP2K4	MAP2K4_ENST00000415385_Intron1_Frame1_sgRNA02	Bosentan	Intensity_IntegratedIntensity_cell	4.37441e-34	1.54428	38.2556	19.3681	24.7725	8.83552	376	34690	B01	9.99938	mScarlet	E09	AR_20230417_HAP1_cancer_41clones_pooled_cpdplate_2313001_plate2	3.88094e-27	1.52601
MAP2K4	MAP2K4_ENST00000415385_Intron1_Frame1_sgRNA02	Bosentan	Intensity_IntegratedIntensity_nucleus	1.48902e-57	1.47129	16.2126	5.25322	11.0193	2.74411	376	34690	B01	9.99938	mScarlet	E09	AR_20230417_HAP1_cancer_41clones_pooled_cpdplate_2313001_plate2	1.32104e-50	1.89253
MAP2K4	MAP2K4_ENST00000415385_Intron1_Frame1_sgRNA02	Cerivastatin	Intensity_MADIntensity_nucleus	9.58542e-18	1.68022	0.000832905	0.000721112	0.000495711	0.000207516	373	34690	B01	10.5	mScarlet	B04	AR_20230417_HAP1_cancer_41clones_pooled_cpdplate_2313001_plate1	8.5041e-11	1.62491
MAP2K4	MAP2K4_ENST00000415385_Intron1_Frame1_sgRNA02	Cerivastatin	Intensity_MedianIntensity_nucleus	5.05299e-38	1.20289	0.0104683	0.00235263	0.00870263	0.00111787	373	34690	B01	10.5	mScarlet	B04	AR_20230417_HAP1_cancer_41clones_pooled_cpdplate_2313001_plate1	4.48297e-31	1.57951
MAP2K4	MAP2K4_ENST00000415385_Intron1_Frame1_sgRNA02	Clofarabine active form	Intensity_IntegratedIntensity_cell	4.60197e-15	1.65459	40.9884	25.0327	24.7725	8.83552	176	34690	B01	10	mScarlet	B04	AR_20230415_HAP1_cancer_41clones_pooled_cpdplate_2313004_plate1	4.08283e-08	1.83531
MAP2K4	MAP2K4_ENST00000415385_Intron1_Frame1_sgRNA02	Clofarabine active form	Intensity_IntegratedIntensity_cytoplasm	1.44767e-11	1.82563	25.1726	20.8866	13.7884	7.12806	176	34690	B01	10	mScarlet	B04	AR_20230415_HAP1_cancer_41clones_pooled_cpdplate_2313004_plate1	0.000128436	1.59709
MAP2K4	MAP2K4_ENST00000415385_Intron1_Frame1_sgRNA02	Clofarabine active form	Intensity_IntegratedIntensity_nucleus	5.13275e-20	1.44422	15.9143	6.24537	11.0193	2.74411	176	34690	B01	10	mScarlet	B04	AR_20230415_HAP1_cancer_41clones_pooled_cpdplate_2313004_plate1	4.55373e-13	1.78382
MAP2K4	MAP2K4_ENST00000415385_Intron1_Frame1_sgRNA02	DMSO	Granularity_14_cell	5.98837e-12	5.79051	2.46699	2.6769	0.42604	1.21831	104	34690	B01	0	mScarlet	A02	AR_20230614_HAP1_cancer_41clones_pooled_cpdplate_cpdplate_2313010_plate1	5.31282e-05	1.67523
MAP2K4	MAP2K4_ENST00000415385_Intron1_Frame1_sgRNA02	DMSO	Granularity_14_nucleus	6.369e-13	7.45429	2.84769	3.05803	0.38202	1.24896	104	34690	B01	0	mScarlet	A02	AR_20230614_HAP1_cancer_41clones_pooled_cpdplate_cpdplate_2313010_plate1	5.65052e-06	1.97418
MAP2K4	MAP2K4_ENST00000415385_Intron1_Frame1_sgRNA02	Mycophenolic Acid	Intensity_MedianIntensity_nucleus	1.6663e-10	1.19362	0.0103877	0.00423938	0.00870263	0.00111787	279	34690	B01	10	mScarlet	B02	AR_20230414_HAP1_cancer_41clones_pooled_cpdplate_2313003_plate1	0.00147833	1.50737
MAP2K4	MAP2K4_ENST00000415385_Intron1_Frame1_sgRNA02	nocodazole	Granularity_14_nucleus	2.9308e-12	6.05218	2.31205	3.35318	0.38202	1.24896	171	34690	B01	10	mScarlet	C02	AR_20230614_HAP1_cancer_41clones_pooled_cpdplate_cpdplate_2313010_plate1	2.60018e-05	1.54531
MAP2K4	MAP2K4_ENST00000415385_Intron1_Frame1_sgRNA02	SNS-032	Granularity_14_cell	8.16285e-22	6.72521	2.86521	2.45603	0.42604	1.21831	135	34690	B01	20	mScarlet	A11	AR_20230416_HAP1_cancer_41clones_pooled_cpdplate_2313006_plate2	7.24201e-15	2.00209
MAP2K4	MAP2K4_ENST00000415385_Intron1_Frame1_sgRNA02	SNS-032	Granularity_14_nucleus	7.99739e-22	7.91246	3.02271	2.65817	0.38202	1.24896	135	34690	B01	20	mScarlet	A11	AR_20230416_HAP1_cancer_41clones_pooled_cpdplate_2313006_plate2	7.09521e-15	2.11432
MAP2K4	MAP2K4_ENST00000415385_Intron1_Frame1_sgRNA02	Vinblastine (sulfate)	Granularity_7_nucleus	2.71537e-12	5.17836	2.64751	4.26411	0.511264	1.40961	219	34690	B01	10	mScarlet	F11	AR_20230413_HAP1_cancer_41clones_pooled_cpdplate_2313002_plate2	2.40905e-05	1.51548
MAP2K4	MAP2K4_ENST00000415385_Intron1_Frame1_sgRNA02	Z287473138	Intensity_IntegratedIntensity_nucleus	6.34808e-17	1.43931	15.8602	6.98869	11.0193	2.74411	179	34690	B01	10	mScarlet	B03	AR_20230528_HAP1_cancer_41clones_pooled_cpdplate_2313011_plate1	5.63195e-10	1.76409
MAP2K4	MAP2K4_ENST00000415385_Intron1_Frame1_sgRNA02	Z56779162	Intensity_MADIntensity_nucleus	3.62061e-10	1.699	0.000842213	0.00101912	0.000495711	0.000207516	360	34690	B01	10	mScarlet	E05	AR_20230528_HAP1_cancer_41clones_pooled_cpdplate_2313011_plate1	0.00321217	1.66976
MAP2K4	MAP2K4_ENST00000415385_Intron1_Frame1_sgRNA02	Z56791400	Granularity_11_cell	3.78307e-09	6.01564	2.57976	3.70091	0.428841	1.18394	120	34690	B01	10	mScarlet	H01	AR_20230406_HAP1_cancer_41clones_pooled_cpdplate_2313007_plate1	0.0335631	1.81675
MAP2K4	MAP2K4_ENST00000415385_Intron1_Frame1_sgRNA02	Z56791400	Granularity_11_nucleus	1.35925e-10	7.97166	2.92127	3.97746	0.366457	1.16208	120	34690	B01	10	mScarlet	H01	AR_20230406_HAP1_cancer_41clones_pooled_cpdplate_2313007_plate1	0.00120592	2.19849
MAP2K4	MAP2K4_ENST00000415385_Intron1_Frame1_sgRNA02	Z56832158	Granularity_14_cell	2.37187e-11	5.35749	2.28251	3.19346	0.42604	1.21831	154	34690	B01	10	mScarlet	D03	AR_20230415_HAP1_cancer_41clones_pooled_cpdplate_2313004_plate1	0.00021043	1.52381
MAP2K4	MAP2K4_ENST00000415385_Intron1_Frame1_sgRNA02	Z56832158	Granularity_14_nucleus	1.55519e-11	6.86136	2.62118	3.81139	0.38202	1.24896	154	34690	B01	10	mScarlet	D03	AR_20230415_HAP1_cancer_41clones_pooled_cpdplate_2313004_plate1	0.000137975	1.79282
MAP2K4	MAP2K4_ENST00000415385_Intron1_Frame1_sgRNA02	Z56922155	Intensity_IntegratedIntensity_nucleus	4.8399e-14	1.39668	15.3904	5.35622	11.0193	2.74411	112	34690	B01	10	mScarlet	H04	AR_20230416_HAP1_cancer_41clones_pooled_cpdplate_2313006_plate1	4.29391e-07	1.59291
MAP2K4	MAP2K4_ENST00000415385_Intron1_Frame1_sgRNA02	Z738067322	Granularity_7_cytoplasm	3.21622e-10	5.7996	3.55064	6.98015	0.612222	1.7689	243	34690	B01	10	mScarlet	C04	AR_20230415_HAP1_cancer_41clones_pooled_cpdplate_2313004_plate1	0.0028534	1.66116
MAPK1	MAPK1_Intron4_1	AZD7762	Granularity_1_nucleus	4.54083e-33	0.629702	38.0604	7.45247	60.442	10.6552	63	22816	D04	20	GFP	C04	AR_20230404_HAP1_cancer_41clones_pooled_cpdplate_2313005_plate1	4.02858e-26	-2.10054
MAPK1	MAPK1_Intron4_1	AZD7762	Granularity_3_cell	8.83263e-12	6.15041	4.45366	3.53413	0.724125	1.19622	63	22816	D04	20	GFP	C04	AR_20230404_HAP1_cancer_41clones_pooled_cpdplate_2313005_plate1	7.83623e-05	3.11777
MAPK1	MAPK1_Intron4_1	AZD7762	Granularity_3_nucleus	3.96093e-12	22.3808	5.89864	5.21441	0.263558	0.88206	63	22816	D04	20	GFP	C04	AR_20230404_HAP1_cancer_41clones_pooled_cpdplate_2313005_plate1	3.5141e-05	6.38855
MAPK1	MAPK1_Intron4_1	AZD7762	Granularity_4_cell	4.11206e-10	9.61375	7.4491	7.14478	0.774838	1.5954	63	22816	D04	20	GFP	C04	AR_20230404_HAP1_cancer_41clones_pooled_cpdplate_2313005_plate1	0.00364818	4.18345
MAPK1	MAPK1_Intron4_1	AZD7762	Granularity_5_nucleus	9.63135e-10	19.481	7.94859	8.31103	0.408018	1.47135	63	22816	D04	20	GFP	C04	AR_20230404_HAP1_cancer_41clones_pooled_cpdplate_2313005_plate1	0.00854485	5.12492
MAPK1	MAPK1_Intron4_1	AZD7762	RadialDistribution_FracAtD_1of4_cell	1.80564e-11	1.58189	0.0465883	0.0165942	0.029451	0.00851205	63	22816	D04	20	GFP	C04	AR_20230404_HAP1_cancer_41clones_pooled_cpdplate_2313005_plate1	0.000160195	2.0133
MAPK1	MAPK1_Intron4_1	AZD7762	RadialDistribution_FracAtD_3of4_cell	6.40678e-23	1.18666	0.350269	0.0283688	0.295172	0.031187	63	22816	D04	20	GFP	C04	AR_20230404_HAP1_cancer_41clones_pooled_cpdplate_2313005_plate1	5.68404e-16	1.76667
MAPK1	MAPK1_Intron4_1	AZD7762	RadialDistribution_FracAtD_4of4_cell	1.13256e-19	0.758705	0.419093	0.0801676	0.55238	0.0573655	63	22816	D04	20	GFP	C04	AR_20230404_HAP1_cancer_41clones_pooled_cpdplate_2313005_plate1	1.0048e-12	-2.32347
MAPK1	MAPK1_Intron4_1	AZD7762	RadialDistribution_MeanFrac_2of4_cell	2.92113e-17	1.44016	1.31917	0.274653	0.915991	0.0848281	63	22816	D04	20	GFP	C04	AR_20230404_HAP1_cancer_41clones_pooled_cpdplate_2313005_plate1	2.5916e-10	4.7529
MAPK1	MAPK1_Intron4_1	AZD7762	RadialDistribution_MeanFrac_3of4_cell	1.45896e-18	1.18621	1.15739	0.11559	0.975699	0.0589729	63	22816	D04	20	GFP	C04	AR_20230404_HAP1_cancer_41clones_pooled_cpdplate_2313005_plate1	1.29438e-11	3.08085
MAPK1	MAPK1_Intron4_1	AZD7762	Texture_AngularSecondMoment_3_02_256_cell	7.24184e-21	0.460954	0.209253	0.138892	0.453956	0.160312	63	22816	D04	20	GFP	C04	AR_20230404_HAP1_cancer_41clones_pooled_cpdplate_2313005_plate1	6.42489e-14	-1.52642
MAPK1	MAPK1_Intron4_1	AZD7762	Texture_Entropy_3_01_256_nucleus	1.39104e-11	1.91433	2.50997	1.15163	1.31115	0.630799	63	22816	D04	20	GFP	C04	AR_20230404_HAP1_cancer_41clones_pooled_cpdplate_2313005_plate1	0.000123412	1.90048
MAPK1	MAPK1_Intron4_1	AZD7762	Texture_InverseDifferenceMoment_3_01_256_cell	5.00358e-16	0.864979	0.768145	0.0874078	0.888051	0.045502	63	22816	D04	20	GFP	C04	AR_20230404_HAP1_cancer_41clones_pooled_cpdplate_2313005_plate1	4.43913e-09	-2.63517
MAPK1	MAPK1_Intron4_1	Bafetinib	Intensity_MeanIntensityEdge_cytoplasm	5.29203e-11	1.30428	0.0150571	0.00754058	0.0115444	0.00225619	220	22816	D04	10	GFP	B06	AR_20230404_HAP1_cancer_41clones_pooled_cpdplate_2313005_plate1	0.000469504	1.55694
MAPK1	MAPK1_Intron4_1	Bafetinib	Texture_InverseDifferenceMoment_3_01_256_cell	2.94985e-13	0.921127	0.818007	0.133597	0.888051	0.045502	220	22816	D04	10	GFP	B06	AR_20230404_HAP1_cancer_41clones_pooled_cpdplate_2313005_plate1	2.61708e-06	-1.53935
MAPK1	MAPK1_Intron4_1	Bleomycin	Intensity_IntegratedIntensity_cell	1.40935e-22	1.63446	80.3212	30.2707	49.1422	20.6054	133	22816	D04	9.95632	GFP	F01	AR_20230416_HAP1_cancer_41clones_pooled_cpdplate_2313006_plate1	1.25036e-15	1.51315
MAPK1	MAPK1_Intron4_1	Clofarabine active form	Intensity_IntegratedIntensity_cell	1.43594e-15	1.68313	82.7127	47.1247	49.1422	20.6054	156	22816	D04	10	GFP	B04	AR_20230415_HAP1_cancer_41clones_pooled_cpdplate_2313004_plate1	1.27396e-08	1.62921
MAPK1	MAPK1_Intron4_1	gemcitabine	RadialDistribution_MeanFrac_3of4_cell	1.81051e-09	1.0911	1.06459	0.112231	0.975699	0.0589729	75	22816	D04	1	GFP	H09	AR_20230411_HAP1_cancer_41clones_pooled_cpdplate_2313012_plate2	0.0160627	1.50724
MAPK1	MAPK1_Intron4_1	Mithramycin A	Intensity_MedianIntensity_cell	1.35313e-10	1.21789	0.0130919	0.00254635	0.0107497	0.00152568	68	22816	D04	10	GFP	H07	AR_20230404_HAP1_cancer_41clones_pooled_cpdplate_2313005_plate2	0.00120048	1.5352
[truncated: 1,213 more rows]

## Sheet: scores_all_nonzero
protein	sgRNA	compound	AssayConc_uM	clone	plate	well	frame	n_cells_treated	n_cells_control	rank	score
[truncated: 926 more rows]

## Sheet: autofluorescent_compounds
#	autofluorescent_compound
1	Aclarubicin
2	AG690/40696416
3	Bosutinib
[truncated: 27 more rows]
