# Supplementary material for: Pooled multicolour tagging for visualizing subcellular protein dynamics
Source: Nat Cell Biol. 2024 Apr 19;26(5):745–56. doi: 10.1038/s41556-024-01407-w (PMC11098740; doi:10.1038/s41556-024-01407-w)
Supplement: Supplementary file 12 — List of plasmids and primers. [file 41556_2024_1407_MOESM12_ESM.xlsx]

## Sheet: Plasmids
Plasmid name	Description
Intron-Tagging-pX330-Cas9-Blast	Plasmid for the expression of Cas9 and expression of the generic sgRNA targeting the minicircle (Addgene Plasmid #159741, PMID: 33203764)
CROPseq-Guide-Puro	Vector for cloning the sgRNA libraries (Addgene Plasmid #86708, PMID: 28099430)
CROPSeq-Guide-Blast	Puromycin resistance in CROPseq-Guide-Puro replaced with a blasticidin resistance
Intron-Tagging-EGFP-Frame0-Parental-Minicircle	Generic sgRNA target site-splice acceptor-20 amino acid linker-EGFP-20 amino acid linker-splice donor site. Amplified from Intron-Tagging-EGFP-Donor plasmid (Addgene #159740) and cloned into pMC.BESPX-MCS1 parental minicircle production plasmid (System Biosciences)
Intron-Tagging-mScarlet-Frame1-Parental-Minicircle	EGFP in GFP frame 0 minicircle, parental plasmid replaced with mScarlet-I (PMID: 27869816). +2 nucelobases (GG) added between splice acceptor and 20 amino acid linker and +1 nucleobase (G) added between the splice donor and the 20 amino acid linker
lenti-NLS-miRFP670nano-miRFP670	N-terminal NLS (PPRKKRKI, PMID:32500953) fused to miRFP670nano (PMID: 30655515) and miRFP670 (PMID: 27539380) expressed from an EF-1alpha core promoter in a 3rd generation lentiviral backbone (Addgene Plasmid #52962)
lenti-mAmetrine-CAAX	mAmetrine (PMID: 18425137) with a c-terminal CAAX prenylation sequence from KRAS (KKKKKKSKTKCVIM) expressed from an EF-1alpha core promoter in a 3rd generation lentiviral backbone (Addgene Plasmid #52962)
lenti-mTagBFP2	mTagBFP2 (PMID: 22174863) expressed from an EF-1alpha core promoter in a 3rd generation lentiviral backbone (Addgene Plasmid #52962)
lenti-NLS-mTagBFP2	N-terminal NLS (PPRKKRKI, PMID:32500953) fused to mTagBFP2 expressed from an EF-1alpha core promoter in a 3rd generation lentiviral backbone (Addgene Plasmid #52962)
lenti-NES-mTagBFP2	N-terminal NES from MAPKK (LQKKLEELEL, PMID: 8702720) fused to mTagBFP2 expressed from an EF-1alpha core promoter in a 3rd generation lentiviral backbone (Addgene Plasmid #52962)
lenti-ER-mTagBFP2	N-terminal ER signal seqeunce from prolactin (DSKGSSQKGSRLLLLLVVSNLLLCQGVVST, PMID: 9362478), fused to mTagBFP2 and a C-terminal KDEL ER retention signalexpressed from an EF-1alpha core promoter in a 3rd generation lentiviral backbone (Addgene Plasmid #52962)
lenti-mito-mTagBFP2	N-terminal mitochondrial signal sequence from COX8A (SVLTPLLLRGLTGSARRLPVPRAKIHSLGDLSVLTPLLLRGLTGSARRLPVPRAKIHSLGDPPVAT) fused to mTagBFP2

## Sheet: Primer
sgRNA sequences are amplified in a single PCR reaction with primers designed for the CROPseq vector. The PCR adds all sequences required for compatibility with Illumina sequencers. Use a different i7 primer for each sample for sample multiplexing (e.g. for cell pool 1, cell pool 2 and plasmid library). Use the same mix of i5 primers for all samples (e.g. a mix of i5_1 to i5_8). The i5 primers con…
CROPseq_i5_1	AATGATACGGCGACCACCGAGATCTACACACACTCTTTCCCTACACGACGCTCTTCCGATCTCTTGTGGAAAGGACGAAACACCG
CROPseq_i5_2	AATGATACGGCGACCACCGAGATCTACACACACTCTTTCCCTACACGACGCTCTTCCGATCTTCTTGTGGAAAGGACGAAACACCG
CROPseq_i5_3	AATGATACGGCGACCACCGAGATCTACACACACTCTTTCCCTACACGACGCTCTTCCGATCTATCTTGTGGAAAGGACGAAACACCG
CROPseq_i5_4	AATGATACGGCGACCACCGAGATCTACACACACTCTTTCCCTACACGACGCTCTTCCGATCTGATCTTGTGGAAAGGACGAAACACCG
CROPseq_i5_5	AATGATACGGCGACCACCGAGATCTACACACACTCTTTCCCTACACGACGCTCTTCCGATCTCGATCTTGTGGAAAGGACGAAACACCG
CROPseq_i5_6	AATGATACGGCGACCACCGAGATCTACACACACTCTTTCCCTACACGACGCTCTTCCGATCTTCGATCTTGTGGAAAGGACGAAACACCG
CROPseq_i5_7	AATGATACGGCGACCACCGAGATCTACACACACTCTTTCCCTACACGACGCTCTTCCGATCTATCGATCTTGTGGAAAGGACGAAACACCG
CROPseq_i5_8	AATGATACGGCGACCACCGAGATCTACACACACTCTTTCCCTACACGACGCTCTTCCGATCTGATCGATCTTGTGGAAAGGACGAAACACCG
CROPseq_i7_1	CAAGCAGAAGACGGCATACGAGATTCGCCTTGGTGACTGGAGTTCAGACGTGTGCTCTTCCGATCGTGTCTCAAGATCTAGTTACGCCAAGC
CROPseq_i7_2	CAAGCAGAAGACGGCATACGAGATATAGCGTCGTGACTGGAGTTCAGACGTGTGCTCTTCCGATCGTGTCTCAAGATCTAGTTACGCCAAGC
CROPseq_i7_3	CAAGCAGAAGACGGCATACGAGATGAAGAAGTGTGACTGGAGTTCAGACGTGTGCTCTTCCGATCGTGTCTCAAGATCTAGTTACGCCAAGC
CROPseq_i7_4	CAAGCAGAAGACGGCATACGAGATATTCTAGGGTGACTGGAGTTCAGACGTGTGCTCTTCCGATCGTGTCTCAAGATCTAGTTACGCCAAGC
CROPseq_i7_5	CAAGCAGAAGACGGCATACGAGATGTCTGATGGTGACTGGAGTTCAGACGTGTGCTCTTCCGATCGTGTCTCAAGATCTAGTTACGCCAAGC
CROPseq_i7_6	CAAGCAGAAGACGGCATACGAGATTTACGCACGTGACTGGAGTTCAGACGTGTGCTCTTCCGATCGTGTCTCAAGATCTAGTTACGCCAAGC
CROPseq_i7_7	CAAGCAGAAGACGGCATACGAGATTTGAATAGGTGACTGGAGTTCAGACGTGTGCTCTTCCGATCGTGTCTCAAGATCTAGTTACGCCAAGC
CROPseq_i7_8	CAAGCAGAAGACGGCATACGAGATTCCTTGGTGTGACTGGAGTTCAGACGTGTGCTCTTCCGATCGTGTCTCAAGATCTAGTTACGCCAAGC
CROPseq_i7_9	CAAGCAGAAGACGGCATACGAGATCGCTACATGTGACTGGAGTTCAGACGTGTGCTCTTCCGATCGTGTCTCAAGATCTAGTTACGCCAAGC
CROPseq_i7_10	CAAGCAGAAGACGGCATACGAGATCATACTCAGTGACTGGAGTTCAGACGTGTGCTCTTCCGATCGTGTCTCAAGATCTAGTTACGCCAAGC
CROPseq_i7_11	CAAGCAGAAGACGGCATACGAGATAGTGTCCAGTGACTGGAGTTCAGACGTGTGCTCTTCCGATCGTGTCTCAAGATCTAGTTACGCCAAGC
For low coverage amplicon sequencing using the Genewiz Amplicon EZ service. The sequence binding the the CROPseq vector is in bold
CROPseq_Genewiz_fwd	ACACTCTTTCCCTACACGACGCTCTTCCGATCTCTTGTGGAAAGGACGAAACACCG
CROPseq_Genewiz_rev	GACTGGAGTTCAGACGTGTGCTCTTCCGATCTGTGTCTCAAGATCTAGTTACGCCAAGC
