# Supplementary material for: Pooled multicolour tagging for visualizing subcellular protein dynamics
Source: Nat Cell Biol. 2024 Apr 19;26(5):745–56. doi: 10.1038/s41556-024-01407-w (PMC11098740; doi:10.1038/s41556-024-01407-w)
Supplement: Supplementary file 13 — Source data in tabular format. [file 41556_2024_1407_MOESM13_ESM.xlsx]

## Sheet: Numerical Source Data Overview
Figure panel	Numerical source data
Fig. 1c	SupplementaryTable2
Fig. 1d	this file
Fig. 1e	this file and SupplementaryTable3
Fig. 1f	this file and SupplementaryTable3
Fig. 3c	this file and SupplementaryTable4
Fig. 3f	this file
Fig. 4e	this file
Fig. 4g	this file
Fig. 4h	this file
Fig. 4i	this file
Fig. 5d	this file
Fig. 5e	this file
Fig. 5g	this file
Fig. 6a	this file
Fig. 6b	this file
Fig. 6d	this file
Fig. 6e	this file
Extended Data Fig. 1c	this file and SupplementaryTable3
Extended Data Fig. 2a	this file and SupplementaryTable3
Extended Data Fig. 2b	this file and SupplementaryTable3
Extended Data Fig. 2c	this file and SupplementaryTable3
Extended Data Fig. 2d	this file and SupplementaryTable3
Extended Data Fig. 2e	this file and SupplementaryTable3
Extended Data Fig. 2f	this file and SupplementaryTable3
Extended Data Fig. 2g	this file and SupplementaryTable3
Extended Data Fig. 2h	this file and SupplementaryTable3
Extended Data Fig. 4a	this file, same as Fig. 3f
Extended Data Fig. 5a	this file
Extended Data Fig. 5b	this file and SupplementaryTable4
Extended Data Fig. 6b	this file
Extended Data Fig. 6f	this file
Extended Data Fig. 6h	this file, same as Extended Data Fig. 6f
Extended Data Fig. 7a	this file
Extended Data Fig. 7b	this file
Extended Data Fig. 7f	this file
Extended Data Fig. 8a	this file
Extended Data Fig. 8b	this file
Extended Data Fig. 8c	this file
Extended Data Fig. 9b	this file
Extended Data Fig. 9c	SourceData_ExtendedFig9.pdf
Extended Data Fig. 10b	this file

## Sheet: Fig. 1d
Tagging efficiency of intron-targeting sgRNAs
	YBX3 intron 3	YBX3 intron 8	OGFR intron 1	OGFR intron 2	SPAG9 intron 1	SPAG9 intron 25	FUBP1 intron 1	FUBP1 intron 12	DHX9 intron 2	DHX9 intron 18	EPB41L2 intron 15	EPB41L2 intron 9	CNOT3 intron 10	CNOT3 intron 13
Replicate 1	9.4	2.7	5.6	1.2	8.2	1.1	18.6	4.8	13.3	1.6	5.4	2.5	4	1.6
Replicate 2	14.7	4.7	9.4	0.62	18.2	1.3	18.8	6.9	14	1.9	6.2	3	8.7	2.3
Replicate 3	9.2	4.8	5.5	2	8.7	1.7	15.4	7.8	16.7	3.2	3.9	2.7	5.1	2.6
Mean	11.1	4.06667	6.83333	1.27333	11.7	1.36667	17.6	6.5	14.6667	2.23333	5.16667	2.73333	5.93333	2.16667

## Sheet: Fig. 1e
Protein expression of intron-targeting sgRNA target proteins. sgRNAs without a protein expression value were were excluded from the analysis.
high efficiency sgRNAs	whole library
2729.53	2729.53				high efficiency sgRNAs	whole library
211.945	211.945			Median Protein Expression	752.812	57.6458
486.982	486.982
2606.6	2606.6
3244	3244
998.368	998.368
582.065	582.065
7776.71	7776.71
264.096	264.096
253.68	253.68
1825.14	1825.14
3322.33	3322.33
2947.64	2947.64
434.179	434.179
4509.51	4509.51
1016.27	1016.27
2125.02	2125.02
848.234	848.234
2784.71	2784.71
305.421	305.421
412.837	412.837
4509.51	4509.51
237.992	237.992
469.567	469.567
4.93339	4.93339
848.234	848.234
1418.64	1418.64
4313.1	4313.1
262.385	262.385
1410.25	1410.25
202.536	202.536
51.4064	51.4064
629.223	629.223
264.333	264.333
508.933	508.933
815.552	815.552
52.1764	52.1764
10057.9	10057.9
25.0015	25.0015
546.808	546.808
2643.78	2643.78
2947.64	2947.64
2254.68	2254.68
1967.77	1967.77
328.379	328.379
999.791	999.791
771.691	771.691
591.592	591.592
15924.9	15924.9
3080.67	3080.67
4121.7	4121.7
1333.84	1333.84
1617.48	1617.48
4725.45	4725.45
878.905	878.905
7776.71	7776.71
1377.24	1377.24
2374.02	2374.02
2651.15	2651.15
1203.38	1203.38
8704.53	8704.53
1630.13	1630.13
3903.01	3903.01
109.352	109.352
4699.48	4699.48
529.86	529.86
435.124	435.124
6160.22	6160.22
1690.4	1690.4
327.146	327.146
1500.18	1500.18
1904.12	1904.12
456.299	456.299
542.597	542.597
160.351	160.351
2815.05	2815.05
621.105	621.105
1906.49	1906.49
188.171	188.171
7030.42	7030.42
4408.51	4408.51
556.457	556.457
544.805	544.805
1320.37	1320.37
935.622	935.622
4804.92	4804.92
2156.65	2156.65
277.722	277.722
166.982	166.982
152.975	152.975
2782.5	2782.5
1500.18	1500.18
324.072	324.072
589.382	589.382
523.177	523.177
193.926	193.926
575.197	575.197
1016.78	1016.78
940.493	940.493
1456.25	1456.25
69.2735	69.2735
3244	3244
113.413	113.413
275.906	275.906
825.791	825.791
71.0165	71.0165
3618.44	3618.44
784.569	784.569
8151.97	8151.97
4077.91	4077.91
52.1764	52.1764
533.476	533.476
4248.39	4248.39
1702.74	1702.74
151.612	151.612
2120.57	2120.57
403.41	403.41
1768.55	1768.55
7776.71	7776.71
837.466	837.466
1353.93	1353.93
1017.49	1017.49
2784.71	2784.71
5745.57	5745.57
1183.09	1183.09
3127.45	3127.45
1613.91	1613.91
370.445	370.445
960.422	960.422
4373.35	4373.35
3080.67	3080.67
1886.94	1886.94
1271.22	1271.22
3415.43	3415.43
417.424	417.424
2545.12	2545.12
2125.02	2125.02
570.17	570.17
722.618	722.618
484.142	484.142
399.111	399.111
3278.22	3278.22
589.382	589.382
894.732	894.732
313.429	313.429
219.508	219.508
2782.5	2782.5
10119.2	10119.2
1251.04	1251.04
1458.56	1458.56
244.169	244.169
599.895	599.895
522.11	522.11
4749.3	4749.3
1515.48	1515.48
820.685	820.685
1337.29	1337.29
864.918	864.918
295.912	295.912
1063.19	1063.19
2162.39	2162.39
535.926	535.926
403.608	403.608
373.077	373.077
1601.98	1601.98
10432.3	10432.3
1013.76	1013.76
2061.44	2061.44
1114.03	1114.03
675.326	675.326
31.5432	31.5432
1129.32	1129.32
894.732	894.732
330.197	330.197
161.327	161.327
876.818	876.818
374.363	374.363
1950.67	1950.67
3369.58	3369.58
34258.2	34258.2
2006.16	2006.16
1474.87	1474.87
2076.04	2076.04
2161.93	2161.93
582.065	582.065
529.86	529.86
3062.52	3062.52
2782.5	2782.5
257.402	257.402
2557.89	2557.89
2012.83	2012.83
1575.34	1575.34
3278.22	3278.22
12144.3	12144.3
669.101	669.101
8151.97	8151.97
550.081	550.081
307.492	307.492
1571.85	1571.85
764.658	764.658
33.7833	33.7833
1458.56	1458.56
78.0209	78.0209
173.323	173.323
2729.53	2729.53
875.84	875.84
18152.1	18152.1
1758.1	1758.1
358.275	358.275
395.004	395.004
4141.18	4141.18
13045.9	13045.9
672.233	672.233
214.369	214.369
285.063	285.063
6797.68	6797.68
386.599	386.599
398.039	398.039
435.124	435.124
4804.92	4804.92
522.11	522.11
6054.96	6054.96
1138.56	1138.56
192.579	192.579
1213	1213
5612.93	5612.93
25.6196	25.6196
374.161	374.161
1668.37	1668.37
4699.48	4699.48
377.658	377.658
2947.64	2947.64
4121.7	4121.7
397.437	397.437
511.329	511.329
558.092	558.092
818.426	818.426
1329.43	1329.43
1221.63	1221.63
884.272	884.272
396.566	396.566
1291.23	1291.23
369.767	369.767
659.332	659.332
85.2473	85.2473
684.117	684.117
708.697	708.697
11759.1	11759.1
533.476	533.476
194.158	194.158
8745.82	8745.82
305.406	305.406
880.605	880.605
2389.05	2389.05
323.741	323.741
606.142	606.142
7340.69	7340.69
186.395	186.395
1904.12	1904.12
918.304	918.304
9554.94	9554.94
686.196	686.196
872.701	872.701
861.842	861.842
2689.87	2689.87
10600.7	10600.7
1566.81	1566.81
290.519	290.519
3415.43	3415.43
193.926	193.926
1705.11	1705.11
4408.51	4408.51
4509.51	4509.51
681.088	681.088
3724.09	3724.09
3915.93	3915.93
955.716	955.716
244.263	244.263
3039.6	3039.6
1777.18	1777.18
279.121	279.121
704.23	704.23
405.312	405.312
968.946	968.946
1840.01	1840.01
1437.49	1437.49
1488.18	1488.18
2782.5	2782.5
9320.96	9320.96
1738.97	1738.97
1484.77	1484.77
1691.67	1691.67
5864.57	5864.57
4509.51	4509.51
999.918	999.918
523.177	523.177
573.499	573.499
0.703229	0.703229
857.401	857.401
2513.61	2513.61
245.525	245.525
5203.69	5203.69
32.7316	32.7316
285.063	285.063
150.587	150.587
1069.91	1069.91
1754.48	1754.48
917.859	917.859
6115.19	6115.19
4804.92	4804.92
2911.11	2911.11
510.483	510.483
765.282	765.282
3372.21	3372.21
1355.29	1355.29
209.194	209.194
464.406	464.406
595.413	595.413
307.492	307.492
3744.24	3744.24
432.768	432.768
405.312	405.312
1034.23	1034.23
566.215	566.215
1909.96	1909.96
529.86	529.86
3383.94	3383.94
423.292	423.292
683.184	683.184
826.062	826.062
258.45	258.45
1201.85	1201.85
964.865	964.865
2061.62	2061.62
5203.72	5203.72
2660.7	2660.7
4699.48	4699.48
181.671	181.671
1129.32	1129.32
332.815	332.815
1630.48	1630.48
9648.64	9648.64
1583.34	1583.34
215.26	215.26
6830.75	6830.75
3278.22	3278.22
1818.95	1818.95
403.608	403.608
3244	3244
414.465	414.465
151.501	151.501
1570.85	1570.85
119.284	119.284
314.913	314.913
1050.69	1050.69
248.369	248.369
1184.67	1184.67
722.618	722.618
223.854	223.854
21.0235	21.0235
9185.05	9185.05
2161.06	2161.06
3369.58	3369.58
3028.62	3028.62
918.304	918.304
917.859	917.859
2389.05	2389.05
91.8452	91.8452
2513.61	2513.61
655.623	655.623
2051.51	2051.51
397.437	397.437
405.312	405.312
475.835	475.835
1255.93	1255.93
661.607	661.607
6172.65	6172.65
726.315	726.315
1231.1	1231.1
1788.71	1788.71
610.438	610.438
1661.22	1661.22
1213	1213
166.982	166.982
796.533	796.533
4447.77	4447.77
726.315	726.315
584.665	584.665
160.551	160.551
2389.05	2389.05
215.385	215.385
1572.18	1572.18
331.192	331.192
2782.5	2782.5
13352.9	13352.9
999.791	999.791
4859.49	4859.49
369.767	369.767
2089.09	2089.09
744.792	744.792
427.978	427.978
1425.2	1425.2
544.327	544.327
133.533	133.533
3080.67	3080.67
2756.91	2756.91
1138.56	1138.56
241.712	241.712
9554.94	9554.94
24.6953	24.6953
822.342	822.342
853.589	853.589
358.275	358.275
1306.08	1306.08
351.907	351.907
12106.2	12106.2
3707.02	3707.02
3329.98	3329.98
500.119	500.119
70.585	70.585
1250.6	1250.6
119.164	119.164
2443.45	2443.45
1816.38	1816.38
348.341	348.341
3389.31	3389.31
875.557	875.557
1060.76	1060.76
226.465	226.465
3388.32	3388.32
1183.09	1183.09
2012.83	2012.83
8704.53	8704.53
2046.53	2046.53
6830.75	6830.75
1418.64	1418.64
244.944	244.944
570.17	570.17
1433.03	1433.03
50.7443	50.7443
389.429	389.429
1135.29	1135.29
233.723	233.723
1309.1	1309.1
6518.84	6518.84
2117.68	2117.68
899.426	899.426
3388.32	3388.32
474.057	474.057
338.641	338.641
442.085	442.085
704.23	704.23
1597.54	1597.54
3171.27	3171.27
115.556	115.556
5354.96	5354.96
314.913	314.913
1924.71	1924.71
576.429	576.429
3.04135	3.04135
190.617	190.617
1474.87	1474.87
1377.24	1377.24
3032.89	3032.89
324.511	324.511
469.567	469.567
2124	2124
2089.2	2089.2
8151.97	8151.97
2161.06	2161.06
1788.71	1788.71
115.704	115.704
2969.79	2969.79
2899.51	2899.51
879.97	879.97
13352.9	13352.9
606.255	606.255
858.444	858.444
214.916	214.916
99.7107	99.7107
510.483	510.483
631.417	631.417
3079.23	3079.23
821.003	821.003
2443.45	2443.45
1699.21	1699.21
1213	1213
958.479	958.479
1570.85	1570.85
2161.06	2161.06
190.701	190.701
1145.98	1145.98
687.033	687.033
112.461	112.461
134.158	134.158
346.384	346.384
3187.26	3187.26
2815.05	2815.05
678.109	678.109
668.032	668.032
176.088	176.088
320.436	320.436
763.337	763.337
3080.67	3080.67
293.217	293.217
3706.39	3706.39
856.795	856.795
609.431	609.431
358.275	358.275
3187.26	3187.26
276.465	276.465
98.1465	98.1465
1682.38	1682.38
1820.82	1820.82
126.627	126.627
1980.09	1980.09
472.312	472.312
875.557	875.557
472.769	472.769
4859.49	4859.49
293.217	293.217
470.591	470.591
2261.31	2261.31
4383.07	4383.07
1333.84	1333.84
4.32204	4.32204
3.10665	3.10665
90.2016	90.2016
5864.57	5864.57
1716.09	1716.09
71.9837	71.9837
581.388	581.388
662.074	662.074
1201.85	1201.85
2378.92	2378.92
350.462	350.462
1409.89	1409.89
3285.56	3285.56
968.241	968.241
274.378	274.378
2213.42	2213.42
911.851	911.851
6534.99	6534.99
550.081	550.081
1041.52	1041.52
2607.4	2607.4
851.383	851.383
13352.9	13352.9
999.791	999.791
5745.77	5745.77
323.944	323.944
535.926	535.926
4716.43	4716.43
1807.83	1807.83
1807.83	1807.83
680.616	680.616
1017.49	1017.49
7030.42	7030.42
374.161	374.161
37.471	37.471
7340.69	7340.69
1281.84	1281.84
1223.9	1223.9
2554.66	2554.66
4509.51	4509.51
1129.32	1129.32
7.7743	7.7743
535.633	535.633
3115.57	3115.57
2770.22	2770.22
1295.2	1295.2
486.982	486.982
358.275	358.275
765.282	765.282
1746.61	1746.61
464.406	464.406
1013.76	1013.76
58.2586	58.2586
1661.22	1661.22
176.266	176.266
5952.77	5952.77
1281.84	1281.84
3389.31	3389.31
2016.6	2016.6
3080.67	3080.67
6508.17	6508.17
2557.89	2557.89
6172.65	6172.65
3053.01	3053.01
1078.9	1078.9
613.892	613.892
3039.6	3039.6
358.992	358.992
1967.77	1967.77
195.25	195.25
313.983	313.983
1058.04	1058.04
1729.15	1729.15
471.867	471.867
4373.35	4373.35
175.763	175.763
448.052	448.052
65.6663	65.6663
940.597	940.597
1828.11	1828.11
215.26	215.26
1545.53	1545.53
1035.46	1035.46
998.368	998.368
821.05	821.05
7340.69	7340.69
4180.78	4180.78
77.5709	77.5709
343.908	343.908
1681.38	1681.38
1691.67	1691.67
3367.7	3367.7
602.015	602.015
6160.22	6160.22
27.0788	27.0788
193.926	193.926
561.142	561.142
1053.19	1053.19
3032.89	3032.89
3062.52	3062.52
4859.49	4859.49
1458.56	1458.56
517.921	517.921
139.317	139.317
1630.48	1630.48
534.946	534.946
336.496	336.496
1545.53	1545.53
91.8452	91.8452
1058.47	1058.47
2529.02	2529.02
1058.04	1058.04
2927.15	2927.15
33.7833	33.7833
5514.28	5514.28
961.054	961.054
324.801	324.801
2261.31	2261.31
6812.62	6812.62
1008.11	1008.11
592.142	592.142
435.389	435.389
3039.6	3039.6
3039.6	3039.6
1924.71	1924.71
652.094	652.094
1022.89	1022.89
1125.39	1125.39
215.385	215.385
3032.89	3032.89
71.9837	71.9837
285.998	285.998
958.61	958.61
1166.41	1166.41
166.678	166.678
427.978	427.978
35.2599	35.2599
3270.9	3270.9
471.141	471.141
1468.18	1468.18
673.2	673.2
383.84	383.84
8419.61	8419.61
96.0751	96.0751
654.442	654.442
1967.77	1967.77
1022.89	1022.89
1079.98	1079.98
1661.22	1661.22
422.802	422.802
442.507	442.507
1016.78	1016.78
737.063	737.063
511.329	511.329
1291.23	1291.23
1124.32	1124.32
166.982	166.982
2944.75	2944.75
642.708	642.708
2651.15	2651.15
2009.23	2009.23
1333.84	1333.84
354.077	354.077
1017.49	1017.49
901.481	901.481
1515.48	1515.48
119.284	119.284
285.043	285.043
902.367	902.367
457.113	457.113
1165.91	1165.91
1041.52	1041.52
525.341	525.341
15924.9	15924.9
345.421	345.421
176.266	176.266
7889.08	7889.08
872.701	872.701
704.84	704.84
84.3576	84.3576
2927.15	2927.15
1213	1213
529.053	529.053
295.967	295.967
1135.34	1135.34
373.077	373.077
3589.19	3589.19
2908.71	2908.71
1702.74	1702.74
1008.11	1008.11
726.315	726.315
922.981	922.981
1633.73	1633.73
363.003	363.003
2213.42	2213.42
1733.48	1733.48
278.492	278.492
1013.76	1013.76
3245.68	3245.68
1041.52	1041.52
174.809	174.809
3347.13	3347.13
1387.26	1387.26
565.006	565.006
4180.78	4180.78
341.305	341.305
1216.24	1216.24
402.425	402.425
542.597	542.597
511.329	511.329
575.197	575.197
160.351	160.351
1458.56	1458.56
3991.73	3991.73
4.29781	4.29781
359.928	359.928
10600.7	10600.7
12275.4	12275.4
1684.74	1684.74
2571.29	2571.29
425.556	425.556
302.915	302.915
383.902	383.902
329.739	329.739
1203.38	1203.38
94.4869	94.4869
1414.63	1414.63
274.378	274.378
134.012	134.012
2389.05	2389.05
152.696	152.696
278.492	278.492
82.3472	82.3472
1834.04	1834.04
4313.1	4313.1
2433.32	2433.32
4804.92	4804.92
1046.16	1046.16
861.842	861.842
4859.49	4859.49
1334.37	1334.37
2772.96	2772.96
522.11	522.11
324.801	324.801
3949.48	3949.48
302.915	302.915
854.729	854.729
6172.65	6172.65
2191.1	2191.1
358.275	358.275
5738.1	5738.1
1751.71	1751.71
202.536	202.536
1496.71	1496.71
346.957	346.957
2646.24	2646.24
528.221	528.221
1918.13	1918.13
615.991	615.991
338.103	338.103
843.281	843.281
359.086	359.086
2554.66	2554.66
245.343	245.343
2927.15	2927.15
1041.13	1041.13
734.681	734.681
999.918	999.918
293.217	293.217
1183.09	1183.09
1879.22	1879.22
822.342	822.342
1842.62	1842.62
891.022	891.022
1192.57	1192.57
1192.57	1192.57
992.906	992.906
251.422	251.422
675.326	675.326
274.378	274.378
134.012	134.012
3415.43	3415.43
678.109	678.109
1720.13	1720.13
397.437	397.437
219.568	219.568
1084.65	1084.65
576.04	576.04
4859.49	4859.49
383.377	383.377
3352.81	3352.81
186.406	186.406
1557.02	1557.02
1279.73	1279.73
299.09	299.09
1192.57	1192.57
359.013	359.013
410.553	410.553
1305.34	1305.34
200.644	200.644
1406.65	1406.65
3415.43	3415.43
621.105	621.105
2784.71	2784.71
5.73678	5.73678
1572.18	1572.18
29.6801	29.6801
251.424	251.424
5204.29	5204.29
864.34	864.34
4180.78	4180.78
14489.1	14489.1
681.088	681.088
277.885	277.885
403.307	403.307
561.674	561.674
150.285	150.285
2669.42	2669.42
257.631	257.631
370.591	370.591
1069.91	1069.91
1411	1411
2627.37	2627.37
191.373	191.373
1190.88	1190.88
346.957	346.957
452.348	452.348
2858.71	2858.71
415.511	415.511
2044.15	2044.15
715.585	715.585
102.521	102.521
640.031	640.031
861.842	861.842
266.788	266.788
296.863	296.863
1696.49	1696.49
999.918	999.918
5955.65	5955.65
1330.09	1330.09
904.442	904.442
345.403	345.403
428.529	428.529
672.985	672.985
6607.77	6607.77
968.946	968.946
2012.83	2012.83
992.906	992.906
126.262	126.262
246.592	246.592
1552.02	1552.02
215.529	215.529
277.722	277.722
572.225	572.225
755.74	755.74
1820.82	1820.82
1630.92	1630.92
819.861	819.861
538.202	538.202
257.402	257.402
386.599	386.599
1016.93	1016.93
4535.91	4535.91
1543.73	1543.73
1225.02	1225.02
2627.37	2627.37
917.859	917.859
248.402	248.402
1457.24	1457.24
10196.1	10196.1
372.932	372.932
1841.02	1841.02
535.811	535.811
1619.48	1619.48
745.993	745.993
285.561	285.561
815.552	815.552
308.602	308.602
3197.47	3197.47
1101.3	1101.3
1333.84	1333.84
8745.82	8745.82
534.946	534.946
639.688	639.688
1329.43	1329.43
3903.01	3903.01
576.429	576.429
1279.52	1279.52
152.696	152.696
29.7899	29.7899
5325.55	5325.55
750.392	750.392
438.755	438.755
564.932	564.932
331.565	331.565
3062.52	3062.52
331.742	331.742
488.409	488.409
2782.5	2782.5
3361.45	3361.45
2221.45	2221.45
357.392	357.392
582.065	582.065
730.135	730.135
3171.27	3171.27
3322.33	3322.33
941.731	941.731
575.197	575.197
4162.6	4162.6
134.923	134.923
961.054	961.054
289.475	289.475
202.231	202.231
474.057	474.057
255.48	255.48
2115.19	2115.19
1192.57	1192.57
1231.1	1231.1
1231.1	1231.1
1691.67	1691.67
473.311	473.311
2924.73	2924.73
1058.47	1058.47
849.913	849.913
528.221	528.221
87.7988	87.7988
1437.49	1437.49
313.983	313.983
348.341	348.341
480.912	480.912
258.979	258.979
607.088	607.088
5.59319	5.59319
157.832	157.832
2911.11	2911.11
304.084	304.084
2165.39	2165.39
59.354	59.354
176.894	176.894
316.356	316.356
691.743	691.743
1291.23	1291.23
955.716	955.716
941.731	941.731
368.877	368.877
1033.02	1033.02
1148.54	1148.54
1056.58	1056.58
1415.53	1415.53
1879.22	1879.22
8825.31	8825.31
8847.29	8847.29
891.022	891.022
1730.1	1730.1
1192.57	1192.57
276.869	276.869
696.884	696.884
2128.56	2128.56
711.637	711.637
805.387	805.387
1294.78	1294.78
1914.54	1914.54
48.1353	48.1353
314.371	314.371
369.386	369.386
2607.4	2607.4
318.554	318.554
1909.96	1909.96
165.877	165.877
37.471	37.471
1421.99	1421.99
2606.6	2606.6
232.179	232.179
614.32	614.32
84.3576	84.3576
330.197	330.197
1056.58	1056.58
1905.5	1905.5
2252.5	2252.5
1924.34	1924.34
351.989	351.989
31.964	31.964
136.173	136.173
62.7722	62.7722
2070.88	2070.88
1828.11	1828.11
1583.34	1583.34
1908.19	1908.19
300.61	300.61
336.496	336.496
407.422	407.422
2331.08	2331.08
129.301	129.301
174.809	174.809
525.097	525.097
223.554	223.554
10196.1	10196.1
2251.82	2251.82
1421.99	1421.99
2100.06	2100.06
2421.13	2421.13
879.97	879.97
1980.09	1980.09
3721.07	3721.07
5417.49	5417.49
511.329	511.329
640.031	640.031
1291.11	1291.11
619.005	619.005
1037.4	1037.4
12144.3	12144.3
213.674	213.674
1183.09	1183.09
1687.12	1687.12
526.973	526.973
428.529	428.529
8981.18	8981.18
8981.18	8981.18
901.481	901.481
262.051	262.051
11466.7	11466.7
14991.9	14991.9
1414.63	1414.63
6160.22	6160.22
1035.46	1035.46
346.957	346.957
726.115	726.115
866.084	866.084
390.881	390.881
968.324	968.324
2059.85	2059.85
374.756	374.756
432.357	432.357
1884.46	1884.46
1456.25	1456.25
403.41	403.41
437.61	437.61
565.006	565.006
1058.04	1058.04
359.086	359.086
1500.18	1500.18
2964.62	2964.62
2554.66	2554.66
295.912	295.912
486.647	486.647
142.916	142.916
26411.2	26411.2
330.197	330.197
1183.09	1183.09
3601.29	3601.29
386.195	386.195
864.183	864.183
206.33	206.33
2909.36	2909.36
437.672	437.672
1171.2	1171.2
1924.71	1924.71
711.637	711.637
2156.65	2156.65
1041.52	1041.52
974.232	974.232
905.951	905.951
1686.24	1686.24
1668.37	1668.37
1884.46	1884.46
403.41	403.41
1878.25	1878.25
4373.35	4373.35
1451.8	1451.8
707.243	707.243
662.053	662.053
1213	1213
2985.61	2985.61
1084.55	1084.55
2089.2	2089.2
1811.23	1811.23
500.119	500.119
826.551	826.551
197.514	197.514
255.48	255.48
62.7722	62.7722
984.757	984.757
984.757	984.757
708.697	708.697
1601.62	1601.62
382.708	382.708
765.282	765.282
3079.23	3079.23
457.113	457.113
278.492	278.492
544.462	544.462
1744.36	1744.36
1189.89	1189.89
302.903	302.903
15924.9	15924.9
2101.09	2101.09
194.158	194.158
1841.02	1841.02
359.086	359.086
4699.48	4699.48
1281.84	1281.84
2051.51	2051.51
1131.96	1131.96
130.936	130.936
84.3576	84.3576
211.945	211.945
3707.02	3707.02
1163.65	1163.65
6937.59	6937.59
351.989	351.989
1461.42	1461.42
2092.99	2092.99
5680.57	5680.57
287.599	287.599
772.59	772.59
3367.7	3367.7
745.683	745.683
485.417	485.417
336.496	336.496
2969.79	2969.79
0.893975	0.893975
2046.53	2046.53
3278.22	3278.22
9.23107	9.23107
390.881	390.881
219.5	219.5
1622.38	1622.38
683.184	683.184
1022.89	1022.89
415.585	415.585
932.064	932.064
2374.02	2374.02
681.088	681.088
2911.11	2911.11
186.395	186.395
497.476	497.476
1606.14	1606.14
861.842	861.842
861.842	861.842
1309.1	1309.1
607.305	607.305
2378.92	2378.92
533.355	533.355
2214.73	2214.73
3934.63	3934.63
289.475	289.475
10718.9	10718.9
985.652	985.652
1483.48	1483.48
3053.01	3053.01
382.708	382.708
3039.6	3039.6
2729.53	2729.53
209.48	209.48
5864.57	5864.57
784.565	784.565
2784.71	2784.71
173.387	173.387
525.097	525.097
2577.44	2577.44
1834.04	1834.04
3347.13	3347.13
12106.2	12106.2
1017.19	1017.19
257.402	257.402
429.231	429.231
2061.44	2061.44
815.552	815.552
332.815	332.815
40.7936	40.7936
2772.96	2772.96
579.489	579.489
3724.09	3724.09
146.343	146.343
4895.73	4895.73
3618.44	3618.44
878.905	878.905
1271.22	1271.22
1295.2	1295.2
1192.57	1192.57
708.697	708.697
309.877	309.877
3053.01	3053.01
4.42931	4.42931
1543.73	1543.73
317.003	317.003
275.906	275.906
275.906	275.906
399.111	399.111
1228.72	1228.72
215.26	215.26
4408.64	4408.64
3903.01	3903.01
9554.94	9554.94
917.859	917.859
60.1626	60.1626
243.245	243.245
1610.15	1610.15
719.454	719.454
1017.49	1017.49
178.978	178.978
2332.03	2332.03
278.492	278.492
48.5855	48.5855
401.928	401.928
1041.52	1041.52
1189.89	1189.89
624.99	624.99
942.994	942.994
156.995	156.995
1834.04	1834.04
415.585	415.585
459.07	459.07
4373.35	4373.35
316.356	316.356
3080.67	3080.67
1162.65	1162.65
662.074	662.074
1079.11	1079.11
6518.84	6518.84
1029.37	1029.37
4533.55	4533.55
180.759	180.759
1709.31	1709.31
3934.63	3934.63
3352.81	3352.81
10718.9	10718.9
393.975	393.975
744.792	744.792
1034.23	1034.23
1280.16	1280.16
445.322	445.322
1072.69	1072.69
290.519	290.519
892.394	892.394
2555.24	2555.24
130.677	130.677
1337.29	1337.29
810.968	810.968
1171.2	1171.2
500.739	500.739
2815.05	2815.05
27.0788	27.0788
271.13	271.13
2315.56	2315.56
1169.15	1169.15
455.566	455.566
2784.71	2784.71
264.096	264.096
1682.38	1682.38
258.979	258.979
535.811	535.811
1101.71	1101.71
585.601	585.601
2964.62	2964.62
328.379	328.379
2051.51	2051.51
324.511	324.511
681.088	681.088
1781.78	1781.78
2924.93	2924.93
2165.39	2165.39
1213	1213
252.917	252.917
5657.05	5657.05
466.901	466.901
214.369	214.369
92.7881	92.7881
327.072	327.072
4112.72	4112.72
1201.85	1201.85
146.606	146.606
4254.5	4254.5
1709.31	1709.31
373.077	373.077
29.9234	29.9234
2087.01	2087.01
9.87922	9.87922
267.071	267.071
134.04	134.04
44.2744	44.2744
831.723	831.723
126.262	126.262
4.86215	4.86215
416.569	416.569
707.038	707.038
1171.2	1171.2
1834	1834
576.429	576.429
719.454	719.454
726.791	726.791
905.951	905.951
755.74	755.74
1686.24	1686.24
2529.02	2529.02
307.492	307.492
3744.24	3744.24
677.693	677.693
448.298	448.298
1572.18	1572.18
2710.12	2710.12
2433.32	2433.32
1392.96	1392.96
903.876	903.876
1652.27	1652.27
672.233	672.233
890.085	890.085
4373.35	4373.35
1758.1	1758.1
2016.6	2016.6
1041.13	1041.13
2512.17	2512.17
1309.1	1309.1
1148.54	1148.54
223.356	223.356
158.52	158.52
1738.97	1738.97
995.932	995.932
3589.19	3589.19
522.11	522.11
1811.23	1811.23
3706.39	3706.39
2061.62	2061.62
3017.11	3017.11
166.678	166.678
409.211	409.211
66.2753	66.2753
420.108	420.108
653.443	653.443
696.884	696.884
6172.65	6172.65
573.499	573.499
323.643	323.643
2555.24	2555.24
968.241	968.241
527.839	527.839
717.896	717.896
3079.23	3079.23
1226.33	1226.33
3039.6	3039.6
2660.7	2660.7
3903.01	3903.01
437.672	437.672
531.663	531.663
452.348	452.348
1041.52	1041.52
3244	3244
974.232	974.232
307.492	307.492
2031.76	2031.76
998.368	998.368
96.9419	96.9419
1720.13	1720.13
2258.32	2258.32
1404.24	1404.24
1387.26	1387.26
903.876	903.876
1820.92	1820.92
614.32	614.32
2165.39	2165.39
186.395	186.395
214.369	214.369
2162.39	2162.39
5.00369	5.00369
1330.09	1330.09
303.043	303.043
1167.37	1167.37
2442.03	2442.03
410.553	410.553
708.233	708.233
566.215	566.215
1114.03	1114.03
1691.67	1691.67
584.665	584.665
918.304	918.304
274.378	274.378
336.496	336.496
95.2072	95.2072
27.6689	27.6689
305.406	305.406
719.454	719.454
162.966	162.966
278.492	278.492
550.081	550.081
2784.71	2784.71
1001.52	1001.52
403.41	403.41
2710.12	2710.12
1987.75	1987.75
2161.93	2161.93
2051.51	2051.51
2051.51	2051.51
4299.81	4299.81
890.085	890.085
564.15	564.15
13352.9	13352.9
405.312	405.312
292.435	292.435
558.092	558.092
949.835	949.835
4141.18	4141.18
3052.06	3052.06
894.732	894.732
330.197	330.197
2258.63	2258.63
1330.09	1330.09
1101.3	1101.3
451.368	451.368
858.444	858.444
45.5669	45.5669
535.926	535.926
1886.94	1886.94
724.104	724.104
307.192	307.192
745.683	745.683
161.945	161.945
435.124	435.124
381.631	381.631
1178.47	1178.47
62.7841	62.7841
151.574	151.574
3245.68	3245.68
2594.27	2594.27
422.802	422.802
2433.32	2433.32
1058.04	1058.04
311.859	311.859
88.1415	88.1415
2927.15	2927.15
763.337	763.337
1151.56	1151.56
466.901	466.901
26411.2	26411.2
927.869	927.869
662.074	662.074
308.602	308.602
180.759	180.759
6440.22	6440.22
752.812	752.812
191.366	191.366
1333.84	1333.84
306.843	306.843
744.792	744.792
161.327	161.327
386.195	386.195
2012.83	2012.83
985.652	985.652
549.05	549.05
510.483	510.483
586.503	586.503
3861.95	3861.95
1828.11	1828.11
1828.11	1828.11
3997.37	3997.37
241.982	241.982
1228.72	1228.72
1943.25	1943.25
61.8927	61.8927
4408.64	4408.64
3903.01	3903.01
622.377	622.377
437.672	437.672
975.242	975.242
294.689	294.689
3312.38	3312.38
7073.84	7073.84
52.0364	52.0364
314.371	314.371
2468.26	2468.26
942.994	942.994
2076.04	2076.04
998.368	998.368
1933.83	1933.83
995.63	995.63
535.811	535.811
964.864	964.864
686.196	686.196
3721.07	3721.07
397.437	397.437
1216.24	1216.24
5417.49	5417.49
589.382	589.382
4141.18	4141.18
2512.17	2512.17
327.231	327.231
484.142	484.142
1905.5	1905.5
248.417	248.417
669.101	669.101
526.973	526.973
3724.09	3724.09
659.342	659.342
32.9379	32.9379
1998.78	1998.78
2209.11	2209.11
535.926	535.926
209.235	209.235
208.49	208.49
161.327	161.327
207.549	207.549
1008.11	1008.11
1050.14	1050.14
901.481	901.481
165.37	165.37
892.394	892.394
990.978	990.978
968.241	968.241
1115.84	1115.84
2660.7	2660.7
200.644	200.644
2627.37	2627.37
2627.37	2627.37
2934.66	2934.66
249.578	249.578
3245.68	3245.68
1.16263	1.16263
2784.71	2784.71
358.992	358.992
572.225	572.225
2251.82	2251.82
343.772	343.772
422.802	422.802
422.802	422.802
6348.02	6348.02
1438.38	1438.38
1223.9	1223.9
4509.51	4509.51
2165.39	2165.39
3171.27	3171.27
1213	1213
214.369	214.369
332.815	332.815
472.393	472.393
334.54	334.54
3388.32	3388.32
664.65	664.65
307.818	307.818
629.019	629.019
6905.37	6905.37
609.431	609.431
133.52	133.52
71.0928	71.0928
2891.35	2891.35
984.757	984.757
871.259	871.259
6172.65	6172.65
726.315	726.315
6636.3	6636.3
142.596	142.596
1414.63	1414.63
613.892	613.892
263.394	263.394
200.644	200.644
310.533	310.533
3187.26	3187.26
6830.75	6830.75
942.588	942.588
304.287	304.287
719.454	719.454
375.963	375.963
278.492	278.492
403.608	403.608
1050.69	1050.69
1682.38	1682.38
480.781	480.781
1816.38	1816.38
5745.57	5745.57
1377.24	1377.24
484.608	484.608
1134.88	1134.88
126.952	126.952
5273.98	5273.98
1552.4	1552.4
7889.08	7889.08
1549.68	1549.68
681.088	681.088
564.15	564.15
2636.52	2636.52
692.093	692.093
53.3608	53.3608
228.637	228.637
606.255	606.255
423.488	423.488
213.674	213.674
198.713	198.713
1183.09	1183.09
1369.83	1369.83
2522.85	2522.85
1272.18	1272.18
826.551	826.551
5508.45	5508.45
6470.3	6470.3
10765.8	10765.8
822.342	822.342
412.837	412.837
1034.23	1034.23
1192.57	1192.57
901.481	901.481
313.429	313.429
1078.9	1078.9
336.679	336.679
660.069	660.069
938.799	938.799
1414.63	1414.63
722.828	722.828
579.459	579.459
414.712	414.712
677.912	677.912
677.912	677.912
346.384	346.384
821.003	821.003
1496.71	1496.71
3984.5	3984.5
465.532	465.532
278.492	278.492
726.791	726.791
1.33906	1.33906
5838.08	5838.08
2443.45	2443.45
544.462	544.462
1613.91	1613.91
946.464	946.464
1391.78	1391.78
374.161	374.161
1320.37	1320.37
804.529	804.529
1474.87	1474.87
804.469	804.469
1661.22	1661.22
574.446	574.446
1101.71	1101.71
331.192	331.192
648.971	648.971
231.917	231.917
562.529	562.529
576.04	576.04
472.312	472.312
26411.2	26411.2
1436.17	1436.17
1410.25	1410.25
357.748	357.748
621.668	621.668
1601.98	1601.98
659.342	659.342
698.236	698.236
1158.22	1158.22
258.4	258.4
1702.74	1702.74
1689.78	1689.78
1295.2	1295.2
386.195	386.195
549.05	549.05
6636.3	6636.3
1411	1411
94.4869	94.4869
722.828	722.828
1225.02	1225.02
2213.42	2213.42
1924.71	1924.71
544.327	544.327
167.549	167.549
152.975	152.975
1013.76	1013.76
314.371	314.371
2784.71	2784.71
346.307	346.307
570.99	570.99
265.981	265.981
318.554	318.554
2065.73	2065.73
2529.02	2529.02
480.781	480.781
651.81	651.81
687.734	687.734
307.492	307.492
931.054	931.054
1661.22	1661.22
1906.49	1906.49
658.58	658.58
1433.03	1433.03
0.582926	0.582926
210.419	210.419
312.551	312.551
562.057	562.057
1251.04	1251.04
153.838	153.838
130.13	130.13
763.337	763.337
730.135	730.135
3322.33	3322.33
76.9296	76.9296
481.504	481.504
208.184	208.184
7459.38	7459.38
444.432	444.432
579.489	579.489
599.895	599.895
1409.89	1409.89
5601.96	5601.96
155.513	155.513
323.944	323.944
711.389	711.389
337.835	337.835
424.002	424.002
5203.72	5203.72
4725.45	4725.45
6914.06	6914.06
188.609	188.609
3949.48	3949.48
2571.29	2571.29
968.946	968.946
1279.36	1279.36
1192.57	1192.57
1192.57	1192.57
2354.56	2354.56
1515.48	1515.48
1543.73	1543.73
3816.86	3816.86
149.039	149.039
458.11	458.11
654.442	654.442
1800.84	1800.84
1035.46	1035.46
897.613	897.613
427.301	427.301
684.43	684.43
1013.76	1013.76
71.1972	71.1972
621.105	621.105
807.111	807.111
2784.71	2784.71
1423.05	1423.05
488.714	488.714
687.734	687.734
722.567	722.567
1668.37	1668.37
166.087	166.087
370.445	370.445
843.178	843.178
928.589	928.589
301.192	301.192
1552.4	1552.4
1446.92	1446.92
1058.04	1058.04
4077.91	4077.91
3361.45	3361.45
3721.07	3721.07
864.34	864.34
1500.18	1500.18
2554.66	2554.66
287.636	287.636
1216.24	1216.24
703.417	703.417
2016.6	2016.6
707.243	707.243
1606.14	1606.14
1161.19	1161.19
731.202	731.202
646.586	646.586
1033.02	1033.02
26411.2	26411.2
26411.2	26411.2
662.074	662.074
446.687	446.687
1101.3	1101.3
1183.09	1183.09
2522.85	2522.85
359.928	359.928
5601.96	5601.96
1998.78	1998.78
683.143	683.143
157.183	157.183
7492.05	7492.05
1333.84	1333.84
188.609	188.609
1570.85	1570.85
2328.9	2328.9
1807.83	1807.83
902.367	902.367
470.481	470.481
1169.63	1169.63
1828.11	1828.11
148.681	148.681
810.968	810.968
787.536	787.536
236.595	236.595
389.681	389.681
381.036	381.036
1777.18	1777.18
452.348	452.348
5325.55	5325.55
2784.71	2784.71
346.307	346.307
346.307	346.307
1197.2	1197.2
155.183	155.183
212.957	212.957
525.341	525.341
595.413	595.413
509.678	509.678
348.341	348.341
1841.02	1841.02
565.006	565.006
2161.93	2161.93
2051.51	2051.51
826.062	826.062
11.7202	11.7202
1729.15	1729.15
756.14	756.14
312.551	312.551
1341.36	1341.36
414.465	414.465
861.842	861.842
1213	1213
3085.87	3085.87
2756.91	2756.91
619.005	619.005
4121.7	4121.7
1738.97	1738.97
3589.19	3589.19
1183.09	1183.09
719.896	719.896
826.551	826.551
12275.4	12275.4
4260.64	4260.64
546.118	546.118
124.229	124.229
2557.89	2557.89
420.108	420.108
992.906	992.906
573.499	573.499
573.499	573.499
5.46332	5.46332
726.315	726.315
224.749	224.749
623.711	623.711
163.304	163.304
2627.37	2627.37
233.753	233.753
1.65547	1.65547
6830.75	6830.75
417.424	417.424
2899.51	2899.51
2784.71	2784.71
61.6887	61.6887
624.99	624.99
634.836	634.836
803.708	803.708
998.368	998.368
2101.09	2101.09
520.177	520.177
223.17	223.17
509.183	509.183
1488.18	1488.18
152.585	152.585
2.62998	2.62998
50.7443	50.7443
4077.91	4077.91
864.34	864.34
1500.18	1500.18
195.6	195.6
2051.51	2051.51
1223.9	1223.9
172.32	172.32
681.088	681.088
424.429	424.429
83.349	83.349
44.5715	44.5715
864.2	864.2
5657.05	5657.05
815.552	815.552
2145.8	2145.8
2258.63	2258.63
357.748	357.748
720.145	720.145
717.094	717.094
258.4	258.4
15178.8	15178.8
460.499	460.499
71.0928	71.0928
2557.89	2557.89
229.52	229.52
1192.57	1192.57
319.667	319.667
423.114	423.114
6636.3	6636.3
3058.36	3058.36
587.331	587.331
1828.11	1828.11
112.461	112.461
475.668	475.668
5031.85	5031.85
118.247	118.247
1834	1834
10437.6	10437.6
1190.88	1190.88
1010.53	1010.53
88.3154	88.3154
2134.96	2134.96
2125.02	2125.02
157.459	157.459
58.2586	58.2586
270.783	270.783
968.324	968.324
123.574	123.574
525.341	525.341
429.853	429.853
1597.29	1597.29
935.622	935.622
258.589	258.589
745.993	745.993
5952.77	5952.77
652.366	652.366
930.774	930.774
1223.9	1223.9
1017.19	1017.19
1497.71	1497.71
4248.39	4248.39
292.435	292.435
640.031	640.031
411.348	411.348
1213	1213
1291.23	1291.23
63.9153	63.9153
472.312	472.312
132.789	132.789
6597.1	6597.1
2117.68	2117.68
517.921	517.921
995.932	995.932
373.077	373.077
669.101	669.101
1272.18	1272.18
428.529	428.529
912.14	912.14
878.905	878.905
6054.96	6054.96
864.183	864.183
854.729	854.729
871.259	871.259
871.259	871.259
640.76	640.76
64.6421	64.6421
139.785	139.785
1376.51	1376.51
8.93086	8.93086
621.475	621.475
94.4869	94.4869
401.229	401.229
1746.61	1746.61
1228.72	1228.72
602.015	602.015
5.60985	5.60985
465.532	465.532
278.492	278.492
726.791	726.791
902.813	902.813
558.851	558.851
1013.76	1013.76
932.319	932.319
2784.71	2784.71
927.124	927.124
849.913	849.913
460.364	460.364
2879.26	2879.26
3244	3244
931.054	931.054
4313.1	4313.1
310.59	310.59
543.019	543.019
617.031	617.031
1451.65	1451.65
686.196	686.196
[truncated: 56,474 more rows]

## Sheet: Fig. 1f
Percentage of intron-targeting sgRNAs with different relative tag positions within the protein
	whole library	high efficiency sgRNAs
0-0.1	9.73053	16.107
0.1-0.2	10.0486	12.6483
0.2-0.3	10.4217	10.3559
0.3-0.4	10.5767	9.49125
0.4-0.5	10.5377	9.39071
0.5-0.6	10.3436	8.6668
0.6-0.7	10.672	8.54615
0.7-0.8	10.3678	9.35049
0.8-0.9	10.0623	8.50593
0.9-1	7.23906	6.93746

## Sheet: Fig. 3c
Weight of links in the sankey diagram of annotations in vpCells and Human Protein Atlas
vpCells annotation	HPA anotation	link weight
Nucleoli	Nucleoli	11
Nuclear speckles	Nucleoli	1
Nuclear speckles	Nuclear speckles	22
Nuclear speckles	Nuclear speckles, Nucleoplasm	4
Nuclear speckles	Nucleoplasm	7
Nuclear speckles	Cytosol, Nucleoplasm	2
Nuclear speckles	Cytoskeleton	1
Nuclear speckles	Vesicles	1
Nuclear speckles, Nucleoplasm	Nucleoli	1
Nuclear speckles, Nucleoplasm	Nuclear speckles, Nucleoplasm	10
Nuclear speckles, Nucleoplasm	Nucleoplasm	21
Nuclear speckles, Nucleoplasm	Cytosol, Nucleoplasm	3
Nucleoplasm	Nuclear speckles	1
Nucleoplasm	Nuclear speckles, Nucleoplasm	4
Nucleoplasm	Nucleoplasm	85
Nucleoplasm	Cytosol, Nucleoplasm	17
Nucleoplasm	Cytosol	2
Nucleoplasm	Cytosol, Plasma membrane	1
Nucleoplasm	Plasma membrane	1
Nucleoplasm	Cytoskeleton	1
Nucleoplasm	Mitochondria	1
Nuclear membrane	Nuclear membrane	7
Cytosol, Nucleoplasm	Nucleoli	1
Cytosol, Nucleoplasm	Nuclear speckles	4
Cytosol, Nucleoplasm	Nuclear speckles, Nucleoplasm	5
Cytosol, Nucleoplasm	Nucleoplasm	25
Cytosol, Nucleoplasm	Cytosol, Nucleoplasm	44
Cytosol, Nucleoplasm	Cytosol	9
Cytosol, Nucleoplasm	Cytosol, Plasma membrane	3
Cytosol, Nucleoplasm	Plasma membrane	2
Cytosol, Nucleoplasm	Cytoskeleton	1
Cytosol, Nucleoplasm	Cytosol, Vesicles	1
Cytosol, Nucleoplasm	Mitochondria	3
Cytosol, Nucleoplasm	Endoplasmic reticulum	2
Cytosol	Nucleoli	1
Cytosol	Nuclear speckles	1
Cytosol	Nuclear speckles, Nucleoplasm	1
Cytosol	Nucleoplasm	8
Cytosol	Cytosol, Nucleoplasm	20
Cytosol	Cytosol	80
Cytosol	Cytosol, Plasma membrane	21
Cytosol	Plasma membrane	3
Cytosol	Cytoskeleton	3
Cytosol	Cytosol, Vesicles	1
Cytosol	Vesicles	8
Cytosol	Mitochondria	5
Cytosol	Endoplasmic reticulum	1
Cytosol	Golgi apparatus	1
Cytosol, Plasma membrane	Nucleoplasm	1
Cytosol, Plasma membrane	Cytosol, Nucleoplasm	1
Cytosol, Plasma membrane	Cytosol, Plasma membrane	1
Plasma membrane	Nucleoplasm	2
Plasma membrane	Cytosol, Nucleoplasm	1
Plasma membrane	Cytosol	1
Plasma membrane	Cytosol, Plasma membrane	2
Plasma membrane	Plasma membrane	5
Plasma membrane	Vesicles	1
Plasma membrane	Mitochondria	1
Cytoskeleton	Cytosol	1
Cytoskeleton	Cytosol, Plasma membrane	1
Cytoskeleton	Cytoskeleton	2
Cytosol, Vesicles	Cytosol, Plasma membrane	1
Cytosol, Vesicles	Cytosol, Vesicles	2
Cytosol, Vesicles	Vesicles	2
Vesicles	Nuclear speckles, Nucleoplasm	2
Vesicles	Nucleoplasm	5
Vesicles	Cytosol, Nucleoplasm	7
Vesicles	Cytosol	10
Vesicles	Cytosol, Plasma membrane	5
Vesicles	Plasma membrane	1
Vesicles	Cytoskeleton	1
Vesicles	Cytosol, Vesicles	4
Vesicles	Vesicles	15
Vesicles	Mitochondria	3
Vesicles	Endoplasmic reticulum	1
Vesicles	Golgi apparatus	3
Mitochondria	Nucleoplasm	2
Mitochondria	Cytosol, Nucleoplasm	2
Mitochondria	Cytosol	1
Mitochondria	Cytosol, Plasma membrane	1
Mitochondria	Cytosol, Vesicles	1
Mitochondria	Vesicles	1
Mitochondria	Mitochondria	58
Mitochondria	Endoplasmic reticulum	1
Endoplasmic reticulum	Nucleoplasm	1
Endoplasmic reticulum	Cytosol, Nucleoplasm	1
Endoplasmic reticulum	Cytosol	3
Endoplasmic reticulum	Mitochondria	1
Endoplasmic reticulum	Endoplasmic reticulum	24
Golgi apparatus	Endoplasmic reticulum	1
Golgi apparatus	Golgi apparatus	3

## Sheet: Fig. 3f
UMAP representation of intron-tagged proteins in vpCells, calculated based on CellProfiler features
protein	sgRNA	experiment	plate	well	localization	UMAP1	UMAP2
AARS1	AARS1_ENST00000261772_Intron9_Frame1_sgRNA01	HEK_proteome	plate4	I11	Cytosol	9.92577	8.5866
AARS1	AARS1_ENST00000261772_Intron9_Frame1_sgRNA01	HEK_proteome	plate4	K15	Cytosol	9.66206	9.13248
AARS1	AARS1_ENST00000261772_Intron9_Frame1_sgRNA01	HEK_proteome	plate5	M16	Cytosol	10.0256	8.37319
AARS1	AARS1_ENST00000261772_Intron9_Frame1_sgRNA01	HEK_proteome	plate1	L08	Cytosol	14.689	6.58719
AARS1	AARS1_ENST00000261772_Intron9_Frame1_sgRNA01	HEK_proteome	plate4	D05	Cytosol	9.67662	8.51276
AARS1	AARS1_ENST00000261772_Intron9_Frame1_sgRNA01	HEK_proteome	plate4	M11	Cytosol	9.9178	8.86698
AARS1	AARS1_ENST00000261772_Intron9_Frame1_sgRNA01	HEK_proteome	plate4	H22	Cytosol	9.2773	8.82017
AARS1	AARS1_ENST00000261772_Intron9_Frame1_sgRNA01	HEK_proteome	plate4	G12	Cytosol	9.97918	9.10584
AARS1	AARS1_ENST00000261772_Intron9_Frame1_sgRNA01	HEK_proteome	plate2	P10	Cytosol	9.81436	8.27454
AARS1	AARS1_ENST00000261772_Intron9_Frame1_sgRNA01	HEK_proteome	plate2	C01	Cytosol	10.3392	8.60572
AARS1	AARS1_ENST00000261772_Intron9_Frame1_sgRNA01	HEK_proteome	plate4	N03	Cytosol	10.0421	8.46427
AARS1	AARS1_ENST00000261772_Intron9_Frame1_sgRNA01	HEK_proteome	plate5	C17	Cytosol	8.53652	8.83475
AARS1	AARS1_ENST00000261772_Intron9_Frame1_sgRNA01	HEK_proteome	plate4	P03	Cytosol	10.2085	8.69466
AARS1	AARS1_ENST00000261772_Intron9_Frame1_sgRNA01	HEK_proteome	plate4	P20	Cytosol	9.65002	10.0004
ACADM	ACADM_ENST00000370834_Intron7_Frame0_sgRNA01	HEK_proteome	plate1	B03	Mitochondria	10.3699	5.57903
ACADM	ACADM_ENST00000370834_Intron7_Frame0_sgRNA01	HEK_proteome	plate5	F09	Mitochondria	10.7769	6.27674
ACADM	ACADM_ENST00000370834_Intron7_Frame0_sgRNA01	HEK_proteome	plate5	L11	Mitochondria	12.8045	5.73984
ACADM	ACADM_ENST00000370834_Intron7_Frame0_sgRNA01	HEK_proteome	plate1	G04	Mitochondria	11.6009	5.54157
ACADM	ACADM_ENST00000370834_Intron7_Frame0_sgRNA01	HEK_proteome	plate2	L20	Mitochondria	12.1882	6.04725
ACADM	ACADM_ENST00000370834_Intron7_Frame0_sgRNA01	HEK_proteome	plate4	J18	Mitochondria	16.9126	11.652
ACAT1	ACAT1_ENST00000265838_Intron5_Frame0_sgRNA01	HEK_proteome	plate4	I22	Vesicles	14.9611	10.5142
ACIN1	ACIN1_ENST00000262710_Intron4_Frame1_sgRNA01	HAP1_proteome	plate2	L20	Nuclear speckles Nucleoplasm	6.23063	-1.88794
ACIN1	ACIN1_ENST00000262710_Intron4_Frame1_sgRNA01	HAP1_proteome	plate3	J23	Nuclear speckles Nucleoplasm	8.83186	8.09758
ACLY	ACLY_ENST00000352035_Intron11_Frame1_sgRNA01	HEK_proteome	plate1	M22	Cytosol	9.52944	10.4812
ACLY	ACLY_ENST00000352035_Intron11_Frame1_sgRNA01	HEK_proteome	plate1	B07	Cytosol	9.06928	9.66568
ACLY	ACLY_ENST00000352035_Intron11_Frame1_sgRNA01	HEK_proteome	plate2	F21	Cytosol	9.21725	9.6296
ACLY	ACLY_ENST00000352035_Intron28_Frame1_sgRNA01	HAP1_proteome	plate2	H07	Cytosol	8.82473	-0.737325
ACO1	ACO1_ENST00000379923_Intron7_Frame1_sgRNA01	HEK_proteome	plate4	C10	Mitochondria	19.7775	10.9796
ACO2	ACO2_ENST00000216254_Intron7_Frame1_sgRNA01	HEK_proteome	plate4	C09	Mitochondria	10.64	5.78805
ACOT7	ACOT7_ENST00000377855_Intron2_Frame0_sgRNA02	HEK_proteome	plate4	B05	Cytosol	12.7083	5.50727
ACOT7	ACOT7_ENST00000377855_Intron2_Frame0_sgRNA02	HEK_proteome	plate1	P19	Cytosol	11.8854	3.90826
ACOT7	ACOT7_ENST00000377855_Intron2_Frame0_sgRNA02	HEK_proteome	plate2	I21	Cytosol	12.2867	3.49311
ACOX1	ACOX1_ENST00000293217_Intron1_Frame1_sgRNA01	HEK_proteome	plate2	C04	Vesicles	10.3369	5.77017
ACOX1	ACOX1_ENST00000293217_Intron1_Frame1_sgRNA01	HEK_proteome	plate4	B19	Vesicles	10.3182	5.44528
ACP1	ACP1_ENST00000272067_Intron1_Frame1_sgRNA03	HAP1_proteome	plate1	M13	Cytosol Nucleoplasm	11.6995	5.20134
ACP1	ACP1_ENST00000272067_Intron1_Frame1_sgRNA03	HAP1_proteome	plate6	P23	Cytosol Nucleoplasm	12.1299	5.05502
ACTN1	ACTN1_ENST00000394419_Intron20_Frame0_sgRNA01	HEK_proteome	plate1	E20	Cytosol Plasma membrane	10.5751	7.29499
ACTN1	ACTN1_ENST00000394419_Intron20_Frame0_sgRNA01	HEK_proteome	plate2	F21	Cytosol Plasma membrane	11.2589	8.02972
ACTN1	ACTN1_ENST00000394419_Intron20_Frame0_sgRNA01	HEK_proteome	plate1	B07	Cytosol Plasma membrane	10.9025	8.08123
ACTN1	ACTN1_ENST00000394419_Intron20_Frame0_sgRNA01	HEK_proteome	plate1	M22	Cytosol Plasma membrane	11.368	7.9342
ACTR1A	ACTR1A_ENST00000369905_Intron1_Frame0_sgRNA01	HEK_proteome	plate1	B10	Cytosol	12.4821	6.88258
ACTR1A	ACTR1A_ENST00000369905_Intron1_Frame0_sgRNA01	HEK_proteome	plate1	M11	Cytosol	12.1975	6.90074
ACTR1A	ACTR1A_ENST00000369905_Intron1_Frame0_sgRNA01	HEK_proteome	plate2	O19	Cytosol	12.1828	7.07305
ACTR2	ACTR2_ENST00000377982_Intron5_Frame1_sgRNA03	HAP1_proteome	plate4	N17	Vesicles	20.5406	12.2972
ACVR1B	ACVR1B_ENST00000541224_Intron4_Frame1_sgRNA01	HAP1_cancer	plate4	L07	Cytosol	11.6438	6.29985
ACVR1B	ACVR1B_ENST00000541224_Intron4_Frame1_sgRNA01	HAP1_cancer	plate4	F03	Cytosol	12.45	6.4435
ADD1	ADD1_ENST00000264758_Intron14_Frame1_sgRNA01	HAP1_proteome	plate3	K11	Plasma membrane	9.70127	7.54286
ADD1	ADD1_ENST00000264758_Intron14_Frame1_sgRNA01	HAP1_proteome	plate3	L07	Plasma membrane	9.45085	7.84116
ADD1	ADD1_ENST00000264758_Intron14_Frame1_sgRNA01	HAP1_proteome	plate3	E07	Plasma membrane	9.48206	8.22599
ADD1	ADD1_ENST00000264758_Intron14_Frame1_sgRNA01	HAP1_proteome	plate1	H06	Plasma membrane	9.42898	8.4394
ADD1	ADD1_ENST00000264758_Intron14_Frame1_sgRNA01	HAP1_proteome	plate6	B08	Plasma membrane	9.78467	7.62762
ADPRHL2	ADPRHL2_ENST00000373178_Intron1_Frame1_sgRNA02	HEK_proteome	plate2	D05	Cytosol	11.2105	6.41095
ADRM1	ADRM1_ENST00000491935_Intron5_Frame1_sgRNA01	HAP1_proteome	plate6	K10	Cytosol Nucleoplasm	7.51384	6.57801
ADRM1	ADRM1_ENST00000491935_Intron5_Frame1_sgRNA01	HAP1_proteome	plate4	H05	Cytosol Nucleoplasm	7.94771	6.62646
ADRM1	ADRM1_ENST00000491935_Intron5_Frame1_sgRNA01	HAP1_proteome	plate4	M14	Cytosol Nucleoplasm	7.69743	7.04697
ADRM1	ADRM1_ENST00000491935_Intron5_Frame1_sgRNA01	HEK_proteome	plate2	F16	Cytosol Nucleoplasm	8.86226	5.84785
AGFG1	AGFG1_ENST00000409979_Intron11_Frame1_sgRNA01	HEK_proteome	plate2	M24	Vesicles	13.2882	4.85401
AK1	AK1_ENST00000223836_Intron1_Frame1_sgRNA02	HEK_proteome	plate4	N09	Cytosol Nucleoplasm	12.7459	3.76096
AKT1	AKT1_ENST00000554581_Intron12_Frame1_sgRNA01	HAP1_cancer	plate5	J02	Cytosol Nucleoplasm	16.2473	9.74674
AKT1	AKT1_ENST00000554581_Intron12_Frame1_sgRNA01	HAP1_cancer	plate4	N07	Cytosol Nucleoplasm	16.556	10.2985
AKT1	AKT1_ENST00000554581_Intron1_Frame1_sgRNA02	HAP1_cancer	plate5	M08	Cytosol Nucleoplasm	16.1202	9.06654
AKT1	AKT1_ENST00000554581_Intron1_Frame1_sgRNA02	HAP1_cancer	plate4	P02	Cytosol Nucleoplasm	12.9878	4.03619
AKT1	AKT1_ENST00000554581_Intron1_Frame1_sgRNA02	HAP1_cancer	plate4	K12	Cytosol Nucleoplasm	16.5637	10.1043
ALDH18A1	ALDH18A1_ENST00000371224_Intron11_Frame1_sgRNA01	HAP1_proteome	plate4	I13	Mitochondria	6.4493	5.12873
ALDH18A1	ALDH18A1_ENST00000371224_Intron11_Frame1_sgRNA01	HAP1_proteome	plate4	I11	Mitochondria	6.17393	5.12624
ALDH18A1	ALDH18A1_ENST00000371224_Intron11_Frame1_sgRNA01	HAP1_proteome	plate5	I17	Mitochondria	6.21201	4.96216
ALDH18A1	ALDH18A1_ENST00000371224_Intron11_Frame1_sgRNA01	HAP1_proteome	plate2	F12	Mitochondria	6.2172	5.03232
ALDH18A1	ALDH18A1_ENST00000371224_Intron11_Frame1_sgRNA01	HAP1_proteome	plate5	J16	Mitochondria	6.25868	5.12843
ALDOA	ALDOA_ENST00000642816_Intron4_Frame0_sgRNA01	HEK_proteome	plate4	K16	Cytosol	11.9369	6.14932
ALYREF	ALYREF_ENST00000505490_Intron2_Frame0_sgRNA01	HEK_proteome	plate4	C10	Nuclear speckles Nucleoplasm	6.22683	-1.74775
ANKRD17	ANKRD17_ENST00000358602_Intron32_Frame0_sgRNA01	HEK_proteome	plate4	J11	Cytosol	11.2336	7.57323
ANKRD54	ANKRD54_ENST00000215941_Intron2_Frame1_sgRNA01	HEK_proteome	plate5	F16	Cytoskeleton	10.9876	6.44372
ANP32A	ANP32A_ENST00000465139_Intron4_Frame1_sgRNA02	HEK_proteome	plate4	M21	Nucleoplasm	6.28546	-1.6736
ANP32A	ANP32A_ENST00000465139_Intron4_Frame1_sgRNA02	HEK_proteome	plate4	M06	Nucleoplasm	6.36719	-1.87932
ANP32A	ANP32A_ENST00000465139_Intron4_Frame1_sgRNA02	HEK_proteome	plate5	D09	Nucleoplasm	6.39168	-1.26438
ANP32A	ANP32A_ENST00000465139_Intron4_Frame1_sgRNA02	HEK_proteome	plate5	H04	Nucleoplasm	6.23428	-1.43016
ANP32A	ANP32A_ENST00000465139_Intron4_Frame1_sgRNA02	HEK_proteome	plate2	F05	Nucleoplasm	6.30054	-1.43094
ANP32A	ANP32A_ENST00000465139_Intron4_Frame1_sgRNA02	HEK_proteome	plate5	H22	Nucleoplasm	7.90779	0.933775
ANP32A	ANP32A_ENST00000465139_Intron4_Frame1_sgRNA02	HEK_proteome	plate5	H17	Nucleoplasm	6.20113	-1.67702
ANP32A	ANP32A_ENST00000465139_Intron4_Frame1_sgRNA02	HEK_proteome	plate2	L01	Nucleoplasm	21.3409	11.1353
ANP32A	ANP32A_ENST00000465139_Intron4_Frame1_sgRNA02	HEK_proteome	plate5	F20	Nucleoplasm	6.29723	-1.48838
ANP32A	ANP32A_ENST00000465139_Intron4_Frame1_sgRNA02	HEK_proteome	plate1	G06	Nucleoplasm	6.41588	-1.47291
ANP32A	ANP32A_ENST00000465139_Intron4_Frame1_sgRNA02	HEK_proteome	plate1	D20	Nucleoplasm	5.81915	-2.0957
ANP32A	ANP32A_ENST00000465139_Intron4_Frame1_sgRNA02	HEK_proteome	plate4	E17	Nucleoplasm	6.32949	-1.67606
ANP32A	ANP32A_ENST00000465139_Intron4_Frame1_sgRNA02	HEK_proteome	plate1	F02	Nucleoplasm	6.36527	-1.34021
ANP32A	ANP32A_ENST00000465139_Intron4_Frame1_sgRNA02	HEK_proteome	plate4	G16	Nucleoplasm	6.19272	-2.20753
ANP32A	ANP32A_ENST00000465139_Intron4_Frame1_sgRNA02	HEK_proteome	plate4	F08	Nucleoplasm	6.42529	-1.41935
ANP32A	ANP32A_ENST00000465139_Intron4_Frame1_sgRNA02	HEK_proteome	plate4	E08	Nucleoplasm	6.33833	-1.67402
ANP32A	ANP32A_ENST00000465139_Intron4_Frame1_sgRNA02	HEK_proteome	plate5	L21	Nucleoplasm	6.20638	-1.63655
ANP32A	ANP32A_ENST00000465139_Intron4_Frame1_sgRNA02	HEK_proteome	plate1	C02	Nucleoplasm	6.34896	-2.82218
ANP32A	ANP32A_ENST00000465139_Intron4_Frame1_sgRNA02	HEK_proteome	plate2	I12	Nucleoplasm	6.24987	-1.80817
ANP32A	ANP32A_ENST00000465139_Intron4_Frame1_sgRNA02	HEK_proteome	plate1	M17	Nucleoplasm	6.41593	-1.8041
ANP32A	ANP32A_ENST00000465139_Intron4_Frame1_sgRNA02	HEK_proteome	plate2	P17	Nucleoplasm	6.19143	-1.49489
ANP32A	ANP32A_ENST00000465139_Intron4_Frame1_sgRNA02	HEK_proteome	plate1	F08	Nucleoplasm	12.8701	4.52743
ANP32A	ANP32A_ENST00000465139_Intron4_Frame1_sgRNA02	HEK_proteome	plate2	E19	Nucleoplasm	6.24678	-1.51529
ANP32A	ANP32A_ENST00000465139_Intron4_Frame1_sgRNA02	HEK_proteome	plate5	A23	Nucleoplasm	6.23521	-1.54617
ANP32A	ANP32A_ENST00000465139_Intron4_Frame1_sgRNA02	HEK_proteome	plate5	O06	Nucleoplasm	6.29205	-1.54486
ANP32A	ANP32A_ENST00000465139_Intron4_Frame1_sgRNA02	HEK_proteome	plate2	C12	Nucleoplasm	6.54117	-1.6516
ANP32A	ANP32A_ENST00000465139_Intron4_Frame1_sgRNA02	HEK_proteome	plate5	B05	Nucleoplasm	6.28984	-1.65002
ANP32A	ANP32A_ENST00000465139_Intron4_Frame1_sgRNA02	HEK_proteome	plate2	B15	Nucleoplasm	6.15949	-1.71079
ANP32A	ANP32A_ENST00000465139_Intron6_Frame1_sgRNA01	HEK_proteome	plate2	H22	Nucleoplasm	6.469	-1.44782
ANP32E	ANP32E_ENST00000583931_Intron6_Frame1_sgRNA01	HAP1_proteome	plate6	P15	Nucleoplasm	6.23986	-1.97133
ANP32E	ANP32E_ENST00000583931_Intron6_Frame1_sgRNA01	HAP1_proteome	plate1	H04	Nucleoplasm	6.40029	-1.91563
ANXA2	ANXA2_ENST00000332680_Intron4_Frame0_sgRNA01	HEK_proteome	plate2	B05	Cytosol	8.01955	9.36679
ANXA6	ANXA6_ENST00000354546_Intron15_Frame1_sgRNA01	HAP1_proteome	plate4	L18	Cytosol	9.27121	8.24863
ANXA6	ANXA6_ENST00000354546_Intron15_Frame1_sgRNA01	HAP1_proteome	plate6	P12	Cytosol	10.7186	9.0478
ANXA6	ANXA6_ENST00000354546_Intron17_Frame0_sgRNA01	HEK_proteome	plate4	G01	Cytosol	11.72	6.12037
ANXA6	ANXA6_ENST00000354546_Intron17_Frame0_sgRNA01	HEK_proteome	plate5	F01	Cytosol	11.0803	7.32007
AP1G1	AP1G1_ENST00000393512_Intron2_Frame0_sgRNA01	HEK_proteome	plate2	C09	Cytosol	9.87444	9.61578
AP1G1	AP1G1_ENST00000393512_Intron2_Frame0_sgRNA01	HEK_proteome	plate1	K11	Cytosol	9.82929	8.28062
AP1M1	AP1M1_ENST00000444449_Intron7_Frame1_sgRNA02	HEK_proteome	plate4	I16	Vesicles	11.3443	6.90678
AP1M1	AP1M1_ENST00000444449_Intron7_Frame1_sgRNA02	HEK_proteome	plate5	C21	Vesicles	10.1206	6.58587
AP1M1	AP1M1_ENST00000444449_Intron7_Frame1_sgRNA02	HEK_proteome	plate4	H10	Vesicles	10.5033	6.49127
AP1M1	AP1M1_ENST00000444449_Intron7_Frame1_sgRNA02	HEK_proteome	plate2	A11	Vesicles	11.7599	6.29386
AP1M1	AP1M1_ENST00000444449_Intron7_Frame1_sgRNA02	HEK_proteome	plate5	O19	Vesicles	10.547	6.97939
AP1M1	AP1M1_ENST00000444449_Intron7_Frame1_sgRNA02	HEK_proteome	plate5	P08	Vesicles	11.8079	6.13384
AP1M1	AP1M1_ENST00000444449_Intron7_Frame1_sgRNA02	HEK_proteome	plate5	P22	Vesicles	11.6896	6.27245
AP1M1	AP1M1_ENST00000444449_Intron7_Frame1_sgRNA02	HEK_proteome	plate5	K21	Vesicles	10.0436	7.20723
AP1M1	AP1M1_ENST00000444449_Intron7_Frame1_sgRNA02	HEK_proteome	plate5	M09	Vesicles	10.6068	6.59242
AP1M1	AP1M1_ENST00000444449_Intron7_Frame1_sgRNA02	HEK_proteome	plate5	M22	Vesicles	10.1389	6.73614
AP1M1	AP1M1_ENST00000444449_Intron7_Frame1_sgRNA02	HEK_proteome	plate4	K24	Vesicles	11.4616	6.04709
AP1M1	AP1M1_ENST00000444449_Intron7_Frame1_sgRNA02	HEK_proteome	plate2	C21	Vesicles	10.8278	6.6279
AP1M1	AP1M1_ENST00000444449_Intron7_Frame1_sgRNA02	HEK_proteome	plate1	K23	Vesicles	12.3747	5.92425
AP1M1	AP1M1_ENST00000444449_Intron7_Frame1_sgRNA02	HEK_proteome	plate4	H16	Vesicles	11.4315	6.87584
AP1M1	AP1M1_ENST00000444449_Intron7_Frame1_sgRNA02	HEK_proteome	plate4	M07	Vesicles	10.8323	7.62774
AP1M1	AP1M1_ENST00000444449_Intron7_Frame1_sgRNA02	HEK_proteome	plate5	H08	Vesicles	12.8869	6.53715
AP1M1	AP1M1_ENST00000444449_Intron7_Frame1_sgRNA02	HEK_proteome	plate5	H16	Vesicles	12.6952	5.83842
AP1M1	AP1M1_ENST00000444449_Intron7_Frame1_sgRNA02	HEK_proteome	plate2	F23	Vesicles	12.7473	5.79081
AP1M1	AP1M1_ENST00000444449_Intron7_Frame1_sgRNA02	HEK_proteome	plate4	F11	Vesicles	12.2489	6.19029
AP1M1	AP1M1_ENST00000444449_Intron7_Frame1_sgRNA02	HEK_proteome	plate4	N08	Vesicles	12.483	5.9348
AP1M1	AP1M1_ENST00000444449_Intron7_Frame1_sgRNA02	HEK_proteome	plate2	J04	Vesicles	13.7021	6.34391
AP1M1	AP1M1_ENST00000444449_Intron7_Frame1_sgRNA02	HEK_proteome	plate4	A15	Vesicles	11.0698	6.30385
AP1M1	AP1M1_ENST00000444449_Intron7_Frame1_sgRNA02	HEK_proteome	plate5	F17	Vesicles	10.5166	6.897
AP1M1	AP1M1_ENST00000444449_Intron7_Frame1_sgRNA02	HEK_proteome	plate4	B01	Vesicles	10.5051	6.61185
AP1M1	AP1M1_ENST00000444449_Intron7_Frame1_sgRNA02	HEK_proteome	plate5	H14	Vesicles	11.1031	6.24499
AP1M1	AP1M1_ENST00000444449_Intron7_Frame1_sgRNA02	HEK_proteome	plate5	H15	Vesicles	10.9684	6.37627
AP2A1	AP2A1_ENST00000359032_Intron6_Frame0_sgRNA01	HEK_proteome	plate5	D03	Vesicles	15.5397	7.4955
AP3D1	AP3D1_ENST00000643116_Intron19_Frame1_sgRNA01	HEK_proteome	plate1	J07	Vesicles	13.7517	5.0522
AP3D1	AP3D1_ENST00000643116_Intron1_Frame0_sgRNA01	HEK_proteome	plate1	L01	Vesicles	11.6882	6.57473
AP3D1	AP3D1_ENST00000643116_Intron20_Frame0_sgRNA01	HEK_proteome	plate2	G23	Vesicles	11.0009	7.53543
API5	API5_ENST00000531273_Intron4_Frame1_sgRNA02	HEK_proteome	plate2	G19	Nuclear speckles	7.9822	-1.99649
API5	API5_ENST00000531273_Intron4_Frame1_sgRNA02	HEK_proteome	plate5	B07	Nuclear speckles	7.87228	-1.81938
APOB	APOB_Intron14_1	HAP1_cancer	plate4	G12	Cytosol Vesicles	15.7884	8.61916
APP	APP_ENST00000346798_Intron17_Frame0_sgRNA01	HEK_proteome	plate4	B13	Vesicles	11.8586	5.22338
APP	APP_ENST00000346798_Intron4_Frame0_sgRNA01	HEK_proteome	plate1	H14	Vesicles	10.4757	6.48509
APP	APP_ENST00000346798_Intron8_Frame1_sgRNA01	HAP1_proteome	plate4	D16	Vesicles	6.88971	5.10096
APP	APP_ENST00000346798_Intron8_Frame1_sgRNA01	HAP1_proteome	plate1	E18	Vesicles	7.56639	5.34916
APP	APP_ENST00000346798_Intron8_Frame1_sgRNA01	HAP1_proteome	plate1	K15	Vesicles	7.19639	5.18078
APP	APP_ENST00000346798_Intron8_Frame1_sgRNA01	HAP1_proteome	plate1	P08	Vesicles	7.0145	5.05232
APP	APP_ENST00000346798_Intron8_Frame1_sgRNA01	HAP1_proteome	plate1	F24	Vesicles	7.34329	5.18091
APP	APP_ENST00000346798_Intron8_Frame1_sgRNA01	HAP1_proteome	plate1	O16	Vesicles	7.26747	5.16303
APP	APP_ENST00000346798_Intron8_Frame1_sgRNA01	HAP1_proteome	plate5	L23	Vesicles	7.77962	5.36508
APP	APP_ENST00000346798_Intron8_Frame1_sgRNA01	HAP1_proteome	plate6	G22	Vesicles	6.88937	5.00974
APP	APP_ENST00000346798_Intron8_Frame1_sgRNA01	HAP1_proteome	plate4	N08	Vesicles	7.28384	5.16139
APP	APP_ENST00000346798_Intron8_Frame1_sgRNA01	HAP1_proteome	plate5	P10	Vesicles	7.906	5.44956
APP	APP_ENST00000346798_Intron8_Frame1_sgRNA01	HAP1_proteome	plate2	C17	Vesicles	7.18439	5.14075
APP	APP_ENST00000346798_Intron8_Frame1_sgRNA01	HAP1_proteome	plate6	G03	Vesicles	7.56078	5.34736
APP	APP_ENST00000346798_Intron8_Frame1_sgRNA01	HAP1_proteome	plate1	J02	Vesicles	6.85187	5.00863
APP	APP_ENST00000346798_Intron8_Frame1_sgRNA01	HAP1_proteome	plate2	O22	Vesicles	6.91478	5.05722
APP	APP_ENST00000346798_Intron8_Frame1_sgRNA01	HAP1_proteome	plate6	J04	Vesicles	7.48963	5.14438
APP	APP_ENST00000346798_Intron8_Frame1_sgRNA01	HAP1_proteome	plate6	N03	Vesicles	6.98656	5.08351
APP	APP_ENST00000346798_Intron8_Frame1_sgRNA01	HAP1_proteome	plate4	D08	Vesicles	7.4688	5.22788
APP	APP_ENST00000346798_Intron8_Frame1_sgRNA01	HAP1_proteome	plate1	C21	Vesicles	6.51106	4.90643
APP	APP_ENST00000346798_Intron8_Frame1_sgRNA01	HAP1_proteome	plate2	M17	Vesicles	7.47273	5.28837
APP	APP_ENST00000346798_Intron8_Frame1_sgRNA01	HAP1_proteome	plate1	K14	Vesicles	7.17349	5.21105
ARAF	ARAF_Intron7_1	HAP1_cancer	plate5	N10	Cytosol	9.38827	7.5581
ARCN1	ARCN1_ENST00000264028_Intron7_Frame1_sgRNA02	HEK_proteome	plate4	O07	Golgi apparatus	12.4993	6.35036
ARCN1	ARCN1_ENST00000264028_Intron7_Frame1_sgRNA02	HEK_proteome	plate4	L05	Golgi apparatus	11.7283	5.33377
ARCN1	ARCN1_ENST00000264028_Intron7_Frame1_sgRNA02	HEK_proteome	plate4	B23	Golgi apparatus	12.277	6.49529
ARCN1	ARCN1_ENST00000264028_Intron7_Frame1_sgRNA02	HEK_proteome	plate1	J15	Golgi apparatus	11.5478	5.95278
ARCN1	ARCN1_ENST00000264028_Intron7_Frame1_sgRNA02	HEK_proteome	plate2	L08	Golgi apparatus	14.3996	7.45157
ARFGAP2	ARFGAP2_ENST00000524782_Intron6_Frame1_sgRNA02	HAP1_proteome	plate6	O11	Golgi apparatus	8.79685	7.00234
ARHGDIA	ARHGDIA_ENST00000584461_Intron2_Frame1_sgRNA01	HEK_proteome	plate2	G09	Cytosol	8.72204	9.56788
ARHGDIA	ARHGDIA_ENST00000584461_Intron3_Frame1_sgRNA01	HAP1_proteome	plate4	K10	Cytosol	7.21559	10.2546
ARHGDIA	ARHGDIA_ENST00000584461_Intron3_Frame1_sgRNA01	HAP1_proteome	plate3	O06	Cytosol	7.29046	10.5686
ARHGDIA	ARHGDIA_ENST00000584461_Intron3_Frame1_sgRNA01	HAP1_proteome	plate6	N19	Cytosol	7.26187	10.8588
ARHGDIA	ARHGDIA_ENST00000584461_Intron3_Frame1_sgRNA01	HAP1_proteome	plate1	B17	Cytosol	6.75926	10.7815
ARHGDIA	ARHGDIA_ENST00000584461_Intron3_Frame1_sgRNA01	HAP1_proteome	plate1	L10	Cytosol	7.3221	10.3694
ARHGDIA	ARHGDIA_ENST00000584461_Intron3_Frame1_sgRNA01	HAP1_proteome	plate4	K07	Cytosol	7.40943	10.64
ARHGDIA	ARHGDIA_ENST00000584461_Intron3_Frame1_sgRNA01	HAP1_proteome	plate3	M24	Cytosol	6.88169	10.3224
ARHGDIA	ARHGDIA_ENST00000584461_Intron3_Frame1_sgRNA01	HAP1_proteome	plate2	F23	Cytosol	7.04922	10.1678
ARHGDIA	ARHGDIA_ENST00000584461_Intron3_Frame1_sgRNA01	HAP1_proteome	plate2	I13	Cytosol	7.03696	9.81337
ARHGDIA	ARHGDIA_ENST00000584461_Intron3_Frame1_sgRNA01	HAP1_proteome	plate6	G23	Cytosol	7.07062	10.2054
ARHGDIA	ARHGDIA_ENST00000584461_Intron3_Frame1_sgRNA01	HAP1_proteome	plate6	F04	Cytosol	7.45706	10.8112
ARHGDIA	ARHGDIA_ENST00000584461_Intron3_Frame1_sgRNA01	HAP1_proteome	plate5	G14	Cytosol	7.35249	10.4361
ARHGEF7	ARHGEF7_ENST00000646102_Intron12_Frame0_sgRNA01	HAP1_proteome	plate4	E16	Cytosol	11.8275	6.71979
ARID1A	ARID1A_ENST00000324856_Intron12_Frame1_sgRNA01	HAP1_cancer	plate2	N19	Nuclear speckles Nucleoplasm	6.42455	-3.09707
ARID1A	ARID1A_ENST00000324856_Intron14_Frame1_sgRNA01	HAP1_cancer	plate5	H24	Nuclear speckles Nucleoplasm	8.35209	-1.16676
ARID1A	ARID1A_ENST00000324856_Intron14_Frame1_sgRNA01	HAP1_cancer	plate4	I22	Nuclear speckles Nucleoplasm	8.82015	-1.48306
ARID1A	ARID1A_ENST00000324856_Intron14_Frame1_sgRNA01	HAP1_cancer	plate4	B08	Nuclear speckles Nucleoplasm	8.77695	-1.39506
ARID1A	ARID1A_ENST00000324856_Intron14_Frame1_sgRNA01	HAP1_cancer	plate4	P21	Nuclear speckles Nucleoplasm	8.90683	-1.46439
ARID1A	ARID1A_ENST00000324856_Intron5_Frame1_sgRNA01	HAP1_cancer	plate5	K23	Nuclear speckles Nucleoplasm	9.24109	-1.45695
ARID1A	ARID1A_ENST00000324856_Intron5_Frame1_sgRNA01	HAP1_cancer	plate2	F02	Nuclear speckles Nucleoplasm	8.43256	-1.49303
ARID1A	ARID1A_ENST00000324856_Intron6_Frame1_sgRNA01	HAP1_cancer	plate3	J21	Nuclear speckles Nucleoplasm	7.16586	-2.71121
ARID1A	ARID1A_ENST00000324856_Intron6_Frame1_sgRNA01	HAP1_cancer	plate5	N05	Nuclear speckles Nucleoplasm	8.9527	-1.46408
ARID1A	ARID1A_ENST00000324856_Intron7_Frame1_sgRNA01	HEK_proteome	plate5	M19	Nuclear speckles Nucleoplasm	12.3986	7.20228
ARID1A	ARID1A_Intron10_1	HAP1_cancer	plate5	G17	Nuclear speckles Nucleoplasm	8.47016	-0.471857
ARID1A	ARID1A_Intron10_1	HAP1_cancer	plate3	O04	Nuclear speckles Nucleoplasm	10.0714	-1.15479
ARID1A	ARID1A_Intron1_1	HAP1_cancer	plate1	I22	Nuclear speckles Nucleoplasm	10.8294	-1.24134
ARID1A	ARID1A_Intron3_1	HAP1_cancer	plate5	P12	Nuclear speckles Nucleoplasm	8.99169	-0.12872
ARID1A	ARID1A_Intron3_1	HAP1_cancer	plate5	E08	Nuclear speckles Nucleoplasm	9.0654	-0.104947
ARID1A	ARID1A_Intron4_1	HAP1_cancer	plate2	H18	Nuclear speckles Nucleoplasm	10.2132	-0.706157
ARID2	ARID2_ENST00000334344_Intron4_Frame1_sgRNA01	HAP1_cancer	plate2	I23	Nuclear speckles Nucleoplasm	9.70524	-1.44147
ARID2	ARID2_Intron15_1	HAP1_cancer	plate3	L07	Nuclear speckles Nucleoplasm	12.5107	3.31463
ARID2	ARID2_Intron15_1	HAP1_cancer	plate3	H15	Nuclear speckles Nucleoplasm	12.3495	1.50729
ARID5B	ARID5B_Intron1_1	HAP1_cancer	plate4	M23	Vesicles	15.7981	10.1914
ARIH1	ARIH1_ENST00000379887_Intron9_Frame0_sgRNA01	HEK_proteome	plate5	B07	Cytosol Plasma membrane	12.8317	5.79004
ARIH1	ARIH1_ENST00000379887_Intron9_Frame0_sgRNA01	HEK_proteome	plate2	G19	Cytosol Plasma membrane	13.572	4.94422
ARL6IP1	ARL6IP1_ENST00000304414_Intron1_Frame0_sgRNA02	HEK_proteome	plate2	P16	Endoplasmic reticulum	7.51325	9.95167
ARL6IP1	ARL6IP1_ENST00000304414_Intron1_Frame0_sgRNA02	HEK_proteome	plate4	E10	Endoplasmic reticulum	7.24042	9.52717
ARMC7	ARMC7_ENST00000245543_Intron1_Frame1_sgRNA02	HEK_proteome	plate2	L16	Cytosol	12.2296	4.0871
ARMC7	ARMC7_ENST00000245543_Intron1_Frame1_sgRNA02	HEK_proteome	plate2	F08	Cytosol	12.5703	3.93482
ARPC4	ARPC4_ENST00000433034_Intron3_Frame0_sgRNA01	HAP1_proteome	plate1	P19	Cytosol Vesicles	9.9129	9.16917
ARPC4	ARPC4_ENST00000433034_Intron3_Frame0_sgRNA01	HAP1_proteome	plate2	F13	Cytosol Vesicles	9.8526	8.82289
ARPC4	ARPC4_ENST00000433034_Intron3_Frame0_sgRNA01	HAP1_proteome	plate4	M20	Cytosol Vesicles	9.50617	9.16321
ARPC5L	ARPC5L_ENST00000353214_Intron4_Frame0_sgRNA02	HAP1_proteome	plate4	G04	Cytosol Vesicles	9.9895	6.18912
ARPC5L	ARPC5L_ENST00000353214_Intron4_Frame0_sgRNA02	HAP1_proteome	plate4	B05	Cytosol Vesicles	9.80649	6.47033
ARPP19	ARPP19_ENST00000564163_Intron2_Frame0_sgRNA01	HEK_proteome	plate5	F21	Cytosol	12.0634	5.77046
ARPP19	ARPP19_ENST00000564163_Intron2_Frame0_sgRNA01	HEK_proteome	plate1	K10	Cytosol	13.3401	9.03676
ARPP19	ARPP19_ENST00000564163_Intron2_Frame0_sgRNA01	HEK_proteome	plate5	J21	Cytosol	12.1632	7.29862
ARPP19	ARPP19_ENST00000564163_Intron2_Frame0_sgRNA01	HEK_proteome	plate2	A07	Cytosol	10.5256	4.90186
ARPP19	ARPP19_ENST00000564163_Intron2_Frame0_sgRNA01	HEK_proteome	plate4	O15	Cytosol	12.5739	6.6956
ASXL1	ASXL1_ENST00000375687_Intron10_Frame1_sgRNA01	HAP1_cancer	plate4	P19	Nuclear speckles Nucleoplasm	7.3852	-2.73815
ASXL2	ASXL2_Intron4_1	HAP1_cancer	plate4	E08	Nuclear speckles Nucleoplasm	10.835	1.04619
ATAD2	ATAD2_ENST00000287394_Intron1_Frame0_sgRNA01	HEK_proteome	plate1	P18	Nuclear speckles Nucleoplasm	12.3436	0.362187
ATAD2	ATAD2_ENST00000287394_Intron1_Frame0_sgRNA01	HEK_proteome	plate1	J02	Nuclear speckles Nucleoplasm	12.4589	0.800543
ATAD3B	ATAD3B_ENST00000673477_Intron10_Frame0_sgRNA01	HEK_proteome	plate1	P21	Mitochondria	10.6459	8.29218
ATAD5	ATAD5_ENST00000321990_Intron1_Frame0_sgRNA01	HAP1_proteome	plate4	E07	Nuclear speckles Nucleoplasm	10.7769	0.226678
ATF7IP	ATF7IP_ENST00000544627_Intron11_Frame1_sgRNA01	HAP1_cancer	plate4	H22	Nuclear speckles Nucleoplasm	9.67164	-0.472232
ATF7IP	ATF7IP_ENST00000544627_Intron3_Frame1_sgRNA01	HAP1_cancer	plate5	L17	Nuclear speckles Nucleoplasm	8.96507	-1.99347
ATF7IP	ATF7IP_ENST00000544627_Intron3_Frame1_sgRNA01	HAP1_cancer	plate5	G03	Nuclear speckles Nucleoplasm	8.49921	-2.19332
ATF7IP	ATF7IP_ENST00000544627_Intron9_Frame1_sgRNA01	HAP1_cancer	plate4	B13	Nuclear speckles Nucleoplasm	9.92781	-0.489766
ATF7IP	ATF7IP_ENST00000544627_Intron9_Frame1_sgRNA01	HAP1_cancer	plate1	P07	Nuclear speckles Nucleoplasm	8.80748	-2.00551
ATF7IP	ATF7IP_Intron4_1	HAP1_cancer	plate1	J14	Nuclear speckles Nucleoplasm	10.0435	-1.23913
ATIC	ATIC_ENST00000236959_Intron3_Frame1_sgRNA01	HEK_proteome	plate1	D13	Cytosol	9.62803	8.02023
ATL2	ATL2_ENST00000378954_Intron10_Frame0_sgRNA01	HAP1_proteome	plate2	H07	Endoplasmic reticulum	11.4814	6.36661
ATL3	ATL3_ENST00000398868_Intron9_Frame0_sgRNA01	HAP1_proteome	plate6	N11	Endoplasmic reticulum	12.0465	5.76762
ATL3	ATL3_ENST00000398868_Intron9_Frame0_sgRNA01	HAP1_proteome	plate3	C01	Endoplasmic reticulum	12.5956	5.54988
ATL3	ATL3_ENST00000398868_Intron9_Frame0_sgRNA01	HAP1_proteome	plate5	M04	Endoplasmic reticulum	13.0375	5.42894
ATL3	ATL3_ENST00000398868_Intron9_Frame0_sgRNA01	HAP1_proteome	plate4	B03	Endoplasmic reticulum	12.3459	5.8129
ATL3	ATL3_ENST00000398868_Intron9_Frame0_sgRNA01	HAP1_proteome	plate2	K09	Endoplasmic reticulum	11.4419	5.78435
ATL3	ATL3_ENST00000398868_Intron9_Frame0_sgRNA01	HAP1_proteome	plate2	G08	Endoplasmic reticulum	12.7067	5.42206
ATL3	ATL3_ENST00000398868_Intron9_Frame0_sgRNA01	HAP1_proteome	plate2	F04	Endoplasmic reticulum	12.6925	5.44566
ATL3	ATL3_ENST00000398868_Intron9_Frame0_sgRNA01	HAP1_proteome	plate1	J15	Endoplasmic reticulum	12.0209	5.84154
ATL3	ATL3_ENST00000398868_Intron9_Frame0_sgRNA01	HAP1_proteome	plate2	B13	Endoplasmic reticulum	12.1334	5.58229
ATL3	ATL3_ENST00000398868_Intron9_Frame0_sgRNA01	HAP1_proteome	plate2	J15	Endoplasmic reticulum	12.1873	6.13748
ATL3	ATL3_ENST00000398868_Intron9_Frame0_sgRNA01	HAP1_proteome	plate4	I04	Endoplasmic reticulum	12.2816	5.6469
ATP11B	ATP11B_ENST00000323116_Intron11_Frame0_sgRNA01	HEK_proteome	plate4	H13	Cytosol Vesicles	13.7049	3.94024
ATP5F1A	ATP5F1A_ENST00000398752_Intron10_Frame1_sgRNA02	HEK_proteome	plate5	M13	Mitochondria	5.29477	5.02855
ATP5F1A	ATP5F1A_ENST00000398752_Intron10_Frame1_sgRNA02	HEK_proteome	plate1	F18	Mitochondria	5.10931	5.02901
ATP5F1A	ATP5F1A_ENST00000398752_Intron10_Frame1_sgRNA02	HEK_proteome	plate2	B23	Mitochondria	4.66014	5.08427
ATP5F1A	ATP5F1A_ENST00000398752_Intron10_Frame1_sgRNA02	HEK_proteome	plate1	P07	Mitochondria	5.10891	5.1031
ATP5F1A	ATP5F1A_ENST00000398752_Intron10_Frame1_sgRNA02	HEK_proteome	plate4	E11	Mitochondria	5.17196	5.19511
ATP5F1A	ATP5F1A_ENST00000398752_Intron10_Frame1_sgRNA02	HEK_proteome	plate4	O06	Mitochondria	5.05578	5.04744
ATP5F1A	ATP5F1A_ENST00000398752_Intron10_Frame1_sgRNA02	HEK_proteome	plate5	L17	Mitochondria	5.14518	5.12012
ATP5IF1	ATP5IF1_ENST00000335514_Intron1_Frame0_sgRNA01	HEK_proteome	plate1	N22	Mitochondria	17.47	10.0011
ATP5IF1	ATP5IF1_ENST00000335514_Intron1_Frame0_sgRNA01	HEK_proteome	plate4	C20	Mitochondria	8.6555	6.43726
ATP5ME	ATP5ME_ENST00000304312_Intron1_Frame0_sgRNA01	HAP1_proteome	plate1	M08	Cytosol	10.2445	4.72076
ATP5ME	ATP5ME_ENST00000304312_Intron2_Frame1_sgRNA01	HAP1_proteome	plate2	L10	Cytosol	10.1578	5.08605
ATP5MG	ATP5MG_ENST00000300688_Intron2_Frame0_sgRNA03	HAP1_proteome	plate6	L17	Mitochondria	7.65201	5.55486
ATP5MG	ATP5MG_ENST00000300688_Intron2_Frame0_sgRNA03	HAP1_proteome	plate4	K24	Mitochondria	7.38295	5.48482
ATP5MG	ATP5MG_ENST00000300688_Intron2_Frame0_sgRNA03	HAP1_proteome	plate3	J11	Mitochondria	7.6307	5.53787
ATP5PB	ATP5PB_ENST00000369722_Intron6_Frame0_sgRNA01	HAP1_proteome	plate4	K11	Mitochondria	5.30017	5.11822
ATP5PF	ATP5PF_ENST00000457143_Intron3_Frame1_sgRNA01	HEK_proteome	plate5	D20	Mitochondria	5.86321	5.18675
ATP5PF	ATP5PF_ENST00000457143_Intron3_Frame1_sgRNA01	HEK_proteome	plate2	N15	Mitochondria	5.86479	5.55178
ATP6V0C	ATP6V0C_ENST00000330398_Intron1_Frame1_sgRNA03	HEK_proteome	plate4	D01	Vesicles	11.486	5.68514
ATP6V1B2	ATP6V1B2_ENST00000276390_Intron11_Frame0_sgRNA01	HAP1_proteome	plate4	H01	Cytosol Vesicles	11.9692	6.00663
ATP6V1G1	ATP6V1G1_ENST00000374050_Intron1_Frame1_sgRNA03	HEK_proteome	plate4	D17	Cytosol Nucleoplasm	8.24836	5.82292
ATP6V1G1	ATP6V1G1_ENST00000374050_Intron1_Frame1_sgRNA03	HEK_proteome	plate5	L06	Cytosol Nucleoplasm	8.81947	5.18195
ATPAF1	ATPAF1_ENST00000576409_Intron2_Frame0_sgRNA01	HEK_proteome	plate1	H13	Mitochondria	9.43157	5.98978
ATRX	ATRX_ENST00000373344_Intron19_Frame1_sgRNA01	HAP1_cancer	plate5	C02	Nuclear speckles	9.37119	4.04394
ATRX	ATRX_ENST00000373344_Intron22_Frame1_sgRNA01	HAP1_cancer	plate3	O18	Nuclear speckles	4.82897	-3.16744
ATRX	ATRX_ENST00000373344_Intron22_Frame1_sgRNA01	HAP1_cancer	plate3	H19	Nuclear speckles	7.10131	-1.19227
ATRX	ATRX_ENST00000373344_Intron5_Frame1_sgRNA01	HAP1_cancer	plate2	J01	Nuclear speckles	9.98555	-1.20365
ATRX	ATRX_ENST00000373344_Intron5_Frame1_sgRNA01	HAP1_cancer	plate4	M18	Nuclear speckles	9.09854	-1.28121
ATRX	ATRX_ENST00000373344_Intron5_Frame1_sgRNA01	HAP1_cancer	plate5	N07	Nuclear speckles	9.51942	-1.35265
ATRX	ATRX_ENST00000373344_Intron6_Frame1_sgRNA01	HAP1_cancer	plate2	F07	Nuclear speckles	10.3501	-0.844027
ATXN10	ATXN10_ENST00000252934_Intron11_Frame0_sgRNA02	HEK_proteome	plate4	D06	Cytosol	11.1221	7.69115
ATXN2L	ATXN2L_ENST00000395547_Intron18_Frame0_sgRNA01	HAP1_proteome	plate6	K21	Cytosol	7.6462	9.17777
B2M	B2M_ENST00000561424_Intron1_Frame1_sgRNA01	HAP1_cancer	plate5	G08	Golgi apparatus	9.27847	5.79343
B2M	B2M_ENST00000561424_Intron1_Frame1_sgRNA01	HAP1_cancer	plate2	D10	Golgi apparatus	9.85737	5.68385
B4GALT4	B4GALT4_ENST00000483209_Intron4_Frame0_sgRNA02	HAP1_proteome	plate2	D08	Golgi apparatus	15.2338	8.91208
B4GALT4	B4GALT4_ENST00000483209_Intron4_Frame0_sgRNA02	HAP1_proteome	plate6	L09	Golgi apparatus	14.7151	6.55581
B4GALT4	B4GALT4_ENST00000483209_Intron4_Frame0_sgRNA02	HAP1_proteome	plate2	P04	Golgi apparatus	14.9283	6.9131
B4GALT4	B4GALT4_ENST00000483209_Intron4_Frame0_sgRNA02	HAP1_proteome	plate1	A20	Golgi apparatus	14.9094	7.46576
B4GALT4	B4GALT4_ENST00000483209_Intron4_Frame0_sgRNA02	HAP1_proteome	plate2	P22	Golgi apparatus	14.6622	6.35629
B4GALT4	B4GALT4_ENST00000483209_Intron4_Frame0_sgRNA02	HAP1_proteome	plate2	C22	Golgi apparatus	15.1722	8.27001
B4GALT4	B4GALT4_ENST00000483209_Intron4_Frame0_sgRNA02	HAP1_proteome	plate5	I20	Golgi apparatus	15.4514	9.40926
BAG1	BAG1_ENST00000634734_Intron2_Frame1_sgRNA02	HAP1_proteome	plate2	G20	Cytosol Nucleoplasm	11.5513	5.27329
BAG1	BAG1_ENST00000634734_Intron2_Frame1_sgRNA02	HAP1_proteome	plate1	I16	Cytosol Nucleoplasm	12.1317	5.50187
BAG1	BAG1_ENST00000634734_Intron2_Frame1_sgRNA02	HAP1_proteome	plate2	G16	Cytosol Nucleoplasm	11.1472	4.92291
BAG1	BAG1_ENST00000634734_Intron2_Frame1_sgRNA02	HAP1_proteome	plate1	G17	Cytosol Nucleoplasm	11.849	4.65485
BAG1	BAG1_ENST00000634734_Intron2_Frame1_sgRNA02	HAP1_proteome	plate4	P05	Cytosol Nucleoplasm	11.5518	4.53558
BAG1	BAG1_ENST00000634734_Intron2_Frame1_sgRNA02	HAP1_proteome	plate4	A04	Cytosol Nucleoplasm	7.67858	5.69514
BAG1	BAG1_ENST00000634734_Intron2_Frame1_sgRNA02	HAP1_proteome	plate5	J08	Cytosol Nucleoplasm	11.7474	4.4321
BAG3	BAG3_ENST00000369085_Intron2_Frame0_sgRNA01	HEK_proteome	plate5	P18	Cytosol	13.2803	6.68427
BCAP31	BCAP31_ENST00000458587_Intron3_Frame1_sgRNA02	HAP1_proteome	plate5	H18	Endoplasmic reticulum	7.79482	9.49595
BCAP31	BCAP31_ENST00000458587_Intron3_Frame1_sgRNA02	HAP1_proteome	plate3	P08	Endoplasmic reticulum	7.55854	9.06211
BCAP31	BCAP31_ENST00000458587_Intron3_Frame1_sgRNA02	HAP1_proteome	plate6	E07	Endoplasmic reticulum	7.67283	9.50065
BCKDK	BCKDK_ENST00000394951_Intron3_Frame0_sgRNA01	HEK_proteome	plate2	E10	Mitochondria	12.5822	6.45172
BCOR	BCOR_ENST00000378444_Intron8_Frame1_sgRNA01	HAP1_cancer	plate3	N11	Nucleoplasm	8.45489	-1.7153
BCOR	BCOR_ENST00000378444_Intron8_Frame1_sgRNA01	HAP1_cancer	plate3	I13	Nucleoplasm	8.2407	-1.97554
BLOC1S1	BLOC1S1_ENST00000548925_Intron3_Frame0_sgRNA01	HEK_proteome	plate1	O13	Cytosol Vesicles	16.4965	16.4889
BNIP2	BNIP2_ENST00000267859_Intron1_Frame0_sgRNA01	HEK_proteome	plate4	A10	Cytosol	11.6803	5.91146
BNIP2	BNIP2_ENST00000267859_Intron1_Frame0_sgRNA01	HEK_proteome	plate4	B09	Cytosol	11.78	5.61598
BNIP2	BNIP2_ENST00000267859_Intron1_Frame0_sgRNA01	HEK_proteome	plate1	K09	Cytosol	12.1325	5.55334
BNIP2	BNIP2_ENST00000267859_Intron1_Frame0_sgRNA01	HEK_proteome	plate4	M15	Cytosol	11.2899	6.44277
BOD1	BOD1_ENST00000311086_Intron1_Frame0_sgRNA03	HAP1_proteome	plate6	O04	Cytosol	13.7615	4.95293
BOD1	BOD1_ENST00000311086_Intron1_Frame0_sgRNA03	HAP1_proteome	plate5	C22	Cytosol	13.004	6.57235
BOD1	BOD1_ENST00000311086_Intron1_Frame0_sgRNA03	HAP1_proteome	plate1	K01	Cytosol	13.3989	4.6485
BOD1	BOD1_ENST00000311086_Intron1_Frame0_sgRNA03	HAP1_proteome	plate1	H23	Cytosol	12.9679	5.11813
BOD1	BOD1_ENST00000311086_Intron1_Frame0_sgRNA03	HAP1_proteome	plate1	O24	Cytosol	14.662	9.55562
BOD1	BOD1_ENST00000311086_Intron1_Frame0_sgRNA03	HAP1_proteome	plate2	M23	Cytosol	11.8014	6.56756
BOD1	BOD1_ENST00000311086_Intron1_Frame0_sgRNA03	HAP1_proteome	plate1	K12	Cytosol	14.5601	3.13348
BOD1	BOD1_ENST00000311086_Intron1_Frame0_sgRNA03	HAP1_proteome	plate3	J22	Cytosol	12.8672	5.14471
BOD1	BOD1_ENST00000311086_Intron1_Frame0_sgRNA03	HAP1_proteome	plate1	J16	Cytosol	12.7852	6.62899
BOD1	BOD1_ENST00000311086_Intron1_Frame0_sgRNA03	HAP1_proteome	plate1	K02	Cytosol	12.6232	1.95896
BOD1	BOD1_ENST00000311086_Intron1_Frame0_sgRNA03	HAP1_proteome	plate3	C20	Cytosol	14.3925	6.56983
BOD1	BOD1_ENST00000311086_Intron1_Frame0_sgRNA03	HAP1_proteome	plate2	E12	Cytosol	12.3125	5.9286
BOD1	BOD1_ENST00000311086_Intron1_Frame0_sgRNA03	HAP1_proteome	plate2	E01	Cytosol	12.8465	5.31387
BOD1	BOD1_ENST00000311086_Intron1_Frame0_sgRNA03	HAP1_proteome	plate6	G08	Cytosol	12.6798	6.03289
BOD1	BOD1_ENST00000311086_Intron1_Frame0_sgRNA03	HAP1_proteome	plate3	I06	Cytosol	13.261	4.3893
BRCA1	BRCA1_Intron11_1	HAP1_cancer	plate1	H09	Vesicles	17.3612	11.0184
BRCA1	BRCA1_Intron19_1	HAP1_cancer	plate3	B01	Vesicles	16.3972	11.5648
BRCA2	BRCA2_Intron26_1	HAP1_cancer	plate2	C05	Vesicles	15.2047	7.79721
BRD3	BRD3_ENST00000303407_Intron10_Frame1_sgRNA01	HAP1_cancer	plate2	A17	Nuclear speckles Nucleoplasm	8.21961	-2.22723
BRD3	BRD3_ENST00000303407_Intron10_Frame1_sgRNA01	HAP1_cancer	plate5	N09	Nuclear speckles Nucleoplasm	8.90341	-1.62563
BRD3	BRD3_ENST00000303407_Intron10_Frame1_sgRNA01	HAP1_cancer	plate2	E15	Nuclear speckles Nucleoplasm	8.51304	-1.95242
BRD3	BRD3_ENST00000303407_Intron11_Frame1_sgRNA01	HAP1_cancer	plate5	K10	Nuclear speckles Nucleoplasm	9.09509	-1.50138
BRD3	BRD3_ENST00000303407_Intron4_Frame1_sgRNA02	HAP1_cancer	plate5	B11	Nuclear speckles Nucleoplasm	9.7798	-1.56893
BRD3	BRD3_ENST00000303407_Intron4_Frame1_sgRNA02	HAP1_cancer	plate5	I07	Nuclear speckles Nucleoplasm	8.95389	-0.947454
BRD3	BRD3_ENST00000303407_Intron4_Frame1_sgRNA02	HAP1_cancer	plate4	F15	Nuclear speckles Nucleoplasm	9.06833	-0.821768
BRD3	BRD3_ENST00000303407_Intron4_Frame1_sgRNA02	HAP1_cancer	plate5	K18	Nuclear speckles Nucleoplasm	8.87881	-0.693377
BRD4	BRD4_ENST00000263377_Intron10_Frame1_sgRNA01	HAP1_cancer	plate5	A21	Nuclear speckles Nucleoplasm	8.98766	-1.68723
BRD4	BRD4_ENST00000263377_Intron10_Frame1_sgRNA01	HAP1_cancer	plate5	L20	Nuclear speckles Nucleoplasm	8.12253	-1.21293
BRD4	BRD4_ENST00000263377_Intron10_Frame1_sgRNA01	HAP1_cancer	plate5	C15	Nuclear speckles Nucleoplasm	6.30876	2.14823
BRD4	BRD4_ENST00000263377_Intron10_Frame1_sgRNA01	HAP1_cancer	plate4	L02	Nuclear speckles Nucleoplasm	8.60931	-1.69438
BRD4	BRD4_ENST00000263377_Intron10_Frame1_sgRNA01	HAP1_cancer	plate4	L10	Nuclear speckles Nucleoplasm	8.92933	-1.72543
BRD4	BRD4_ENST00000263377_Intron10_Frame1_sgRNA01	HAP1_cancer	plate5	L24	Nuclear speckles Nucleoplasm	8.55704	-1.54022
BRD4	BRD4_ENST00000263377_Intron10_Frame1_sgRNA01	HAP1_cancer	plate4	J21	Nuclear speckles Nucleoplasm	7.68135	-1.45563
BRD4	BRD4_ENST00000263377_Intron10_Frame1_sgRNA01	HAP1_cancer	plate4	J10	Nuclear speckles Nucleoplasm	8.84456	-0.94068
BRD4	BRD4_ENST00000263377_Intron10_Frame1_sgRNA01	HAP1_cancer	plate4	G09	Nuclear speckles Nucleoplasm	9.22001	-1.20739
BRD4	BRD4_ENST00000263377_Intron10_Frame1_sgRNA01	HAP1_cancer	plate4	K13	Nuclear speckles Nucleoplasm	8.83396	-1.74349
BRD4	BRD4_ENST00000263377_Intron10_Frame1_sgRNA01	HAP1_cancer	plate5	H09	Nuclear speckles Nucleoplasm	9.10865	-1.68158
BRD4	BRD4_ENST00000263377_Intron10_Frame1_sgRNA01	HAP1_cancer	plate4	F14	Nuclear speckles Nucleoplasm	8.52327	-1.60485
BRD4	BRD4_ENST00000263377_Intron10_Frame1_sgRNA01	HAP1_cancer	plate5	A08	Nuclear speckles Nucleoplasm	7.94804	-1.36853
BRD4	BRD4_ENST00000263377_Intron10_Frame1_sgRNA01	HAP1_cancer	plate5	A09	Nuclear speckles Nucleoplasm	8.43965	-0.8032
BRD4	BRD4_ENST00000263377_Intron10_Frame1_sgRNA01	HAP1_cancer	plate5	F02	Nuclear speckles Nucleoplasm	8.89243	-1.64318
BRD4	BRD4_ENST00000263377_Intron10_Frame1_sgRNA01	HAP1_cancer	plate4	N09	Nuclear speckles Nucleoplasm	8.03469	-1.71303
BRD4	BRD4_ENST00000263377_Intron10_Frame1_sgRNA01	HAP1_cancer	plate4	H14	Nuclear speckles Nucleoplasm	8.96753	-1.68822
BRD4	BRD4_ENST00000263377_Intron10_Frame1_sgRNA01	HAP1_cancer	plate4	P05	Nuclear speckles Nucleoplasm	8.68581	-1.72753
BRD4	BRD4_ENST00000263377_Intron10_Frame1_sgRNA01	HAP1_cancer	plate4	H02	Nuclear speckles Nucleoplasm	8.91783	-1.46404
BRD4	BRD4_ENST00000263377_Intron10_Frame1_sgRNA01	HAP1_cancer	plate5	E01	Nuclear speckles Nucleoplasm	8.58915	-1.82657
BRD4	BRD4_ENST00000263377_Intron10_Frame1_sgRNA01	HAP1_cancer	plate4	H06	Nuclear speckles Nucleoplasm	8.69489	-1.8742
BRD4	BRD4_ENST00000263377_Intron10_Frame1_sgRNA01	HAP1_cancer	plate5	H23	Nuclear speckles Nucleoplasm	9.27722	-1.42736
BRD4	BRD4_ENST00000263377_Intron10_Frame1_sgRNA01	HAP1_cancer	plate5	B21	Nuclear speckles Nucleoplasm	8.01447	-2.12383
BRD4	BRD4_ENST00000263377_Intron10_Frame1_sgRNA01	HAP1_cancer	plate4	B04	Nuclear speckles Nucleoplasm	8.74447	-1.7671
BRD4	BRD4_ENST00000263377_Intron10_Frame1_sgRNA01	HAP1_cancer	plate4	M12	Nuclear speckles Nucleoplasm	8.75908	-1.5229
BRD4	BRD4_ENST00000263377_Intron10_Frame1_sgRNA01	HAP1_cancer	plate5	G21	Nuclear speckles Nucleoplasm	8.67068	-1.69158
BRD4	BRD4_ENST00000263377_Intron10_Frame1_sgRNA01	HAP1_cancer	plate4	A12	Nuclear speckles Nucleoplasm	8.84069	-1.67746
BRD4	BRD4_ENST00000263377_Intron10_Frame1_sgRNA01	HAP1_cancer	plate4	C06	Nuclear speckles Nucleoplasm	8.10973	-2.02224
BRD4	BRD4_ENST00000263377_Intron10_Frame1_sgRNA01	HAP1_cancer	plate5	C01	Nuclear speckles Nucleoplasm	8.95229	-1.27596
BRD4	BRD4_ENST00000263377_Intron10_Frame1_sgRNA01	HAP1_cancer	plate5	G24	Nuclear speckles Nucleoplasm	8.84979	-1.69991
BRD4	BRD4_ENST00000263377_Intron10_Frame1_sgRNA01	HAP1_cancer	plate4	A21	Nuclear speckles Nucleoplasm	9.09846	-1.65446
BRD4	BRD4_ENST00000263377_Intron10_Frame1_sgRNA01	HAP1_cancer	plate4	D20	Nuclear speckles Nucleoplasm	9.02012	-1.56602
BRD4	BRD4_ENST00000263377_Intron10_Frame1_sgRNA01	HAP1_cancer	plate4	D14	Nuclear speckles Nucleoplasm	8.92469	-1.35786
BRD4	BRD4_ENST00000263377_Intron10_Frame1_sgRNA01	HAP1_cancer	plate4	C16	Nuclear speckles Nucleoplasm	7.86534	-1.66709
BRD4	BRD4_ENST00000263377_Intron10_Frame1_sgRNA01	HAP1_cancer	plate5	N15	Nuclear speckles Nucleoplasm	8.61349	-1.83658
BRD4	BRD4_ENST00000263377_Intron10_Frame1_sgRNA01	HAP1_cancer	plate4	A14	Nuclear speckles Nucleoplasm	8.59789	-1.57665
BRD4	BRD4_ENST00000263377_Intron11_Frame1_sgRNA01	HAP1_cancer	plate5	K02	Nuclear speckles Nucleoplasm	9.14481	-1.65043
BRD4	BRD4_ENST00000263377_Intron11_Frame1_sgRNA01	HAP1_cancer	plate5	D23	Nuclear speckles Nucleoplasm	9.13914	-1.74046
BRD4	BRD4_ENST00000263377_Intron11_Frame1_sgRNA01	HAP1_cancer	plate5	N01	Nuclear speckles Nucleoplasm	9.34571	-1.2248
BRD4	BRD4_ENST00000263377_Intron11_Frame1_sgRNA01	HAP1_cancer	plate4	H04	Nuclear speckles Nucleoplasm	7.05821	-1.88518
BRD4	BRD4_ENST00000263377_Intron14_Frame1_sgRNA01	HAP1_cancer	plate4	D24	Nuclear speckles Nucleoplasm	9.09162	-1.68822
BRD4	BRD4_ENST00000263377_Intron4_Frame1_sgRNA01	HAP1_cancer	plate5	B15	Nuclear speckles Nucleoplasm	8.83905	-1.7514
BRI3	BRI3_ENST00000297290_Intron1_Frame1_sgRNA02	HAP1_proteome	plate5	G23	Vesicles	8.27319	5.46187
BRI3	BRI3_ENST00000297290_Intron1_Frame1_sgRNA02	HAP1_proteome	plate2	I14	Vesicles	8.01758	5.44944
BRK1	BRK1_ENST00000530758_Intron1_Frame1_sgRNA01	HAP1_proteome	plate5	N03	Cytosol	10.5856	7.68106
BRK1	BRK1_ENST00000530758_Intron1_Frame1_sgRNA01	HAP1_proteome	plate4	M13	Cytosol	8.89063	8.11703
BRK1	BRK1_ENST00000530758_Intron1_Frame1_sgRNA01	HAP1_proteome	plate3	N14	Cytosol	10.8971	6.98561
BTF3	BTF3_ENST00000380591_Intron4_Frame1_sgRNA02	HAP1_proteome	plate4	L02	Cytosol	6.66025	10.9385
BTF3	BTF3_ENST00000380591_Intron4_Frame1_sgRNA02	HAP1_proteome	plate4	F06	Cytosol	6.17537	11.049
BTF3	BTF3_ENST00000380591_Intron4_Frame1_sgRNA02	HAP1_proteome	plate1	D21	Cytosol	7.44601	10.1447
BTF3	BTF3_ENST00000380591_Intron4_Frame1_sgRNA02	HAP1_proteome	plate6	M01	Cytosol	6.82191	11.0329
BTF3	BTF3_ENST00000380591_Intron4_Frame1_sgRNA02	HAP1_proteome	plate4	O11	Cytosol	6.3687	10.9701
BTF3	BTF3_ENST00000380591_Intron4_Frame1_sgRNA02	HAP1_proteome	plate4	C07	Cytosol	6.89432	11.4878
BTF3	BTF3_ENST00000380591_Intron4_Frame1_sgRNA02	HAP1_proteome	plate5	M18	Cytosol	6.27745	10.0539
BTF3	BTF3_ENST00000380591_Intron4_Frame1_sgRNA02	HAP1_proteome	plate2	M21	Cytosol	6.05638	11.7648
BTF3	BTF3_ENST00000380591_Intron4_Frame1_sgRNA02	HAP1_proteome	plate4	D09	Cytosol	6.11887	11.6054
BTF3	BTF3_ENST00000380591_Intron4_Frame1_sgRNA02	HAP1_proteome	plate3	P15	Cytosol	6.51403	10.8446
BTF3	BTF3_ENST00000380591_Intron4_Frame1_sgRNA02	HAP1_proteome	plate5	J05	Cytosol	6.57948	11.1357
BTF3	BTF3_ENST00000380591_Intron4_Frame1_sgRNA02	HAP1_proteome	plate5	F05	Cytosol	6.18536	10.6511
BTF3	BTF3_ENST00000380591_Intron4_Frame1_sgRNA02	HAP1_proteome	plate3	O05	Cytosol	6.21673	11.0824
BTG2	BTG2_ENST00000475157_Intron1_Frame1_sgRNA03	HAP1_cancer	plate5	E21	Cytosol	11.4564	7.18273
BUD31	BUD31_ENST00000403633_Intron3_Frame1_sgRNA01	HAP1_proteome	plate4	G12	Nucleoplasm	8.85105	0.062166
BUD31	BUD31_ENST00000403633_Intron3_Frame1_sgRNA01	HAP1_proteome	plate5	K06	Nucleoplasm	8.20692	-1.64358
BZW2	BZW2_ENST00000258761_Intron11_Frame1_sgRNA01	HAP1_proteome	plate6	I19	Cytosol	9.31963	7.18071
C11orf58	C11orf58_ENST00000228136_Intron1_Frame0_sgRNA01	HAP1_proteome	plate6	O13	Nucleoplasm	5.94567	-2.10502
C11orf58	C11orf58_ENST00000228136_Intron1_Frame0_sgRNA01	HAP1_proteome	plate6	L07	Nucleoplasm	5.07689	-2.88623
C11orf58	C11orf58_ENST00000228136_Intron1_Frame0_sgRNA01	HAP1_proteome	plate2	E06	Nucleoplasm	4.58466	-1.49523
C11orf58	C11orf58_ENST00000228136_Intron1_Frame0_sgRNA01	HAP1_proteome	plate4	P15	Nucleoplasm	4.22238	-3.62544
C11orf58	C11orf58_ENST00000228136_Intron1_Frame0_sgRNA01	HAP1_proteome	plate4	H15	Nucleoplasm	4.98897	-3.01117
C16orf87	C16orf87_ENST00000285697_Intron1_Frame0_sgRNA02	HEK_proteome	plate4	J14	Nucleoplasm	10.5563	-0.577839
C1QBP	C1QBP_ENST00000225698_Intron3_Frame0_sgRNA01	HEK_proteome	plate5	N02	Mitochondria	5.42778	5.41779
C1QBP	C1QBP_ENST00000225698_Intron4_Frame0_sgRNA01	HEK_proteome	plate5	D08	Mitochondria	5.95054	5.21353
C1QBP	C1QBP_ENST00000225698_Intron4_Frame0_sgRNA02	HEK_proteome	plate2	J01	Mitochondria	6.13937	5.27149
C9orf40	C9orf40_ENST00000376854_Intron1_Frame0_sgRNA02	HEK_proteome	plate4	A03	Cytosol Vesicles	12.083	0.876154
C9orf40	C9orf40_ENST00000376854_Intron1_Frame0_sgRNA02	HEK_proteome	plate4	E02	Cytosol Vesicles	12.2337	0.34607
C9orf40	C9orf40_ENST00000376854_Intron1_Frame0_sgRNA02	HEK_proteome	plate5	P21	Cytosol Vesicles	11.1671	0.777007
C9orf40	C9orf40_ENST00000376854_Intron1_Frame0_sgRNA02	HEK_proteome	plate2	E12	Cytosol Vesicles	11.3258	1.39881
C9orf40	C9orf40_ENST00000376854_Intron1_Frame0_sgRNA02	HEK_proteome	plate5	H07	Cytosol Vesicles	11.4866	1.06098
C9orf40	C9orf40_ENST00000376854_Intron1_Frame0_sgRNA02	HEK_proteome	plate2	O15	Cytosol Vesicles	11.3756	0.425905
C9orf40	C9orf40_ENST00000376854_Intron1_Frame0_sgRNA03	HEK_proteome	plate4	P07	Cytosol Vesicles	12.3058	2.68049
CA2	CA2_ENST00000285379_Intron1_Frame1_sgRNA02	HEK_proteome	plate2	B21	Cytosol Nucleoplasm	4.41852	9.54479
CACNA1A	CACNA1A_ENST00000638029_Intron10_Frame1_sgRNA01	HAP1_cancer	plate3	H14	Mitochondria	20.4146	11.665
CACNA1A	CACNA1A_ENST00000638029_Intron39_Frame1_sgRNA01	HAP1_cancer	plate4	L13	Mitochondria	5.05913	-3.26077
CACNA1A	CACNA1A_Intron12_1	HAP1_cancer	plate2	M16	Mitochondria	12.2581	5.77831
CACNA1A	CACNA1A_Intron6_1	HAP1_cancer	plate3	N19	Mitochondria	9.61853	5.82028
CACNA1A	CACNA1A_Intron6_1	HAP1_cancer	plate2	P23	Mitochondria	10.4893	5.92975
CACYBP	CACYBP_ENST00000367679_Intron2_Frame1_sgRNA03	HAP1_proteome	plate4	K04	Cytosol	7.75346	8.73788
CAD	CAD_ENST00000264705_Intron26_Frame0_sgRNA01	HEK_proteome	plate4	J12	Cytosol	11.536	7.37986
CAD	CAD_ENST00000264705_Intron26_Frame0_sgRNA01	HEK_proteome	plate5	C10	Cytosol	11.2448	7.22127
CAMTA1	CAMTA1_ENST00000303635_Intron2_Frame1_sgRNA01	HEK_proteome	plate2	H16	Cytosol	11.0983	5.26956
CAMTA1	CAMTA1_ENST00000303635_Intron2_Frame1_sgRNA01	HEK_proteome	plate4	N14	Cytosol	10.9057	4.64529
CAND1	CAND1_ENST00000545606_Intron14_Frame0_sgRNA02	HAP1_proteome	plate4	G16	Nucleoplasm	8.0404	3.8891
CAND1	CAND1_ENST00000545606_Intron14_Frame0_sgRNA02	HAP1_proteome	plate1	N14	Nucleoplasm	8.18454	3.36193
CAND1	CAND1_ENST00000545606_Intron14_Frame0_sgRNA02	HAP1_proteome	plate1	K19	Nucleoplasm	8.37312	3.1611
CAND1	CAND1_ENST00000545606_Intron14_Frame0_sgRNA02	HAP1_proteome	plate5	H17	Nucleoplasm	8.41611	2.95056
CAND1	CAND1_ENST00000545606_Intron14_Frame0_sgRNA02	HAP1_proteome	plate6	C09	Nucleoplasm	8.36958	3.05623
CAND1	CAND1_ENST00000545606_Intron14_Frame0_sgRNA02	HAP1_proteome	plate5	E12	Nucleoplasm	8.46027	2.96556
CAND1	CAND1_ENST00000545606_Intron3_Frame1_sgRNA01	HAP1_proteome	plate4	A08	Nucleoplasm	8.48823	3.69786
CANX	CANX_ENST00000504734_Intron14_Frame0_sgRNA01	HEK_proteome	plate4	B10	Endoplasmic reticulum	7.20939	9.36863
CANX	CANX_ENST00000504734_Intron4_Frame1_sgRNA02	HEK_proteome	plate1	A15	Endoplasmic reticulum	7.50571	8.55137
CANX	CANX_ENST00000504734_Intron7_Frame1_sgRNA02	HEK_proteome	plate1	O16	Endoplasmic reticulum	11.1391	6.39569
CAP1	CAP1_ENST00000372797_Intron2_Frame1_sgRNA02	HEK_proteome	plate5	P02	Cytosol	8.04854	9.08351
CAPN12	CAPN12_ENST00000328867_Intron18_Frame1_sgRNA01	HEK_proteome	plate1	M08	Vesicles	18.7325	12.5067
CAPRIN1	CAPRIN1_ENST00000341394_Intron11_Frame1_sgRNA01	HAP1_proteome	plate2	H10	Cytosol	4.60135	10.321
CAPRIN1	CAPRIN1_ENST00000341394_Intron11_Frame1_sgRNA01	HAP1_proteome	plate3	A12	Cytosol	4.15312	8.48342
CAPRIN1	CAPRIN1_ENST00000341394_Intron11_Frame1_sgRNA01	HAP1_proteome	plate3	H19	Cytosol	8.05183	10.5975
CAPRIN1	CAPRIN1_ENST00000341394_Intron11_Frame1_sgRNA01	HAP1_proteome	plate2	M20	Cytosol	5.27395	10.9913
CAPRIN1	CAPRIN1_ENST00000341394_Intron11_Frame1_sgRNA01	HAP1_proteome	plate2	P08	Cytosol	6.72921	7.84025
CAPRIN1	CAPRIN1_ENST00000341394_Intron11_Frame1_sgRNA01	HAP1_proteome	plate1	N18	Cytosol	5.15835	10.8338
CAPRIN1	CAPRIN1_ENST00000341394_Intron11_Frame1_sgRNA01	HAP1_proteome	plate4	C08	Cytosol	5.38434	10.1605
CAPRIN1	CAPRIN1_ENST00000341394_Intron11_Frame1_sgRNA01	HAP1_proteome	plate1	H08	Cytosol	7.48783	8.24378
CAPRIN1	CAPRIN1_ENST00000341394_Intron11_Frame1_sgRNA01	HAP1_proteome	plate6	F11	Cytosol	4.98399	10.5778
CAPRIN1	CAPRIN1_ENST00000341394_Intron11_Frame1_sgRNA01	HAP1_proteome	plate6	M05	Cytosol	4.39219	8.63257
CAPRIN1	CAPRIN1_ENST00000341394_Intron11_Frame1_sgRNA01	HAP1_proteome	plate4	L15	Cytosol	7.40379	6.70965
CAPRIN1	CAPRIN1_ENST00000341394_Intron11_Frame1_sgRNA01	HAP1_proteome	plate5	K03	Cytosol	5.28082	11.3992
CAPRIN1	CAPRIN1_ENST00000341394_Intron11_Frame1_sgRNA01	HAP1_proteome	plate1	L21	Cytosol	5.25388	10.8551
CAPRIN1	CAPRIN1_ENST00000341394_Intron11_Frame1_sgRNA01	HAP1_proteome	plate5	L08	Cytosol	4.97325	11.1383
CAPRIN1	CAPRIN1_ENST00000341394_Intron3_Frame0_sgRNA01	HEK_proteome	plate1	A18	Cytosol	9.9887	8.07056
CAPZA2	CAPZA2_ENST00000361183_Intron2_Frame1_sgRNA01	HAP1_proteome	plate5	G21	Cytosol	9.50105	7.59819
CAPZA2	CAPZA2_ENST00000361183_Intron2_Frame1_sgRNA01	HAP1_proteome	plate5	G07	Cytosol	9.32014	7.40322
CARD11	CARD11_Intron20_1	HAP1_cancer	plate2	F03	Vesicles	18.1452	12.0314
CARS1	CARS1_ENST00000380525_Intron20_Frame0_sgRNA01	HEK_proteome	plate5	F08	Cytosol	12.4586	6.41187
CASP8	CASP8_Intron3_2	HAP1_cancer	plate5	I09	Vesicles	15.7129	9.01946
CASP8	CASP8_Intron6_1	HAP1_cancer	plate1	M07	Vesicles	16.3979	12.6563
CBFB	CBFB_Intron1_1	HAP1_cancer	plate5	L17	Cytosol Nucleoplasm	13.3642	8.82971
CBFB	CBFB_Intron1_1	HAP1_cancer	plate4	A11	Cytosol Nucleoplasm	13.0997	5.88673
CBFB	CBFB_Intron1_1	HAP1_cancer	plate1	A01	Cytosol Nucleoplasm	14.1451	3.79317
CBFB	CBFB_Intron1_1	HAP1_cancer	plate3	E20	Cytosol Nucleoplasm	12.4006	3.71556
CBFB	CBFB_Intron2_1	HAP1_cancer	plate3	J13	Cytosol Nucleoplasm	11.5493	2.59105
CBFB	CBFB_Intron3_1	HAP1_cancer	plate5	M10	Cytosol Nucleoplasm	13.268	6.50479
CBFB	CBFB_Intron4_1	HAP1_cancer	plate1	I21	Cytosol Nucleoplasm	10.0017	4.84889
CBFB	CBFB_Intron4_1	HAP1_cancer	plate3	O22	Cytosol Nucleoplasm	12.1575	5.45122
CBFB	CBFB_Intron4_1	HAP1_cancer	plate2	F18	Cytosol Nucleoplasm	11.1402	4.36013
CBFB	CBFB_Intron4_1	HAP1_cancer	plate3	P02	Cytosol Nucleoplasm	12.7028	8.67303
CBFB	CBFB_Intron4_1	HAP1_cancer	plate3	J16	Cytosol Nucleoplasm	11.702	6.71835
CBFB	CBFB_Intron4_1	HAP1_cancer	plate1	G08	Cytosol Nucleoplasm	7.16155	-0.543409
CBR1	CBR1_ENST00000290349_Intron1_Frame1_sgRNA01	HAP1_proteome	plate2	O07	Cytosol Nucleoplasm	11.9017	4.80702
CBX1	CBX1_ENST00000393408_Intron3_Frame0_sgRNA02	HEK_proteome	plate2	P04	Nuclear speckles	7.13731	-0.976916
CBX3	CBX3_ENST00000337620_Intron4_Frame0_sgRNA01	HEK_proteome	plate1	G08	Nuclear speckles	6.32762	-0.699915
CCDC124	CCDC124_ENST00000445755_Intron2_Frame0_sgRNA03	HEK_proteome	plate2	C11	Cytosol	9.09291	9.38689
CCT3	CCT3_ENST00000295688_Intron1_Frame1_sgRNA02	HAP1_proteome	plate6	L13	Cytosol	5.48311	10.8304
CCT8	CCT8_ENST00000286788_Intron7_Frame0_sgRNA01	HEK_proteome	plate2	A10	Cytosol	9.2185	8.61975
CD164	CD164_ENST00000310786_Intron1_Frame1_sgRNA01	HEK_proteome	plate1	I16	Vesicles	5.93175	5.13661
CD164	CD164_ENST00000310786_Intron1_Frame1_sgRNA01	HEK_proteome	plate2	M23	Vesicles	7.16885	5.06101
CD164	CD164_ENST00000310786_Intron1_Frame1_sgRNA01	HEK_proteome	plate2	F06	Vesicles	7.47566	5.18304
CD47	CD47_ENST00000361309_Intron8_Frame0_sgRNA01	HEK_proteome	plate4	A17	Cytosol Nucleoplasm	12.0391	5.47405
CD47	CD47_ENST00000361309_Intron8_Frame0_sgRNA01	HEK_proteome	plate4	E04	Cytosol Nucleoplasm	15.602	8.72806
CD47	CD47_ENST00000361309_Intron8_Frame0_sgRNA01	HEK_proteome	plate1	I11	Cytosol Nucleoplasm	11.7534	4.10294
CD47	CD47_ENST00000361309_Intron8_Frame0_sgRNA01	HEK_proteome	plate4	L07	Cytosol Nucleoplasm	13.0631	5.0316
CD47	CD47_ENST00000361309_Intron8_Frame0_sgRNA01	HEK_proteome	plate2	N05	Cytosol Nucleoplasm	12.9864	5.09888
CD47	CD47_ENST00000361309_Intron8_Frame0_sgRNA01	HEK_proteome	plate1	N01	Cytosol Nucleoplasm	13.6502	5.79615
CD47	CD47_ENST00000361309_Intron8_Frame0_sgRNA01	HEK_proteome	plate1	N15	Cytosol Nucleoplasm	13.1401	5.52241
CD47	CD47_ENST00000361309_Intron8_Frame0_sgRNA01	HEK_proteome	plate5	M11	Cytosol Nucleoplasm	13.3236	5.61617
CD47	CD47_ENST00000361309_Intron8_Frame0_sgRNA01	HEK_proteome	plate5	D22	Cytosol Nucleoplasm	14.6121	8.37394
CD47	CD47_ENST00000361309_Intron8_Frame0_sgRNA01	HEK_proteome	plate5	H05	Cytosol Nucleoplasm	14.2747	8.68655
CD47	CD47_ENST00000361309_Intron8_Frame0_sgRNA01	HEK_proteome	plate4	K12	Cytosol Nucleoplasm	11.7834	5.27092
CD47	CD47_ENST00000361309_Intron8_Frame0_sgRNA01	HEK_proteome	plate5	G21	Cytosol Nucleoplasm	12.8243	4.16232
CD47	CD47_ENST00000361309_Intron8_Frame0_sgRNA01	HEK_proteome	plate2	L17	Cytosol Nucleoplasm	11.9483	5.46309
CD47	CD47_ENST00000361309_Intron8_Frame0_sgRNA01	HEK_proteome	plate5	L03	Cytosol Nucleoplasm	15.3975	9.29887
CD47	CD47_ENST00000361309_Intron8_Frame0_sgRNA01	HEK_proteome	plate4	P05	Cytosol Nucleoplasm	12.7179	4.8377
CD47	CD47_ENST00000361309_Intron8_Frame0_sgRNA01	HEK_proteome	plate4	F23	Cytosol Nucleoplasm	12.9083	4.80678
CD47	CD47_ENST00000361309_Intron8_Frame0_sgRNA01	HEK_proteome	plate2	E06	Cytosol Nucleoplasm	11.1537	5.623
CD47	CD47_ENST00000361309_Intron8_Frame0_sgRNA01	HEK_proteome	plate5	L05	Cytosol Nucleoplasm	12.04	5.65105
CD47	CD47_ENST00000361309_Intron8_Frame0_sgRNA01	HEK_proteome	plate4	A08	Cytosol Nucleoplasm	11.9914	5.61184
CD47	CD47_ENST00000361309_Intron8_Frame0_sgRNA01	HEK_proteome	plate4	O10	Cytosol Nucleoplasm	13.1648	5.34418
CD47	CD47_ENST00000361309_Intron8_Frame0_sgRNA01	HEK_proteome	plate2	A03	Cytosol Nucleoplasm	15.5059	10.0664
CD47	CD47_ENST00000361309_Intron8_Frame0_sgRNA01	HEK_proteome	plate2	J24	Cytosol Nucleoplasm	12.8537	5.26941
CD47	CD47_ENST00000361309_Intron8_Frame0_sgRNA01	HEK_proteome	plate4	G10	Cytosol Nucleoplasm	12.2667	5.06958
CD47	CD47_ENST00000361309_Intron8_Frame0_sgRNA01	HEK_proteome	plate4	L03	Cytosol Nucleoplasm	10.8828	5.87
CD47	CD47_ENST00000361309_Intron8_Frame0_sgRNA01	HEK_proteome	plate2	P21	Cytosol Nucleoplasm	13.2496	5.40089
CD47	CD47_ENST00000361309_Intron8_Frame0_sgRNA01	HEK_proteome	plate5	C19	Cytosol Nucleoplasm	12.7054	5.22869
CD47	CD47_ENST00000361309_Intron8_Frame0_sgRNA01	HEK_proteome	plate5	B03	Cytosol Nucleoplasm	12.7344	5.20802
CD47	CD47_ENST00000361309_Intron8_Frame0_sgRNA01	HEK_proteome	plate4	G07	Cytosol Nucleoplasm	12.9844	5.49659
CD47	CD47_ENST00000361309_Intron8_Frame0_sgRNA01	HEK_proteome	plate5	E23	Cytosol Nucleoplasm	12.0963	5.03344
CD47	CD47_ENST00000361309_Intron8_Frame0_sgRNA01	HEK_proteome	plate4	O13	Cytosol Nucleoplasm	13.0533	5.4922
CD55	CD55_ENST00000367063_Intron1_Frame1_sgRNA01	HEK_proteome	plate1	P18	Golgi apparatus	9.94137	6.39727
CD55	CD55_ENST00000367063_Intron1_Frame1_sgRNA01	HEK_proteome	plate1	J02	Golgi apparatus	11.6705	6.66834
CD70	CD70_ENST00000423145_Intron3_Frame1_sgRNA01	HAP1_cancer	plate4	N19	Vesicles	20.005	11.3408
CD70	CD70_ENST00000423145_Intron3_Frame1_sgRNA01	HAP1_cancer	plate4	I24	Vesicles	20.8526	11.2167
CDC123	CDC123_ENST00000281141_Intron12_Frame0_sgRNA01	HEK_proteome	plate5	L09	Cytosol	9.93639	8.72117
CDC123	CDC123_ENST00000281141_Intron12_Frame0_sgRNA01	HEK_proteome	plate4	K20	Cytosol	10.4689	7.94228
CDC123	CDC123_ENST00000281141_Intron12_Frame0_sgRNA01	HEK_proteome	plate2	P02	Cytosol	11.6778	8.72077
CDC123	CDC123_ENST00000281141_Intron12_Frame0_sgRNA01	HEK_proteome	plate1	D14	Cytosol	10.651	6.87897
CDC123	CDC123_ENST00000281141_Intron12_Frame0_sgRNA01	HEK_proteome	plate1	L21	Cytosol	10.375	8.41348
CDC20	CDC20_ENST00000310955_Intron10_Frame1_sgRNA01	HAP1_proteome	plate5	I23	Cytosol Nucleoplasm	9.40416	7.97005
CDC20	CDC20_ENST00000310955_Intron10_Frame1_sgRNA01	HAP1_proteome	plate1	P06	Cytosol Nucleoplasm	9.53673	7.55365
CDC42EP1	CDC42EP1_ENST00000249014_Intron2_Frame1_sgRNA03	HEK_proteome	plate4	D15	Plasma membrane	13.2719	8.45698
CDC5L	CDC5L_ENST00000371477_Intron14_Frame0_sgRNA01	HAP1_proteome	plate6	H17	Nuclear speckles	7.96341	-1.60318
CDC5L	CDC5L_ENST00000371477_Intron14_Frame0_sgRNA01	HAP1_proteome	plate3	P12	Nuclear speckles	8.03034	-1.02189
CDC5L	CDC5L_ENST00000371477_Intron14_Frame0_sgRNA01	HAP1_proteome	plate1	I05	Nuclear speckles	8.2236	-1.11896
CDC5L	CDC5L_ENST00000371477_Intron14_Frame0_sgRNA01	HAP1_proteome	plate6	F16	Nuclear speckles	8.17779	-0.945208
CDC5L	CDC5L_ENST00000371477_Intron14_Frame0_sgRNA01	HAP1_proteome	plate2	O09	Nuclear speckles	8.3395	-1.00999
CDC5L	CDC5L_ENST00000371477_Intron14_Frame0_sgRNA01	HAP1_proteome	plate6	K09	Nuclear speckles	8.0996	-1.06052
CDC5L	CDC5L_ENST00000371477_Intron14_Frame0_sgRNA01	HAP1_proteome	plate4	K20	Nuclear speckles	8.08383	-1.15637
CDC5L	CDC5L_ENST00000371477_Intron14_Frame0_sgRNA01	HAP1_proteome	plate4	K09	Nuclear speckles	7.892	-1.07265
CDC5L	CDC5L_ENST00000371477_Intron14_Frame0_sgRNA01	HAP1_proteome	plate5	L18	Nuclear speckles	8.29883	-0.929547
CDC5L	CDC5L_ENST00000371477_Intron14_Frame0_sgRNA01	HAP1_proteome	plate2	E19	Nuclear speckles	8.04337	-1.12675
CDC5L	CDC5L_ENST00000371477_Intron14_Frame0_sgRNA01	HAP1_proteome	plate6	P19	Nuclear speckles	8.50944	-0.55338
CDC73	CDC73_ENST00000367435_Intron10_Frame0_sgRNA01	HEK_proteome	plate5	H11	Nuclear speckles Nucleoplasm	10.6171	-0.81174
CDC73	CDC73_ENST00000367435_Intron7_Frame0_sgRNA01	HEK_proteome	plate1	I06	Nuclear speckles Nucleoplasm	9.063	-1.13508
CDC73	CDC73_ENST00000367435_Intron7_Frame0_sgRNA01	HEK_proteome	plate1	J03	Nuclear speckles Nucleoplasm	9.50283	-1.1627
CDC73	CDC73_ENST00000367435_Intron7_Frame0_sgRNA01	HEK_proteome	plate1	J05	Nuclear speckles Nucleoplasm	16.2472	10.6564
CDC73	CDC73_ENST00000367435_Intron7_Frame0_sgRNA01	HEK_proteome	plate5	G22	Nuclear speckles Nucleoplasm	9.1753	-1.15221
CDC73	CDC73_ENST00000367435_Intron7_Frame0_sgRNA01	HEK_proteome	plate4	P21	Nuclear speckles Nucleoplasm	9.52853	-1.14055
CDC73	CDC73_ENST00000367435_Intron7_Frame0_sgRNA01	HEK_proteome	plate5	K23	Nuclear speckles Nucleoplasm	8.95476	-0.892354
CDC73	CDC73_ENST00000367435_Intron7_Frame0_sgRNA01	HEK_proteome	plate4	B11	Nuclear speckles Nucleoplasm	8.99205	-0.687323
CDC73	CDC73_ENST00000367435_Intron7_Frame0_sgRNA01	HEK_proteome	plate1	E17	Nuclear speckles Nucleoplasm	8.85674	-0.39224
CDC73	CDC73_ENST00000367435_Intron7_Frame0_sgRNA01	HEK_proteome	plate2	K02	Nuclear speckles Nucleoplasm	9.66587	-0.915339
CDC73	CDC73_ENST00000367435_Intron7_Frame0_sgRNA01	HEK_proteome	plate5	C12	Nuclear speckles Nucleoplasm	9.4992	-0.988852
CDC73	CDC73_ENST00000367435_Intron7_Frame0_sgRNA01	HEK_proteome	plate4	J04	Nuclear speckles Nucleoplasm	9.51401	-1.02118
CDC73	CDC73_ENST00000367435_Intron7_Frame0_sgRNA01	HEK_proteome	plate5	B23	Nuclear speckles Nucleoplasm	9.31994	-0.996509
CDC73	CDC73_ENST00000367435_Intron7_Frame0_sgRNA01	HEK_proteome	plate1	D17	Nuclear speckles Nucleoplasm	9.08939	8.26653
CDC73	CDC73_ENST00000367435_Intron7_Frame0_sgRNA01	HEK_proteome	plate5	B19	Nuclear speckles Nucleoplasm	7.72247	-1.26727
CDC73	CDC73_ENST00000367435_Intron7_Frame0_sgRNA01	HEK_proteome	plate5	J01	Nuclear speckles Nucleoplasm	9.82093	-1.18315
CDC73	CDC73_ENST00000367435_Intron7_Frame0_sgRNA01	HEK_proteome	plate4	A04	Nuclear speckles Nucleoplasm	17.3982	12.7013
CDC73	CDC73_ENST00000367435_Intron8_Frame0_sgRNA01	HAP1_proteome	plate6	O24	Nuclear speckles Nucleoplasm	11.807	5.51547
CDC73	CDC73_ENST00000367435_Intron8_Frame0_sgRNA01	HAP1_proteome	plate2	K23	Nuclear speckles Nucleoplasm	11.8005	5.28814
CDK4	CDK4_Intron4_1	HAP1_cancer	plate3	J07	Vesicles	16.1249	12.5918
CDK5	CDK5_ENST00000485972_Intron1_Frame1_sgRNA02	HEK_proteome	plate1	D16	Nucleoplasm	14.6585	7.06082
CDKN1B	CDKN1B_ENST00000228872_Intron1_Frame1_sgRNA02	HAP1_cancer	plate2	N08	Cytosol Nucleoplasm	10.3403	5.30622
CDKN1B	CDKN1B_ENST00000228872_Intron1_Frame1_sgRNA02	HAP1_cancer	plate2	L15	Cytosol Nucleoplasm	11.5786	6.31425
CDKN1B	CDKN1B_ENST00000228872_Intron1_Frame1_sgRNA02	HAP1_cancer	plate2	G02	Cytosol Nucleoplasm	10.9065	6.10631
CDKN1B	CDKN1B_ENST00000228872_Intron1_Frame1_sgRNA02	HAP1_cancer	plate3	M12	Cytosol Nucleoplasm	11.4263	6.81121
CDKN1B	CDKN1B_ENST00000228872_Intron1_Frame1_sgRNA03	HAP1_cancer	plate1	G05	Cytosol Nucleoplasm	8.75156	0.283008
CDKN1B	CDKN1B_ENST00000228872_Intron1_Frame1_sgRNA03	HAP1_cancer	plate2	M09	Cytosol Nucleoplasm	11.077	5.48034
CDV3	CDV3_ENST00000264993_Intron3_Frame1_sgRNA03	HAP1_proteome	plate4	L16	Cytosol	7.63299	9.91022
CDV3	CDV3_ENST00000264993_Intron3_Frame1_sgRNA03	HAP1_proteome	plate6	J14	Cytosol	8.12074	10.3134
CDV3	CDV3_ENST00000264993_Intron3_Frame1_sgRNA03	HAP1_proteome	plate6	J08	Cytosol	7.70786	10.4734
CDV3	CDV3_ENST00000264993_Intron3_Frame1_sgRNA03	HAP1_proteome	plate3	O21	Cytosol	7.54525	10.2596
CDV3	CDV3_ENST00000264993_Intron3_Frame1_sgRNA03	HAP1_proteome	plate4	J02	Cytosol	8.00911	10.6165
CDV3	CDV3_ENST00000264993_Intron3_Frame1_sgRNA03	HAP1_proteome	plate6	I21	Cytosol	8.08034	10.1708
CDV3	CDV3_ENST00000264993_Intron3_Frame1_sgRNA03	HAP1_proteome	plate4	E21	Cytosol	7.95197	10.389
CDV3	CDV3_ENST00000264993_Intron3_Frame1_sgRNA03	HAP1_proteome	plate2	N09	Cytosol	7.09858	8.84298
CDV3	CDV3_ENST00000264993_Intron3_Frame1_sgRNA03	HAP1_proteome	plate4	G03	Cytosol	7.78871	10.3605
CDV3	CDV3_ENST00000264993_Intron3_Frame1_sgRNA03	HAP1_proteome	plate6	H14	Cytosol	7.98248	10.2836
CDV3	CDV3_ENST00000264993_Intron3_Frame1_sgRNA03	HAP1_proteome	plate3	N22	Cytosol	7.91272	9.72298
CDV3	CDV3_ENST00000264993_Intron3_Frame1_sgRNA03	HAP1_proteome	plate6	N18	Cytosol	7.91537	9.99013
CDV3	CDV3_ENST00000264993_Intron3_Frame1_sgRNA03	HAP1_proteome	plate2	F24	Cytosol	7.55572	8.93247
CDV3	CDV3_ENST00000264993_Intron3_Frame1_sgRNA03	HAP1_proteome	plate6	O17	Cytosol	8.10905	10.3937
CDV3	CDV3_ENST00000264993_Intron3_Frame1_sgRNA03	HAP1_proteome	plate6	M09	Cytosol	7.50363	9.84792
CDV3	CDV3_ENST00000264993_Intron3_Frame1_sgRNA03	HAP1_proteome	plate1	N16	Cytosol	8.03701	10.3867
CDV3	CDV3_ENST00000264993_Intron3_Frame1_sgRNA03	HAP1_proteome	plate2	I06	Cytosol	7.89616	10.1901
CDV3	CDV3_ENST00000264993_Intron3_Frame1_sgRNA03	HAP1_proteome	plate3	G09	Cytosol	7.96133	10.3153
CDV3	CDV3_ENST00000264993_Intron3_Frame1_sgRNA03	HAP1_proteome	plate6	I02	Cytosol	8.04659	9.95016
CDV3	CDV3_ENST00000264993_Intron3_Frame1_sgRNA03	HAP1_proteome	plate4	I15	Cytosol	8.17958	10.2889
CDV3	CDV3_ENST00000264993_Intron3_Frame1_sgRNA03	HAP1_proteome	plate3	L08	Cytosol	9.24546	10.0707
CDV3	CDV3_ENST00000264993_Intron3_Frame1_sgRNA03	HAP1_proteome	plate6	J20	Cytosol	7.63377	9.96644
CDV3	CDV3_ENST00000264993_Intron3_Frame1_sgRNA03	HAP1_proteome	plate4	L20	Cytosol	7.93091	10.4679
CDV3	CDV3_ENST00000264993_Intron3_Frame1_sgRNA03	HAP1_proteome	plate4	P13	Cytosol	7.14612	8.87097
CDV3	CDV3_ENST00000264993_Intron3_Frame1_sgRNA03	HAP1_proteome	plate4	O24	Cytosol	7.45382	9.33554
CDV3	CDV3_ENST00000264993_Intron3_Frame1_sgRNA03	HAP1_proteome	plate2	L09	Cytosol	7.76237	10.2808
CDV3	CDV3_ENST00000264993_Intron3_Frame1_sgRNA03	HAP1_proteome	plate5	L01	Cytosol	8.25066	10.2032
CDV3	CDV3_ENST00000264993_Intron3_Frame1_sgRNA03	HAP1_proteome	plate2	M04	Cytosol	7.21523	4.37638
CDV3	CDV3_ENST00000264993_Intron3_Frame1_sgRNA03	HAP1_proteome	plate5	D13	Cytosol	8.26723	10.2034
CDV3	CDV3_ENST00000264993_Intron3_Frame1_sgRNA03	HAP1_proteome	plate5	E21	Cytosol	7.78163	10.0738
CDV3	CDV3_ENST00000264993_Intron3_Frame1_sgRNA03	HAP1_proteome	plate5	F14	Cytosol	7.72283	10.2598
CDV3	CDV3_ENST00000264993_Intron3_Frame1_sgRNA03	HAP1_proteome	plate4	J22	Cytosol	7.43554	9.57191
CDV3	CDV3_ENST00000264993_Intron3_Frame1_sgRNA03	HAP1_proteome	plate5	F16	Cytosol	8.31066	10.7999
CDV3	CDV3_ENST00000264993_Intron3_Frame1_sgRNA03	HAP1_proteome	plate4	J18	Cytosol	7.6879	10.0061
CDV3	CDV3_ENST00000264993_Intron3_Frame1_sgRNA03	HAP1_proteome	plate3	J10	Cytosol	7.07561	7.3941
CDV3	CDV3_ENST00000264993_Intron3_Frame1_sgRNA03	HAP1_proteome	plate4	N03	Cytosol	8.2056	8.65351
CDV3	CDV3_ENST00000264993_Intron3_Frame1_sgRNA03	HAP1_proteome	plate4	M19	Cytosol	8.10125	9.82368
CDV3	CDV3_ENST00000264993_Intron3_Frame1_sgRNA03	HAP1_proteome	plate2	P06	Cytosol	8.02678	10.3363
CDV3	CDV3_ENST00000264993_Intron3_Frame1_sgRNA03	HAP1_proteome	plate3	J09	Cytosol	8.10898	10.4095
CDV3	CDV3_ENST00000264993_Intron3_Frame1_sgRNA03	HAP1_proteome	plate4	J12	Cytosol	8.00137	10.0151
CDV3	CDV3_ENST00000264993_Intron3_Frame1_sgRNA03	HAP1_proteome	plate3	P01	Cytosol	8.16895	10.0848
CDV3	CDV3_ENST00000264993_Intron3_Frame1_sgRNA03	HAP1_proteome	plate4	B21	Cytosol	7.92821	10.1969
CDV3	CDV3_ENST00000264993_Intron3_Frame1_sgRNA03	HAP1_proteome	plate5	G13	Cytosol	7.63986	10.1021
CDV3	CDV3_ENST00000264993_Intron3_Frame1_sgRNA03	HAP1_proteome	plate5	K10	Cytosol	8.22278	10.7966
CDV3	CDV3_ENST00000264993_Intron3_Frame1_sgRNA03	HAP1_proteome	plate1	M16	Cytosol	7.80503	10.3172
CDV3	CDV3_ENST00000264993_Intron3_Frame1_sgRNA03	HAP1_proteome	plate1	I15	Cytosol	8.1972	10.5221
CDV3	CDV3_ENST00000264993_Intron3_Frame1_sgRNA03	HAP1_proteome	plate1	L22	Cytosol	7.39343	10.4702
CDV3	CDV3_ENST00000264993_Intron3_Frame1_sgRNA03	HAP1_proteome	plate3	M16	Cytosol	8.02904	10.005
CDV3	CDV3_ENST00000264993_Intron3_Frame1_sgRNA03	HAP1_proteome	plate5	O15	Cytosol	8.33477	9.67799
CDV3	CDV3_ENST00000264993_Intron3_Frame1_sgRNA03	HAP1_proteome	plate6	G16	Cytosol	8.08832	10.2191
CDV3	CDV3_ENST00000264993_Intron3_Frame1_sgRNA03	HAP1_proteome	plate5	P15	Cytosol	7.51412	9.66847
CDV3	CDV3_ENST00000264993_Intron3_Frame1_sgRNA03	HAP1_proteome	plate5	M16	Cytosol	8.09334	9.93888
CDV3	CDV3_ENST00000264993_Intron3_Frame1_sgRNA03	HAP1_proteome	plate6	L01	Cytosol	9.06777	8.25743
CDV3	CDV3_ENST00000264993_Intron3_Frame1_sgRNA03	HAP1_proteome	plate5	N16	Cytosol	8.23088	10.5605
CDV3	CDV3_ENST00000264993_Intron3_Frame1_sgRNA03	HAP1_proteome	plate1	K11	Cytosol	7.86933	10.1964
CDV3	CDV3_ENST00000264993_Intron3_Frame1_sgRNA03	HAP1_proteome	plate5	N19	Cytosol	7.9496	10.7159
CDV3	CDV3_ENST00000264993_Intron3_Frame1_sgRNA03	HAP1_proteome	plate1	O02	Cytosol	7.57814	9.63777
CDV3	CDV3_ENST00000264993_Intron3_Frame1_sgRNA03	HAP1_proteome	plate5	O14	Cytosol	8.08491	10.4663
CDV3	CDV3_ENST00000264993_Intron3_Frame1_sgRNA03	HAP1_proteome	plate1	L14	Cytosol	7.1779	9.9607
CDV3	CDV3_ENST00000264993_Intron3_Frame1_sgRNA03	HAP1_proteome	plate1	P03	Cytosol	8.28961	10.3842
CEBPZ	CEBPZ_ENST00000234170_Intron10_Frame1_sgRNA01	HEK_proteome	plate4	A12	Nucleoli	5.51075	0.875548
CENPX	CENPX_ENST00000584347_Intron2_Frame1_sgRNA02	HEK_proteome	plate2	G12	Cytosol	13.0798	6.89891
CENPX	CENPX_ENST00000584347_Intron2_Frame1_sgRNA02	HEK_proteome	plate5	G11	Cytosol	13.1449	6.13582
CEP95	CEP95_ENST00000556440_Intron17_Frame0_sgRNA01	HEK_proteome	plate1	B20	Cytosol Nucleoplasm	14.9779	9.20671
CHAF1A	CHAF1A_ENST00000301280_Intron1_Frame1_sgRNA01	HEK_proteome	plate2	G01	Nucleoplasm	8.95271	-1.68085
CHAF1A	CHAF1A_ENST00000301280_Intron1_Frame1_sgRNA01	HEK_proteome	plate4	J24	Nucleoplasm	9.51118	-1.10155
CHAF1A	CHAF1A_ENST00000301280_Intron1_Frame1_sgRNA01	HEK_proteome	plate4	A14	Nucleoplasm	9.22591	-1.23192
CHAF1A	CHAF1A_ENST00000301280_Intron1_Frame1_sgRNA01	HEK_proteome	plate2	E14	Nucleoplasm	9.60296	-1.09318
CHAF1A	CHAF1A_ENST00000301280_Intron1_Frame1_sgRNA01	HEK_proteome	plate2	L07	Nucleoplasm	9.53722	-1.64059
CHAF1A	CHAF1A_ENST00000301280_Intron1_Frame1_sgRNA01	HEK_proteome	plate1	E14	Nucleoplasm	10.0113	-0.450467
CHAF1A	CHAF1A_ENST00000301280_Intron1_Frame1_sgRNA01	HEK_proteome	plate1	P05	Nucleoplasm	9.60305	-0.775099
CHAF1A	CHAF1A_ENST00000301280_Intron1_Frame1_sgRNA01	HEK_proteome	plate2	K22	Nucleoplasm	9.56436	-1.32399
CHAF1A	CHAF1A_ENST00000301280_Intron1_Frame1_sgRNA01	HEK_proteome	plate5	A11	Nucleoplasm	9.78095	-1.05056
CHAF1A	CHAF1A_ENST00000301280_Intron1_Frame1_sgRNA01	HEK_proteome	plate1	K20	Nucleoplasm	9.11359	-1.20642
CHAF1A	CHAF1A_ENST00000301280_Intron1_Frame1_sgRNA01	HEK_proteome	plate5	N07	Nucleoplasm	9.56339	-1.48744
CHAF1A	CHAF1A_ENST00000301280_Intron1_Frame1_sgRNA01	HEK_proteome	plate2	M05	Nucleoplasm	9.46006	-1.38071
CHAF1A	CHAF1A_ENST00000301280_Intron1_Frame1_sgRNA01	HEK_proteome	plate2	J21	Nucleoplasm	19.2556	12.8717
CHAF1A	CHAF1A_ENST00000301280_Intron1_Frame1_sgRNA01	HEK_proteome	plate4	C11	Nucleoplasm	8.69834	-0.470826
CHAF1A	CHAF1A_ENST00000301280_Intron1_Frame1_sgRNA01	HEK_proteome	plate4	F22	Nucleoplasm	9.26242	-1.58993
CHAF1A	CHAF1A_ENST00000301280_Intron1_Frame1_sgRNA01	HEK_proteome	plate5	H01	Nucleoplasm	5.37017	-0.904231
CHAF1A	CHAF1A_ENST00000301280_Intron1_Frame1_sgRNA01	HEK_proteome	plate5	G23	Nucleoplasm	9.23461	-1.32901
CHAF1A	CHAF1A_ENST00000301280_Intron1_Frame1_sgRNA01	HEK_proteome	plate1	P13	Nucleoplasm	9.18859	-1.28269
CHAF1A	CHAF1A_ENST00000301280_Intron1_Frame1_sgRNA01	HEK_proteome	plate1	D10	Nucleoplasm	9.24409	-1.0477
CHAF1A	CHAF1A_ENST00000301280_Intron1_Frame1_sgRNA01	HEK_proteome	plate5	M10	Nucleoplasm	9.15714	-1.72778
CHAF1A	CHAF1A_ENST00000301280_Intron1_Frame1_sgRNA01	HEK_proteome	plate4	I14	Nucleoplasm	9.74071	-1.39395
CHAF1A	CHAF1A_ENST00000301280_Intron3_Frame0_sgRNA01	HEK_proteome	plate1	K18	Nucleoplasm	10.7112	-0.700073
CHAF1A	CHAF1A_ENST00000301280_Intron3_Frame0_sgRNA01	HEK_proteome	plate5	N13	Nucleoplasm	10.8259	-0.308318
CHD1	CHD1_ENST00000614616_Intron29_Frame0_sgRNA01	HAP1_proteome	plate3	N24	Nucleoplasm	9.56132	-0.243518
CHD1	CHD1_ENST00000614616_Intron29_Frame0_sgRNA01	HAP1_proteome	plate3	A11	Nucleoplasm	9.55091	0.0597536
CHD1	CHD1_ENST00000614616_Intron29_Frame0_sgRNA01	HAP1_proteome	plate2	N03	Nucleoplasm	9.64308	-0.273222
CHD1	CHD1_ENST00000614616_Intron29_Frame0_sgRNA01	HAP1_proteome	plate4	A11	Nucleoplasm	9.84318	0.259688
CHD1	CHD1_ENST00000614616_Intron29_Frame0_sgRNA01	HAP1_proteome	plate6	K23	Nucleoplasm	9.83938	-0.017249
CHD1	CHD1_ENST00000614616_Intron29_Frame0_sgRNA01	HAP1_proteome	plate6	K22	Nucleoplasm	9.36234	0.114273
CHD1	CHD1_ENST00000614616_Intron29_Frame0_sgRNA01	HAP1_proteome	plate6	K19	Nucleoplasm	9.81406	0.144732
CHD1	CHD1_ENST00000614616_Intron29_Frame0_sgRNA01	HAP1_proteome	plate2	L14	Nucleoplasm	9.63751	-0.127219
CHD1	CHD1_ENST00000614616_Intron29_Frame0_sgRNA01	HAP1_proteome	plate4	E18	Nucleoplasm	9.55129	0.200575
CHD1	CHD1_ENST00000614616_Intron29_Frame0_sgRNA01	HAP1_proteome	plate5	N22	Nucleoplasm	9.51323	0.0826266
CHD1	CHD1_ENST00000614616_Intron29_Frame0_sgRNA01	HAP1_proteome	plate6	E10	Nucleoplasm	9.83462	-0.105958
CHD1	CHD1_ENST00000614616_Intron29_Frame0_sgRNA01	HAP1_proteome	plate4	E17	Nucleoplasm	9.63729	0.00140045
CHD1	CHD1_ENST00000614616_Intron29_Frame0_sgRNA01	HAP1_proteome	plate6	A19	Nucleoplasm	9.56077	-0.0321723
CHD1	CHD1_ENST00000614616_Intron29_Frame0_sgRNA01	HAP1_proteome	plate5	L15	Nucleoplasm	9.81031	0.129461
CHD1	CHD1_ENST00000614616_Intron29_Frame0_sgRNA01	HAP1_proteome	plate2	L21	Nucleoplasm	9.68655	0.0326315
CHD1	CHD1_ENST00000614616_Intron29_Frame0_sgRNA01	HAP1_proteome	plate6	P06	Nucleoplasm	9.62118	-0.120341
CHD1	CHD1_ENST00000614616_Intron29_Frame0_sgRNA01	HAP1_proteome	plate2	O02	Nucleoplasm	9.72873	-0.164306
CHD1	CHD1_ENST00000614616_Intron29_Frame0_sgRNA01	HAP1_proteome	plate4	E20	Nucleoplasm	9.34832	-0.0858355
CHD1	CHD1_ENST00000614616_Intron29_Frame0_sgRNA01	HAP1_proteome	plate5	E07	Nucleoplasm	9.29072	-0.501408
CHD1	CHD1_ENST00000614616_Intron29_Frame0_sgRNA01	HAP1_proteome	plate3	G23	Nucleoplasm	9.69984	0.115193
CHD1	CHD1_ENST00000614616_Intron29_Frame0_sgRNA01	HAP1_proteome	plate5	G18	Nucleoplasm	9.87254	0.271857
CHD1	CHD1_ENST00000614616_Intron29_Frame0_sgRNA01	HAP1_proteome	plate1	M15	Nucleoplasm	9.79139	-0.156875
CHD1	CHD1_ENST00000614616_Intron29_Frame0_sgRNA01	HAP1_proteome	plate1	M04	Nucleoplasm	9.65069	0.321244
CHD1	CHD1_ENST00000614616_Intron29_Frame0_sgRNA01	HAP1_proteome	plate4	L06	Nucleoplasm	9.54374	-0.215569
CHD1	CHD1_ENST00000614616_Intron29_Frame0_sgRNA01	HAP1_proteome	plate5	O20	Nucleoplasm	9.70612	-2.53262e-05
CHD1	CHD1_ENST00000614616_Intron29_Frame0_sgRNA01	HAP1_proteome	plate2	B02	Nucleoplasm	9.76864	0.224107
CHD1	CHD1_ENST00000614616_Intron29_Frame0_sgRNA01	HAP1_proteome	plate2	E05	Nucleoplasm	9.30698	-0.180386
CHD1	CHD1_ENST00000614616_Intron29_Frame0_sgRNA01	HAP1_proteome	plate5	G10	Nucleoplasm	9.9767	0.342189
CHD1	CHD1_ENST00000614616_Intron29_Frame0_sgRNA01	HAP1_proteome	plate4	J20	Nucleoplasm	9.87068	0.0550526
CHD1	CHD1_ENST00000614616_Intron29_Frame0_sgRNA01	HAP1_proteome	plate2	H24	Nucleoplasm	9.48542	-0.231453
CHD1	CHD1_ENST00000614616_Intron29_Frame0_sgRNA01	HAP1_proteome	plate5	E22	Nucleoplasm	9.68578	-0.0486174
CHD1	CHD1_ENST00000614616_Intron29_Frame0_sgRNA01	HAP1_proteome	plate1	I08	Nucleoplasm	9.79692	-0.0572713
CHD1	CHD1_ENST00000614616_Intron29_Frame0_sgRNA01	HAP1_proteome	plate4	P10	Nucleoplasm	9.94711	-0.458899
CHD3	CHD3_ENST00000380358_Intron21_Frame1_sgRNA01	HAP1_cancer	plate4	M15	Nuclear speckles Nucleoplasm	14.2354	5.73598
CHD3	CHD3_ENST00000380358_Intron21_Frame1_sgRNA01	HAP1_cancer	plate5	D21	Nuclear speckles Nucleoplasm	6.63958	-2.92825
CHD3	CHD3_ENST00000380358_Intron21_Frame1_sgRNA01	HAP1_cancer	plate5	C19	Nuclear speckles Nucleoplasm	3.50648	-4.67989
CHD3	CHD3_ENST00000380358_Intron21_Frame1_sgRNA01	HAP1_cancer	plate4	L06	Nuclear speckles Nucleoplasm	7.65911	-2.45242
CHD3	CHD3_ENST00000380358_Intron23_Frame1_sgRNA01	HAP1_cancer	plate4	H19	Nuclear speckles Nucleoplasm	7.88578	-2.0221
CHD3	CHD3_ENST00000380358_Intron23_Frame1_sgRNA01	HAP1_cancer	plate5	C13	Nuclear speckles Nucleoplasm	9.47427	-1.51685
CHD3	CHD3_ENST00000380358_Intron23_Frame1_sgRNA01	HAP1_cancer	plate4	G24	Nuclear speckles Nucleoplasm	9.18416	-1.74331
CHD3	CHD3_ENST00000380358_Intron23_Frame1_sgRNA01	HAP1_cancer	plate4	A16	Nuclear speckles Nucleoplasm	7.8761	-2.21363
CHD3	CHD3_ENST00000380358_Intron23_Frame1_sgRNA01	HAP1_cancer	plate4	H11	Nuclear speckles Nucleoplasm	7.02452	-2.71103
CHD3	CHD3_ENST00000380358_Intron23_Frame1_sgRNA01	HAP1_cancer	plate4	A10	Nuclear speckles Nucleoplasm	7.57781	-2.2492
CHD3	CHD3_ENST00000380358_Intron23_Frame1_sgRNA01	HAP1_cancer	plate5	G13	Nuclear speckles Nucleoplasm	9.4387	-1.69898
CHD3	CHD3_Intron20_1	HAP1_cancer	plate1	B08	Nuclear speckles Nucleoplasm	17.314	11.3811
CHD4	CHD4_ENST00000544040_Intron22_Frame1_sgRNA01	HAP1_cancer	plate3	M15	Nuclear speckles Nucleoplasm	8.18446	-0.639092
CHD4	CHD4_ENST00000544040_Intron22_Frame1_sgRNA01	HAP1_cancer	plate1	H11	Nuclear speckles Nucleoplasm	7.53434	-1.22994
CHD4	CHD4_ENST00000544040_Intron22_Frame1_sgRNA01	HAP1_cancer	plate2	J18	Nuclear speckles Nucleoplasm	7.32327	-1.72637
CHD4	CHD4_ENST00000544040_Intron26_Frame1_sgRNA01	HAP1_cancer	plate3	G08	Nuclear speckles Nucleoplasm	7.46499	-1.43242
CHD4	CHD4_ENST00000544040_Intron26_Frame1_sgRNA01	HAP1_cancer	plate2	O15	Nuclear speckles Nucleoplasm	8.35108	-1.62815
CHD4	CHD4_ENST00000544040_Intron2_Frame1_sgRNA01	HAP1_cancer	plate5	H18	Nuclear speckles Nucleoplasm	6.28881	-1.75888
CHD4	CHD4_ENST00000544040_Intron2_Frame1_sgRNA01	HAP1_cancer	plate3	G11	Nuclear speckles Nucleoplasm	6.95928	-1.4798
CHD4	CHD4_ENST00000544040_Intron2_Frame1_sgRNA01	HAP1_cancer	plate3	C13	Nuclear speckles Nucleoplasm	6.46962	-1.69468
CHD4	CHD4_ENST00000544040_Intron2_Frame1_sgRNA01	HAP1_cancer	plate1	A09	Nuclear speckles Nucleoplasm	8.88619	0.747162
CHD4	CHD4_ENST00000544040_Intron2_Frame1_sgRNA01	HAP1_cancer	plate1	G13	Nuclear speckles Nucleoplasm	8.69389	0.165519
CHD4	CHD4_ENST00000544040_Intron2_Frame1_sgRNA01	HAP1_cancer	plate2	L13	Nuclear speckles Nucleoplasm	7.47923	-1.84908
CHD4	CHD4_ENST00000544040_Intron2_Frame1_sgRNA01	HAP1_cancer	plate2	H01	Nuclear speckles Nucleoplasm	7.37023	-1.58843
CHD4	CHD4_ENST00000544040_Intron2_Frame1_sgRNA01	HAP1_cancer	plate1	M12	Nuclear speckles Nucleoplasm	7.50419	-1.59547
CHD4	CHD4_ENST00000544040_Intron2_Frame1_sgRNA01	HAP1_cancer	plate3	B02	Nuclear speckles Nucleoplasm	6.80359	-1.78836
CHD4	CHD4_ENST00000544040_Intron2_Frame1_sgRNA01	HAP1_cancer	plate2	F01	Nuclear speckles Nucleoplasm	6.57439	-1.73669
CHD4	CHD4_ENST00000544040_Intron2_Frame1_sgRNA01	HAP1_cancer	plate1	A19	Nuclear speckles Nucleoplasm	7.62979	-1.75938
CHD4	CHD4_ENST00000544040_Intron2_Frame1_sgRNA01	HAP1_cancer	plate3	J24	Nuclear speckles Nucleoplasm	7.57965	-1.70663
CHD4	CHD4_ENST00000544040_Intron2_Frame1_sgRNA01	HAP1_cancer	plate4	N05	Nuclear speckles Nucleoplasm	6.71903	-1.55871
CHD4	CHD4_ENST00000544040_Intron34_Frame1_sgRNA01	HAP1_cancer	plate2	J03	Nuclear speckles Nucleoplasm	7.78533	-2.44208
CHD4	CHD4_ENST00000544040_Intron34_Frame1_sgRNA01	HAP1_cancer	plate3	B04	Nuclear speckles Nucleoplasm	8.622	-0.706702
CHD4	CHD4_ENST00000544040_Intron34_Frame1_sgRNA01	HAP1_cancer	plate4	C01	Nuclear speckles Nucleoplasm	6.33436	-1.93407
CHD4	CHD4_ENST00000544040_Intron34_Frame1_sgRNA01	HAP1_cancer	plate1	F18	Nuclear speckles Nucleoplasm	8.29215	-1.84746
CHD4	CHD4_ENST00000544040_Intron34_Frame1_sgRNA01	HAP1_cancer	plate1	D22	Nuclear speckles Nucleoplasm	7.04902	-1.84584
CHD4	CHD4_ENST00000544040_Intron34_Frame1_sgRNA01	HAP1_cancer	plate3	K21	Nuclear speckles Nucleoplasm	8.35552	-1.75034
CHD4	CHD4_ENST00000544040_Intron34_Frame1_sgRNA01	HAP1_cancer	plate3	E08	Nuclear speckles Nucleoplasm	8.3119	-1.66155
CHD4	CHD4_ENST00000544040_Intron35_Frame1_sgRNA01	HAP1_cancer	plate5	M23	Nuclear speckles Nucleoplasm	6.07802	-3.05998
CHD4	CHD4_ENST00000544040_Intron35_Frame1_sgRNA01	HAP1_cancer	plate5	A12	Nuclear speckles Nucleoplasm	7.03896	-2.24316
CHD4	CHD4_ENST00000544040_Intron38_Frame1_sgRNA01	HAP1_cancer	plate4	M20	Nuclear speckles Nucleoplasm	6.92381	-1.55165
CHD4	CHD4_ENST00000544040_Intron38_Frame1_sgRNA01	HAP1_cancer	plate4	F20	Nuclear speckles Nucleoplasm	7.14632	-1.69221
CHD4	CHD4_ENST00000544040_Intron38_Frame1_sgRNA01	HAP1_cancer	plate1	G14	Nuclear speckles Nucleoplasm	8.21212	-1.7784
CHD4	CHD4_ENST00000544040_Intron38_Frame1_sgRNA01	HAP1_cancer	plate5	A15	Nuclear speckles Nucleoplasm	7.16998	-1.7985
CHD4	CHD4_ENST00000544040_Intron6_Frame1_sgRNA01	HAP1_cancer	plate1	J15	Nuclear speckles Nucleoplasm	7.60649	-1.50997
CHD4	CHD4_ENST00000544040_Intron6_Frame1_sgRNA01	HAP1_cancer	plate1	O11	Nuclear speckles Nucleoplasm	7.71299	-2.10291
CHD4	CHD4_ENST00000544040_Intron6_Frame1_sgRNA01	HAP1_cancer	plate1	G24	Nuclear speckles Nucleoplasm	7.69478	-1.85309
CHD4	CHD4_ENST00000544040_Intron6_Frame1_sgRNA01	HAP1_cancer	plate3	P02	Nuclear speckles Nucleoplasm	7.64011	-1.75565
CHD4	CHD4_Intron13_1	HAP1_cancer	plate4	P15	Nuclear speckles Nucleoplasm	6.78907	-1.74742
CHD4	CHD4_Intron14_1	HAP1_cancer	plate5	L05	Nuclear speckles Nucleoplasm	8.07296	-1.05022
CHD4	CHD4_Intron15_1	HAP1_cancer	plate1	K16	Nuclear speckles Nucleoplasm	9.9709	-1.14887
CHD4	CHD4_Intron15_1	HAP1_cancer	plate1	D15	Nuclear speckles Nucleoplasm	10.2782	-1.14725
CHD4	CHD4_Intron19_1	HAP1_cancer	plate5	K02	Nuclear speckles Nucleoplasm	7.90232	-0.591143
CHD4	CHD4_Intron19_1	HAP1_cancer	plate2	O11	Nuclear speckles Nucleoplasm	8.92343	-0.720487
CHD4	CHD4_Intron26_1	HAP1_cancer	plate4	C05	Nuclear speckles Nucleoplasm	6.86398	-1.42619
CHD4	CHD4_Intron26_1	HAP1_cancer	plate4	H06	Nuclear speckles Nucleoplasm	6.73244	-1.55405
CHD4	CHD4_Intron2_1	HAP1_cancer	plate3	J01	Nuclear speckles Nucleoplasm	7.2756	-1.10101
CHD4	CHD4_Intron2_1	HAP1_cancer	plate3	G08	Nuclear speckles Nucleoplasm	7.06865	-1.27343
CHD4	CHD4_Intron2_1	HAP1_cancer	plate4	C07	Nuclear speckles Nucleoplasm	6.75392	-1.71011
CHD4	CHD4_Intron2_1	HAP1_cancer	plate3	A19	Nuclear speckles Nucleoplasm	6.81318	-1.83054
CHD4	CHD4_Intron2_1	HAP1_cancer	plate3	G23	Nuclear speckles Nucleoplasm	6.64825	-1.54184
CHD4	CHD4_Intron2_1	HAP1_cancer	plate2	O20	Nuclear speckles Nucleoplasm	6.9064	-1.6443
CHD4	CHD4_Intron2_1	HAP1_cancer	plate2	D24	Nuclear speckles Nucleoplasm	6.56165	-1.69244
CHD4	CHD4_Intron2_1	HAP1_cancer	plate2	L24	Nuclear speckles Nucleoplasm	7.35788	-1.4607
CHD4	CHD4_Intron2_1	HAP1_cancer	plate2	D14	Nuclear speckles Nucleoplasm	6.43678	-1.67204
CHD4	CHD4_Intron2_1	HAP1_cancer	plate1	I20	Nuclear speckles Nucleoplasm	6.7025	-1.49808
CHD4	CHD4_Intron2_1	HAP1_cancer	plate2	B16	Nuclear speckles Nucleoplasm	6.97615	-1.69359
CHD4	CHD4_Intron2_1	HAP1_cancer	plate1	N22	Nuclear speckles Nucleoplasm	6.87004	-1.8116
CHD4	CHD4_Intron35_1	HAP1_cancer	plate3	M11	Nuclear speckles Nucleoplasm	11.5307	-0.336967
CHD4	CHD4_Intron37_1	HAP1_cancer	plate4	I15	Nuclear speckles Nucleoplasm	6.57257	-1.61437
CHD4	CHD4_Intron37_1	HAP1_cancer	plate4	G19	Nuclear speckles Nucleoplasm	6.75482	-1.69515
CHD4	CHD4_Intron37_1	HAP1_cancer	plate5	H20	Nuclear speckles Nucleoplasm	7.32467	-1.31038
CHD4	CHD4_Intron37_1	HAP1_cancer	plate4	M03	Nuclear speckles Nucleoplasm	8.31217	0.0592909
CHD4	CHD4_Intron37_1	HAP1_cancer	plate4	C08	Nuclear speckles Nucleoplasm	15.1734	3.56906
CHD4	CHD4_Intron37_1	HAP1_cancer	plate5	A01	Nuclear speckles Nucleoplasm	7.20311	3.15958
CHD4	CHD4_Intron6_1	HAP1_cancer	plate1	M08	Nuclear speckles Nucleoplasm	7.30612	-1.3789
CHD4	CHD4_Intron6_1	HAP1_cancer	plate3	L22	Nuclear speckles Nucleoplasm	7.34542	-1.50441
CHD4	CHD4_Intron6_1	HAP1_cancer	plate3	M04	Nuclear speckles Nucleoplasm	7.31152	-1.45241
CHD4	CHD4_Intron6_1	HAP1_cancer	plate2	H12	Nuclear speckles Nucleoplasm	7.2803	-1.49539
CHD4	CHD4_Intron6_1	HAP1_cancer	plate2	E17	Nuclear speckles Nucleoplasm	7.37954	-1.66699
CHD4	CHD4_Intron6_1	HAP1_cancer	plate3	E01	Nuclear speckles Nucleoplasm	7.24955	-1.5043
CHD4	CHD4_Intron6_1	HAP1_cancer	plate2	E13	Nuclear speckles Nucleoplasm	7.07943	-1.19592
CHD4	CHD4_Intron6_1	HAP1_cancer	plate3	H05	Nuclear speckles Nucleoplasm	7.30791	-1.47403
CHD4	CHD4_Intron6_1	HAP1_cancer	plate3	N15	Nuclear speckles Nucleoplasm	7.30213	-1.54348
CHD4	CHD4_Intron6_1	HAP1_cancer	plate2	P17	Nuclear speckles Nucleoplasm	17.7543	13.1585
CHD4	CHD4_Intron6_1	HAP1_cancer	plate1	B03	Nuclear speckles Nucleoplasm	7.22201	-1.22777
CHD4	CHD4_Intron6_1	HAP1_cancer	plate3	K09	Nuclear speckles Nucleoplasm	7.26957	-1.58318
CHD4	CHD4_Intron6_1	HAP1_cancer	plate3	I08	Nuclear speckles Nucleoplasm	7.32348	-1.44599
CHD4	CHD4_Intron9_1	HAP1_cancer	plate5	A20	Nuclear speckles Nucleoplasm	6.74662	-1.54326
CHD4	CHD4_Intron9_1	HAP1_cancer	plate5	B02	Nuclear speckles Nucleoplasm	6.86824	-1.47719
CHD4	CHD4_Intron9_1	HAP1_cancer	plate5	A09	Nuclear speckles Nucleoplasm	6.8509	-1.26991
CHD4	CHD4_Intron9_1	HAP1_cancer	plate5	N01	Nuclear speckles Nucleoplasm	6.64416	-1.42332
CHD8	CHD8_ENST00000646647_Intron16_Frame1_sgRNA01	HAP1_cancer	plate4	A13	Nuclear speckles Nucleoplasm	9.85355	-0.792535
CHD8	CHD8_ENST00000646647_Intron16_Frame1_sgRNA01	HAP1_cancer	plate5	D15	Nuclear speckles Nucleoplasm	8.60303	-1.9373
CHERP	CHERP_ENST00000546361_Intron16_Frame1_sgRNA01	HAP1_proteome	plate4	P15	Nuclear speckles	5.50872	-2.1224
CHERP	CHERP_ENST00000546361_Intron1_Frame1_sgRNA01	HEK_proteome	plate4	J14	Nuclear speckles	8.64985	-1.20479
CHERP	CHERP_ENST00000546361_Intron8_Frame1_sgRNA01	HEK_proteome	plate2	L09	Nuclear speckles	9.35802	-0.957153
CHERP	CHERP_ENST00000546361_Intron8_Frame1_sgRNA01	HEK_proteome	plate1	H05	Nuclear speckles	9.09039	-1.1938
CHMP2A	CHMP2A_ENST00000600118_Intron2_Frame0_sgRNA01	HAP1_proteome	plate2	A23	Nucleoplasm	7.74041	-1.39462
CHMP4A	CHMP4A_ENST00000609024_Intron1_Frame1_sgRNA02	HEK_proteome	plate5	J23	Cytosol Nucleoplasm	9.52702	7.86204
CHMP4B	CHMP4B_ENST00000217402_Intron1_Frame1_sgRNA02	HAP1_proteome	plate3	L24	Cytosol Nucleoplasm	10.0394	3.39515
CHMP4B	CHMP4B_ENST00000217402_Intron1_Frame1_sgRNA02	HAP1_proteome	plate2	I19	Cytosol Nucleoplasm	10.0563	3.43926
CHMP4B	CHMP4B_ENST00000217402_Intron1_Frame1_sgRNA02	HAP1_proteome	plate6	L19	Cytosol Nucleoplasm	9.00434	4.56776
CHMP4B	CHMP4B_ENST00000217402_Intron1_Frame1_sgRNA02	HAP1_proteome	plate4	H04	Cytosol Nucleoplasm	10.7867	4.01803
CHMP4B	CHMP4B_ENST00000217402_Intron1_Frame1_sgRNA02	HAP1_proteome	plate2	P10	Cytosol Nucleoplasm	8.14853	5.43843
CHMP4B	CHMP4B_ENST00000217402_Intron1_Frame1_sgRNA02	HAP1_proteome	plate6	H08	Cytosol Nucleoplasm	10.58	3.74546
CHMP4B	CHMP4B_ENST00000217402_Intron1_Frame1_sgRNA02	HAP1_proteome	plate5	H12	Cytosol Nucleoplasm	10.5841	3.7484
CHMP4B	CHMP4B_ENST00000217402_Intron1_Frame1_sgRNA02	HAP1_proteome	plate3	P13	Cytosol Nucleoplasm	10.0669	3.84251
CHMP4B	CHMP4B_ENST00000217402_Intron1_Frame1_sgRNA02	HAP1_proteome	plate6	H10	Cytosol Nucleoplasm	10.4329	3.15586
CHMP4B	CHMP4B_ENST00000217402_Intron1_Frame1_sgRNA02	HAP1_proteome	plate2	I24	Cytosol Nucleoplasm	10.1682	3.12486
CHMP4B	CHMP4B_ENST00000217402_Intron1_Frame1_sgRNA02	HAP1_proteome	plate4	B04	Cytosol Nucleoplasm	8.99042	7.68917
CHMP4B	CHMP4B_ENST00000217402_Intron1_Frame1_sgRNA02	HAP1_proteome	plate3	P20	Cytosol Nucleoplasm	9.92782	3.39226
CHMP4B	CHMP4B_ENST00000217402_Intron1_Frame1_sgRNA02	HAP1_proteome	plate5	E05	Cytosol Nucleoplasm	10.4047	3.86301
CHMP4B	CHMP4B_ENST00000217402_Intron1_Frame1_sgRNA02	HAP1_proteome	plate5	L16	Cytosol Nucleoplasm	10.0695	3.25389
CHMP4B	CHMP4B_ENST00000217402_Intron1_Frame1_sgRNA02	HAP1_proteome	plate5	G08	Cytosol Nucleoplasm	9.91494	3.64589
CHMP4B	CHMP4B_ENST00000217402_Intron1_Frame1_sgRNA02	HAP1_proteome	plate4	B09	Cytosol Nucleoplasm	11.2079	2.92512
CHMP4B	CHMP4B_ENST00000217402_Intron1_Frame1_sgRNA02	HAP1_proteome	plate4	J01	Cytosol Nucleoplasm	10.9812	4.25593
CHMP4B	CHMP4B_ENST00000217402_Intron1_Frame1_sgRNA02	HAP1_proteome	plate3	C23	Cytosol Nucleoplasm	9.95908	3.29875
CHMP4B	CHMP4B_ENST00000217402_Intron1_Frame1_sgRNA02	HAP1_proteome	plate5	E14	Cytosol Nucleoplasm	10.7567	3.97944
CHMP4B	CHMP4B_ENST00000217402_Intron1_Frame1_sgRNA02	HAP1_proteome	plate5	M24	Cytosol Nucleoplasm	10.2282	3.07914
CHMP4B	CHMP4B_ENST00000217402_Intron1_Frame1_sgRNA02	HAP1_proteome	plate3	F18	Cytosol Nucleoplasm	10.3963	3.65585
CHMP4B	CHMP4B_ENST00000217402_Intron1_Frame1_sgRNA02	HAP1_proteome	plate5	J04	Cytosol Nucleoplasm	10.745	3.56896
CHORDC1	CHORDC1_ENST00000320585_Intron1_Frame1_sgRNA02	HEK_proteome	plate5	E20	Cytosol	8.77969	8.84744
CHTOP	CHTOP_ENST00000368690_Intron3_Frame0_sgRNA01	HAP1_proteome	plate4	C09	Nuclear speckles	6.07391	-1.91273
CIP2A	CIP2A_ENST00000295746_Intron16_Frame0_sgRNA01	HEK_proteome	plate1	C15	Cytosol	13.0404	6.88043
CKAP2	CKAP2_ENST00000378037_Intron1_Frame1_sgRNA02	HEK_proteome	plate2	P18	Cytoskeleton	11.6949	5.17153
CKB	CKB_ENST00000348956_Intron7_Frame1_sgRNA02	HAP1_proteome	plate4	N01	Vesicles	19.3808	11.5352
CKB	CKB_ENST00000348956_Intron7_Frame1_sgRNA02	HAP1_proteome	plate2	D04	Vesicles	19.097	11.3492
CKB	CKB_ENST00000348956_Intron7_Frame1_sgRNA02	HAP1_proteome	plate6	L14	Vesicles	9.77194	8.51358
CKB	CKB_ENST00000348956_Intron7_Frame1_sgRNA02	HAP1_proteome	plate2	F07	Vesicles	10.8223	9.09331
CLNS1A	CLNS1A_ENST00000525428_Intron2_Frame1_sgRNA01	HEK_proteome	plate5	K20	Cytosol Nucleoplasm	9.38505	5.74688
CLNS1A	CLNS1A_ENST00000525428_Intron2_Frame1_sgRNA01	HEK_proteome	plate4	B24	Cytosol Nucleoplasm	9.46488	5.96511
CLNS1A	CLNS1A_ENST00000525428_Intron2_Frame1_sgRNA01	HEK_proteome	plate1	A14	Cytosol Nucleoplasm	9.34838	5.77522
CLPX	CLPX_ENST00000300107_Intron11_Frame0_sgRNA01	HEK_proteome	plate5	N10	Mitochondria	11.3188	6.00797
CLSPN	CLSPN_ENST00000318121_Intron10_Frame0_sgRNA01	HAP1_proteome	plate5	O04	Cytosol Nucleoplasm	11.8798	2.06028
CLTC	CLTC_ENST00000621829_Intron18_Frame0_sgRNA01	HEK_proteome	plate1	K15	Vesicles	6.95257	5.07864
CLTC	CLTC_ENST00000621829_Intron18_Frame0_sgRNA01	HEK_proteome	plate1	O19	Vesicles	8.78821	9.25375
CLUH	CLUH_ENST00000570628_Intron11_Frame1_sgRNA01	HAP1_proteome	plate2	N20	Cytosol	10.2298	9.2112
CMTR1	CMTR1_ENST00000373451_Intron4_Frame0_sgRNA01	HEK_proteome	plate1	L15	Nucleoplasm	10.9646	-1.712
CNOT10	CNOT10_ENST00000454516_Intron7_Frame0_sgRNA01	HEK_proteome	plate2	I07	Cytosol	12.5441	6.34454
CNOT1	CNOT1_ENST00000317147_Intron26_Frame0_sgRNA01	HEK_proteome	plate1	C08	Cytosol	11.8058	7.37079
CNOT1	CNOT1_ENST00000317147_Intron26_Frame0_sgRNA01	HEK_proteome	plate5	M18	Cytosol	11.648	7.21673
CNOT1	CNOT1_ENST00000317147_Intron26_Frame0_sgRNA01	HEK_proteome	plate4	L06	Cytosol	11.9738	7.0537
CNOT1	CNOT1_ENST00000317147_Intron26_Frame0_sgRNA01	HEK_proteome	plate2	H17	Cytosol	11.2731	7.38409
CNOT1	CNOT1_ENST00000317147_Intron26_Frame0_sgRNA01	HEK_proteome	plate5	O09	Cytosol	12.0275	7.25784
CNOT1	CNOT1_ENST00000317147_Intron26_Frame0_sgRNA01	HEK_proteome	plate5	D21	Cytosol	11.3667	7.26
CNOT1	CNOT1_ENST00000317147_Intron26_Frame0_sgRNA01	HEK_proteome	plate4	C21	Cytosol	11.8518	7.33206
CNOT1	CNOT1_ENST00000317147_Intron26_Frame0_sgRNA01	HEK_proteome	plate4	H11	Cytosol	11.7924	7.31137
CNOT1	CNOT1_ENST00000317147_Intron26_Frame0_sgRNA01	HEK_proteome	plate2	G03	Cytosol	12.1337	6.88222
CNOT1	CNOT1_ENST00000317147_Intron26_Frame0_sgRNA01	HEK_proteome	plate4	D13	Cytosol	9.20632	4.85946
CNOT7	CNOT7_ENST00000361272_Intron6_Frame0_sgRNA02	HEK_proteome	plate1	H10	Cytosol	14.0195	5.40897
CNOT9	CNOT9_Intron1_1	HAP1_cancer	plate2	D11	Cytosol	11.71	6.89947
CNOT9	CNOT9_Intron1_1	HAP1_cancer	plate4	M24	Cytosol	10.6249	7.8504
CNOT9	CNOT9_Intron1_1	HAP1_cancer	plate4	E16	Cytosol	8.84237	8.58592
CNOT9	CNOT9_Intron1_1	HAP1_cancer	plate1	K10	Cytosol	11.0361	6.82703
CNOT9	CNOT9_Intron6_1	HAP1_cancer	plate3	I13	Cytosol	10.534	8.24517
CNP	CNP_ENST00000393892_Intron2_Frame1_sgRNA03	HEK_proteome	plate2	O02	Plasma membrane	12.4017	6.20019
COL2A1	COL2A1_ENST00000380518_Intron39_Frame0_sgRNA01	HAP1_proteome	plate1	O17	Vesicles	11.9562	5.81473
COL2A1	COL2A1_ENST00000380518_Intron39_Frame0_sgRNA01	HAP1_proteome	plate3	J19	Vesicles	12.1174	5.84808
COL2A1	COL2A1_ENST00000380518_Intron39_Frame0_sgRNA01	HAP1_proteome	plate5	D17	Vesicles	11.5311	6.24754
COL2A1	COL2A1_ENST00000380518_Intron39_Frame0_sgRNA01	HAP1_proteome	plate4	K12	Vesicles	11.3614	6.13943
COL2A1	COL2A1_ENST00000380518_Intron39_Frame0_sgRNA01	HAP1_proteome	plate4	G01	Vesicles	11.7884	6.20293
COPG1	COPG1_ENST00000314797_Intron18_Frame1_sgRNA01	HAP1_proteome	plate3	N16	Golgi apparatus	8.73814	9.56952
COPS2	COPS2_ENST00000299259_Intron3_Frame0_sgRNA01	HAP1_proteome	plate1	J09	Cytosol Nucleoplasm	8.92891	3.76858
COPS2	COPS2_ENST00000299259_Intron3_Frame0_sgRNA01	HAP1_proteome	plate4	L02	Cytosol Nucleoplasm	9.47111	3.47273
COPS2	COPS2_ENST00000299259_Intron3_Frame0_sgRNA01	HAP1_proteome	plate2	B04	Cytosol Nucleoplasm	9.12834	3.32335
COPS2	COPS2_ENST00000299259_Intron3_Frame0_sgRNA01	HAP1_proteome	plate4	J16	Cytosol Nucleoplasm	9.01274	3.97414
COPS2	COPS2_ENST00000299259_Intron3_Frame0_sgRNA01	HAP1_proteome	plate5	H24	Cytosol Nucleoplasm	9.38213	3.61714
COPS2	COPS2_ENST00000299259_Intron3_Frame0_sgRNA01	HAP1_proteome	plate2	F10	Cytosol Nucleoplasm	9.35354	3.66457
COPS2	COPS2_ENST00000299259_Intron3_Frame0_sgRNA01	HAP1_proteome	plate3	C17	Cytosol Nucleoplasm	9.27794	3.66759
COPS2	COPS2_ENST00000299259_Intron3_Frame0_sgRNA01	HAP1_proteome	plate5	H07	Cytosol Nucleoplasm	8.96935	3.55588
COPS2	COPS2_ENST00000299259_Intron3_Frame0_sgRNA01	HAP1_proteome	plate4	J09	Cytosol Nucleoplasm	9.52804	3.74881
COPS2	COPS2_ENST00000299259_Intron3_Frame0_sgRNA01	HAP1_proteome	plate2	K24	Cytosol Nucleoplasm	9.39888	3.78289
COPS2	COPS2_ENST00000299259_Intron3_Frame0_sgRNA01	HAP1_proteome	plate2	G03	Cytosol Nucleoplasm	8.93394	4.15865
COPS2	COPS2_ENST00000299259_Intron3_Frame0_sgRNA01	HAP1_proteome	plate6	E04	Cytosol Nucleoplasm	9.15106	3.91032
COPS2	COPS2_ENST00000299259_Intron3_Frame0_sgRNA01	HAP1_proteome	plate3	O05	Cytosol Nucleoplasm	9.17983	3.59214
COPS2	COPS2_ENST00000299259_Intron3_Frame0_sgRNA01	HAP1_proteome	plate2	L06	Cytosol Nucleoplasm	9.26042	3.70952
COPS2	COPS2_ENST00000299259_Intron3_Frame0_sgRNA01	HAP1_proteome	plate3	H02	Cytosol Nucleoplasm	9.59595	3.76064
COPS2	COPS2_ENST00000299259_Intron3_Frame0_sgRNA01	HAP1_proteome	plate5	K07	Cytosol Nucleoplasm	9.27731	3.84092
COPS2	COPS2_ENST00000299259_Intron3_Frame0_sgRNA01	HAP1_proteome	plate3	D04	Cytosol Nucleoplasm	9.56591	3.40426
COPS2	COPS2_ENST00000299259_Intron3_Frame0_sgRNA01	HAP1_proteome	plate4	O09	Cytosol Nucleoplasm	9.27853	3.50547
COPS2	COPS2_ENST00000299259_Intron3_Frame0_sgRNA01	HAP1_proteome	plate3	J04	Cytosol Nucleoplasm	9.35032	3.49925
COPS2	COPS2_ENST00000299259_Intron3_Frame0_sgRNA01	HAP1_proteome	plate4	O11	Cytosol Nucleoplasm	9.11108	3.81906
COPS2	COPS2_ENST00000299259_Intron3_Frame0_sgRNA01	HAP1_proteome	plate4	L03	Cytosol Nucleoplasm	9.28076	3.86986
COPS2	COPS2_ENST00000299259_Intron3_Frame0_sgRNA01	HAP1_proteome	plate6	K15	Cytosol Nucleoplasm	9.38788	3.82077
COPS2	COPS2_ENST00000299259_Intron3_Frame0_sgRNA01	HAP1_proteome	plate6	F20	Cytosol Nucleoplasm	9.71137	3.20952
COPS2	COPS2_ENST00000299259_Intron3_Frame0_sgRNA01	HAP1_proteome	plate6	H09	Cytosol Nucleoplasm	9.36566	3.83142
COPS2	COPS2_ENST00000299259_Intron3_Frame0_sgRNA01	HAP1_proteome	plate5	D07	Cytosol Nucleoplasm	9.49684	3.3184
COPS2	COPS2_ENST00000299259_Intron3_Frame0_sgRNA01	HAP1_proteome	plate4	J21	Cytosol Nucleoplasm	8.88895	4.29622
COPS2	COPS2_ENST00000299259_Intron3_Frame0_sgRNA01	HAP1_proteome	plate6	P05	Cytosol Nucleoplasm	9.58446	3.42683
COPS2	COPS2_ENST00000299259_Intron3_Frame0_sgRNA01	HAP1_proteome	plate2	M14	Cytosol Nucleoplasm	9.00647	3.74716
COPS2	COPS2_ENST00000299259_Intron3_Frame0_sgRNA01	HAP1_proteome	plate1	P05	Cytosol Nucleoplasm	9.6291	3.18855
COPS2	COPS2_ENST00000299259_Intron3_Frame0_sgRNA01	HAP1_proteome	plate4	G19	Cytosol Nucleoplasm	9.42609	3.52272
COPS2	COPS2_ENST00000299259_Intron3_Frame0_sgRNA01	HAP1_proteome	plate3	L15	Cytosol Nucleoplasm	9.34931	3.40321
COPS2	COPS2_ENST00000299259_Intron3_Frame0_sgRNA01	HAP1_proteome	plate2	D09	Cytosol Nucleoplasm	9.6295	3.45109
COPS2	COPS2_ENST00000299259_Intron3_Frame0_sgRNA01	HAP1_proteome	plate4	H13	Cytosol Nucleoplasm	11.7696	5.06354
COPS2	COPS2_ENST00000299259_Intron3_Frame0_sgRNA01	HAP1_proteome	plate3	J02	Cytosol Nucleoplasm	9.67497	3.47105
COPS2	COPS2_ENST00000299259_Intron3_Frame0_sgRNA01	HAP1_proteome	plate1	G20	Cytosol Nucleoplasm	9.54807	3.5517
COPS2	COPS2_ENST00000299259_Intron3_Frame0_sgRNA01	HAP1_proteome	plate1	P17	Cytosol Nucleoplasm	9.26435	3.70923
COPS2	COPS2_ENST00000299259_Intron3_Frame0_sgRNA01	HAP1_proteome	plate5	O10	Cytosol Nucleoplasm	9.79961	3.58941
COPS2	COPS2_ENST00000299259_Intron3_Frame0_sgRNA01	HAP1_proteome	plate2	C16	Cytosol Nucleoplasm	9.13583	3.7967
COPS2	COPS2_ENST00000299259_Intron3_Frame0_sgRNA01	HAP1_proteome	plate6	F05	Cytosol Nucleoplasm	9.70818	3.48652
COPS2	COPS2_ENST00000299259_Intron3_Frame0_sgRNA01	HAP1_proteome	plate1	P20	Cytosol Nucleoplasm	9.21837	3.62631
COPS2	COPS2_ENST00000299259_Intron3_Frame0_sgRNA01	HAP1_proteome	plate3	K07	Cytosol Nucleoplasm	9.77899	2.66198
COPS2	COPS2_ENST00000299259_Intron3_Frame0_sgRNA01	HAP1_proteome	plate3	L02	Cytosol Nucleoplasm	9.70783	3.49904
COPS2	COPS2_ENST00000299259_Intron3_Frame0_sgRNA01	HAP1_proteome	plate1	I17	Cytosol Nucleoplasm	9.47185	3.48297
COPS2	COPS2_ENST00000299259_Intron3_Frame0_sgRNA01	HAP1_proteome	plate3	P15	Cytosol Nucleoplasm	9.36475	3.35892
COPS2	COPS2_ENST00000299259_Intron3_Frame0_sgRNA01	HAP1_proteome	plate6	F14	Cytosol Nucleoplasm	9.56838	3.59917
COPS2	COPS2_ENST00000299259_Intron3_Frame0_sgRNA01	HAP1_proteome	plate1	L13	Cytosol Nucleoplasm	9.32936	3.7189
COPS2	COPS2_ENST00000299259_Intron3_Frame0_sgRNA01	HAP1_proteome	plate5	M01	Cytosol Nucleoplasm	9.59623	3.50913
COPS2	COPS2_ENST00000299259_Intron3_Frame0_sgRNA01	HAP1_proteome	plate4	P19	Cytosol Nucleoplasm	8.91802	3.71283
COPS2	COPS2_ENST00000299259_Intron3_Frame0_sgRNA01	HAP1_proteome	plate5	I19	Cytosol Nucleoplasm	9.74224	3.43026
COPS2	COPS2_ENST00000299259_Intron3_Frame0_sgRNA01	HAP1_proteome	plate4	P09	Cytosol Nucleoplasm	9.71435	3.31639
COPS2	COPS2_ENST00000299259_Intron3_Frame0_sgRNA01	HAP1_proteome	plate4	F06	Cytosol Nucleoplasm	9.21597	3.5265
COPS2	COPS2_ENST00000299259_Intron3_Frame0_sgRNA01	HAP1_proteome	plate3	D24	Cytosol Nucleoplasm	9.33726	3.60331
COPS2	COPS2_ENST00000299259_Intron3_Frame0_sgRNA01	HAP1_proteome	plate3	E14	Cytosol Nucleoplasm	9.70935	3.25658
COPS2	COPS2_ENST00000299259_Intron3_Frame0_sgRNA01	HAP1_proteome	plate6	M02	Cytosol Nucleoplasm	9.65515	3.13854
COPS2	COPS2_ENST00000299259_Intron3_Frame0_sgRNA01	HAP1_proteome	plate6	G07	Cytosol Nucleoplasm	9.49597	3.23047
COPS2	COPS2_ENST00000299259_Intron3_Frame0_sgRNA01	HAP1_proteome	plate5	J05	Cytosol Nucleoplasm	9.5865	3.54293
COPS2	COPS2_ENST00000299259_Intron3_Frame0_sgRNA01	HAP1_proteome	plate4	P16	Cytosol Nucleoplasm	9.64009	3.48533
COPS2	COPS2_ENST00000299259_Intron3_Frame0_sgRNA01	HAP1_proteome	plate5	F11	Cytosol Nucleoplasm	9.57207	2.50382
COPS2	COPS2_ENST00000299259_Intron3_Frame0_sgRNA01	HAP1_proteome	plate2	K19	Cytosol Nucleoplasm	9.18411	4.00237
COPS2	COPS2_ENST00000299259_Intron3_Frame0_sgRNA01	HAP1_proteome	plate6	M01	Cytosol Nucleoplasm	9.6204	3.53224
COPS2	COPS2_ENST00000299259_Intron3_Frame0_sgRNA01	HAP1_proteome	plate5	L05	Cytosol Nucleoplasm	9.1491	4.0066
COPS2	COPS2_ENST00000299259_Intron3_Frame0_sgRNA01	HAP1_proteome	plate5	M18	Cytosol Nucleoplasm	8.49603	4.63577
COPS2	COPS2_ENST00000299259_Intron3_Frame0_sgRNA01	HAP1_proteome	plate2	M21	Cytosol Nucleoplasm	9.79568	2.96868
COPS2	COPS2_ENST00000299259_Intron3_Frame0_sgRNA01	HAP1_proteome	plate4	A18	Cytosol Nucleoplasm	9.03827	3.91433
COPS2	COPS2_ENST00000299259_Intron3_Frame0_sgRNA01	HAP1_proteome	plate2	P11	Cytosol Nucleoplasm	8.31366	4.61117
COPS2	COPS2_ENST00000299259_Intron3_Frame0_sgRNA01	HAP1_proteome	plate6	J09	Cytosol Nucleoplasm	8.9031	3.99827
COPS2	COPS2_ENST00000299259_Intron3_Frame0_sgRNA01	HAP1_proteome	plate5	K18	Cytosol Nucleoplasm	9.64832	3.33233
COPS2	COPS2_ENST00000299259_Intron3_Frame0_sgRNA01	HAP1_proteome	plate1	O01	Cytosol Nucleoplasm	9.37799	6.56939
COPS2	COPS2_ENST00000299259_Intron3_Frame0_sgRNA01	HAP1_proteome	plate1	D21	Cytosol Nucleoplasm	9.42263	2.9025
COPS2	COPS2_ENST00000299259_Intron3_Frame0_sgRNA01	HAP1_proteome	plate3	I23	Cytosol Nucleoplasm	9.67267	2.76036
COPS2	COPS2_ENST00000299259_Intron3_Frame0_sgRNA01	HAP1_proteome	plate5	J17	Cytosol Nucleoplasm	9.4496	3.67722
COPS2	COPS2_ENST00000299259_Intron3_Frame0_sgRNA01	HAP1_proteome	plate4	D09	Cytosol Nucleoplasm	9.45918	3.42875
COPS2	COPS2_ENST00000299259_Intron3_Frame0_sgRNA01	HAP1_proteome	plate4	C07	Cytosol Nucleoplasm	9.52745	3.4107
COPS2	COPS2_ENST00000299259_Intron3_Frame0_sgRNA01	HAP1_proteome	plate5	L11	Cytosol Nucleoplasm	9.46112	3.42471
COPS2	COPS2_ENST00000299259_Intron3_Frame0_sgRNA01	HAP1_proteome	plate5	L19	Cytosol Nucleoplasm	9.40778	3.35848
COPS2	COPS2_ENST00000299259_Intron3_Frame0_sgRNA01	HAP1_proteome	plate4	M21	Cytosol Nucleoplasm	8.86948	3.78677
COPS2	COPS2_ENST00000299259_Intron3_Frame0_sgRNA01	HAP1_proteome	plate1	O22	Cytosol Nucleoplasm	9.41416	3.65674
COPS2	COPS2_ENST00000299259_Intron3_Frame0_sgRNA01	HAP1_proteome	plate4	M15	Cytosol Nucleoplasm	8.69715	4.02185
COPS2	COPS2_ENST00000299259_Intron3_Frame0_sgRNA01	HAP1_proteome	plate1	J11	Cytosol Nucleoplasm	8.99305	3.87029
COPS2	COPS2_ENST00000299259_Intron3_Frame0_sgRNA01	HAP1_proteome	plate1	E05	Cytosol Nucleoplasm	9.13719	3.38234
COPS3	COPS3_ENST00000268717_Intron1_Frame1_sgRNA01	HAP1_proteome	plate4	K09	Cytosol Nucleoplasm	9.13311	4.68254
COPS3	COPS3_ENST00000268717_Intron1_Frame1_sgRNA01	HAP1_proteome	plate2	E19	Cytosol Nucleoplasm	9.08411	4.70458
COPS3	COPS3_ENST00000268717_Intron1_Frame1_sgRNA01	HAP1_proteome	plate6	F16	Cytosol Nucleoplasm	9.27736	4.66921
COPS3	COPS3_ENST00000268717_Intron1_Frame1_sgRNA01	HAP1_proteome	plate6	P19	Cytosol Nucleoplasm	9.06664	4.72722
COPS3	COPS3_ENST00000268717_Intron1_Frame1_sgRNA01	HAP1_proteome	plate6	K09	Cytosol Nucleoplasm	8.99624	4.72104
COPS3	COPS3_ENST00000268717_Intron1_Frame1_sgRNA01	HAP1_proteome	plate3	P12	Cytosol Nucleoplasm	9.18685	4.62449
COPS3	COPS3_ENST00000268717_Intron1_Frame1_sgRNA01	HAP1_proteome	plate6	H17	Cytosol Nucleoplasm	9.10541	4.49596
COPS3	COPS3_ENST00000268717_Intron1_Frame1_sgRNA01	HAP1_proteome	plate5	L18	Cytosol Nucleoplasm	9.05765	4.73516
COPS3	COPS3_ENST00000268717_Intron1_Frame1_sgRNA01	HAP1_proteome	plate3	C10	Cytosol Nucleoplasm	8.82767	5.06388
COPS3	COPS3_ENST00000268717_Intron1_Frame1_sgRNA01	HAP1_proteome	plate4	K20	Cytosol Nucleoplasm	9.02737	4.64357
COPS3	COPS3_ENST00000268717_Intron1_Frame1_sgRNA01	HAP1_proteome	plate3	M22	Cytosol Nucleoplasm	8.93769	6.90177
COPS3	COPS3_ENST00000268717_Intron1_Frame1_sgRNA01	HAP1_proteome	plate2	O09	Cytosol Nucleoplasm	8.89772	5.05052
COX19	COX19_ENST00000344111_Intron1_Frame1_sgRNA03	HEK_proteome	plate4	N01	Cytosol Nucleoplasm	11.747	4.60713
COX19	COX19_ENST00000344111_Intron1_Frame1_sgRNA03	HEK_proteome	plate1	N03	Cytosol Nucleoplasm	10.6838	4.57787
COX19	COX19_ENST00000344111_Intron1_Frame1_sgRNA03	HEK_proteome	plate4	N13	Cytosol Nucleoplasm	12.0231	4.10041
COX19	COX19_ENST00000344111_Intron1_Frame1_sgRNA03	HEK_proteome	plate5	K10	Cytosol Nucleoplasm	11.5332	5.40545
COX19	COX19_ENST00000344111_Intron1_Frame1_sgRNA03	HEK_proteome	plate1	F05	Cytosol Nucleoplasm	13.3339	3.1695
COX19	COX19_ENST00000344111_Intron1_Frame1_sgRNA03	HEK_proteome	plate5	A07	Cytosol Nucleoplasm	11.5669	4.37845
COX19	COX19_ENST00000344111_Intron1_Frame1_sgRNA03	HEK_proteome	plate4	D09	Cytosol Nucleoplasm	12.0074	3.93075
COX19	COX19_ENST00000344111_Intron1_Frame1_sgRNA03	HEK_proteome	plate1	J17	Cytosol Nucleoplasm	11.9169	4.67202
COX5A	COX5A_ENST00000322347_Intron1_Frame1_sgRNA01	HAP1_proteome	plate4	C17	Mitochondria	9.44924	4.45325
COX5A	COX5A_ENST00000322347_Intron1_Frame1_sgRNA01	HAP1_proteome	plate2	H22	Mitochondria	10.2658	5.19296
COX5A	COX5A_ENST00000322347_Intron1_Frame1_sgRNA01	HAP1_proteome	plate6	P16	Mitochondria	9.64753	5.03645
COX5A	COX5A_ENST00000322347_Intron1_Frame1_sgRNA01	HAP1_proteome	plate4	J24	Mitochondria	9.90209	5.57787
COX5A	COX5A_ENST00000322347_Intron2_Frame1_sgRNA02	HAP1_proteome	plate6	G08	Mitochondria	6.741	5.38804
COX6A1	COX6A1_ENST00000229379_Intron1_Frame1_sgRNA01	HAP1_proteome	plate6	J12	Cytosol Nucleoplasm	11.5536	3.67934
COX6A1	COX6A1_ENST00000229379_Intron1_Frame1_sgRNA01	HAP1_proteome	plate2	F08	Cytosol Nucleoplasm	9.60384	4.69664
COX6A1	COX6A1_ENST00000229379_Intron1_Frame1_sgRNA01	HAP1_proteome	plate2	G19	Cytosol Nucleoplasm	10.3349	4.39202
COX6A1	COX6A1_ENST00000229379_Intron1_Frame1_sgRNA01	HAP1_proteome	plate6	F08	Cytosol Nucleoplasm	10.4584	4.9356
COX6A1	COX6A1_ENST00000229379_Intron1_Frame1_sgRNA01	HAP1_proteome	plate6	P17	Cytosol Nucleoplasm	9.61323	4.42081
COX6A1	COX6A1_ENST00000229379_Intron1_Frame1_sgRNA01	HAP1_proteome	plate4	J17	Cytosol Nucleoplasm	10.0702	4.68991
COX6A1	COX6A1_ENST00000229379_Intron1_Frame1_sgRNA01	HAP1_proteome	plate4	O22	Cytosol Nucleoplasm	8.31785	5.23293
COX6A1	COX6A1_ENST00000229379_Intron1_Frame1_sgRNA01	HAP1_proteome	plate6	I16	Cytosol Nucleoplasm	9.89193	4.68097
COX6A1	COX6A1_ENST00000229379_Intron1_Frame1_sgRNA01	HAP1_proteome	plate5	K20	Cytosol Nucleoplasm	10.4085	4.35336
COX6A1	COX6A1_ENST00000229379_Intron1_Frame1_sgRNA01	HAP1_proteome	plate4	P07	Cytosol Nucleoplasm	10.1751	4.54639
COX6A1	COX6A1_ENST00000229379_Intron1_Frame1_sgRNA01	HAP1_proteome	plate2	O08	Cytosol Nucleoplasm	8.91326	5.11807
COX6A1	COX6A1_ENST00000229379_Intron1_Frame1_sgRNA01	HAP1_proteome	plate6	M15	Cytosol Nucleoplasm	9.85633	4.53343
COX6A1	COX6A1_ENST00000229379_Intron1_Frame1_sgRNA01	HAP1_proteome	plate6	G15	Cytosol Nucleoplasm	10.0702	4.48208
COX7B	COX7B_ENST00000650309_Intron1_Frame1_sgRNA02	HAP1_proteome	plate4	J03	Cytosol Nucleoplasm	12.8652	7.69095
COX7C	COX7C_ENST00000247655_Intron1_Frame0_sgRNA03	HEK_proteome	plate4	I13	Mitochondria	6.86557	5.46942
COX7C	COX7C_ENST00000247655_Intron1_Frame0_sgRNA03	HEK_proteome	plate4	C12	Mitochondria	6.82309	5.47933
CPNE3	CPNE3_ENST00000517490_Intron10_Frame0_sgRNA01	HEK_proteome	plate2	B09	Cytosol Nucleoplasm	10.6051	3.46467
CPSF4	CPSF4_ENST00000292476_Intron6_Frame0_sgRNA02	HEK_proteome	plate4	I21	Nucleoplasm	9.53491	-1.17475
CPSF6	CPSF6_ENST00000266679_Intron1_Frame0_sgRNA02	HEK_proteome	plate1	L02	Cytosol Nucleoplasm	9.1962	2.94297
CPSF6	CPSF6_ENST00000266679_Intron1_Frame0_sgRNA02	HEK_proteome	plate5	N20	Cytosol Nucleoplasm	8.71069	6.42365
CPSF6	CPSF6_ENST00000266679_Intron1_Frame0_sgRNA02	HEK_proteome	plate5	B16	Cytosol Nucleoplasm	8.6257	5.08573
CPSF7	CPSF7_ENST00000340437_Intron7_Frame1_sgRNA01	HEK_proteome	plate2	N12	Nuclear speckles Nucleoplasm	8.20686	-2.04042
CRCP	CRCP_ENST00000395326_Intron2_Frame0_sgRNA01	HEK_proteome	plate1	M23	Vesicles	17.0523	15.9915
CREBBP	CREBBP_ENST00000262367_Intron16_Frame1_sgRNA01	HAP1_cancer	plate4	M17	Nuclear speckles Nucleoplasm	7.14755	-2.57554
CREBBP	CREBBP_ENST00000262367_Intron16_Frame1_sgRNA01	HAP1_cancer	plate5	I22	Nuclear speckles Nucleoplasm	5.90586	-3.25325
CREBBP	CREBBP_ENST00000262367_Intron16_Frame1_sgRNA01	HAP1_cancer	plate4	P08	Nuclear speckles Nucleoplasm	6.42125	-3.0059
CREBBP	CREBBP_ENST00000262367_Intron16_Frame1_sgRNA01	HAP1_cancer	plate4	P01	Nuclear speckles Nucleoplasm	2.76435	-4.93615
CREBBP	CREBBP_ENST00000262367_Intron6_Frame1_sgRNA01	HAP1_cancer	plate1	A14	Nuclear speckles Nucleoplasm	8.05038	-2.15357
CREBBP	CREBBP_Intron13_1	HAP1_cancer	plate3	K23	Nuclear speckles Nucleoplasm	11.0398	-0.207286
CREBBP	CREBBP_Intron13_1	HAP1_cancer	plate2	L04	Nuclear speckles Nucleoplasm	8.80493	-1.30038
CREBBP	CREBBP_Intron13_1	HAP1_cancer	plate3	F14	Nuclear speckles Nucleoplasm	9.38515	-1.46527
CREBBP	CREBBP_Intron14_1	HAP1_cancer	plate2	O18	Nuclear speckles Nucleoplasm	11.2733	-0.44975
CRLF1	CRLF1_ENST00000392386_Intron1_Frame1_sgRNA01	HAP1_proteome	plate4	E15	Cytosol Nucleoplasm	9.59595	5.39449
CSDE1	CSDE1_ENST00000438362_Intron15_Frame1_sgRNA02	HAP1_cancer	plate4	B14	Cytosol	7.84314	10.3999
CSDE1	CSDE1_ENST00000438362_Intron15_Frame1_sgRNA02	HAP1_cancer	plate1	F07	Cytosol	9.71248	9.20806
CSDE1	CSDE1_ENST00000438362_Intron15_Frame1_sgRNA02	HAP1_cancer	plate4	L17	Cytosol	7.1266	9.60577
CSDE1	CSDE1_ENST00000438362_Intron15_Frame1_sgRNA02	HAP1_cancer	plate2	M08	Cytosol	9.03634	8.94622
CSDE1	CSDE1_ENST00000438362_Intron15_Frame1_sgRNA02	HAP1_cancer	plate1	M07	Cytosol	8.91724	8.91416
CSDE1	CSDE1_ENST00000438362_Intron15_Frame1_sgRNA02	HAP1_cancer	plate1	B07	Cytosol	9.41997	10.0631
CSDE1	CSDE1_ENST00000438362_Intron15_Frame1_sgRNA02	HAP1_cancer	plate4	P04	Cytosol	7.96051	10.8724
CSDE1	CSDE1_ENST00000438362_Intron15_Frame1_sgRNA02	HAP1_cancer	plate3	M24	Cytosol	9.17186	9.23972
CSDE1	CSDE1_ENST00000438362_Intron15_Frame1_sgRNA02	HAP1_cancer	plate3	K11	Cytosol	9.68731	8.67481
CSDE1	CSDE1_ENST00000438362_Intron15_Frame1_sgRNA02	HAP1_cancer	plate2	D09	Cytosol	9.2718	9.08425
CSDE1	CSDE1_ENST00000438362_Intron16_Frame1_sgRNA01	HAP1_cancer	plate4	K16	Cytosol	8.47436	10.2605
CSDE1	CSDE1_ENST00000438362_Intron16_Frame1_sgRNA01	HAP1_cancer	plate4	I21	Cytosol	8.65296	9.67207
CSDE1	CSDE1_ENST00000438362_Intron16_Frame1_sgRNA01	HAP1_cancer	plate2	K09	Cytosol	9.66457	8.56267
CSDE1	CSDE1_ENST00000438362_Intron16_Frame1_sgRNA01	HAP1_cancer	plate4	M19	Cytosol	8.15279	9.59445
CSDE1	CSDE1_ENST00000438362_Intron16_Frame1_sgRNA01	HAP1_cancer	plate5	N03	Cytosol	8.6457	9.66308
CSDE1	CSDE1_ENST00000438362_Intron16_Frame1_sgRNA01	HAP1_cancer	plate4	A06	Cytosol	8.85962	9.95212
CSDE1	CSDE1_ENST00000438362_Intron16_Frame1_sgRNA01	HAP1_cancer	plate3	C22	Cytosol	9.58145	9.11921
CSDE1	CSDE1_ENST00000438362_Intron16_Frame1_sgRNA01	HAP1_cancer	plate4	I03	Cytosol	8.10222	9.29758
CSDE1	CSDE1_ENST00000438362_Intron16_Frame1_sgRNA01	HAP1_cancer	plate3	D18	Cytosol	9.45136	8.38087
CSDE1	CSDE1_ENST00000438362_Intron16_Frame1_sgRNA01	HAP1_cancer	plate5	C20	Cytosol	8.30735	9.58983
CSDE1	CSDE1_ENST00000438362_Intron16_Frame1_sgRNA01	HAP1_cancer	plate2	L19	Cytosol	9.50113	8.91555
CSDE1	CSDE1_ENST00000438362_Intron16_Frame1_sgRNA01	HAP1_cancer	plate2	C12	Cytosol	9.34943	8.95556
CSDE1	CSDE1_ENST00000438362_Intron16_Frame1_sgRNA01	HAP1_cancer	plate1	G22	Cytosol	8.766	8.639
CSDE1	CSDE1_ENST00000438362_Intron16_Frame1_sgRNA01	HAP1_cancer	plate2	J09	Cytosol	9.96642	8.81102
CSDE1	CSDE1_ENST00000438362_Intron16_Frame1_sgRNA01	HAP1_cancer	plate2	B06	Cytosol	9.78042	8.45621
CSDE1	CSDE1_ENST00000438362_Intron16_Frame1_sgRNA01	HAP1_cancer	plate3	L01	Cytosol	9.58333	8.98675
CSDE1	CSDE1_ENST00000438362_Intron16_Frame1_sgRNA01	HAP1_cancer	plate5	E07	Cytosol	9.61469	8.77322
CSDE1	CSDE1_ENST00000438362_Intron16_Frame1_sgRNA01	HAP1_cancer	plate2	A01	Cytosol	9.92924	8.76989
CSDE1	CSDE1_ENST00000438362_Intron16_Frame1_sgRNA01	HAP1_cancer	plate5	E06	Cytosol	8.29168	9.41163
CSDE1	CSDE1_ENST00000438362_Intron16_Frame1_sgRNA01	HAP1_cancer	plate1	P23	Cytosol	9.35481	9.26494
CSDE1	CSDE1_ENST00000438362_Intron16_Frame1_sgRNA01	HAP1_cancer	plate3	E02	Cytosol	9.98281	8.90965
CSDE1	CSDE1_ENST00000438362_Intron16_Frame1_sgRNA02	HAP1_cancer	plate2	P07	Cytosol	9.23422	8.58259
CSDE1	CSDE1_ENST00000438362_Intron16_Frame1_sgRNA02	HAP1_cancer	plate3	E20	Cytosol	9.10571	9.35407
CSDE1	CSDE1_ENST00000438362_Intron16_Frame1_sgRNA02	HAP1_cancer	plate2	O11	Cytosol	9.42519	8.78223
CSDE1	CSDE1_ENST00000438362_Intron16_Frame1_sgRNA02	HAP1_cancer	plate3	E24	Cytosol	8.28908	9.41352
CSDE1	CSDE1_ENST00000438362_Intron16_Frame1_sgRNA02	HAP1_cancer	plate3	O05	Cytosol	10.9683	7.79211
CSDE1	CSDE1_ENST00000438362_Intron3_Frame1_sgRNA02	HAP1_cancer	plate1	K03	Cytosol	12.2649	7.16575
CSDE1	CSDE1_ENST00000438362_Intron3_Frame1_sgRNA02	HAP1_cancer	plate3	H13	Cytosol	12.1918	8.21342
CSDE1	CSDE1_ENST00000438362_Intron3_Frame1_sgRNA02	HAP1_cancer	plate1	L16	Cytosol	11.7131	7.414
CSDE1	CSDE1_ENST00000438362_Intron3_Frame1_sgRNA02	HAP1_cancer	plate1	B22	Cytosol	12.1785	7.54096
CSDE1	CSDE1_ENST00000438362_Intron3_Frame1_sgRNA02	HAP1_cancer	plate2	O22	Cytosol	11.5147	7.13259
CSDE1	CSDE1_ENST00000438362_Intron3_Frame1_sgRNA02	HAP1_cancer	plate3	K16	Cytosol	13.2171	8.36637
CSDE1	CSDE1_ENST00000438362_Intron3_Frame1_sgRNA02	HAP1_cancer	plate3	I18	Cytosol	11.1078	7.72801
CSDE1	CSDE1_ENST00000438362_Intron3_Frame1_sgRNA02	HAP1_cancer	plate1	N19	Cytosol	11.382	7.47567
CSDE1	CSDE1_ENST00000438362_Intron3_Frame1_sgRNA02	HAP1_cancer	plate2	N10	Cytosol	11.9011	7.01915
CSDE1	CSDE1_ENST00000438362_Intron3_Frame1_sgRNA02	HAP1_cancer	plate5	C10	Cytosol	9.11021	9.30756
CSDE1	CSDE1_ENST00000438362_Intron3_Frame1_sgRNA02	HAP1_cancer	plate1	E12	Cytosol	12.4827	7.4945
CSDE1	CSDE1_ENST00000438362_Intron3_Frame1_sgRNA02	HEK_proteome	plate4	P13	Cytosol	11.021	7.21859
CSDE1	CSDE1_ENST00000438362_Intron3_Frame1_sgRNA02	HAP1_cancer	plate3	B09	Cytosol	12.648	7.75449
CSDE1	CSDE1_Intron12_1	HAP1_cancer	plate5	D05	Cytosol	7.50977	9.40355
CSDE1	CSDE1_Intron12_1	HAP1_cancer	plate1	N10	Cytosol	8.84997	8.65105
CSDE1	CSDE1_Intron12_1	HAP1_cancer	plate4	J11	Cytosol	7.09239	10.2037
CSDE1	CSDE1_Intron13_1	HAP1_cancer	plate1	B06	Cytosol	9.34539	9.19166
CSDE1	CSDE1_Intron4_1	HAP1_cancer	plate4	P14	Cytosol	7.87203	11.1054
CSDE1	CSDE1_Intron4_1	HAP1_cancer	plate5	F23	Cytosol	7.67994	10.478
CSDE1	CSDE1_Intron4_1	HAP1_cancer	plate4	P21	Cytosol	7.4229	9.47884
CSDE1	CSDE1_Intron5_1	HAP1_cancer	plate2	J21	Cytosol	8.62798	9.0478
CSDE1	CSDE1_Intron5_1	HAP1_cancer	plate2	B19	Cytosol	7.83809	8.97448
CSDE1	CSDE1_Intron7_1	HAP1_cancer	plate5	B09	Cytosol	8.50915	10.1412
CSDE1	CSDE1_Intron9_1	HAP1_cancer	plate5	M11	Cytosol	6.89036	9.39166
CSDE1	CSDE1_Intron9_1	HAP1_cancer	plate5	A05	Cytosol	6.95963	9.36157
CSNK1A1	CSNK1A1_ENST00000261798_Intron10_Frame1_sgRNA03	HEK_proteome	plate4	O12	Cytosol Nucleoplasm	10.8471	5.08065
CSNK1A1	CSNK1A1_ENST00000261798_Intron10_Frame1_sgRNA03	HEK_proteome	plate5	I14	Cytosol Nucleoplasm	12.4403	4.51249
CSNK1A1	CSNK1A1_ENST00000261798_Intron10_Frame1_sgRNA03	HEK_proteome	plate2	O01	Cytosol Nucleoplasm	12.6854	3.01818
CSNK1A1	CSNK1A1_ENST00000261798_Intron1_Frame0_sgRNA01	HAP1_proteome	plate2	L08	Cytosol Nucleoplasm	13.5085	4.57855
CSNK2A1	CSNK2A1_ENST00000646561_Intron3_Frame0_sgRNA01	HEK_proteome	plate1	A02	Cytosol Nucleoplasm	11.5729	3.31492
CSNK2A1	CSNK2A1_ENST00000646561_Intron5_Frame0_sgRNA01	HAP1_proteome	plate3	E07	Cytosol Nucleoplasm	12.9127	5.57459
CSNK2A1	CSNK2A1_ENST00000646561_Intron5_Frame0_sgRNA01	HAP1_proteome	plate3	O03	Cytosol Nucleoplasm	11.2543	3.93626
CSNK2A1	CSNK2A1_ENST00000646561_Intron5_Frame0_sgRNA01	HAP1_proteome	plate4	L21	Cytosol Nucleoplasm	10.8751	2.80272
CSNK2A1	CSNK2A1_ENST00000646561_Intron5_Frame0_sgRNA01	HAP1_proteome	plate2	J14	Cytosol Nucleoplasm	12.4308	4.47201
CSNK2A1	CSNK2A1_ENST00000646561_Intron5_Frame0_sgRNA01	HAP1_proteome	plate3	K11	Cytosol Nucleoplasm	12.7778	3.804
CSNK2A1	CSNK2A1_ENST00000646561_Intron5_Frame0_sgRNA01	HAP1_proteome	plate1	L20	Cytosol Nucleoplasm	12.0425	3.81914
CSNK2A1	CSNK2A1_ENST00000646561_Intron5_Frame0_sgRNA01	HAP1_proteome	plate3	J23	Cytosol Nucleoplasm	12.1815	4.0642
CSNK2A1	CSNK2A1_ENST00000646561_Intron5_Frame0_sgRNA01	HAP1_proteome	plate3	L07	Cytosol Nucleoplasm	11.7817	4.25299
CSNK2A1	CSNK2A1_ENST00000646561_Intron5_Frame0_sgRNA01	HAP1_proteome	plate5	O23	Cytosol Nucleoplasm	12.3064	4.09374
CSNK2A1	CSNK2A1_ENST00000646561_Intron5_Frame0_sgRNA01	HAP1_proteome	plate6	O05	Cytosol Nucleoplasm	12.9046	3.93343
CSNK2A1	CSNK2A1_ENST00000646561_Intron5_Frame0_sgRNA01	HAP1_proteome	plate5	F12	Cytosol Nucleoplasm	11.8985	3.98253
CSNK2A1	CSNK2A1_ENST00000646561_Intron5_Frame0_sgRNA01	HAP1_proteome	plate5	N21	Cytosol Nucleoplasm	9.52143	3.57125
CSNK2A1	CSNK2A1_ENST00000646561_Intron5_Frame0_sgRNA01	HAP1_proteome	plate5	N20	Cytosol Nucleoplasm	10.3197	3.5705
CSNK2A1	CSNK2A1_ENST00000646561_Intron5_Frame0_sgRNA01	HAP1_proteome	plate1	N05	Cytosol Nucleoplasm	10.3291	3.3443
CSNK2A1	CSNK2A1_ENST00000646561_Intron5_Frame0_sgRNA01	HAP1_proteome	plate2	L20	Cytosol Nucleoplasm	11.0222	3.78664
CSNK2A1	CSNK2A1_ENST00000646561_Intron5_Frame0_sgRNA01	HAP1_proteome	plate4	A21	Cytosol Nucleoplasm	10.8029	3.49464
CSNK2A1	CSNK2A1_ENST00000646561_Intron5_Frame0_sgRNA01	HAP1_proteome	plate2	O13	Cytosol Nucleoplasm	12.1815	3.06076
CSNK2A1	CSNK2A1_ENST00000646561_Intron5_Frame0_sgRNA01	HAP1_proteome	plate6	M23	Cytosol Nucleoplasm	12.1758	3.89007
CSNK2A1	CSNK2A1_ENST00000646561_Intron5_Frame0_sgRNA01	HAP1_proteome	plate5	E06	Cytosol Nucleoplasm	11.535	3.02652
CSNK2A1	CSNK2A1_ENST00000646561_Intron5_Frame0_sgRNA01	HAP1_proteome	plate1	H06	Cytosol Nucleoplasm	12.6909	3.95727
CSNK2A1	CSNK2A1_ENST00000646561_Intron5_Frame0_sgRNA01	HAP1_proteome	plate6	B08	Cytosol Nucleoplasm	12.5714	5.16175
CTBP1	CTBP1_ENST00000290921_Intron1_Frame1_sgRNA01	HEK_proteome	plate2	A17	Nucleoplasm	8.70473	-2.03112
CTBP1	CTBP1_ENST00000290921_Intron1_Frame1_sgRNA01	HEK_proteome	plate4	I23	Nucleoplasm	7.72765	-1.4635
CTCF	CTCF_ENST00000264010_Intron10_Frame1_sgRNA01	HAP1_cancer	plate3	E19	Cytosol Nucleoplasm	9.05992	-1.71299
CTCF	CTCF_ENST00000264010_Intron4_Frame1_sgRNA01	HAP1_cancer	plate1	L24	Cytosol Nucleoplasm	7.33385	-2.36405
CTCF	CTCF_ENST00000264010_Intron4_Frame1_sgRNA01	HAP1_cancer	plate2	F19	Cytosol Nucleoplasm	8.08144	-1.67016
CTCF	CTCF_ENST00000264010_Intron6_Frame1_sgRNA01	HAP1_cancer	plate2	L20	Cytosol Nucleoplasm	12.4603	4.00287
CTNNAL1	CTNNAL1_ENST00000325551_Intron1_Frame0_sgRNA01	HEK_proteome	plate1	C19	Cytosol Nucleoplasm	12.7885	4.71634
CTNNB1	CTNNB1_ENST00000643541_Intron8_Frame1_sgRNA01	HAP1_cancer	plate4	L01	Plasma membrane	11.5224	6.26961
CTNNB1	CTNNB1_ENST00000643541_Intron8_Frame1_sgRNA01	HAP1_cancer	plate5	J04	Plasma membrane	8.45114	9.15278
CTNNB1	CTNNB1_ENST00000643541_Intron8_Frame1_sgRNA01	HAP1_cancer	plate1	D09	Plasma membrane	11.6699	6.88206
CTNNB1	CTNNB1_ENST00000643541_Intron9_Frame0_sgRNA01	HAP1_proteome	plate5	J14	Plasma membrane	8.47087	8.69369
CTNNB1	CTNNB1_ENST00000643541_Intron9_Frame0_sgRNA01	HAP1_proteome	plate5	I04	Plasma membrane	8.77421	8.63282
CTNNB1	CTNNB1_Intron10_1	HAP1_cancer	plate3	E12	Plasma membrane	11.5053	7.17467
CTNNB1	CTNNB1_Intron10_1	HAP1_cancer	plate2	H24	Plasma membrane	11.0304	7.16842
CTNNB1	CTNNB1_Intron10_1	HAP1_cancer	plate3	N23	Plasma membrane	10.4535	6.34288
CTNNB1	CTNNB1_Intron4_1	HAP1_cancer	plate1	A18	Plasma membrane	11.4375	7.03314
CTNNB1	CTNNB1_Intron4_1	HAP1_cancer	plate2	O04	Plasma membrane	16.1311	11.796
CTNNB1	CTNNB1_Intron4_1	HAP1_cancer	plate1	H20	Plasma membrane	10.6731	7.06879
CTNNB1	CTNNB1_Intron4_1	HAP1_cancer	plate1	H15	Plasma membrane	10.3249	4.62649
CTNNB1	CTNNB1_Intron4_1	HAP1_cancer	plate3	F19	Plasma membrane	12.9638	8.65712
CTNNB1	CTNNB1_Intron4_1	HAP1_cancer	plate2	E23	Plasma membrane	10.6969	6.97596
CTNNB1	CTNNB1_Intron4_1	HAP1_cancer	plate3	B19	Plasma membrane	12.4814	7.77634
CTNNB1	CTNNB1_Intron4_1	HAP1_cancer	plate2	H13	Plasma membrane	13.5179	9.3099
CTNNB1	CTNNB1_Intron4_1	HAP1_cancer	plate3	B08	Plasma membrane	9.99313	6.7396
CTNNB1	CTNNB1_Intron4_1	HAP1_cancer	plate2	G17	Plasma membrane	10.5302	6.58646
CTNNB1	CTNNB1_Intron4_1	HAP1_cancer	plate2	O13	Plasma membrane	11.8046	7.02587
CTNNB1	CTNNB1_Intron4_1	HAP1_cancer	plate3	C08	Plasma membrane	9.72696	6.42512
CTNNB1	CTNNB1_Intron4_1	HAP1_cancer	plate2	G14	Plasma membrane	9.84768	6.58849
CTNNB1	CTNNB1_Intron4_1	HAP1_cancer	plate3	F20	Plasma membrane	17.2084	12.0041
CTNNB1	CTNNB1_Intron4_1	HAP1_cancer	plate2	N12	Plasma membrane	12.87	7.36829
CTNNB1	CTNNB1_Intron4_1	HAP1_cancer	plate2	E22	Plasma membrane	10.7164	6.69508
CTNNB1	CTNNB1_Intron4_1	HAP1_cancer	plate1	J16	Plasma membrane	9.51755	3.75164
CTNNB1	CTNNB1_Intron4_1	HAP1_cancer	plate3	N06	Plasma membrane	12.573	8.82408
CTNNB1	CTNNB1_Intron4_1	HAP1_cancer	plate1	D10	Plasma membrane	11.1914	7.16176
CTNNB1	CTNNB1_Intron4_1	HAP1_cancer	plate3	J18	Plasma membrane	9.83396	6.39822
CTNNB1	CTNNB1_Intron4_1	HAP1_cancer	plate1	O03	Plasma membrane	11.7929	6.95395
CTNNB1	CTNNB1_Intron4_1	HAP1_cancer	plate2	F05	Plasma membrane	9.40267	4.11935
CTNNB1	CTNNB1_Intron4_1	HAP1_cancer	plate3	N04	Plasma membrane	13.1179	9.3731
CTNNB1	CTNNB1_Intron4_1	HAP1_cancer	plate2	E15	Plasma membrane	12.9609	7.37063
CTNNB1	CTNNB1_Intron4_1	HAP1_cancer	plate3	M22	Plasma membrane	11.9822	7.46445
CTNNB1	CTNNB1_Intron4_1	HAP1_cancer	plate2	I08	Plasma membrane	11.1189	5.18651
CTNNB1	CTNNB1_Intron4_1	HAP1_cancer	plate3	L13	Plasma membrane	10.6533	6.70584
CTNNB1	CTNNB1_Intron4_1	HAP1_cancer	plate3	M14	Plasma membrane	12.8255	7.46073
CTNNB1	CTNNB1_Intron4_1	HAP1_cancer	plate3	M13	Plasma membrane	11.189	7.1804
CTNNB1	CTNNB1_Intron4_1	HAP1_cancer	plate3	H01	Plasma membrane	12.5248	7.82236
CTNNB1	CTNNB1_Intron4_1	HAP1_cancer	plate2	B17	Plasma membrane	10.7752	6.80876
CTNNB1	CTNNB1_Intron4_1	HAP1_cancer	plate3	J12	Plasma membrane	11.8989	7.42556
CTNNB1	CTNNB1_Intron6_1	HAP1_cancer	plate4	A05	Plasma membrane	10.8836	6.90074
CTNNB1	CTNNB1_Intron6_1	HAP1_cancer	plate5	G14	Plasma membrane	9.19337	8.9599
CTNNB1	CTNNB1_Intron8_1	HAP1_cancer	plate3	J08	Plasma membrane	9.79808	6.47047
CTNNB1	CTNNB1_Intron8_1	HAP1_cancer	plate3	J17	Plasma membrane	11.2742	7.47629
CTNNB1	CTNNB1_Intron8_1	HAP1_cancer	plate2	J07	Plasma membrane	11.1563	6.24846
CTNNB1	CTNNB1_Intron8_1	HAP1_cancer	plate3	K12	Plasma membrane	9.23701	7.34538
CTNNB1	CTNNB1_Intron8_1	HAP1_cancer	plate2	O21	Plasma membrane	10.0519	6.48209
CTNNB1	CTNNB1_Intron8_1	HAP1_cancer	plate2	L14	Plasma membrane	9.84937	7.02305
CTNNB1	CTNNB1_Intron8_1	HAP1_cancer	plate4	I05	Plasma membrane	8.41991	9.32608
CTNNB1	CTNNB1_Intron8_1	HAP1_cancer	plate1	P01	Plasma membrane	9.61598	7.09841
CTNNB1	CTNNB1_Intron8_1	HAP1_cancer	plate3	P21	Plasma membrane	10.5554	6.5009
CTNNB1	CTNNB1_Intron9_1	HAP1_cancer	plate1	B18	Plasma membrane	12.4357	7.23825
CTNND1	CTNND1_ENST00000399050_Intron10_Frame1_sgRNA01	HAP1_cancer	plate3	P18	Plasma membrane	12.1172	6.97312
CTNND1	CTNND1_ENST00000399050_Intron10_Frame1_sgRNA01	HAP1_cancer	plate2	D08	Plasma membrane	11.4296	7.15622
CTNND1	CTNND1_ENST00000399050_Intron11_Frame1_sgRNA01	HAP1_cancer	plate5	A03	Plasma membrane	9.53702	9.00814
CTNND1	CTNND1_ENST00000399050_Intron11_Frame1_sgRNA01	HAP1_cancer	plate1	D05	Plasma membrane	12.1696	7.55396
CTNND1	CTNND1_ENST00000399050_Intron11_Frame1_sgRNA01	HAP1_cancer	plate3	L24	Plasma membrane	10.6069	6.77384
CTNND1	CTNND1_ENST00000399050_Intron12_Frame1_sgRNA01	HAP1_cancer	plate3	D04	Plasma membrane	12.9533	7.43464
CTNND1	CTNND1_ENST00000399050_Intron12_Frame1_sgRNA01	HAP1_cancer	plate2	H10	Plasma membrane	13.285	7.7451
CTNND1	CTNND1_ENST00000399050_Intron12_Frame1_sgRNA01	HAP1_cancer	plate2	K23	Plasma membrane	12.3385	7.51999
CTNND1	CTNND1_ENST00000399050_Intron12_Frame1_sgRNA01	HAP1_cancer	plate3	E15	Plasma membrane	12.9701	8.28818
CTNND1	CTNND1_ENST00000399050_Intron12_Frame1_sgRNA01	HAP1_cancer	plate1	G23	Plasma membrane	12.3517	7.14318
CTNND1	CTNND1_ENST00000399050_Intron12_Frame1_sgRNA01	HAP1_cancer	plate1	L08	Plasma membrane	12.2126	6.83837
CTNND1	CTNND1_ENST00000399050_Intron12_Frame1_sgRNA01	HAP1_cancer	plate3	I10	Plasma membrane	13.4128	7.28891
CTNND1	CTNND1_ENST00000399050_Intron17_Frame1_sgRNA01	HAP1_cancer	plate1	I05	Plasma membrane	12.961	8.21549
CTNND1	CTNND1_ENST00000399050_Intron17_Frame1_sgRNA01	HAP1_cancer	plate3	C06	Plasma membrane	12.9393	8.57659
CTNND1	CTNND1_ENST00000399050_Intron3_Frame0_sgRNA01	HEK_proteome	plate4	M18	Plasma membrane	11.6644	6.28521
CTNND1	CTNND1_ENST00000399050_Intron3_Frame0_sgRNA01	HEK_proteome	plate4	F07	Plasma membrane	11.9107	6.7824
CTNND1	CTNND1_Intron19_1	HAP1_cancer	plate3	C02	Plasma membrane	12.6252	7.51486
CTNND1	CTNND1_Intron19_1	HAP1_cancer	plate3	I06	Plasma membrane	11.9482	6.91144
CTNND1	CTNND1_Intron20_1	HAP1_cancer	plate1	I02	Plasma membrane	11.4343	6.77623
CTNND1	CTNND1_Intron20_1	HAP1_cancer	plate2	N06	Plasma membrane	11.853	6.79612
CTNND1	CTNND1_Intron3_1	HAP1_cancer	plate5	E17	Plasma membrane	10.3102	8.73645
CTSD	CTSD_ENST00000236671_Intron3_Frame1_sgRNA01	HEK_proteome	plate4	E03	Vesicles	10.3278	5.95043
CUL1	CUL1_ENST00000409469_Intron14_Frame1_sgRNA01	HAP1_cancer	plate2	B21	Cytosol Nucleoplasm	10.379	-0.220935
CUL1	CUL1_ENST00000409469_Intron14_Frame1_sgRNA01	HAP1_cancer	plate3	O03	Cytosol Nucleoplasm	10.2198	-1.13006
CUL1	CUL1_ENST00000409469_Intron14_Frame1_sgRNA01	HAP1_cancer	plate5	G10	Cytosol Nucleoplasm	8.67277	0.651989
CUL1	CUL1_ENST00000409469_Intron14_Frame1_sgRNA01	HAP1_cancer	plate2	D23	Cytosol Nucleoplasm	9.79585	1.97681
CUL1	CUL1_ENST00000409469_Intron14_Frame1_sgRNA01	HAP1_cancer	plate3	D09	Cytosol Nucleoplasm	11.0368	-0.189314
CUL1	CUL1_ENST00000409469_Intron14_Frame1_sgRNA01	HAP1_cancer	plate1	F12	Cytosol Nucleoplasm	10.6038	-0.581669
CUL1	CUL1_ENST00000409469_Intron14_Frame1_sgRNA01	HAP1_cancer	plate1	J03	Cytosol Nucleoplasm	10.5764	-0.792282
CUL1	CUL1_ENST00000409469_Intron14_Frame1_sgRNA01	HAP1_cancer	plate2	D06	Cytosol Nucleoplasm	9.55939	-1.31488
CUL1	CUL1_ENST00000409469_Intron14_Frame1_sgRNA01	HAP1_cancer	plate2	F18	Cytosol Nucleoplasm	11.3182	-0.431989
CUL1	CUL1_ENST00000409469_Intron14_Frame1_sgRNA02	HAP1_cancer	plate3	L21	Cytosol Nucleoplasm	10.538	-0.40431
CUL1	CUL1_ENST00000409469_Intron6_Frame1_sgRNA01	HAP1_cancer	plate2	I05	Cytosol Nucleoplasm	11.3775	7.2262
CUL1	CUL1_ENST00000409469_Intron6_Frame1_sgRNA01	HAP1_cancer	plate1	F03	Cytosol Nucleoplasm	10.8537	7.4051
CUL1	CUL1_ENST00000409469_Intron6_Frame1_sgRNA02	HAP1_cancer	plate3	K06	Cytosol Nucleoplasm	12.848	3.31138
CUL1	CUL1_ENST00000409469_Intron6_Frame1_sgRNA02	HAP1_cancer	plate1	E07	Cytosol Nucleoplasm	11.243	0.791254
CUL1	CUL1_ENST00000409469_Intron6_Frame1_sgRNA02	HAP1_cancer	plate5	B16	Cytosol Nucleoplasm	11.7806	1.63697
CUL1	CUL1_ENST00000409469_Intron6_Frame1_sgRNA02	HAP1_cancer	plate3	C18	Cytosol Nucleoplasm	6.35654	-2.0835
CUL1	CUL1_ENST00000409469_Intron8_Frame1_sgRNA01	HAP1_cancer	plate1	G09	Cytosol Nucleoplasm	10.8132	-0.00593253
CUL1	CUL1_ENST00000409469_Intron8_Frame1_sgRNA01	HAP1_cancer	plate3	A23	Cytosol Nucleoplasm	9.88425	3.41218
CUL1	CUL1_ENST00000409469_Intron8_Frame1_sgRNA01	HAP1_cancer	plate2	L10	Cytosol Nucleoplasm	10.9979	-0.109844
CUL1	CUL1_ENST00000409469_Intron8_Frame1_sgRNA01	HAP1_cancer	plate2	N01	Cytosol Nucleoplasm	9.25623	0.976841
CUL1	CUL1_ENST00000409469_Intron9_Frame0_sgRNA01	HEK_proteome	plate5	E20	Cytosol Nucleoplasm	12.888	2.22024
CUL1	CUL1_Intron10_1	HAP1_cancer	plate1	N14	Cytosol Nucleoplasm	11.6188	5.84577
CUL1	CUL1_Intron10_1	HAP1_cancer	plate5	B19	Cytosol Nucleoplasm	12.7863	5.26648
CUL1	CUL1_Intron10_1	HAP1_cancer	plate3	D21	Cytosol Nucleoplasm	11.8418	5.72003
CUL1	CUL1_Intron10_1	HAP1_cancer	plate1	K05	Cytosol Nucleoplasm	12.625	5.82018
CUL1	CUL1_Intron10_1	HAP1_cancer	plate1	D16	Cytosol Nucleoplasm	14.604	3.70122
CUL1	CUL1_Intron10_1	HAP1_cancer	plate2	M06	Cytosol Nucleoplasm	12.1187	6.05072
CUL1	CUL1_Intron10_1	HAP1_cancer	plate4	I22	Cytosol Nucleoplasm	13.0593	5.59947
CUL1	CUL1_Intron18_1	HAP1_cancer	plate2	N11	Cytosol Nucleoplasm	17.4014	12.5881
CUL1	CUL1_Intron18_1	HAP1_cancer	plate1	M10	Cytosol Nucleoplasm	17.9565	11.3856
CUL1	CUL1_Intron20_1	HAP1_cancer	plate2	E16	Cytosol Nucleoplasm	12.6301	6.07734
CUL1	CUL1_Intron20_1	HAP1_cancer	plate3	L02	Cytosol Nucleoplasm	13.5395	7.69136
CUL1	CUL1_Intron4_1	HAP1_cancer	plate4	F01	Cytosol Nucleoplasm	14.0813	3.36307
CUL1	CUL1_Intron7_1	HAP1_cancer	plate2	C22	Cytosol Nucleoplasm	13.9824	4.70793
CUL1	CUL1_Intron9_1	HAP1_cancer	plate3	H13	Cytosol Nucleoplasm	12.4712	3.73086
CUL1	CUL1_Intron9_1	HAP1_cancer	plate1	N19	Cytosol Nucleoplasm	11.0819	4.12043
CUL1	CUL1_Intron9_1	HAP1_cancer	plate2	A02	Cytosol Nucleoplasm	13.1406	3.01326
CUL1	CUL1_Intron9_1	HAP1_cancer	plate3	I18	Cytosol Nucleoplasm	13.1266	3.40666
CUL1	CUL1_Intron9_1	HAP1_cancer	plate2	N02	Cytosol Nucleoplasm	14.1319	4.03334
CUL1	CUL1_Intron9_1	HAP1_cancer	plate3	K16	Cytosol Nucleoplasm	13.4527	3.49863
CUL1	CUL1_Intron9_1	HAP1_cancer	plate3	A16	Cytosol Nucleoplasm	13.1869	3.59541
CUL1	CUL1_Intron9_1	HAP1_cancer	plate3	K11	Cytosol Nucleoplasm	13.9016	4.5991
CUL1	CUL1_Intron9_1	HAP1_cancer	plate1	L24	Cytosol Nucleoplasm	12.0074	3.83506
CUL1	CUL1_Intron9_1	HAP1_cancer	plate3	I23	Cytosol Nucleoplasm	12.587	3.37692
CUL1	CUL1_Intron9_1	HAP1_cancer	plate1	P09	Cytosol Nucleoplasm	13.0704	3.19108
CUL1	CUL1_Intron9_1	HAP1_cancer	plate2	P22	Cytosol Nucleoplasm	11.4196	3.98873
CUL1	CUL1_Intron9_1	HAP1_cancer	plate3	G06	Cytosol Nucleoplasm	13.5196	4.02229
CUL1	CUL1_Intron9_1	HAP1_cancer	plate1	F07	Cytosol Nucleoplasm	12.9848	3.29314
CUL1	CUL1_Intron9_1	HAP1_cancer	plate2	K23	Cytosol Nucleoplasm	12.3202	3.12179
CUL1	CUL1_Intron9_1	HAP1_cancer	plate1	G23	Cytosol Nucleoplasm	11.971	3.66232
CUL1	CUL1_Intron9_1	HAP1_cancer	plate3	H18	Cytosol Nucleoplasm	12.886	3.62601
CUL1	CUL1_Intron9_1	HAP1_cancer	plate2	A04	Cytosol Nucleoplasm	12.6946	3.59422
CUL1	CUL1_Intron9_1	HAP1_cancer	plate1	K03	Cytosol Nucleoplasm	12.594	3.63881
CUL1	CUL1_Intron9_1	HAP1_cancer	plate3	H02	Cytosol Nucleoplasm	13.6406	3.42894
CUL1	CUL1_Intron9_1	HAP1_cancer	plate3	N18	Cytosol Nucleoplasm	12.0849	3.532
CUL1	CUL1_Intron9_1	HAP1_cancer	plate3	E06	Cytosol Nucleoplasm	13.8974	4.44564
CUL1	CUL1_Intron9_1	HAP1_cancer	plate2	G12	Cytosol Nucleoplasm	13.2918	3.59605
CUL1	CUL1_Intron9_1	HAP1_cancer	plate2	A20	Cytosol Nucleoplasm	11.3679	4.19669
CUL1	CUL1_Intron9_1	HAP1_cancer	plate3	F24	Cytosol Nucleoplasm	11.9528	3.67156
CUL1	CUL1_Intron9_1	HAP1_cancer	plate2	B15	Cytosol Nucleoplasm	12.651	3.4727
CUL1	CUL1_Intron9_1	HAP1_cancer	plate1	P03	Cytosol Nucleoplasm	13.9063	3.71841
CUL1	CUL1_Intron9_1	HAP1_cancer	plate2	O19	Cytosol Nucleoplasm	12.2335	3.71816
CUL1	CUL1_Intron9_1	HAP1_cancer	plate1	B22	Cytosol Nucleoplasm	11.9964	3.47622
CUL1	CUL1_Intron9_1	HAP1_cancer	plate1	F16	Cytosol Nucleoplasm	13.0022	4.31584
CUL1	CUL1_Intron9_1	HAP1_cancer	plate3	P24	Cytosol Nucleoplasm	12.283	3.56412
CUL1	CUL1_Intron9_1	HAP1_cancer	plate1	I11	Cytosol Nucleoplasm	12.6688	3.2877
CUL1	CUL1_Intron9_1	HAP1_cancer	plate2	E20	Cytosol Nucleoplasm	12.9426	3.86996
CUL1	CUL1_Intron9_1	HAP1_cancer	plate2	F14	Cytosol Nucleoplasm	12.4216	3.63799
CUL1	CUL1_Intron9_1	HAP1_cancer	plate2	D21	Cytosol Nucleoplasm	12.7399	3.49892
CUL1	CUL1_Intron9_1	HAP1_cancer	plate1	M17	Cytosol Nucleoplasm	12.5443	3.14612
CUL1	CUL1_Intron9_1	HAP1_cancer	plate3	G21	Cytosol Nucleoplasm	12.1073	3.74721
CUL1	CUL1_Intron9_1	HAP1_cancer	plate3	A20	Cytosol Nucleoplasm	13.0052	5.02272
CUL1	CUL1_Intron9_1	HAP1_cancer	plate1	H18	Cytosol Nucleoplasm	12.6424	3.14287
CUL1	CUL1_Intron9_1	HAP1_cancer	plate2	E03	Cytosol Nucleoplasm	13.8293	4.07529
CUL1	CUL1_Intron9_1	HAP1_cancer	plate3	B09	Cytosol Nucleoplasm	13.5739	3.55904
CUL1	CUL1_Intron9_1	HAP1_cancer	plate1	L16	Cytosol Nucleoplasm	12.1336	3.84019
CUL1	CUL1_Intron9_1	HAP1_cancer	plate1	J13	Cytosol Nucleoplasm	10.8444	4.08583
CUL1	CUL1_Intron9_1	HAP1_cancer	plate2	D04	Cytosol Nucleoplasm	14.3314	3.59219
CUL1	CUL1_Intron9_1	HAP1_cancer	plate2	O22	Cytosol Nucleoplasm	11.7215	3.89079
CUL1	CUL1_Intron9_1	HAP1_cancer	plate1	O06	Cytosol Nucleoplasm	12.7986	3.24377
CUL1	CUL1_Intron9_1	HAP1_cancer	plate1	C23	Cytosol Nucleoplasm	12.1074	3.63567
CUL3	CUL3_ENST00000264414_Intron10_Frame0_sgRNA01	HEK_proteome	plate1	J06	Cytosol Nucleoplasm	11.5164	1.86611
CUL3	CUL3_ENST00000264414_Intron3_Frame0_sgRNA01	HEK_proteome	plate1	N08	Cytosol Nucleoplasm	16.9649	11.3743
CUL3	CUL3_ENST00000264414_Intron3_Frame0_sgRNA01	HEK_proteome	plate2	N19	Cytosol Nucleoplasm	12.8194	5.93396
CUL3	CUL3_ENST00000264414_Intron6_Frame1_sgRNA01	HAP1_cancer	plate5	A02	Cytosol Nucleoplasm	20.1574	11.1729
CUL3	CUL3_ENST00000264414_Intron6_Frame1_sgRNA01	HAP1_cancer	plate2	B16	Cytosol Nucleoplasm	12.8697	1.84325
CUL3	CUL3_ENST00000264414_Intron6_Frame1_sgRNA01	HAP1_cancer	plate5	K08	Cytosol Nucleoplasm	11.1928	1.08975
CUL3	CUL3_ENST00000264414_Intron6_Frame1_sgRNA01	HAP1_cancer	plate5	K19	Cytosol Nucleoplasm	12.4803	2.83576
CUL3	CUL3_ENST00000264414_Intron6_Frame1_sgRNA01	HAP1_cancer	plate4	C24	Cytosol Nucleoplasm	11.8036	4.16793
CUL3	CUL3_ENST00000264414_Intron6_Frame1_sgRNA01	HAP1_cancer	plate4	L20	Cytosol Nucleoplasm	11.8264	1.81713
CUL3	CUL3_ENST00000264414_Intron6_Frame1_sgRNA01	HAP1_cancer	plate1	B06	Cytosol Nucleoplasm	14.4006	4.01262
CUL3	CUL3_ENST00000264414_Intron6_Frame1_sgRNA01	HAP1_cancer	plate5	J15	Cytosol Nucleoplasm	12.2651	3.45257
CUL3	CUL3_ENST00000264414_Intron6_Frame1_sgRNA01	HAP1_cancer	plate4	M11	Cytosol Nucleoplasm	12.0411	2.39225
CUL3	CUL3_ENST00000264414_Intron6_Frame1_sgRNA01	HAP1_cancer	plate4	N01	Cytosol Nucleoplasm	11.7995	1.51065
CUL3	CUL3_ENST00000264414_Intron6_Frame1_sgRNA01	HAP1_cancer	plate5	H21	Cytosol Nucleoplasm	10.6264	5.13415
CUL3	CUL3_ENST00000264414_Intron6_Frame1_sgRNA01	HAP1_cancer	plate4	A20	Cytosol Nucleoplasm	11.9959	1.68716
CUL3	CUL3_Intron10_1	HAP1_cancer	plate5	K09	Cytosol Nucleoplasm	11.362	2.51577
CUL3	CUL3_Intron12_1	HAP1_cancer	plate2	I06	Cytosol Nucleoplasm	13.4913	2.31637
CUL3	CUL3_Intron2_1	HAP1_cancer	plate3	D04	Cytosol Nucleoplasm	16.2727	12.3129
CUL3	CUL3_Intron2_1	HAP1_cancer	plate3	E15	Cytosol Nucleoplasm	17.2646	12.2342
CUL3	CUL3_Intron2_1	HAP1_cancer	plate2	H10	Cytosol Nucleoplasm	18.0916	12.183
CUL3	CUL3_Intron2_1	HAP1_cancer	plate2	M02	Cytosol Nucleoplasm	14.7936	4.2353
CUL3	CUL3_Intron2_1	HAP1_cancer	plate3	L10	Cytosol Nucleoplasm	14.6868	3.44359
CUL3	CUL3_Intron2_1	HAP1_cancer	plate1	H01	Cytosol Nucleoplasm	14.6565	3.57167
CUL3	CUL3_Intron2_1	HAP1_cancer	plate3	C06	Cytosol Nucleoplasm	14.7588	3.87836
CUL3	CUL3_Intron2_1	HAP1_cancer	plate1	I05	Cytosol Nucleoplasm	14.9147	4.63232
CUL3	CUL3_Intron2_1	HAP1_cancer	plate3	I02	Cytosol Nucleoplasm	15.4617	6.3276
CUL3	CUL3_Intron2_1	HAP1_cancer	plate5	A22	Cytosol Nucleoplasm	13.1188	3.65809
CUL3	CUL3_Intron2_1	HAP1_cancer	plate3	J20	Cytosol Nucleoplasm	14.9466	3.46056
CUL3	CUL3_Intron3_1	HAP1_cancer	plate5	E22	Cytosol Nucleoplasm	10.7525	2.61134
CUL3	CUL3_Intron3_1	HAP1_cancer	plate2	G10	Cytosol Nucleoplasm	11.7837	3.40482
CUL3	CUL3_Intron3_1	HAP1_cancer	plate5	M02	Cytosol Nucleoplasm	10.8267	3.66616
CUL3	CUL3_Intron3_1	HAP1_cancer	plate4	K13	Cytosol Nucleoplasm	10.7283	3.26991
CUL3	CUL3_Intron3_1	HAP1_cancer	plate4	A16	Cytosol Nucleoplasm	13.0238	5.21136
CUL4B	CUL4B_ENST00000404115_Intron16_Frame0_sgRNA01	HAP1_proteome	plate2	P10	Cytosol Nucleoplasm	8.54578	0.24462
CUL5	CUL5_ENST00000393094_Intron8_Frame1_sgRNA01	HEK_proteome	plate1	E16	Cytosol Nucleoplasm	15.4098	5.23939
CWC15	CWC15_ENST00000279839_Intron3_Frame1_sgRNA03	HEK_proteome	plate1	H24	Nuclear speckles	7.13962	-2.48346
CWC15	CWC15_ENST00000279839_Intron3_Frame1_sgRNA03	HEK_proteome	plate5	N02	Nuclear speckles	5.09382	-3.39402
CXorf56	CXorf56_ENST00000536133_Intron1_Frame1_sgRNA03	HEK_proteome	plate1	J11	Nucleoplasm	11.5255	2.74964
CYP2A13	CYP2A13_ENST00000330436_Intron5_Frame0_sgRNA01	HAP1_proteome	plate6	K20	Vesicles	14.2358	8.30639
CYP2A13	CYP2A13_ENST00000330436_Intron5_Frame0_sgRNA01	HAP1_proteome	plate2	F19	Vesicles	14.6358	8.93912
CYP2A13	CYP2A13_ENST00000330436_Intron5_Frame0_sgRNA01	HAP1_proteome	plate3	E11	Vesicles	14.5093	8.32751
CYP2A13	CYP2A13_ENST00000330436_Intron5_Frame0_sgRNA01	HAP1_proteome	plate2	M12	Vesicles	14.7743	8.48811
CYP2A13	CYP2A13_ENST00000330436_Intron5_Frame0_sgRNA01	HAP1_proteome	plate3	N15	Vesicles	14.7213	8.3999
CYP2A13	CYP2A13_ENST00000330436_Intron5_Frame0_sgRNA01	HAP1_proteome	plate4	A01	Vesicles	14.7244	7.20411
CYP2A13	CYP2A13_ENST00000330436_Intron5_Frame0_sgRNA01	HAP1_proteome	plate5	L20	Vesicles	15.0675	9.80206
CYP2A13	CYP2A13_ENST00000330436_Intron5_Frame0_sgRNA01	HAP1_proteome	plate1	K06	Vesicles	14.53	6.56545
CYP2A13	CYP2A13_ENST00000330436_Intron5_Frame0_sgRNA01	HAP1_proteome	plate6	P18	Vesicles	14.544	7.64129
DACH1	DACH1_ENST00000613252_Intron3_Frame1_sgRNA01	HAP1_cancer	plate5	G17	Nucleoplasm	9.99331	-0.701544
DACH1	DACH1_ENST00000613252_Intron5_Frame1_sgRNA01	HAP1_cancer	plate5	K04	Nucleoplasm	9.17932	-1.03287
DACH1	DACH1_ENST00000613252_Intron5_Frame1_sgRNA01	HAP1_cancer	plate2	H11	Nucleoplasm	8.63488	0.119419
DACH1	DACH1_ENST00000613252_Intron5_Frame1_sgRNA01	HAP1_cancer	plate1	L01	Nucleoplasm	7.89835	-2.4097
DACH1	DACH1_ENST00000613252_Intron9_Frame1_sgRNA01	HAP1_cancer	plate1	O21	Nucleoplasm	9.71629	-1.34908
DACH1	DACH1_Intron5_2	HAP1_cancer	plate2	B08	Nucleoplasm	10.4021	-0.679051
DACH1	DACH1_Intron8_1	HAP1_cancer	plate5	E15	Nucleoplasm	9.61068	-0.20714
DACH1	DACH1_Intron8_2	HAP1_cancer	plate1	G04	Nucleoplasm	9.0948	-1.24346
DACH1	DACH1_Intron8_2	HAP1_cancer	plate1	A10	Nucleoplasm	9.97281	-0.613456
DARS2	DARS2_ENST00000649689_Intron15_Frame0_sgRNA01	HEK_proteome	plate2	B17	Mitochondria	10.6453	6.06986
DAZAP1	DAZAP1_ENST00000233078_Intron10_Frame1_sgRNA01	HAP1_cancer	plate1	P21	Nucleoplasm	6.71897	-1.46931
DAZAP1	DAZAP1_ENST00000233078_Intron10_Frame1_sgRNA01	HAP1_cancer	plate1	L17	Nucleoplasm	6.44302	-1.5499
DAZAP1	DAZAP1_ENST00000233078_Intron2_Frame1_sgRNA01	HAP1_cancer	plate4	F18	Nucleoplasm	6.51176	-1.58288
DAZAP1	DAZAP1_ENST00000233078_Intron2_Frame1_sgRNA01	HAP1_cancer	plate1	K05	Nucleoplasm	6.8854	-1.56232
DAZAP1	DAZAP1_ENST00000233078_Intron2_Frame1_sgRNA01	HAP1_cancer	plate2	K24	Nucleoplasm	6.92865	-1.51639
DAZAP1	DAZAP1_ENST00000233078_Intron2_Frame1_sgRNA01	HAP1_cancer	plate3	F05	Nucleoplasm	6.87065	-1.61113
DAZAP1	DAZAP1_ENST00000233078_Intron6_Frame1_sgRNA01	HEK_proteome	plate1	D18	Nucleoplasm	8.67719	-1.49937
DAZAP1	DAZAP1_ENST00000233078_Intron6_Frame1_sgRNA01	HAP1_cancer	plate2	M23	Nucleoplasm	9.39659	-1.52807
DAZAP1	DAZAP1_ENST00000233078_Intron9_Frame1_sgRNA01	HEK_proteome	plate1	H17	Nucleoplasm	6.98901	-1.13766
DAZAP1	DAZAP1_ENST00000233078_Intron9_Frame1_sgRNA01	HAP1_cancer	plate2	K01	Nucleoplasm	7.10734	-1.51384
DAZAP1	DAZAP1_ENST00000233078_Intron9_Frame1_sgRNA01	HAP1_cancer	plate2	J11	Nucleoplasm	6.85585	-1.61434
DAZAP1	DAZAP1_ENST00000233078_Intron9_Frame1_sgRNA01	HAP1_cancer	plate5	A07	Nucleoplasm	6.289	-1.64003
DAZAP1	DAZAP1_Intron3_1	HAP1_cancer	plate3	L09	Nucleoplasm	10.2746	-0.588026
DAZAP1	DAZAP1_Intron3_1	HAP1_cancer	plate4	C12	Nucleoplasm	8.40801	-0.711218
DAZAP1	DAZAP1_Intron4_1	HAP1_cancer	plate4	B16	Nucleoplasm	6.06337	-1.68457
DAZAP1	DAZAP1_Intron5_1	HAP1_cancer	plate5	L03	Nucleoplasm	7.69264	-1.04962
DAZAP1	DAZAP1_Intron5_1	HAP1_cancer	plate2	A18	Nucleoplasm	17.3263	12.1066
DAZAP1	DAZAP1_Intron5_1	HAP1_cancer	plate4	I10	Nucleoplasm	7.78463	-0.906866
DAZAP1	DAZAP1_Intron7_1	HAP1_cancer	plate2	P05	Nucleoplasm	10.651	-0.84735
DAZAP1	DAZAP1_Intron7_1	HAP1_cancer	plate3	L15	Nucleoplasm	10.0717	-0.873757
DAZAP2	DAZAP2_ENST00000549555_Intron1_Frame1_sgRNA01	HEK_proteome	plate2	M22	Cytosol Nucleoplasm	8.21746	5.72978
DBI	DBI_ENST00000627305_Intron1_Frame0_sgRNA03	HEK_proteome	plate2	L09	Cytosol Nucleoplasm	10.1331	4.65793
DBI	DBI_ENST00000627305_Intron2_Frame1_sgRNA02	HAP1_proteome	plate1	I24	Cytosol Nucleoplasm	7.32279	6.51641
DBI	DBI_ENST00000627305_Intron2_Frame1_sgRNA02	HAP1_proteome	plate4	B17	Cytosol Nucleoplasm	7.31254	6.30152
DBNL	DBNL_ENST00000468694_Intron2_Frame1_sgRNA01	HEK_proteome	plate5	O16	Cytosol	14.598	6.29044
DCAF13	DCAF13_ENST00000297579_Intron1_Frame1_sgRNA03	HEK_proteome	plate1	N07	Nucleoli	9.32398	-0.26609
DCTN1	DCTN1_ENST00000361874_Intron30_Frame0_sgRNA01	HAP1_proteome	plate2	P03	Vesicles	11.5482	6.64904
DCUN1D1	DCUN1D1_ENST00000292782_Intron1_Frame0_sgRNA02	HAP1_proteome	plate1	O21	Cytosol Nucleoplasm	13.723	5.79236
DCUN1D1	DCUN1D1_ENST00000292782_Intron1_Frame0_sgRNA02	HAP1_proteome	plate3	G21	Cytosol Nucleoplasm	4.21171	-4.13812
DCUN1D1	DCUN1D1_ENST00000292782_Intron1_Frame0_sgRNA02	HAP1_proteome	plate6	O02	Cytosol Nucleoplasm	11.1276	2.05888
DCUN1D1	DCUN1D1_ENST00000292782_Intron1_Frame0_sgRNA02	HAP1_proteome	plate6	E21	Cytosol Nucleoplasm	13.5419	5.90397
DCUN1D1	DCUN1D1_ENST00000292782_Intron1_Frame0_sgRNA02	HAP1_proteome	plate3	F13	Cytosol Nucleoplasm	13.3602	4.49449
DCUN1D1	DCUN1D1_ENST00000292782_Intron1_Frame0_sgRNA02	HAP1_proteome	plate3	M05	Cytosol Nucleoplasm	13.2081	4.9844
DCUN1D1	DCUN1D1_ENST00000292782_Intron1_Frame0_sgRNA02	HAP1_proteome	plate6	I17	Cytosol Nucleoplasm	13.1047	4.72233
DCUN1D1	DCUN1D1_ENST00000292782_Intron1_Frame0_sgRNA02	HAP1_proteome	plate4	P11	Cytosol Nucleoplasm	10.8748	4.63929
DCUN1D1	DCUN1D1_ENST00000292782_Intron1_Frame0_sgRNA02	HAP1_proteome	plate4	J11	Cytosol Nucleoplasm	13.0614	4.84542
DCUN1D1	DCUN1D1_ENST00000292782_Intron1_Frame0_sgRNA02	HAP1_proteome	plate4	N22	Cytosol Nucleoplasm	13.2449	6.13885
DCUN1D1	DCUN1D1_ENST00000292782_Intron1_Frame0_sgRNA02	HAP1_proteome	plate2	N01	Cytosol Nucleoplasm	12.8964	6.42578
DCUN1D1	DCUN1D1_ENST00000292782_Intron1_Frame0_sgRNA02	HAP1_proteome	plate2	N17	Cytosol Nucleoplasm	13.2718	4.6644
DDB1	DDB1_ENST00000301764_Intron14_Frame1_sgRNA01	HEK_proteome	plate4	J17	Nucleoplasm	9.36303	1.56394
DDIT4	DDIT4_ENST00000307365_Intron2_Frame1_sgRNA02	HEK_proteome	plate4	B10	Cytosol	15.9449	11.7007
DDRGK1	DDRGK1_ENST00000354488_Intron1_Frame1_sgRNA01	HAP1_proteome	plate2	F19	Endoplasmic reticulum	10.656	6.60116
DDRGK1	DDRGK1_ENST00000354488_Intron1_Frame1_sgRNA01	HAP1_proteome	plate5	L20	Endoplasmic reticulum	10.7342	6.68882
DDRGK1	DDRGK1_ENST00000354488_Intron1_Frame1_sgRNA01	HAP1_proteome	plate1	K06	Endoplasmic reticulum	10.5228	6.64595
DDRGK1	DDRGK1_ENST00000354488_Intron1_Frame1_sgRNA01	HAP1_proteome	plate4	A01	Endoplasmic reticulum	10.4915	6.56384
DDRGK1	DDRGK1_ENST00000354488_Intron1_Frame1_sgRNA01	HAP1_proteome	plate2	M12	Endoplasmic reticulum	10.4966	6.73551
DDRGK1	DDRGK1_ENST00000354488_Intron1_Frame1_sgRNA01	HAP1_proteome	plate3	E11	Endoplasmic reticulum	10.8713	6.48239
DDRGK1	DDRGK1_ENST00000354488_Intron1_Frame1_sgRNA01	HAP1_proteome	plate6	P18	Endoplasmic reticulum	10.5217	6.7173
DDRGK1	DDRGK1_ENST00000354488_Intron1_Frame1_sgRNA01	HAP1_proteome	plate3	N15	Endoplasmic reticulum	10.5613	6.54935
DDRGK1	DDRGK1_ENST00000354488_Intron1_Frame1_sgRNA01	HAP1_proteome	plate6	K20	Endoplasmic reticulum	10.6164	6.50122
DDX18	DDX18_ENST00000263239_Intron1_Frame1_sgRNA01	HEK_proteome	plate2	N10	Nucleoli	4.72382	-0.351153
DDX19A	DDX19A_ENST00000302243_Intron1_Frame0_sgRNA01	HAP1_proteome	plate2	B15	Nucleoplasm	7.63835	-1.31854
DDX19A	DDX19A_ENST00000302243_Intron1_Frame0_sgRNA01	HAP1_proteome	plate4	O02	Nucleoplasm	7.69717	-1.01908
DDX1	DDX1_ENST00000381341_Intron13_Frame1_sgRNA01	HAP1_proteome	plate5	I14	Cytosol Nucleoplasm	8.0048	2.39573
DDX1	DDX1_ENST00000381341_Intron13_Frame1_sgRNA01	HAP1_proteome	plate6	J15	Cytosol Nucleoplasm	7.8511	2.22695
DDX1	DDX1_ENST00000381341_Intron13_Frame1_sgRNA01	HAP1_proteome	plate6	I14	Cytosol Nucleoplasm	7.85389	2.78397
DDX1	DDX1_ENST00000381341_Intron13_Frame1_sgRNA01	HAP1_proteome	plate1	N15	Cytosol Nucleoplasm	7.73935	2.22273
DDX1	DDX1_ENST00000381341_Intron13_Frame1_sgRNA01	HAP1_proteome	plate3	O01	Cytosol Nucleoplasm	7.71016	2.69228
DDX1	DDX1_ENST00000381341_Intron15_Frame0_sgRNA01	HEK_proteome	plate4	K03	Cytosol Nucleoplasm	12.1609	5.12629
DDX27	DDX27_ENST00000371764_Intron6_Frame0_sgRNA01	HEK_proteome	plate5	H12	Nucleoli	11.3015	-0.33928
DDX3X	DDX3X_ENST00000644876_Intron12_Frame1_sgRNA01	HAP1_cancer	plate1	C09	Cytosol	7.47709	10.945
DDX3X	DDX3X_ENST00000644876_Intron12_Frame1_sgRNA01	HAP1_cancer	plate1	H04	Cytosol	6.68852	10.7603
DDX3X	DDX3X_ENST00000644876_Intron12_Frame1_sgRNA01	HAP1_cancer	plate1	E21	Cytosol	7.87982	10.2096
DDX3X	DDX3X_ENST00000644876_Intron12_Frame1_sgRNA01	HAP1_cancer	plate3	G14	Cytosol	8.10713	10.3301
DDX3X	DDX3X_ENST00000644876_Intron12_Frame1_sgRNA01	HAP1_cancer	plate1	B18	Cytosol	5.8634	11.1225
DDX3X	DDX3X_ENST00000644876_Intron12_Frame1_sgRNA01	HAP1_cancer	plate2	F24	Cytosol	8.18541	10.3148
DDX3X	DDX3X_ENST00000644876_Intron12_Frame1_sgRNA01	HAP1_cancer	plate5	A11	Cytosol	5.37362	11.1566
DDX3X	DDX3X_ENST00000644876_Intron12_Frame1_sgRNA01	HAP1_cancer	plate4	D06	Cytosol	7.56173	11.278
DDX3X	DDX3X_ENST00000644876_Intron12_Frame1_sgRNA01	HAP1_cancer	plate2	M02	Cytosol	8.19105	9.67098
DDX3X	DDX3X_ENST00000644876_Intron12_Frame1_sgRNA01	HAP1_cancer	plate3	P16	Cytosol	6.57964	11.4885
DDX3X	DDX3X_ENST00000644876_Intron12_Frame1_sgRNA01	HAP1_cancer	plate2	D18	Cytosol	6.66478	9.4295
DDX3X	DDX3X_ENST00000644876_Intron14_Frame1_sgRNA01	HAP1_cancer	plate5	D24	Cytosol	6.41539	9.99366
DDX3X	DDX3X_ENST00000644876_Intron14_Frame1_sgRNA01	HAP1_cancer	plate4	F07	Cytosol	7.29247	10.5095
DDX3X	DDX3X_ENST00000644876_Intron16_Frame1_sgRNA01	HAP1_cancer	plate3	K22	Cytosol	9.61665	8.51505
DDX3X	DDX3X_ENST00000644876_Intron16_Frame1_sgRNA01	HAP1_cancer	plate1	C21	Cytosol	9.40001	8.27062
DDX3X	DDX3X_ENST00000644876_Intron16_Frame1_sgRNA01	HAP1_cancer	plate1	D12	Cytosol	9.38104	8.39082
DDX3X	DDX3X_ENST00000644876_Intron16_Frame1_sgRNA01	HAP1_cancer	plate3	O08	Cytosol	7.80381	8.55397
DDX3X	DDX3X_ENST00000644876_Intron16_Frame1_sgRNA01	HAP1_cancer	plate1	L11	Cytosol	7.43659	8.39757
DDX3X	DDX3X_ENST00000644876_Intron1_Frame0_sgRNA01	HEK_proteome	plate2	L05	Cytosol	7.41438	7.2535
DDX3X	DDX3X_ENST00000644876_Intron2_Frame1_sgRNA01	HAP1_cancer	plate5	I18	Cytosol	5.0848	11.0885
DDX3X	DDX3X_ENST00000644876_Intron2_Frame1_sgRNA01	HAP1_cancer	plate2	G15	Cytosol	7.44017	7.66377
DDX3X	DDX3X_ENST00000644876_Intron2_Frame1_sgRNA01	HAP1_cancer	plate2	L23	Cytosol	7.3364	10.1718
DDX3X	DDX3X_ENST00000644876_Intron2_Frame1_sgRNA01	HAP1_cancer	plate2	J04	Cytosol	7.47576	11.3066
DDX3X	DDX3X_ENST00000644876_Intron2_Frame1_sgRNA01	HAP1_cancer	plate2	C07	Cytosol	7.05602	10.1892
DDX3X	DDX3X_ENST00000644876_Intron2_Frame1_sgRNA01	HAP1_cancer	plate1	E11	Cytosol	7.50162	10.9444
DDX3X	DDX3X_ENST00000644876_Intron2_Frame1_sgRNA01	HAP1_cancer	plate2	L04	Cytosol	7.51759	10.5104
DDX3X	DDX3X_ENST00000644876_Intron2_Frame1_sgRNA01	HAP1_cancer	plate3	N17	Cytosol	7.07814	10.6959
DDX3X	DDX3X_ENST00000644876_Intron2_Frame1_sgRNA01	HAP1_cancer	plate1	P16	Cytosol	6.19509	11.0863
DDX3X	DDX3X_ENST00000644876_Intron2_Frame1_sgRNA01	HAP1_cancer	plate1	M20	Cytosol	8.93263	10.2837
DDX3X	DDX3X_ENST00000644876_Intron2_Frame1_sgRNA01	HAP1_cancer	plate1	I12	Cytosol	6.15067	10.5997
DDX3X	DDX3X_ENST00000644876_Intron2_Frame1_sgRNA01	HAP1_cancer	plate3	K23	Cytosol	7.40454	10.9347
DDX3X	DDX3X_ENST00000644876_Intron2_Frame1_sgRNA01	HAP1_cancer	plate3	B14	Cytosol	10.2145	8.19721
DDX3X	DDX3X_ENST00000644876_Intron3_Frame1_sgRNA01	HAP1_cancer	plate3	H22	Cytosol	5.99041	10.1299
DDX3X	DDX3X_ENST00000644876_Intron3_Frame1_sgRNA01	HAP1_cancer	plate2	G06	Cytosol	7.92934	10.8131
DDX3X	DDX3X_ENST00000644876_Intron3_Frame1_sgRNA01	HAP1_cancer	plate1	C12	Cytosol	7.15433	10.5404
DDX3X	DDX3X_ENST00000644876_Intron3_Frame1_sgRNA01	HAP1_cancer	plate2	N24	Cytosol	7.91763	10.7474
DDX3X	DDX3X_ENST00000644876_Intron3_Frame1_sgRNA01	HAP1_cancer	plate3	P01	Cytosol	7.62173	10.9174
DDX3X	DDX3X_ENST00000644876_Intron3_Frame1_sgRNA01	HAP1_cancer	plate3	L10	Cytosol	7.57241	10.1743
DDX3X	DDX3X_ENST00000644876_Intron3_Frame1_sgRNA01	HAP1_cancer	plate2	A11	Cytosol	6.43376	11.2174
DDX3X	DDX3X_ENST00000644876_Intron3_Frame1_sgRNA01	HAP1_cancer	plate2	N21	Cytosol	7.66387	10.8858
DDX3X	DDX3X_ENST00000644876_Intron3_Frame1_sgRNA01	HAP1_cancer	plate1	K22	Cytosol	7.42074	10.7582
DDX3X	DDX3X_ENST00000644876_Intron3_Frame1_sgRNA01	HAP1_cancer	plate2	N17	Cytosol	7.1755	10.8445
DDX3X	DDX3X_ENST00000644876_Intron3_Frame1_sgRNA01	HAP1_cancer	plate3	L23	Cytosol	6.55147	10.6767
DDX3X	DDX3X_ENST00000644876_Intron3_Frame1_sgRNA01	HAP1_cancer	plate2	C04	Cytosol	6.34955	10.821
DDX3X	DDX3X_ENST00000644876_Intron3_Frame1_sgRNA01	HAP1_cancer	plate1	I09	Cytosol	8.10426	10.0373
DDX3X	DDX3X_ENST00000644876_Intron3_Frame1_sgRNA01	HAP1_cancer	plate2	G01	Cytosol	6.97362	10.7711
DDX3X	DDX3X_ENST00000644876_Intron3_Frame1_sgRNA01	HAP1_cancer	plate1	C14	Cytosol	6.59669	10.805
DDX3X	DDX3X_ENST00000644876_Intron7_Frame1_sgRNA01	HAP1_cancer	plate1	K07	Cytosol	9.05228	9.7903
DDX3X	DDX3X_ENST00000644876_Intron7_Frame1_sgRNA01	HAP1_cancer	plate3	E21	Cytosol	8.32471	8.15413
DDX3X	DDX3X_ENST00000644876_Intron7_Frame1_sgRNA01	HAP1_cancer	plate1	L23	Cytosol	8.67003	3.51394
DDX3X	DDX3X_Intron1_1	HAP1_cancer	plate3	H24	Cytosol	7.01771	7.33786
DDX3X	DDX3X_Intron1_1	HAP1_cancer	plate1	K13	Cytosol	7.7527	7.05474
DDX3X	DDX3X_Intron1_1	HAP1_cancer	plate1	I14	Cytosol	7.02248	7.1711
DDX3X	DDX3X_Intron1_1	HAP1_cancer	plate4	C24	Cytosol	4.84382	9.33419
DDX3X	DDX3X_Intron1_1	HAP1_cancer	plate4	I21	Cytosol	4.0587	9.95363
DDX3X	DDX3X_Intron1_1	HAP1_cancer	plate1	J04	Cytosol	5.89234	8.27133
DDX3X	DDX3X_Intron1_1	HAP1_cancer	plate2	J20	Cytosol	7.08633	7.26641
DDX3X	DDX3X_Intron1_1	HAP1_cancer	plate4	K16	Cytosol	4.30971	9.90801
DDX3X	DDX3X_Intron1_1	HAP1_cancer	plate5	J22	Cytosol	5.79318	8.40151
DDX3X	DDX3X_Intron1_1	HAP1_cancer	plate2	P03	Cytosol	6.96454	7.1457
DDX3X	DDX3X_Intron1_1	HAP1_cancer	plate3	E04	Cytosol	7.05245	7.13766
DDX3X	DDX3X_Intron1_1	HAP1_cancer	plate1	P07	Cytosol	7.20061	7.34689
DDX3X	DDX3X_Intron1_1	HAP1_cancer	plate2	E10	Cytosol	7.07949	7.27713
DDX3X	DDX3X_Intron1_1	HAP1_cancer	plate3	G04	Cytosol	6.90651	6.85991
DDX3X	DDX3X_Intron1_1	HAP1_cancer	plate1	L09	Cytosol	7.08415	7.2031
DDX3X	DDX3X_Intron1_1	HAP1_cancer	plate2	F20	Cytosol	6.91083	7.09663
DDX3X	DDX3X_Intron1_1	HAP1_cancer	plate2	L22	Cytosol	7.12412	7.37335
DDX3X	DDX3X_Intron1_1	HAP1_cancer	plate2	G15	Cytosol	7.31532	7.61917
DDX3X	DDX3X_Intron1_1	HAP1_cancer	plate2	P18	Cytosol	7.0419	7.16064
DDX3X	DDX3X_Intron1_1	HAP1_cancer	plate1	M20	Cytosol	6.33912	7.73691
DDX3X	DDX3X_Intron6_1	HAP1_cancer	plate2	A22	Cytosol	8.39896	9.77209
DDX3X	DDX3X_Intron6_1	HAP1_cancer	plate4	L08	Cytosol	7.15305	10.4048
DDX3X	DDX3X_Intron6_1	HAP1_cancer	plate4	J07	Cytosol	7.976	9.10583
DDX3X	DDX3X_Intron6_1	HAP1_cancer	plate3	C17	Cytosol	8.20544	9.30818
DDX3X	DDX3X_Intron6_1	HAP1_cancer	plate5	E21	Cytosol	6.94209	10.4359
DDX3X	DDX3X_Intron6_1	HAP1_cancer	plate5	N13	Cytosol	7.41193	9.82479
DDX3X	DDX3X_Intron6_1	HAP1_cancer	plate4	D05	Cytosol	9.19111	9.31482
DDX3X	DDX3X_Intron6_1	HAP1_cancer	plate4	E24	Cytosol	6.97593	8.1599
DDX3X	DDX3X_Intron6_1	HAP1_cancer	plate4	B20	Cytosol	9.02546	9.76418
DDX6	DDX6_ENST00000534980_Intron11_Frame1_sgRNA01	HAP1_proteome	plate6	N13	Cytosol	9.81979	9.16178
DEK	DEK_ENST00000652689_Intron2_Frame1_sgRNA01	HAP1_proteome	plate6	K21	Nuclear speckles Nucleoplasm	5.84983	-2.13143
DEK	DEK_ENST00000652689_Intron3_Frame1_sgRNA01	HAP1_proteome	plate3	J16	Nuclear speckles Nucleoplasm	7.15489	-1.24943
DEK	DEK_ENST00000652689_Intron3_Frame1_sgRNA01	HEK_proteome	plate1	N22	Nuclear speckles Nucleoplasm	6.9589	-1.72491
DEK	DEK_ENST00000652689_Intron3_Frame1_sgRNA01	HEK_proteome	plate4	C20	Nuclear speckles Nucleoplasm	7.06519	-1.32249
DESI1	DESI1_ENST00000263256_Intron1_Frame1_sgRNA03	HEK_proteome	plate2	H09	Cytosol Nucleoplasm	15.5951	7.05239
DESI1	DESI1_ENST00000263256_Intron1_Frame1_sgRNA03	HEK_proteome	plate2	B07	Cytosol Nucleoplasm	15.5754	5.95724
DESI1	DESI1_ENST00000263256_Intron1_Frame1_sgRNA03	HEK_proteome	plate5	F19	Cytosol Nucleoplasm	15.35	5.99668
DHTKD1	DHTKD1_ENST00000263035_Intron11_Frame1_sgRNA01	HAP1_proteome	plate3	F15	Mitochondria	8.15049	5.39204
DHX9	DHX9_ENST00000367549_Intron15_Frame1_sgRNA01	HAP1_cancer	plate3	F18	Nucleoli	10.4631	0.69633
DHX9	DHX9_ENST00000367549_Intron15_Frame1_sgRNA01	HAP1_cancer	plate1	O20	Nucleoli	8.11759	2.49595
DHX9	DHX9_ENST00000367549_Intron15_Frame1_sgRNA01	HAP1_cancer	plate2	J08	Nucleoli	8.6109	8.36573
DHX9	DHX9_ENST00000367549_Intron15_Frame1_sgRNA01	HAP1_cancer	plate2	F11	Nucleoli	7.23656	7.63004
DHX9	DHX9_ENST00000367549_Intron15_Frame1_sgRNA01	HAP1_cancer	plate2	P04	Nucleoli	10.0599	4.92062
DHX9	DHX9_ENST00000367549_Intron15_Frame1_sgRNA01	HAP1_cancer	plate3	C14	Nucleoli	9.55226	4.30476
DHX9	DHX9_ENST00000367549_Intron17_Frame1_sgRNA01	HAP1_cancer	plate1	P08	Nucleoli	6.06011	-1.7861
DHX9	DHX9_ENST00000367549_Intron17_Frame1_sgRNA01	HAP1_cancer	plate1	L02	Nucleoli	6.89749	-1.21412
DHX9	DHX9_ENST00000367549_Intron21_Frame1_sgRNA01	HAP1_cancer	plate2	B12	Nucleoli	10.0995	4.88857
DHX9	DHX9_ENST00000367549_Intron21_Frame1_sgRNA01	HAP1_cancer	plate2	J20	Nucleoli	10.7682	4.61226
DHX9	DHX9_ENST00000367549_Intron4_Frame1_sgRNA01	HAP1_cancer	plate3	F21	Nucleoli	5.71361	-1.57164
DHX9	DHX9_ENST00000367549_Intron4_Frame1_sgRNA01	HAP1_cancer	plate1	B19	Nucleoli	5.14752	-1.59919
DHX9	DHX9_ENST00000367549_Intron4_Frame1_sgRNA01	HAP1_cancer	plate5	B08	Nucleoli	5.63451	-2.13641
DHX9	DHX9_ENST00000367549_Intron4_Frame1_sgRNA01	HAP1_cancer	plate5	F13	Nucleoli	6.76896	0.0941234
DHX9	DHX9_ENST00000367549_Intron7_Frame1_sgRNA01	HAP1_cancer	plate5	P07	Nucleoli	5.84411	-1.87723
DHX9	DHX9_ENST00000367549_Intron7_Frame1_sgRNA01	HAP1_cancer	plate2	D24	Nucleoli	5.9999	-1.69717
DHX9	DHX9_ENST00000367549_Intron7_Frame1_sgRNA01	HAP1_cancer	plate1	H19	Nucleoli	5.48521	-1.67949
DHX9	DHX9_ENST00000367549_Intron7_Frame1_sgRNA01	HAP1_proteome	plate5	E19	Nucleoli	5.7325	-2.01686
DHX9	DHX9_ENST00000367549_Intron7_Frame1_sgRNA01	HAP1_proteome	plate4	B14	Nucleoli	5.64015	-2.06566
DHX9	DHX9_ENST00000367549_Intron7_Frame1_sgRNA01	HAP1_cancer	plate1	H16	Nucleoli	5.92699	-1.87189
DHX9	DHX9_ENST00000367549_Intron7_Frame1_sgRNA01	HAP1_proteome	plate1	H19	Nucleoli	5.78148	-2.09065
DHX9	DHX9_ENST00000367549_Intron7_Frame1_sgRNA01	HAP1_proteome	plate5	L03	Nucleoli	5.88471	-1.89403
DHX9	DHX9_ENST00000367549_Intron7_Frame1_sgRNA01	HAP1_cancer	plate5	G02	Nucleoli	5.93551	-1.73299
DHX9	DHX9_Intron10_1	HAP1_cancer	plate4	P06	Nucleoli	5.35659	-2.05686
DHX9	DHX9_Intron10_1	HAP1_cancer	plate5	P02	Nucleoli	5.3864	-2.17328
DHX9	DHX9_Intron11_1	HAP1_cancer	plate4	N09	Nucleoli	5.61688	-2.22471
DHX9	DHX9_Intron12_1	HAP1_cancer	plate4	A14	Nucleoli	8.31218	10.5562
DHX9	DHX9_Intron16_1	HAP1_cancer	plate3	B23	Nucleoli	5.04457	-1.14158
DHX9	DHX9_Intron16_1	HAP1_cancer	plate1	M23	Nucleoli	8.75598	-0.275273
DHX9	DHX9_Intron16_1	HAP1_cancer	plate2	N24	Nucleoli	5.06303	-1.13044
DHX9	DHX9_Intron16_1	HAP1_cancer	plate5	C18	Nucleoli	4.71619	-1.08272
DHX9	DHX9_Intron16_1	HAP1_cancer	plate1	C19	Nucleoli	5.10214	-1.13912
DHX9	DHX9_Intron16_1	HAP1_cancer	plate4	P10	Nucleoli	5.17931	-1.06349
DHX9	DHX9_Intron16_1	HAP1_cancer	plate4	P04	Nucleoli	5.3191	-1.382
DHX9	DHX9_Intron18_1	HAP1_cancer	plate1	C07	Nucleoli	13.3451	4.08322
DHX9	DHX9_Intron2_1	HAP1_cancer	plate3	N20	Nucleoli	6.83761	-1.59306
DHX9	DHX9_Intron2_1	HAP1_cancer	plate4	L14	Nucleoli	6.20175	-1.89868
DHX9	DHX9_Intron2_1	HAP1_cancer	plate1	J05	Nucleoli	6.909	-1.92111
DHX9	DHX9_Intron2_1	HAP1_cancer	plate1	D19	Nucleoli	6.87638	-1.71994
DHX9	DHX9_Intron2_1	HAP1_cancer	plate3	F18	Nucleoli	10.0221	2.14252
DHX9	DHX9_Intron2_1	HAP1_cancer	plate4	P16	Nucleoli	6.47995	-1.6292
DHX9	DHX9_Intron2_1	HAP1_cancer	plate2	D15	Nucleoli	6.72388	-1.49095
DHX9	DHX9_Intron2_1	HAP1_cancer	plate1	I19	Nucleoli	6.86657	-1.72879
DHX9	DHX9_Intron3_1	HAP1_cancer	plate4	E01	Nucleoli	5.03773	-2.922
DHX9	DHX9_Intron3_1	HAP1_cancer	plate1	O07	Nucleoli	5.18418	-2.93081
DHX9	DHX9_Intron3_1	HAP1_cancer	plate4	C17	Nucleoli	6.42696	6.94416
DHX9	DHX9_Intron3_1	HAP1_cancer	plate4	E14	Nucleoli	5.19529	-2.0114
DHX9	DHX9_Intron3_1	HAP1_cancer	plate1	C04	Nucleoli	5.91922	-1.80349
DHX9	DHX9_Intron3_1	HAP1_cancer	plate3	F05	Nucleoli	6.02888	-1.84411
DHX9	DHX9_Intron3_1	HAP1_cancer	plate3	E19	Nucleoli	5.68858	-1.84999
DHX9	DHX9_Intron5_1	HAP1_cancer	plate4	C06	Nucleoli	5.37728	-1.62475
DHX9	DHX9_Intron5_1	HAP1_cancer	plate2	K19	Nucleoli	5.39458	-1.59673
DHX9	DHX9_Intron5_1	HAP1_cancer	plate5	N05	Nucleoli	5.38609	-2.10388
DHX9	DHX9_Intron8_1	HAP1_cancer	plate4	F16	Nucleoli	6.32029	-0.518958
DIAPH1	DIAPH1_ENST00000389054_Intron3_Frame0_sgRNA01	HEK_proteome	plate4	K19	Cytosol	11.1928	6.50405
DIAPH2	DIAPH2_ENST00000324765_Intron16_Frame0_sgRNA01	HAP1_proteome	plate4	J23	Cytosol	13.7097	5.86788
DIAPH2	DIAPH2_ENST00000324765_Intron18_Frame1_sgRNA01	HAP1_cancer	plate2	K13	Cytosol	20.6211	11.2519
DIAPH2	DIAPH2_Intron21_1	HAP1_cancer	plate2	F12	Cytosol	15.327	11.6877
DIAPH2	DIAPH2_Intron2_1	HAP1_cancer	plate2	N16	Cytosol	13.5272	7.51127
DIAPH2	DIAPH2_Intron2_1	HAP1_cancer	plate1	H02	Cytosol	14.18	8.18801
DIAPH2	DIAPH2_Intron3_1	HAP1_cancer	plate4	N19	Cytosol	10.5877	7.99044
DICER1	DICER1_Intron22_1	HAP1_cancer	plate2	J15	Vesicles	16.4149	13.5341
DICER1	DICER1_Intron22_1	HAP1_cancer	plate2	K18	Vesicles	12.2855	1.58518
DICER1	DICER1_Intron22_1	HAP1_cancer	plate3	O12	Vesicles	15.6696	10.9326
DICER1	DICER1_Intron22_1	HAP1_cancer	plate2	P11	Vesicles	16.3466	12.4197
DICER1	DICER1_Intron22_1	HAP1_cancer	plate2	O15	Vesicles	16.0201	11.1236
DICER1	DICER1_Intron22_1	HAP1_cancer	plate2	I16	Vesicles	16.4376	12.9013
DICER1	DICER1_Intron22_1	HAP1_cancer	plate1	P13	Vesicles	15.8685	10.1066
DKC1	DKC1_ENST00000369550_Intron11_Frame0_sgRNA01	HEK_proteome	plate1	H07	Nucleoli	8.45777	-0.163339
DKC1	DKC1_ENST00000369550_Intron11_Frame0_sgRNA01	HAP1_proteome	plate4	A10	Nucleoli	9.11474	-0.0450645
DKC1	DKC1_ENST00000369550_Intron11_Frame0_sgRNA01	HAP1_proteome	plate6	D04	Nucleoli	5.73468	-0.597771
DKC1	DKC1_ENST00000369550_Intron11_Frame0_sgRNA01	HAP1_proteome	plate5	M10	Nucleoli	5.80169	-0.628228
DLD	DLD_ENST00000205402_Intron3_Frame0_sgRNA01	HEK_proteome	plate1	B06	Mitochondria	8.94945	5.84476
DLST	DLST_ENST00000334220_Intron6_Frame0_sgRNA01	HEK_proteome	plate1	F23	Mitochondria	7.88314	5.57728
DMD	DMD_Intron29_1	HAP1_cancer	plate1	I03	Cytosol	18.5429	12.9462
DMD	DMD_Intron33_1	HAP1_cancer	plate5	J06	Cytosol	10.9856	8.08548
DNAJA2	DNAJA2_ENST00000317089_Intron5_Frame1_sgRNA02	HAP1_proteome	plate2	I16	Cytosol Nucleoplasm	6.69785	-2.0374
DNAJA2	DNAJA2_ENST00000317089_Intron5_Frame1_sgRNA02	HAP1_proteome	plate3	F12	Cytosol Nucleoplasm	9.54246	7.50331
DNAJA2	DNAJA2_ENST00000317089_Intron5_Frame1_sgRNA02	HAP1_proteome	plate3	N05	Cytosol Nucleoplasm	9.16112	7.24763
DNAJA2	DNAJA2_ENST00000317089_Intron5_Frame1_sgRNA02	HAP1_proteome	plate3	N07	Cytosol Nucleoplasm	9.69025	7.86579
DNAJA2	DNAJA2_ENST00000317089_Intron5_Frame1_sgRNA02	HAP1_proteome	plate5	N17	Cytosol Nucleoplasm	8.08208	7.24603
DNAJA2	DNAJA2_ENST00000317089_Intron5_Frame1_sgRNA02	HAP1_proteome	plate6	N06	Cytosol Nucleoplasm	8.63391	7.52277
DNAJA2	DNAJA2_ENST00000317089_Intron5_Frame1_sgRNA02	HAP1_proteome	plate1	P24	Cytosol Nucleoplasm	8.80044	7.83342
DNAJA2	DNAJA2_ENST00000317089_Intron5_Frame1_sgRNA02	HAP1_proteome	plate1	P18	Cytosol Nucleoplasm	9.19633	7.75835
DNAJB1	DNAJB1_ENST00000254322_Intron1_Frame1_sgRNA02	HEK_proteome	plate2	O12	Cytosol Nucleoplasm	6.32073	7.17508
DNAJC11	DNAJC11_ENST00000377577_Intron4_Frame0_sgRNA01	HEK_proteome	plate1	O10	Mitochondria	10.1762	5.96946
DNAJC24	DNAJC24_ENST00000465995_Intron3_Frame1_sgRNA01	HEK_proteome	plate1	D11	Vesicles	19.3126	13.7281
DNAJC8	DNAJC8_ENST00000263697_Intron5_Frame0_sgRNA01	HEK_proteome	plate1	B18	Cytosol Nucleoplasm	10.2913	1.66333
DNAJC8	DNAJC8_ENST00000263697_Intron5_Frame0_sgRNA01	HEK_proteome	plate4	H08	Cytosol Nucleoplasm	10.8263	2.63299
DNAJC8	DNAJC8_ENST00000263697_Intron5_Frame0_sgRNA01	HEK_proteome	plate2	M08	Cytosol Nucleoplasm	9.54558	0.618899
DNAJC8	DNAJC8_ENST00000263697_Intron5_Frame0_sgRNA01	HEK_proteome	plate5	F24	Cytosol Nucleoplasm	11.722	3.97309
DNAJC8	DNAJC8_ENST00000263697_Intron5_Frame0_sgRNA01	HEK_proteome	plate4	G04	Cytosol Nucleoplasm	8.49046	3.95124
DNAJC8	DNAJC8_ENST00000263697_Intron5_Frame0_sgRNA01	HEK_proteome	plate1	I20	Cytosol Nucleoplasm	11.1528	4.14543
DNAJC8	DNAJC8_ENST00000263697_Intron5_Frame0_sgRNA01	HEK_proteome	plate2	K15	Cytosol Nucleoplasm	10.4009	2.60568
DNAJC8	DNAJC8_ENST00000263697_Intron5_Frame0_sgRNA01	HEK_proteome	plate1	C09	Cytosol Nucleoplasm	10.2319	-0.151733
DNAJC8	DNAJC8_ENST00000263697_Intron5_Frame0_sgRNA01	HEK_proteome	plate2	B13	Cytosol Nucleoplasm	11.2193	3.5314
DNAJC8	DNAJC8_ENST00000263697_Intron5_Frame0_sgRNA01	HEK_proteome	plate4	O18	Cytosol Nucleoplasm	11.5858	3.14132
DNAJC8	DNAJC8_ENST00000263697_Intron5_Frame0_sgRNA01	HEK_proteome	plate1	D11	Cytosol Nucleoplasm	18.4892	13.6334
DNAJC8	DNAJC8_ENST00000263697_Intron8_Frame0_sgRNA01	HAP1_proteome	plate5	I02	Cytosol Nucleoplasm	6.47358	-1.87519
DNM1L	DNM1L_ENST00000553257_Intron2_Frame1_sgRNA01	HAP1_proteome	plate3	O09	Mitochondria	9.00879	5.96248
DNTTIP1	DNTTIP1_ENST00000372622_Intron1_Frame0_sgRNA01	HAP1_proteome	plate2	N20	Cytosol Nucleoplasm	10.0984	0.0822693
DNTTIP2	DNTTIP2_ENST00000436063_Intron3_Frame0_sgRNA01	HEK_proteome	plate4	L15	Nucleoli	6.53174	0.639248
DNTTIP2	DNTTIP2_ENST00000436063_Intron3_Frame0_sgRNA01	HEK_proteome	plate2	F09	Nucleoli	7.9862	0.10977
DRG1	DRG1_ENST00000331457_Intron5_Frame0_sgRNA02	HEK_proteome	plate2	N15	Cytosol	11.6439	6.72884
DRG1	DRG1_ENST00000331457_Intron5_Frame0_sgRNA02	HEK_proteome	plate5	D20	Cytosol	12.2469	6.70324
DTYMK	DTYMK_ENST00000305784_Intron1_Frame1_sgRNA03	HAP1_proteome	plate4	G02	Cytosol Nucleoplasm	12.1411	9.37026
DTYMK	DTYMK_ENST00000305784_Intron1_Frame1_sgRNA03	HAP1_proteome	plate4	C12	Cytosol Nucleoplasm	9.40877	4.41915
DTYMK	DTYMK_ENST00000305784_Intron1_Frame1_sgRNA03	HAP1_proteome	plate2	J07	Cytosol Nucleoplasm	9.72401	4.45978
DTYMK	DTYMK_ENST00000305784_Intron1_Frame1_sgRNA03	HAP1_proteome	plate4	N11	Cytosol Nucleoplasm	9.45838	4.67163
DYNC1H1	DYNC1H1_ENST00000360184_Intron10_Frame0_sgRNA01	HAP1_proteome	plate5	P06	Cytosol	9.76187	9.89911
DYNC1H1	DYNC1H1_ENST00000360184_Intron10_Frame0_sgRNA01	HAP1_proteome	plate2	H12	Cytosol	8.95169	9.8043
DYNC1I2	DYNC1I2_ENST00000397119_Intron13_Frame0_sgRNA01	HAP1_proteome	plate2	A06	Cytosol	11.5369	7.37971
DYNLRB1	DYNLRB1_ENST00000357156_Intron1_Frame0_sgRNA02	HEK_proteome	plate5	F13	Cytosol	11.4503	5.78099
DYNLRB1	DYNLRB1_ENST00000357156_Intron1_Frame0_sgRNA02	HEK_proteome	plate2	P18	Cytosol	13.5333	4.63797
E2F3	E2F3_ENST00000346618_Intron5_Frame0_sgRNA01	HAP1_proteome	plate4	O20	Nuclear speckles Nucleoplasm	11.6263	2.03126
E2F3	E2F3_ENST00000346618_Intron5_Frame0_sgRNA01	HAP1_proteome	plate1	M20	Nuclear speckles Nucleoplasm	11.4874	1.3015
E2F3	E2F3_ENST00000346618_Intron5_Frame0_sgRNA01	HAP1_proteome	plate5	L22	Nuclear speckles Nucleoplasm	11.9084	1.15156
E2F3	E2F3_ENST00000346618_Intron5_Frame0_sgRNA01	HAP1_proteome	plate4	O07	Nuclear speckles Nucleoplasm	11.8348	1.47353
E2F4	E2F4_ENST00000379378_Intron4_Frame1_sgRNA01	HAP1_proteome	plate2	N03	Cytosol	9.27818	9.10572
E2F4	E2F4_ENST00000379378_Intron4_Frame1_sgRNA01	HAP1_proteome	plate2	H24	Cytosol	8.62437	9.38851
E2F4	E2F4_ENST00000379378_Intron4_Frame1_sgRNA01	HAP1_proteome	plate4	E17	Cytosol	9.07622	9.48913
E2F4	E2F4_ENST00000379378_Intron4_Frame1_sgRNA01	HAP1_proteome	plate4	P10	Cytosol	10.6993	8.82123
E2F4	E2F4_ENST00000379378_Intron4_Frame1_sgRNA01	HAP1_proteome	plate2	L14	Cytosol	8.71397	8.75041
EBNA1BP2	EBNA1BP2_ENST00000431635_Intron7_Frame1_sgRNA01	HAP1_proteome	plate1	N04	Nucleoli	3.8009	-0.411029
EBNA1BP2	EBNA1BP2_ENST00000431635_Intron7_Frame1_sgRNA01	HAP1_proteome	plate3	O11	Nucleoli	3.79301	-0.383542
ECH1	ECH1_ENST00000221418_Intron1_Frame1_sgRNA02	HAP1_proteome	plate6	O13	Vesicles	7.60098	5.5486
EEF1A1	EEF1A1_ENST00000316292_Intron4_Frame1_sgRNA01	HAP1_cancer	plate1	E05	Cytosol	4.8866	10.0227
EEF1A1	EEF1A1_Intron1_1	HAP1_cancer	plate3	N21	Cytosol	5.50165	10.4067
EEF1AKNMT	EEF1AKNMT_ENST00000361735_Intron3_Frame0_sgRNA02	HAP1_proteome	plate5	N12	Cytosol	12.1178	6.7386
EEF1B2	EEF1B2_ENST00000236957_Intron4_Frame0_sgRNA03	HAP1_proteome	plate2	K08	Cytosol	4.79936	10.7457
EEF1B2	EEF1B2_ENST00000236957_Intron4_Frame0_sgRNA03	HAP1_proteome	plate4	M07	Cytosol	4.7679	10.8394
EEF2	EEF2_ENST00000309311_Intron14_Frame1_sgRNA01	HAP1_cancer	plate1	K14	Cytosol	6.8077	10.2482
EEF2	EEF2_ENST00000309311_Intron14_Frame1_sgRNA01	HAP1_proteome	plate5	P21	Cytosol	4.64656	10.1394
EEF2	EEF2_ENST00000309311_Intron14_Frame1_sgRNA01	HAP1_cancer	plate2	H04	Cytosol	7.51647	9.12965
EEF2	EEF2_ENST00000309311_Intron14_Frame1_sgRNA01	HAP1_cancer	plate3	I22	Cytosol	7.10849	10.7413
EEF2	EEF2_ENST00000309311_Intron14_Frame1_sgRNA01	HEK_proteome	plate5	I20	Cytosol	6.88653	10.5995
EEF2	EEF2_ENST00000309311_Intron3_Frame1_sgRNA01	HAP1_cancer	plate2	B17	Cytosol	8.57526	9.83271
EEF2	EEF2_ENST00000309311_Intron3_Frame1_sgRNA01	HAP1_cancer	plate2	C22	Cytosol	7.77948	8.52428
EEF2	EEF2_ENST00000309311_Intron3_Frame1_sgRNA01	HAP1_cancer	plate2	O20	Cytosol	8.77721	10.1018
EEF2	EEF2_ENST00000309311_Intron3_Frame1_sgRNA01	HAP1_cancer	plate5	J17	Cytosol	9.44776	8.73544
EEF2	EEF2_ENST00000309311_Intron3_Frame1_sgRNA01	HAP1_cancer	plate5	B13	Cytosol	9.25173	9.1941
EEF2	EEF2_ENST00000309311_Intron3_Frame1_sgRNA01	HAP1_cancer	plate3	B08	Cytosol	7.84807	10.166
EEF2	EEF2_ENST00000309311_Intron3_Frame1_sgRNA01	HAP1_cancer	plate1	I20	Cytosol	7.97985	9.38297
EEF2	EEF2_ENST00000309311_Intron3_Frame1_sgRNA01	HAP1_cancer	plate3	M13	Cytosol	8.42119	8.9043
EEF2	EEF2_ENST00000309311_Intron3_Frame1_sgRNA02	HAP1_cancer	plate5	P09	Cytosol	7.50924	10.0068
EEF2	EEF2_ENST00000309311_Intron3_Frame1_sgRNA02	HAP1_cancer	plate3	D11	Cytosol	9.09461	8.59562
EEF2	EEF2_ENST00000309311_Intron4_Frame0_sgRNA01	HAP1_proteome	plate4	P03	Cytosol	6.81777	10.8466
EEF2	EEF2_ENST00000309311_Intron4_Frame0_sgRNA01	HAP1_proteome	plate5	O08	Cytosol	6.49095	10.05
EEF2	EEF2_ENST00000309311_Intron4_Frame0_sgRNA01	HAP1_proteome	plate1	J23	Cytosol	5.55277	10.7431
EEF2	EEF2_ENST00000309311_Intron4_Frame0_sgRNA01	HAP1_proteome	plate2	K13	Cytosol	6.0752	10.871
EEF2	EEF2_ENST00000309311_Intron4_Frame0_sgRNA01	HAP1_proteome	plate4	K18	Cytosol	6.28863	11.2889
EEF2	EEF2_ENST00000309311_Intron4_Frame0_sgRNA01	HAP1_proteome	plate5	G16	Cytosol	6.38745	10.6401
EEF2	EEF2_ENST00000309311_Intron4_Frame0_sgRNA01	HAP1_proteome	plate6	F02	Cytosol	6.93361	10.8272
EEF2	EEF2_ENST00000309311_Intron4_Frame0_sgRNA01	HAP1_proteome	plate1	L17	Cytosol	6.40962	10.9778
EEF2	EEF2_ENST00000309311_Intron4_Frame0_sgRNA01	HAP1_proteome	plate6	I11	Cytosol	6.99677	10.7741
EEF2	EEF2_ENST00000309311_Intron4_Frame0_sgRNA01	HAP1_proteome	plate5	N24	Cytosol	6.52865	11.5763
EEF2	EEF2_ENST00000309311_Intron4_Frame0_sgRNA01	HAP1_proteome	plate3	D10	Cytosol	6.73595	10.5683
EEF2	EEF2_ENST00000309311_Intron4_Frame0_sgRNA01	HAP1_proteome	plate5	P19	Cytosol	6.48549	10.6014
EEF2	EEF2_ENST00000309311_Intron4_Frame0_sgRNA01	HAP1_proteome	plate4	C19	Cytosol	5.99266	10.5723
EEF2	EEF2_ENST00000309311_Intron4_Frame0_sgRNA01	HAP1_proteome	plate4	E03	Cytosol	6.08256	10.5696
EEF2	EEF2_ENST00000309311_Intron4_Frame0_sgRNA01	HAP1_proteome	plate6	L24	Cytosol	6.4147	11.5651
EEF2	EEF2_ENST00000309311_Intron4_Frame0_sgRNA01	HAP1_proteome	plate2	B21	Cytosol	7.16589	9.31805
EEF2	EEF2_ENST00000309311_Intron8_Frame1_sgRNA01	HAP1_cancer	plate1	P02	Cytosol	7.18444	9.04047
EEF2	EEF2_ENST00000309311_Intron8_Frame1_sgRNA01	HAP1_cancer	plate5	P03	Cytosol	7.40401	9.58341
EEF2	EEF2_Intron10_1	HAP1_cancer	plate4	P19	Cytosol	5.19581	10.7863
EEF2	EEF2_Intron11_1	HAP1_cancer	plate5	C19	Cytosol	4.85808	9.15662
EEF2	EEF2_Intron11_1	HAP1_cancer	plate5	H23	Cytosol	5.2997	11.0358
EEF2	EEF2_Intron12_1	HAP1_cancer	plate4	I12	Cytosol	6.45784	10.8417
EEF2	EEF2_Intron12_1	HAP1_cancer	plate5	F21	Cytosol	6.67172	7.6712
EEF2	EEF2_Intron12_1	HAP1_cancer	plate4	K23	Cytosol	5.49125	10.5208
EEF2	EEF2_Intron1_1	HAP1_cancer	plate3	M19	Cytosol	6.3274	8.76133
EEF2	EEF2_Intron1_1	HAP1_cancer	plate5	L09	Cytosol	11.4722	5.97324
EEF2	EEF2_Intron4_1	HAP1_cancer	plate5	B10	Cytosol	6.33481	10.1885
EEF2	EEF2_Intron4_1	HAP1_cancer	plate4	K18	Cytosol	7.13855	10.2838
EEF2	EEF2_Intron4_1	HAP1_cancer	plate5	C06	Cytosol	7.02465	9.87518
EEF2	EEF2_Intron4_1	HAP1_cancer	plate5	K22	Cytosol	5.99747	11.1235
EEF2	EEF2_Intron7_1	HAP1_cancer	plate4	L13	Cytosol	10.5714	12.2563
EFNB1	EFNB1_ENST00000204961_Intron2_Frame1_sgRNA02	HEK_proteome	plate5	K12	Cytosol	9.09023	9.42448
EFTUD2	EFTUD2_ENST00000426333_Intron13_Frame0_sgRNA01	HEK_proteome	plate1	H17	Cytosol	12.4958	4.97319
EFTUD2	EFTUD2_ENST00000426333_Intron8_Frame1_sgRNA01	HEK_proteome	plate2	P08	Cytosol	12.8497	7.01454
EGFR	EGFR_Intron17_1	HAP1_cancer	plate5	P21	Vesicles	15.9188	8.79856
EGFR	EGFR_Intron26_1	HAP1_cancer	plate2	E09	Vesicles	16.9079	11.14
EIF2B4	EIF2B4_ENST00000493344_Intron1_Frame0_sgRNA01	HEK_proteome	plate1	K19	Cytosol	10.4702	7.50252
EIF2B4	EIF2B4_ENST00000493344_Intron1_Frame0_sgRNA01	HEK_proteome	plate5	C18	Cytosol	11.3505	7.46039
EIF2B4	EIF2B4_ENST00000493344_Intron1_Frame0_sgRNA01	HEK_proteome	plate1	H20	Cytosol	11.3168	6.88134
EIF2B4	EIF2B4_ENST00000493344_Intron1_Frame0_sgRNA01	HEK_proteome	plate5	A12	Cytosol	11.3366	7.49615
EIF2B4	EIF2B4_ENST00000493344_Intron1_Frame0_sgRNA01	HEK_proteome	plate1	D08	Cytosol	11.3401	7.44122
EIF3A	EIF3A_ENST00000369144_Intron21_Frame1_sgRNA01	HEK_proteome	plate4	F18	Cytosol	7.39993	9.16286
EIF3J	EIF3J_ENST00000261868_Intron3_Frame1_sgRNA01	HEK_proteome	plate5	B12	Cytosol	9.13189	9.14113
EIF3L	EIF3L_ENST00000652021_Intron2_Frame1_sgRNA01	HAP1_proteome	plate6	O02	Cytosol	7.76055	9.68923
EIF3L	EIF3L_ENST00000652021_Intron2_Frame1_sgRNA01	HAP1_proteome	plate4	P11	Cytosol	8.10645	10.8698
EIF3L	EIF3L_ENST00000652021_Intron2_Frame1_sgRNA01	HAP1_proteome	plate5	J20	Cytosol	6.96227	9.61918
EIF3L	EIF3L_ENST00000652021_Intron2_Frame1_sgRNA01	HAP1_proteome	plate2	N17	Cytosol	7.77273	10.1464
EIF3L	EIF3L_ENST00000652021_Intron4_Frame1_sgRNA01	HAP1_proteome	plate6	E11	Cytosol	7.07157	7.69234
EIF3L	EIF3L_ENST00000652021_Intron4_Frame1_sgRNA01	HAP1_proteome	plate2	O21	Cytosol	7.42085	10.5005
EIF3L	EIF3L_ENST00000652021_Intron4_Frame1_sgRNA01	HAP1_proteome	plate6	G04	Cytosol	7.65103	10.2204
EIF3L	EIF3L_ENST00000652021_Intron4_Frame1_sgRNA01	HAP1_proteome	plate6	D09	Cytosol	7.60704	10.2057
EIF3L	EIF3L_ENST00000652021_Intron4_Frame1_sgRNA01	HAP1_proteome	plate5	I22	Cytosol	7.54841	10.6143
EIF3L	EIF3L_ENST00000652021_Intron4_Frame1_sgRNA01	HAP1_proteome	plate1	M18	Cytosol	7.6877	10.9567
EIF3L	EIF3L_ENST00000652021_Intron4_Frame1_sgRNA01	HAP1_proteome	plate4	G22	Cytosol	7.64148	10.6873
EIF3L	EIF3L_ENST00000652021_Intron4_Frame1_sgRNA01	HAP1_proteome	plate5	L04	Cytosol	7.84772	10.938
EIF3L	EIF3L_ENST00000652021_Intron4_Frame1_sgRNA01	HAP1_proteome	plate4	C24	Cytosol	7.70721	10.8427
EIF3L	EIF3L_ENST00000652021_Intron4_Frame1_sgRNA01	HAP1_proteome	plate3	E17	Cytosol	7.84857	10.9408
EIF3L	EIF3L_ENST00000652021_Intron4_Frame1_sgRNA01	HAP1_proteome	plate3	F03	Cytosol	7.37638	10.3835
EIF3L	EIF3L_ENST00000652021_Intron4_Frame1_sgRNA01	HAP1_proteome	plate4	C03	Cytosol	7.62495	11.0759
EIF3L	EIF3L_ENST00000652021_Intron4_Frame1_sgRNA01	HAP1_proteome	plate3	H04	Cytosol	8.58241	10.4304
EIF3L	EIF3L_ENST00000652021_Intron4_Frame1_sgRNA01	HAP1_proteome	plate3	K01	Cytosol	7.42596	10.3209
EIF3L	EIF3L_ENST00000652021_Intron4_Frame1_sgRNA01	HAP1_proteome	plate1	M12	Cytosol	7.64543	10.7294
EIF3L	EIF3L_ENST00000652021_Intron4_Frame1_sgRNA01	HAP1_proteome	plate2	D07	Cytosol	7.35629	10.5596
EIF3L	EIF3L_ENST00000652021_Intron4_Frame1_sgRNA01	HAP1_proteome	plate5	M23	Cytosol	7.439	-0.567368
EIF3L	EIF3L_ENST00000652021_Intron4_Frame1_sgRNA01	HAP1_proteome	plate6	J17	Cytosol	7.67517	10.1426
EIF3L	EIF3L_ENST00000652021_Intron4_Frame1_sgRNA01	HAP1_proteome	plate1	J18	Cytosol	7.21602	10.5398
EIF3L	EIF3L_ENST00000652021_Intron4_Frame1_sgRNA01	HAP1_proteome	plate2	J10	Cytosol	7.7324	8.59089
EIF3L	EIF3L_ENST00000652021_Intron4_Frame1_sgRNA01	HAP1_proteome	plate4	I08	Cytosol	7.99505	10.8238
EIF3L	EIF3L_ENST00000652021_Intron4_Frame1_sgRNA01	HAP1_proteome	plate4	O12	Cytosol	7.52788	10.8206
EIF3L	EIF3L_ENST00000652021_Intron4_Frame1_sgRNA01	HAP1_proteome	plate3	F06	Cytosol	7.43282	10.2538
EIF3L	EIF3L_ENST00000652021_Intron4_Frame1_sgRNA01	HAP1_proteome	plate6	K06	Cytosol	7.86232	10.2377
EIF3L	EIF3L_ENST00000652021_Intron4_Frame1_sgRNA01	HAP1_proteome	plate1	C20	Cytosol	5.92927	5.35414
EIF3L	EIF3L_ENST00000652021_Intron4_Frame1_sgRNA01	HAP1_proteome	plate2	A09	Cytosol	7.43735	10.3718
EIF3L	EIF3L_ENST00000652021_Intron4_Frame1_sgRNA01	HAP1_proteome	plate3	I20	Cytosol	7.38223	10.1887
EIF3L	EIF3L_ENST00000652021_Intron4_Frame1_sgRNA01	HAP1_proteome	plate2	I05	Cytosol	7.60593	10.1791
EIF3L	EIF3L_ENST00000652021_Intron4_Frame1_sgRNA01	HAP1_proteome	plate2	J01	Cytosol	7.82646	10.8193
EIF3L	EIF3L_ENST00000652021_Intron4_Frame1_sgRNA01	HAP1_proteome	plate3	L19	Cytosol	7.53046	10.6081
EIF3L	EIF3L_ENST00000652021_Intron4_Frame1_sgRNA01	HAP1_proteome	plate3	N02	Cytosol	7.68659	10.6724
EIF3L	EIF3L_ENST00000652021_Intron4_Frame1_sgRNA01	HAP1_proteome	plate4	A16	Cytosol	7.76149	11.1735
EIF3L	EIF3L_ENST00000652021_Intron4_Frame1_sgRNA01	HAP1_proteome	plate1	I22	Cytosol	7.18275	10.7438
EIF3L	EIF3L_ENST00000652021_Intron4_Frame1_sgRNA01	HAP1_proteome	plate6	N21	Cytosol	7.61462	10.8556
EIF3L	EIF3L_ENST00000652021_Intron4_Frame1_sgRNA01	HAP1_proteome	plate6	K07	Cytosol	7.63527	10.6292
EIF3L	EIF3L_ENST00000652021_Intron4_Frame1_sgRNA01	HAP1_proteome	plate4	M18	Cytosol	7.5109	10.5385
EIF3L	EIF3L_ENST00000652021_Intron4_Frame1_sgRNA01	HAP1_proteome	plate1	G23	Cytosol	7.1371	10.9373
EIF3L	EIF3L_ENST00000652021_Intron4_Frame1_sgRNA01	HAP1_proteome	plate2	F03	Cytosol	7.57597	10.7671
EIF3L	EIF3L_ENST00000652021_Intron4_Frame1_sgRNA01	HAP1_proteome	plate6	P07	Cytosol	7.45046	8.9144
EIF3L	EIF3L_ENST00000652021_Intron4_Frame1_sgRNA01	HAP1_proteome	plate4	D11	Cytosol	8.32202	11.7278
EIF3L	EIF3L_ENST00000652021_Intron4_Frame1_sgRNA01	HAP1_proteome	plate4	J15	Cytosol	7.48068	10.5583
EIF3L	EIF3L_ENST00000652021_Intron4_Frame1_sgRNA01	HAP1_proteome	plate3	O07	Cytosol	7.69925	11.0161
EIF3L	EIF3L_ENST00000652021_Intron4_Frame1_sgRNA01	HAP1_proteome	plate1	N09	Cytosol	8.04234	11.5683
EIF3L	EIF3L_ENST00000652021_Intron4_Frame1_sgRNA01	HAP1_proteome	plate4	B24	Cytosol	7.65742	11.0383
EIF3L	EIF3L_ENST00000652021_Intron4_Frame1_sgRNA01	HAP1_proteome	plate1	L23	Cytosol	7.21072	10.7165
EIF3L	EIF3L_ENST00000652021_Intron4_Frame1_sgRNA01	HAP1_proteome	plate5	J07	Cytosol	7.64308	11.1598
EIF3L	EIF3L_ENST00000652021_Intron4_Frame1_sgRNA01	HAP1_proteome	plate4	N19	Cytosol	7.46828	10.5235
EIF3L	EIF3L_ENST00000652021_Intron4_Frame1_sgRNA01	HAP1_proteome	plate3	H14	Cytosol	7.58444	10.5788
EIF3M	EIF3M_ENST00000531120_Intron1_Frame0_sgRNA01	HEK_proteome	plate4	F17	Cytosol	7.92609	10.4168
EIF4A1	EIF4A1_ENST00000293831_Intron3_Frame1_sgRNA02	HAP1_proteome	plate6	L15	Cytosol	7.01989	10.4321
EIF4A3	EIF4A3_ENST00000649764_Intron8_Frame0_sgRNA02	HEK_proteome	plate1	M16	Cytosol	11.8988	5.88813
EIF4B	EIF4B_ENST00000420463_Intron6_Frame1_sgRNA01	HAP1_proteome	plate4	C09	Cytosol	7.27044	9.74923
EIF4EBP1	EIF4EBP1_ENST00000338825_Intron1_Frame1_sgRNA01	HAP1_proteome	plate3	N13	Cytosol Nucleoplasm	6.54019	6.99164
EIF4EBP1	EIF4EBP1_ENST00000338825_Intron1_Frame1_sgRNA01	HAP1_proteome	plate4	L07	Cytosol Nucleoplasm	6.92741	7.0023
EIF4EBP1	EIF4EBP1_ENST00000338825_Intron1_Frame1_sgRNA01	HAP1_proteome	plate4	N04	Cytosol Nucleoplasm	6.9214	7.16745
EIF4G1	EIF4G1_ENST00000382330_Intron11_Frame1_sgRNA01	HEK_proteome	plate2	E24	Cytosol	7.4971	10.3863
EIF4G1	EIF4G1_ENST00000382330_Intron23_Frame1_sgRNA01	HAP1_proteome	plate2	E13	Cytosol	7.21013	9.27779
EIF5A2	EIF5A2_ENST00000295822_Intron3_Frame0_sgRNA02	HAP1_proteome	plate4	F24	Vesicles	12.4317	2.59372
EIF5A2	EIF5A2_ENST00000295822_Intron3_Frame0_sgRNA02	HAP1_proteome	plate6	N04	Vesicles	12.8497	3.38115
EIF5	EIF5_ENST00000216554_Intron6_Frame1_sgRNA01	HEK_proteome	plate5	E21	Cytosol	6.84114	10.6207
EIF5	EIF5_ENST00000216554_Intron6_Frame1_sgRNA01	HEK_proteome	plate5	M07	Cytosol	7.22044	10.7473
EIF5	EIF5_ENST00000216554_Intron6_Frame1_sgRNA01	HEK_proteome	plate2	L24	Cytosol	6.59829	11.2318
EIF5	EIF5_ENST00000216554_Intron6_Frame1_sgRNA01	HEK_proteome	plate5	J06	Cytosol	7.46786	10.7194
EIF5	EIF5_ENST00000216554_Intron6_Frame1_sgRNA01	HEK_proteome	plate2	P14	Cytosol	7.07823	10.9198
EIF5	EIF5_ENST00000216554_Intron6_Frame1_sgRNA01	HEK_proteome	plate1	J22	Cytosol	6.41398	10.2236
EIF5	EIF5_ENST00000216554_Intron6_Frame1_sgRNA01	HEK_proteome	plate4	P06	Cytosol	6.98777	10.1981
EIF5	EIF5_ENST00000216554_Intron7_Frame0_sgRNA01	HAP1_proteome	plate6	O23	Cytosol	11.8023	6.21072
ELAC2	ELAC2_ENST00000338034_Intron10_Frame0_sgRNA01	HEK_proteome	plate1	G22	Mitochondria	13.2169	2.63411
ELOB	ELOB_ENST00000262306_Intron3_Frame1_sgRNA03	HEK_proteome	plate1	I07	Cytosol Nucleoplasm	10.9185	1.92828
ELOC	ELOC_ENST00000518127_Intron3_Frame1_sgRNA02	HAP1_proteome	plate4	E16	Cytosol Nucleoplasm	8.71076	4.51518
ENAH	ENAH_ENST00000366844_Intron13_Frame0_sgRNA01	HAP1_proteome	plate1	O14	Vesicles	15.5502	7.77415
ENO1	ENO1_ENST00000647408_Intron7_Frame1_sgRNA01	HAP1_proteome	plate4	K01	Cytosol	4.18137	10.2269
ENO1	ENO1_ENST00000647408_Intron7_Frame1_sgRNA01	HAP1_proteome	plate3	P05	Cytosol	4.40527	10.1328
ENO1	ENO1_ENST00000647408_Intron7_Frame1_sgRNA01	HAP1_proteome	plate1	G03	Cytosol	4.31313	10.0622
ENO1	ENO1_ENST00000647408_Intron7_Frame1_sgRNA01	HAP1_proteome	plate2	K02	Cytosol	4.50343	10.1344
EP300	EP300_ENST00000263253_Intron17_Frame0_sgRNA01	HAP1_proteome	plate4	B01	Nucleoplasm	11.5212	0.268072
EP300	EP300_Intron17_1	HAP1_cancer	plate1	F09	Nucleoplasm	11.2291	-0.492505
EP300	EP300_Intron17_1	HAP1_cancer	plate1	G10	Nucleoplasm	9.88588	-1.27645
EP300	EP300_Intron17_1	HAP1_cancer	plate1	G18	Nucleoplasm	10.3891	-1.17849
EP300	EP300_Intron17_1	HAP1_cancer	plate2	I23	Nucleoplasm	10.594	-0.978488
EPB41L2	EPB41L2_ENST00000337057_Intron11_Frame1_sgRNA01	HEK_proteome	plate4	I21	Plasma membrane	11.7523	7.48821
EPB41L2	EPB41L2_ENST00000337057_Intron2_Frame0_sgRNA01	HEK_proteome	plate5	H17	Plasma membrane	10.735	6.91541
EPB41L2	EPB41L2_ENST00000337057_Intron2_Frame0_sgRNA01	HEK_proteome	plate5	H04	Plasma membrane	10.9988	6.47029
EPB41L2	EPB41L2_ENST00000337057_Intron2_Frame0_sgRNA01	HEK_proteome	plate5	H02	Plasma membrane	10.3683	6.63137
EPB41L2	EPB41L2_ENST00000337057_Intron2_Frame0_sgRNA01	HEK_proteome	plate1	M17	Plasma membrane	11.2773	7.0675
EPB41L2	EPB41L2_ENST00000337057_Intron2_Frame0_sgRNA01	HEK_proteome	plate4	M21	Plasma membrane	10.2171	7.07849
EPB41L2	EPB41L2_ENST00000337057_Intron2_Frame0_sgRNA01	HEK_proteome	plate5	F20	Plasma membrane	11.0622	7.07569
EPB41L2	EPB41L2_ENST00000337057_Intron2_Frame0_sgRNA01	HEK_proteome	plate4	M06	Plasma membrane	11.3325	7.08589
EPB41L2	EPB41L2_ENST00000337057_Intron2_Frame0_sgRNA01	HEK_proteome	plate5	H22	Plasma membrane	10.8361	7.44732
EPB41L2	EPB41L2_ENST00000337057_Intron2_Frame0_sgRNA01	HEK_proteome	plate5	L21	Plasma membrane	11.1365	6.94319
EPB41L2	EPB41L2_ENST00000337057_Intron2_Frame0_sgRNA01	HEK_proteome	plate2	B15	Plasma membrane	10.9716	6.96623
EPB41L2	EPB41L2_ENST00000337057_Intron2_Frame0_sgRNA01	HEK_proteome	plate2	O06	Plasma membrane	11.1236	6.6124
EPB41L2	EPB41L2_ENST00000337057_Intron2_Frame0_sgRNA01	HEK_proteome	plate1	G06	Plasma membrane	11.3565	7.03261
EPB41L2	EPB41L2_ENST00000337057_Intron2_Frame0_sgRNA01	HEK_proteome	plate1	D20	Plasma membrane	10.8473	6.37029
EPB41L2	EPB41L2_ENST00000337057_Intron2_Frame0_sgRNA01	HEK_proteome	plate1	F08	Plasma membrane	9.45602	7.05188
EPB41L2	EPB41L2_ENST00000337057_Intron2_Frame0_sgRNA01	HEK_proteome	plate5	B20	Plasma membrane	11.2491	7.135
EPB41L2	EPB41L2_ENST00000337057_Intron2_Frame0_sgRNA01	HEK_proteome	plate2	P17	Plasma membrane	10.6849	7.08525
EPB41L2	EPB41L2_ENST00000337057_Intron2_Frame0_sgRNA01	HEK_proteome	plate5	D09	Plasma membrane	11.0195	6.88623
EPB41L2	EPB41L2_ENST00000337057_Intron2_Frame0_sgRNA01	HEK_proteome	plate5	A23	Plasma membrane	11.0967	6.90038
EPB41L2	EPB41L2_ENST00000337057_Intron2_Frame0_sgRNA01	HEK_proteome	plate4	F08	Plasma membrane	11.3333	6.97027
EPB41L2	EPB41L2_ENST00000337057_Intron2_Frame0_sgRNA01	HEK_proteome	plate2	F05	Plasma membrane	11.2405	6.87286
EPB41L2	EPB41L2_ENST00000337057_Intron2_Frame0_sgRNA01	HEK_proteome	plate4	E17	Plasma membrane	11.288	6.84771
EPB41L2	EPB41L2_ENST00000337057_Intron2_Frame0_sgRNA01	HEK_proteome	plate1	A16	Plasma membrane	10.4964	7.11272
EPB41L2	EPB41L2_ENST00000337057_Intron2_Frame0_sgRNA01	HEK_proteome	plate2	E19	Plasma membrane	10.6401	6.75561
EPB41L2	EPB41L2_ENST00000337057_Intron2_Frame0_sgRNA01	HEK_proteome	plate1	F02	Plasma membrane	11.2379	6.83165
EPB41L2	EPB41L2_ENST00000337057_Intron2_Frame0_sgRNA01	HEK_proteome	plate4	E08	Plasma membrane	11.9444	7.73614
EPB41L2	EPB41L2_ENST00000337057_Intron2_Frame0_sgRNA01	HEK_proteome	plate5	J02	Plasma membrane	11.1802	6.45137
EPB41L2	EPB41L2_ENST00000337057_Intron2_Frame0_sgRNA01	HEK_proteome	plate2	I12	Plasma membrane	11.238	6.84329
EPB41L2	EPB41L2_ENST00000337057_Intron2_Frame0_sgRNA01	HEK_proteome	plate5	B05	Plasma membrane	11.1867	7.1071
EPB41L2	EPB41L2_ENST00000337057_Intron2_Frame0_sgRNA01	HEK_proteome	plate4	G16	Plasma membrane	11.6704	6.19698
EPB41L5	EPB41L5_ENST00000263713_Intron19_Frame0_sgRNA01	HAP1_proteome	plate2	O14	Plasma membrane	11.5078	6.5759
EPRS1	EPRS1_ENST00000366923_Intron15_Frame0_sgRNA01	HEK_proteome	plate5	E10	Cytosol	9.07505	8.64885
EPRS1	EPRS1_ENST00000366923_Intron15_Frame0_sgRNA01	HEK_proteome	plate4	J05	Cytosol	9.47035	8.35941
EPS15L1	EPS15L1_ENST00000455140_Intron7_Frame0_sgRNA01	HAP1_proteome	plate6	B02	Vesicles	12.6605	3.37978
ERBB3	ERBB3_Intron25_1	HAP1_cancer	plate1	N13	Cytosol Plasma membrane	11.6585	6.88331
ERCC2	ERCC2_ENST00000391945_Intron16_Frame1_sgRNA01	HAP1_cancer	plate2	N14	Cytosol Nucleoplasm	6.42187	-1.06373
ERCC2	ERCC2_Intron21_1	HAP1_cancer	plate5	P05	Cytosol Nucleoplasm	9.53577	2.64224
ERCC2	ERCC2_Intron7_1	HAP1_cancer	plate3	P16	Cytosol Nucleoplasm	16.6302	11.7646
ERCC3	ERCC3_ENST00000285398_Intron1_Frame1_sgRNA01	HEK_proteome	plate5	J04	Nucleoplasm	6.15775	-2.80254
ERCC3	ERCC3_ENST00000285398_Intron1_Frame1_sgRNA01	HEK_proteome	plate1	C04	Nucleoplasm	5.89338	-2.97264
ERCC3	ERCC3_ENST00000285398_Intron1_Frame1_sgRNA01	HEK_proteome	plate2	J10	Nucleoplasm	5.58689	-3.02775
ERO1A	ERO1A_ENST00000395686_Intron2_Frame0_sgRNA01	HAP1_proteome	plate6	O06	Endoplasmic reticulum	12.1867	5.91459
ESS2	ESS2_ENST00000252137_Intron6_Frame0_sgRNA01	HEK_proteome	plate4	M04	Nucleoplasm	10.7342	-0.562517
ESS2	ESS2_ENST00000252137_Intron6_Frame0_sgRNA01	HEK_proteome	plate1	K21	Nucleoplasm	10.8955	-0.542182
ESS2	ESS2_ENST00000252137_Intron6_Frame0_sgRNA01	HEK_proteome	plate5	N09	Nucleoplasm	11.031	-0.648901
ESS2	ESS2_ENST00000252137_Intron6_Frame0_sgRNA01	HEK_proteome	plate5	K18	Nucleoplasm	11.1176	-0.350779
ETFA	ETFA_ENST00000557943_Intron6_Frame1_sgRNA01	HAP1_proteome	plate5	O13	Mitochondria	5.82996	5.06041
ETFA	ETFA_ENST00000557943_Intron6_Frame1_sgRNA01	HAP1_proteome	plate4	C15	Mitochondria	5.76855	4.99457
ETFA	ETFA_ENST00000557943_Intron6_Frame1_sgRNA01	HAP1_proteome	plate5	N15	Mitochondria	5.87815	5.17111
ETFA	ETFA_ENST00000557943_Intron6_Frame1_sgRNA01	HAP1_proteome	plate4	H19	Mitochondria	6.01283	5.12292
EWSR1	EWSR1_ENST00000414183_Intron1_Frame1_sgRNA01	HEK_proteome	plate5	P10	Nucleoplasm	6.11428	-1.51788
EWSR1	EWSR1_ENST00000414183_Intron5_Frame1_sgRNA01	HAP1_proteome	plate1	M08	Nucleoplasm	5.79778	-2.3638
EXOSC10	EXOSC10_ENST00000376936_Intron16_Frame1_sgRNA01	HEK_proteome	plate5	J02	Nucleoli	6.30967	-2.18312
EXOSC10	EXOSC10_ENST00000376936_Intron16_Frame1_sgRNA01	HEK_proteome	plate1	A16	Nucleoli	6.41262	-1.4878
EXOSC9	EXOSC9_ENST00000379663_Intron7_Frame0_sgRNA01	HEK_proteome	plate2	H03	Cytosol Nucleoplasm	13.912	2.84997
EZH2	EZH2_ENST00000320356_Intron6_Frame1_sgRNA01	HAP1_cancer	plate2	P08	Nucleoplasm	12.4799	3.6413
EZH2	EZH2_ENST00000320356_Intron6_Frame1_sgRNA01	HAP1_cancer	plate3	H12	Nucleoplasm	11.4466	2.18456
EZH2	EZH2_ENST00000320356_Intron6_Frame1_sgRNA01	HAP1_cancer	plate1	C24	Nucleoplasm	12.1069	2.07085
EZH2	EZH2_ENST00000320356_Intron6_Frame1_sgRNA01	HAP1_cancer	plate1	O08	Nucleoplasm	12.2484	2.95472
EZH2	EZH2_ENST00000320356_Intron8_Frame1_sgRNA01	HAP1_cancer	plate4	H01	Nucleoplasm	9.68553	-1.01342
EZH2	EZH2_Intron15_1	HAP1_cancer	plate5	I06	Nucleoplasm	15.7763	9.09635
FAF1	FAF1_ENST00000396153_Intron18_Frame0_sgRNA01	HEK_proteome	plate2	A21	Cytosol Nucleoplasm	13.6579	2.72903
FAF1	FAF1_ENST00000396153_Intron18_Frame0_sgRNA01	HEK_proteome	plate1	O14	Cytosol Nucleoplasm	13.8409	2.98297
FAM104A	FAM104A_ENST00000405159_Intron2_Frame0_sgRNA02	HAP1_proteome	plate1	M02	Nucleoplasm	9.59479	-0.393705
FAM168B	FAM168B_ENST00000409185_Intron4_Frame0_sgRNA03	HEK_proteome	plate1	L23	Cytosol Nucleoplasm	13.1544	3.39434
FAM49B	FAM49B_ENST00000519824_Intron3_Frame1_sgRNA01	HEK_proteome	plate4	C14	Cytosol Nucleoplasm	12.5531	5.37719
FAM49B	FAM49B_ENST00000519824_Intron3_Frame1_sgRNA01	HEK_proteome	plate4	G20	Cytosol Nucleoplasm	7.64944	7.28796
FAM98A	FAM98A_ENST00000238823_Intron2_Frame1_sgRNA01	HAP1_proteome	plate2	O14	Cytosol	9.5835	7.7059
FAM98B	FAM98B_ENST00000397609_Intron2_Frame1_sgRNA01	HEK_proteome	plate2	P20	Nucleoplasm	8.44915	-1.55398
FAM98B	FAM98B_ENST00000397609_Intron2_Frame1_sgRNA02	HEK_proteome	plate1	L21	Nucleoplasm	8.07731	-1.61899
FAM98B	FAM98B_ENST00000397609_Intron2_Frame1_sgRNA02	HEK_proteome	plate5	E18	Nucleoplasm	8.32237	-1.67601
FAM98B	FAM98B_ENST00000397609_Intron2_Frame1_sgRNA02	HEK_proteome	plate2	P02	Nucleoplasm	8.15916	-1.86799
FAM98B	FAM98B_ENST00000397609_Intron2_Frame1_sgRNA02	HEK_proteome	plate1	D14	Nucleoplasm	8.03198	-0.991761
FAM98B	FAM98B_ENST00000397609_Intron2_Frame1_sgRNA02	HEK_proteome	plate4	K20	Nucleoplasm	8.67534	-0.824938
FAM98B	FAM98B_ENST00000397609_Intron2_Frame1_sgRNA02	HEK_proteome	plate5	L09	Nucleoplasm	8.44886	-1.78196
FARSB	FARSB_ENST00000281828_Intron4_Frame0_sgRNA01	HAP1_proteome	plate3	K17	Cytosol	9.67428	8.30706
FARSB	FARSB_ENST00000281828_Intron4_Frame0_sgRNA01	HAP1_proteome	plate4	A15	Cytosol	9.24656	8.25704
FASN	FASN_ENST00000306749_Intron40_Frame0_sgRNA01	HEK_proteome	plate1	F22	Cytosol	16.6545	11.6401
FASN	FASN_ENST00000306749_Intron40_Frame0_sgRNA01	HEK_proteome	plate5	N21	Cytosol	11.0512	9.62817
FASN	FASN_ENST00000306749_Intron4_Frame1_sgRNA01	HEK_proteome	plate2	J14	Cytosol	14.8163	8.82108
FASN	FASN_ENST00000306749_Intron4_Frame1_sgRNA01	HEK_proteome	plate4	O19	Cytosol	13.5433	7.43656
FASN	FASN_ENST00000306749_Intron4_Frame1_sgRNA01	HEK_proteome	plate4	J19	Cytosol	15.4137	10.1797
FASN	FASN_ENST00000306749_Intron5_Frame1_sgRNA01	HEK_proteome	plate2	O16	Cytosol	9.8532	9.3696
FBL	FBL_ENST00000221801_Intron2_Frame1_sgRNA01	HAP1_proteome	plate6	B16	Nucleoli	6.64484	6.6437
FBL	FBL_ENST00000221801_Intron2_Frame1_sgRNA01	HAP1_proteome	plate5	L13	Nucleoli	3.71418	-0.456252
FBL	FBL_ENST00000221801_Intron2_Frame1_sgRNA01	HAP1_proteome	plate2	K01	Nucleoli	3.71764	-0.401903
FBL	FBL_ENST00000221801_Intron2_Frame1_sgRNA01	HAP1_proteome	plate2	A20	Nucleoli	3.91044	-0.425924
FBL	FBL_ENST00000221801_Intron2_Frame1_sgRNA01	HAP1_proteome	plate5	F13	Nucleoli	3.76445	-0.438043
FHL1	FHL1_ENST00000394155_Intron5_Frame0_sgRNA01	HEK_proteome	plate1	D09	Cytosol Nucleoplasm	13.1265	7.18088
FHL1	FHL1_ENST00000394155_Intron5_Frame0_sgRNA01	HEK_proteome	plate5	I16	Cytosol Nucleoplasm	11.7506	4.88529
FH	FH_ENST00000366560_Intron6_Frame1_sgRNA02	HAP1_proteome	plate1	O13	Mitochondria	8.92916	8.31274
FH	FH_ENST00000366560_Intron6_Frame1_sgRNA02	HAP1_proteome	plate5	L21	Mitochondria	9.10736	8.35857
FH	FH_ENST00000366560_Intron6_Frame1_sgRNA02	HAP1_proteome	plate2	I20	Mitochondria	8.89943	8.54436
FH	FH_ENST00000366560_Intron9_Frame1_sgRNA01	HAP1_proteome	plate3	K17	Mitochondria	5.95553	5.13308
FH	FH_ENST00000366560_Intron9_Frame1_sgRNA01	HAP1_proteome	plate4	A15	Mitochondria	5.79745	5.13346
FKBP4	FKBP4_ENST00000001008_Intron2_Frame1_sgRNA02	HEK_proteome	plate1	H14	Cytosol Nucleoplasm	10.0593	8.28879
FLNA	FLNA_ENST00000369850_Intron10_Frame1_sgRNA01	HAP1_cancer	plate1	L05	Cytoskeleton	8.1842	9.32686
FLNA	FLNA_ENST00000369850_Intron10_Frame1_sgRNA01	HAP1_cancer	plate1	G01	Cytoskeleton	10.5288	8.76365
FLNA	FLNA_ENST00000369850_Intron10_Frame1_sgRNA01	HAP1_cancer	plate2	J12	Cytoskeleton	10.2949	8.45286
FLNA	FLNA_ENST00000369850_Intron10_Frame1_sgRNA01	HAP1_cancer	plate1	N08	Cytoskeleton	12.2355	10.1735
FLNA	FLNA_ENST00000369850_Intron10_Frame1_sgRNA01	HAP1_cancer	plate3	H04	Cytoskeleton	9.98483	7.8153
FLNA	FLNA_ENST00000369850_Intron10_Frame1_sgRNA01	HAP1_cancer	plate2	F20	Cytoskeleton	8.04741	9.22866
FLNA	FLNA_ENST00000369850_Intron10_Frame1_sgRNA01	HAP1_cancer	plate3	L14	Cytoskeleton	10.0558	8.88439
FLNA	FLNA_ENST00000369850_Intron12_Frame1_sgRNA01	HAP1_cancer	plate3	M21	Cytoskeleton	7.94552	10.2235
FLNA	FLNA_ENST00000369850_Intron12_Frame1_sgRNA01	HAP1_cancer	plate2	G17	Cytoskeleton	9.94494	9.16044
FLNA	FLNA_ENST00000369850_Intron12_Frame1_sgRNA01	HAP1_cancer	plate2	N15	Cytoskeleton	7.51785	9.52818
FLNA	FLNA_ENST00000369850_Intron12_Frame1_sgRNA01	HAP1_cancer	plate5	M19	Cytoskeleton	6.98571	10.2957
FLNA	FLNA_ENST00000369850_Intron12_Frame1_sgRNA01	HAP1_cancer	plate2	G10	Cytoskeleton	11.2208	7.75343
FLNA	FLNA_ENST00000369850_Intron12_Frame1_sgRNA01	HAP1_cancer	plate1	H14	Cytoskeleton	11.0232	7.43945
FLNA	FLNA_ENST00000369850_Intron16_Frame1_sgRNA01	HAP1_cancer	plate1	D10	Cytoskeleton	9.02188	9.83103
FLNA	FLNA_ENST00000369850_Intron16_Frame1_sgRNA01	HAP1_cancer	plate3	L06	Cytoskeleton	6.92756	10.2109
FLNA	FLNA_ENST00000369850_Intron16_Frame1_sgRNA01	HAP1_cancer	plate3	N07	Cytoskeleton	9.46934	11.1799
FLNA	FLNA_ENST00000369850_Intron20_Frame1_sgRNA01	HAP1_cancer	plate2	E13	Cytoskeleton	8.09663	9.0141
FLNA	FLNA_ENST00000369850_Intron20_Frame1_sgRNA01	HAP1_cancer	plate2	D11	Cytoskeleton	8.65026	9.77038
FLNA	FLNA_ENST00000369850_Intron20_Frame1_sgRNA01	HAP1_cancer	plate1	K10	Cytoskeleton	8.38336	8.82747
FLNA	FLNA_ENST00000369850_Intron20_Frame1_sgRNA01	HAP1_cancer	plate3	E03	Cytoskeleton	9.00689	9.7958
FLNA	FLNA_ENST00000369850_Intron22_Frame1_sgRNA01	HAP1_cancer	plate1	I15	Cytoskeleton	20.9153	11.1738
FLNA	FLNA_ENST00000369850_Intron23_Frame1_sgRNA01	HAP1_cancer	plate5	K17	Cytoskeleton	8.37392	10.5638
FLNA	FLNA_ENST00000369850_Intron23_Frame1_sgRNA01	HAP1_cancer	plate5	E03	Cytoskeleton	7.91019	10.4967
FLNA	FLNA_ENST00000369850_Intron23_Frame1_sgRNA01	HAP1_cancer	plate1	J10	Cytoskeleton	9.82254	8.18932
FLNA	FLNA_ENST00000369850_Intron23_Frame1_sgRNA01	HAP1_cancer	plate5	M02	Cytoskeleton	7.86776	10.2999
FLNA	FLNA_ENST00000369850_Intron23_Frame1_sgRNA01	HAP1_cancer	plate2	C18	Cytoskeleton	8.14185	10.3544
FLNA	FLNA_ENST00000369850_Intron23_Frame1_sgRNA01	HAP1_cancer	plate5	H12	Cytoskeleton	8.05207	10.4828
FLNA	FLNA_ENST00000369850_Intron23_Frame1_sgRNA01	HAP1_cancer	plate2	F08	Cytoskeleton	9.40084	9.15801
FLNA	FLNA_ENST00000369850_Intron23_Frame1_sgRNA01	HAP1_cancer	plate1	E03	Cytoskeleton	8.55921	9.83591
FLNA	FLNA_ENST00000369850_Intron23_Frame1_sgRNA01	HAP1_cancer	plate4	P12	Cytoskeleton	8.86868	10.8038
FLNA	FLNA_ENST00000369850_Intron23_Frame1_sgRNA01	HAP1_cancer	plate5	P21	Cytoskeleton	7.40864	11.0128
FLNA	FLNA_ENST00000369850_Intron23_Frame1_sgRNA01	HAP1_cancer	plate4	I16	Cytoskeleton	7.36616	10.2757
FLNA	FLNA_ENST00000369850_Intron23_Frame1_sgRNA01	HAP1_cancer	plate1	H13	Cytoskeleton	9.65066	9.27647
FLNA	FLNA_ENST00000369850_Intron23_Frame1_sgRNA01	HAP1_cancer	plate2	M21	Cytoskeleton	8.10543	7.38139
FLNA	FLNA_ENST00000369850_Intron2_Frame1_sgRNA01	HAP1_cancer	plate3	L05	Cytoskeleton	9.37075	8.7086
FLNA	FLNA_ENST00000369850_Intron2_Frame1_sgRNA01	HAP1_cancer	plate2	L24	Cytoskeleton	8.26629	8.92104
FLNA	FLNA_ENST00000369850_Intron2_Frame1_sgRNA01	HAP1_cancer	plate1	F19	Cytoskeleton	9.89874	9.38347
FLNA	FLNA_ENST00000369850_Intron2_Frame1_sgRNA01	HAP1_cancer	plate2	E01	Cytoskeleton	9.63888	8.4683
FLNA	FLNA_ENST00000369850_Intron2_Frame1_sgRNA01	HAP1_cancer	plate2	F15	Cytoskeleton	9.04352	8.8945
FLNA	FLNA_ENST00000369850_Intron2_Frame1_sgRNA01	HAP1_cancer	plate1	E13	Cytoskeleton	20.8124	10.9377
FLNA	FLNA_ENST00000369850_Intron2_Frame1_sgRNA01	HAP1_cancer	plate3	D02	Cytoskeleton	12.1311	8.17181
FLNA	FLNA_ENST00000369850_Intron2_Frame1_sgRNA01	HAP1_cancer	plate2	J22	Cytoskeleton	10.6816	8.03808
FLNA	FLNA_ENST00000369850_Intron2_Frame1_sgRNA01	HEK_proteome	plate5	E22	Cytoskeleton	11.3393	7.85093
FLNA	FLNA_ENST00000369850_Intron30_Frame1_sgRNA01	HAP1_cancer	plate2	D17	Cytoskeleton	9.54545	9.27653
FLNA	FLNA_ENST00000369850_Intron30_Frame1_sgRNA01	HAP1_cancer	plate1	F05	Cytoskeleton	9.30917	9.41928
FLNA	FLNA_ENST00000369850_Intron30_Frame1_sgRNA01	HAP1_cancer	plate5	I13	Cytoskeleton	7.33984	10.7977
FLNA	FLNA_ENST00000369850_Intron33_Frame1_sgRNA01	HAP1_cancer	plate2	N09	Cytoskeleton	9.29255	9.28808
FLNA	FLNA_ENST00000369850_Intron34_Frame1_sgRNA01	HAP1_cancer	plate4	P24	Cytoskeleton	7.97383	10.1074
FLNA	FLNA_ENST00000369850_Intron34_Frame1_sgRNA01	HAP1_cancer	plate3	J05	Cytoskeleton	9.80735	9.16035
FLNA	FLNA_ENST00000369850_Intron35_Frame1_sgRNA01	HAP1_cancer	plate1	C15	Cytoskeleton	9.33226	9.72437
FLNA	FLNA_ENST00000369850_Intron35_Frame1_sgRNA01	HAP1_cancer	plate1	L22	Cytoskeleton	8.99261	9.10125
FLNA	FLNA_ENST00000369850_Intron35_Frame1_sgRNA01	HAP1_cancer	plate5	F21	Cytoskeleton	8.40745	10.6598
FLNA	FLNA_ENST00000369850_Intron35_Frame1_sgRNA01	HAP1_cancer	plate2	O10	Cytoskeleton	9.35857	9.65571
FLNA	FLNA_ENST00000369850_Intron35_Frame1_sgRNA01	HAP1_cancer	plate4	I15	Cytoskeleton	7.69712	10.6702
FLNA	FLNA_ENST00000369850_Intron35_Frame1_sgRNA01	HAP1_cancer	plate2	G04	Cytoskeleton	9.26518	9.62367
FLNA	FLNA_ENST00000369850_Intron35_Frame1_sgRNA01	HAP1_cancer	plate1	J21	Cytoskeleton	9.06253	9.59387
FLNA	FLNA_ENST00000369850_Intron36_Frame1_sgRNA01	HAP1_cancer	plate5	E16	Cytoskeleton	18.4233	11.6111
FLNA	FLNA_ENST00000369850_Intron36_Frame1_sgRNA01	HAP1_cancer	plate4	B18	Cytoskeleton	19.39	11.2649
FLNA	FLNA_ENST00000369850_Intron36_Frame1_sgRNA01	HAP1_cancer	plate1	P22	Cytoskeleton	8.86507	9.27821
FLNA	FLNA_ENST00000369850_Intron36_Frame1_sgRNA01	HAP1_cancer	plate4	K02	Cytoskeleton	7.01269	9.85187
FLNA	FLNA_ENST00000369850_Intron36_Frame1_sgRNA01	HAP1_cancer	plate1	C02	Cytoskeleton	9.20885	9.44415
FLNA	FLNA_ENST00000369850_Intron36_Frame1_sgRNA01	HAP1_cancer	plate2	C19	Cytoskeleton	7.50854	10.3064
FLNA	FLNA_ENST00000369850_Intron36_Frame1_sgRNA01	HAP1_cancer	plate1	H22	Cytoskeleton	9.01432	9.66933
FLNA	FLNA_ENST00000369850_Intron36_Frame1_sgRNA01	HAP1_cancer	plate5	D01	Cytoskeleton	7.50503	10.5125
FLNA	FLNA_ENST00000369850_Intron37_Frame1_sgRNA01	HAP1_cancer	plate1	N22	Cytoskeleton	9.31044	9.30011
FLNA	FLNA_ENST00000369850_Intron37_Frame1_sgRNA01	HAP1_proteome	plate4	L12	Cytoskeleton	8.31846	9.94878
FLNA	FLNA_ENST00000369850_Intron37_Frame1_sgRNA01	HAP1_proteome	plate4	J08	Cytoskeleton	8.53797	10.0457
FLNA	FLNA_ENST00000369850_Intron38_Frame1_sgRNA01	HAP1_cancer	plate2	A07	Cytoskeleton	10.3391	8.51587
FLNA	FLNA_ENST00000369850_Intron38_Frame1_sgRNA01	HAP1_cancer	plate3	K12	Cytoskeleton	10.0577	8.82547
FLNA	FLNA_ENST00000369850_Intron38_Frame1_sgRNA01	HAP1_cancer	plate5	J13	Cytoskeleton	8.2662	10.5674
FLNA	FLNA_ENST00000369850_Intron38_Frame1_sgRNA01	HAP1_cancer	plate3	A09	Cytoskeleton	9.96491	8.55464
FLNA	FLNA_ENST00000369850_Intron38_Frame1_sgRNA01	HAP1_cancer	plate3	H09	Cytoskeleton	8.31663	8.3783
FLNA	FLNA_ENST00000369850_Intron38_Frame1_sgRNA01	HAP1_cancer	plate1	P01	Cytoskeleton	9.64056	9.00887
FLNA	FLNA_ENST00000369850_Intron38_Frame1_sgRNA01	HAP1_cancer	plate3	B15	Cytoskeleton	9.34317	8.95507
FLNA	FLNA_ENST00000369850_Intron39_Frame1_sgRNA01	HAP1_cancer	plate1	C20	Cytoskeleton	7.72366	8.88836
FLNA	FLNA_ENST00000369850_Intron39_Frame1_sgRNA01	HAP1_cancer	plate4	F12	Cytoskeleton	8.56131	9.306
FLNA	FLNA_ENST00000369850_Intron39_Frame1_sgRNA01	HAP1_cancer	plate2	P05	Cytoskeleton	8.83534	8.85717
FLNA	FLNA_ENST00000369850_Intron39_Frame1_sgRNA01	HAP1_cancer	plate4	B16	Cytoskeleton	7.52508	9.9506
FLNA	FLNA_ENST00000369850_Intron39_Frame1_sgRNA01	HAP1_cancer	plate2	L08	Cytoskeleton	11.0877	9.73638
FLNA	FLNA_ENST00000369850_Intron39_Frame1_sgRNA01	HAP1_cancer	plate3	C16	Cytoskeleton	8.13318	9.35091
FLNA	FLNA_ENST00000369850_Intron39_Frame1_sgRNA01	HAP1_cancer	plate3	P19	Cytoskeleton	9.16317	9.67243
FLNA	FLNA_ENST00000369850_Intron39_Frame1_sgRNA01	HAP1_cancer	plate4	B17	Cytoskeleton	7.8712	10.4129
FLNA	FLNA_ENST00000369850_Intron39_Frame1_sgRNA01	HAP1_cancer	plate1	K12	Cytoskeleton	9.62245	8.61587
FLNA	FLNA_ENST00000369850_Intron39_Frame1_sgRNA01	HAP1_cancer	plate3	B23	Cytoskeleton	9.06346	9.31499
FLNA	FLNA_ENST00000369850_Intron39_Frame1_sgRNA01	HAP1_cancer	plate5	D02	Cytoskeleton	7.09185	9.70258
FLNA	FLNA_ENST00000369850_Intron39_Frame1_sgRNA01	HAP1_cancer	plate5	L07	Cytoskeleton	6.49671	11.2169
FLNA	FLNA_ENST00000369850_Intron41_Frame1_sgRNA01	HAP1_cancer	plate3	B07	Cytoskeleton	9.50294	9.5689
FLNA	FLNA_ENST00000369850_Intron41_Frame1_sgRNA01	HAP1_cancer	plate1	M04	Cytoskeleton	7.83352	9.72412
FLNA	FLNA_ENST00000369850_Intron41_Frame1_sgRNA01	HAP1_cancer	plate3	K09	Cytoskeleton	9.58238	9.05485
FLNA	FLNA_ENST00000369850_Intron41_Frame1_sgRNA01	HAP1_cancer	plate2	A12	Cytoskeleton	12.4872	10.2299
FLNA	FLNA_ENST00000369850_Intron41_Frame1_sgRNA01	HAP1_cancer	plate2	H20	Cytoskeleton	9.06604	9.51016
FLNA	FLNA_ENST00000369850_Intron41_Frame1_sgRNA01	HAP1_cancer	plate3	H05	Cytoskeleton	9.44073	9.02377
FLNA	FLNA_ENST00000369850_Intron44_Frame1_sgRNA01	HAP1_cancer	plate1	E10	Cytoskeleton	8.53556	8.73475
FLNA	FLNA_ENST00000369850_Intron44_Frame1_sgRNA01	HAP1_cancer	plate1	N15	Cytoskeleton	9.58117	9.10553
FLNA	FLNA_ENST00000369850_Intron44_Frame1_sgRNA01	HAP1_cancer	plate4	E19	Cytoskeleton	9.3485	9.35731
FLNA	FLNA_ENST00000369850_Intron44_Frame1_sgRNA01	HAP1_cancer	plate1	F15	Cytoskeleton	9.86226	8.85068
FLNA	FLNA_ENST00000369850_Intron44_Frame1_sgRNA01	HAP1_cancer	plate2	C08	Cytoskeleton	9.45232	9.01417
FLNA	FLNA_ENST00000369850_Intron44_Frame1_sgRNA01	HAP1_cancer	plate3	O06	Cytoskeleton	9.08839	9.27203
FLNA	FLNA_ENST00000369850_Intron44_Frame1_sgRNA01	HAP1_cancer	plate5	N08	Cytoskeleton	9.36607	8.88352
FLNA	FLNA_ENST00000369850_Intron44_Frame1_sgRNA01	HAP1_cancer	plate4	K21	Cytoskeleton	9.10141	9.19985
FLNA	FLNA_ENST00000369850_Intron44_Frame1_sgRNA01	HAP1_cancer	plate4	C08	Cytoskeleton	13.8978	8.59425
FLNA	FLNA_ENST00000369850_Intron44_Frame1_sgRNA01	HAP1_cancer	plate4	F02	Cytoskeleton	7.51231	10.9865
FLNA	FLNA_ENST00000369850_Intron44_Frame1_sgRNA01	HAP1_cancer	plate2	N05	Cytoskeleton	9.78111	8.96794
FLNA	FLNA_ENST00000369850_Intron44_Frame1_sgRNA01	HAP1_cancer	plate2	G19	Cytoskeleton	9.66553	9.01875
FLNA	FLNA_ENST00000369850_Intron44_Frame1_sgRNA01	HAP1_cancer	plate4	N12	Cytoskeleton	8.94977	9.22252
FLNA	FLNA_ENST00000369850_Intron44_Frame1_sgRNA01	HAP1_cancer	plate4	A24	Cytoskeleton	14.4547	8.24367
FLNA	FLNA_ENST00000369850_Intron45_Frame1_sgRNA01	HAP1_cancer	plate3	N09	Cytoskeleton	12.0558	7.79017
FLNA	FLNA_ENST00000369850_Intron45_Frame1_sgRNA01	HAP1_cancer	plate2	M13	Cytoskeleton	10.7307	8.38752
FLNA	FLNA_ENST00000369850_Intron45_Frame1_sgRNA01	HAP1_cancer	plate3	N06	Cytoskeleton	12.5589	9.1213
FLNA	FLNA_ENST00000369850_Intron45_Frame1_sgRNA01	HAP1_cancer	plate2	O13	Cytoskeleton	11.1033	7.69912
FLNA	FLNA_ENST00000369850_Intron45_Frame1_sgRNA01	HAP1_cancer	plate2	I01	Cytoskeleton	10.1077	7.92387
FLNA	FLNA_ENST00000369850_Intron45_Frame1_sgRNA01	HAP1_cancer	plate3	C10	Cytoskeleton	10.7416	7.90873
FLNA	FLNA_ENST00000369850_Intron47_Frame1_sgRNA01	HAP1_cancer	plate5	I23	Cytoskeleton	7.68906	9.24636
FLNA	FLNA_ENST00000369850_Intron47_Frame1_sgRNA01	HAP1_cancer	plate3	J11	Cytoskeleton	9.72317	8.71907
FLNA	FLNA_ENST00000369850_Intron47_Frame1_sgRNA01	HAP1_cancer	plate2	I19	Cytoskeleton	9.51432	9.21733
FLNA	FLNA_ENST00000369850_Intron47_Frame1_sgRNA01	HAP1_cancer	plate2	I15	Cytoskeleton	10.3506	8.33327
FLNA	FLNA_ENST00000369850_Intron47_Frame1_sgRNA01	HAP1_cancer	plate4	D22	Cytoskeleton	8.73075	9.64314
FLNA	FLNA_ENST00000369850_Intron47_Frame1_sgRNA01	HAP1_cancer	plate4	H07	Cytoskeleton	9.04471	9.90597
FLNA	FLNA_ENST00000369850_Intron47_Frame1_sgRNA01	HAP1_cancer	plate2	F04	Cytoskeleton	10.0797	8.83419
FLNA	FLNA_ENST00000369850_Intron47_Frame1_sgRNA01	HAP1_cancer	plate1	H09	Cytoskeleton	9.82294	9.22245
FLNA	FLNA_ENST00000369850_Intron47_Frame1_sgRNA01	HAP1_cancer	plate1	M09	Cytoskeleton	10.4085	8.6357
FLNA	FLNA_ENST00000369850_Intron8_Frame1_sgRNA01	HAP1_cancer	plate3	G15	Cytoskeleton	13.6774	9.19903
FLNA	FLNA_ENST00000369850_Intron8_Frame1_sgRNA01	HAP1_cancer	plate1	L15	Cytoskeleton	9.55998	8.58446
FLNA	FLNA_ENST00000369850_Intron8_Frame1_sgRNA01	HAP1_cancer	plate2	D14	Cytoskeleton	14.7452	11.0398
FLNA	FLNA_ENST00000369850_Intron8_Frame1_sgRNA01	HAP1_cancer	plate3	I15	Cytoskeleton	9.50504	9.05296
FLNA	FLNA_ENST00000369850_Intron8_Frame1_sgRNA01	HAP1_cancer	plate3	C03	Cytoskeleton	10.5977	7.85202
FLNA	FLNA_ENST00000369850_Intron8_Frame1_sgRNA01	HAP1_cancer	plate1	B24	Cytoskeleton	9.99837	8.7359
FLNA	FLNA_ENST00000369850_Intron8_Frame1_sgRNA01	HAP1_cancer	plate2	J06	Cytoskeleton	13.4281	8.55647
FLNA	FLNA_ENST00000369850_Intron9_Frame1_sgRNA01	HAP1_cancer	plate1	O05	Cytoskeleton	8.88689	10.1255
FLNA	FLNA_ENST00000369850_Intron9_Frame1_sgRNA01	HAP1_cancer	plate2	E17	Cytoskeleton	9.36575	9.47113
FLNA	FLNA_ENST00000369850_Intron9_Frame1_sgRNA01	HAP1_cancer	plate3	J13	Cytoskeleton	10.0431	8.06837
FLNA	FLNA_ENST00000369850_Intron9_Frame1_sgRNA01	HAP1_cancer	plate3	L22	Cytoskeleton	9.48745	9.03666
FLNA	FLNA_ENST00000369850_Intron9_Frame1_sgRNA01	HAP1_cancer	plate2	H24	Cytoskeleton	8.02124	9.09018
FLNA	FLNA_ENST00000369850_Intron9_Frame1_sgRNA01	HAP1_cancer	plate3	H10	Cytoskeleton	20.6903	10.9303
FLNA	FLNA_ENST00000369850_Intron9_Frame1_sgRNA01	HAP1_cancer	plate2	O16	Cytoskeleton	7.28451	10.1136
FLNA	FLNA_ENST00000369850_Intron9_Frame1_sgRNA01	HAP1_cancer	plate3	N15	Cytoskeleton	9.49485	9.03708
FLNA	FLNA_Intron13_1	HAP1_cancer	plate3	D20	Cytoskeleton	9.13261	9.35415
FLNA	FLNA_Intron14_1	HAP1_cancer	plate4	F10	Cytoskeleton	8.52495	10.3052
FLNA	FLNA_Intron14_1	HAP1_cancer	plate4	E07	Cytoskeleton	8.01014	10.6604
FLNA	FLNA_Intron14_1	HAP1_cancer	plate1	F24	Cytoskeleton	10.9855	6.35482
FLNA	FLNA_Intron14_1	HAP1_cancer	plate4	F20	Cytoskeleton	7.77072	10.6524
FLNA	FLNA_Intron15_1	HAP1_cancer	plate4	L18	Cytoskeleton	7.18324	10.8575
FLNA	FLNA_Intron15_1	HAP1_cancer	plate4	M04	Cytoskeleton	7.71359	10.7343
FLNA	FLNA_Intron15_1	HAP1_cancer	plate4	I01	Cytoskeleton	7.61223	10.8936
FLNA	FLNA_Intron15_1	HAP1_cancer	plate5	K13	Cytoskeleton	7.36356	10.2817
FLNA	FLNA_Intron15_1	HAP1_cancer	plate4	E03	Cytoskeleton	7.47963	10.313
FLNA	FLNA_Intron17_1	HAP1_cancer	plate1	H04	Cytoskeleton	8.48139	9.94894
FLNA	FLNA_Intron17_1	HAP1_cancer	plate1	C09	Cytoskeleton	17.6627	12.415
FLNA	FLNA_Intron17_1	HAP1_cancer	plate1	O04	Cytoskeleton	9.05835	9.32337
FLNA	FLNA_Intron21_1	HAP1_cancer	plate4	J03	Cytoskeleton	7.34938	10.6008
FLNA	FLNA_Intron21_1	HAP1_cancer	plate5	L01	Cytoskeleton	7.58824	10.6857
FLNA	FLNA_Intron21_1	HAP1_cancer	plate4	G18	Cytoskeleton	7.21348	10.4731
FLNA	FLNA_Intron21_1	HAP1_cancer	plate5	N03	Cytoskeleton	7.38703	10.4084
FLNA	FLNA_Intron28_1	HAP1_cancer	plate5	H17	Cytoskeleton	6.84699	10.4233
FLNA	FLNA_Intron28_1	HAP1_cancer	plate2	P04	Cytoskeleton	19.1323	11.8807
FLNA	FLNA_Intron28_1	HAP1_cancer	plate1	B20	Cytoskeleton	18.3992	12.079
FLNA	FLNA_Intron28_1	HAP1_cancer	plate4	I03	Cytoskeleton	7.14976	10.3166
FLNA	FLNA_Intron31_1	HAP1_cancer	plate5	B04	Cytoskeleton	7.51998	10.5905
FLNA	FLNA_Intron31_1	HAP1_cancer	plate5	H24	Cytoskeleton	7.2308	10.5285
FLNA	FLNA_Intron31_1	HAP1_cancer	plate4	L02	Cytoskeleton	6.84111	10.7133
FLNA	FLNA_Intron31_1	HAP1_cancer	plate4	G11	Cytoskeleton	7.31138	10.7101
FLNA	FLNA_Intron31_1	HAP1_cancer	plate5	I01	Cytoskeleton	7.35045	10.7636
FLNA	FLNA_Intron31_1	HAP1_cancer	plate4	K14	Cytoskeleton	5.92036	11.1846
FLNA	FLNA_Intron31_1	HAP1_cancer	plate2	P07	Cytoskeleton	9.02716	9.39045
FLNA	FLNA_Intron32_1	HAP1_cancer	plate4	E05	Cytoskeleton	7.76474	10.6079
FLNA	FLNA_Intron43_1	HAP1_cancer	plate4	L03	Cytoskeleton	7.5364	10.6692
FLNA	FLNA_Intron43_1	HAP1_cancer	plate4	I14	Cytoskeleton	7.36639	10.3292
FLNA	FLNA_Intron43_1	HAP1_cancer	plate5	F22	Cytoskeleton	9.11145	9.23808
FLNA	FLNA_Intron4_1	HAP1_cancer	plate4	L16	Cytoskeleton	15.0395	7.04567
FLNA	FLNA_Intron6_1	HAP1_cancer	plate4	N16	Cytoskeleton	7.5671	10.9365
FLNA	FLNA_Intron6_1	HAP1_cancer	plate4	F11	Cytoskeleton	8.4342	10.3347
FLNA	FLNA_Intron6_1	HAP1_cancer	plate4	N06	Cytoskeleton	7.2003	10.6284
FLNA	FLNA_Intron7_1	HAP1_cancer	plate4	N14	Cytoskeleton	8.00718	10.077
FLNA	FLNA_Intron7_1	HAP1_cancer	plate2	J08	Cytoskeleton	9.50046	9.17127
FLNA	FLNA_Intron7_1	HAP1_cancer	plate2	N10	Cytoskeleton	9.67257	9.06124
FLNA	FLNA_Intron7_1	HAP1_cancer	plate5	E07	Cytoskeleton	8.24276	10.4182
FLNA	FLNA_Intron7_1	HAP1_cancer	plate3	L23	Cytoskeleton	9.45173	9.05794
FLNA	FLNA_Intron7_1	HAP1_cancer	plate2	F11	Cytoskeleton	8.88332	7.95475
FLNA	FLNA_Intron7_1	HAP1_cancer	plate1	J10	Cytoskeleton	17.1776	12.0084
FLNC	FLNC_ENST00000325888_Intron34_Frame1_sgRNA01	HAP1_proteome	plate6	B02	Cytosol Plasma membrane	10.3861	8.38068
FLNC	FLNC_ENST00000325888_Intron8_Frame1_sgRNA01	HAP1_proteome	plate1	G01	Cytosol Plasma membrane	11.0102	8.40076
FLNC	FLNC_ENST00000325888_Intron8_Frame1_sgRNA01	HAP1_proteome	plate6	J21	Cytosol Plasma membrane	10.3961	8.53458
FOXA1	FOXA1_Intron1_1	HAP1_cancer	plate3	F01	Nucleoplasm	8.86097	0.497249
FOXA1	FOXA1_Intron1_2	HAP1_cancer	plate2	P10	Nucleoplasm	12.9252	1.88143
FOXK1	FOXK1_ENST00000328914_Intron6_Frame1_sgRNA02	HAP1_proteome	plate4	J05	Nucleoplasm	6.16545	-1.96857
FOXK1	FOXK1_ENST00000328914_Intron6_Frame1_sgRNA02	HAP1_proteome	plate3	H13	Nucleoplasm	6.77697	-1.74983
FOXK1	FOXK1_ENST00000328914_Intron6_Frame1_sgRNA02	HAP1_proteome	plate4	F03	Nucleoplasm	7.27252	4.25195
FOXK1	FOXK1_ENST00000328914_Intron6_Frame1_sgRNA02	HAP1_proteome	plate4	O08	Nucleoplasm	6.70028	-1.67735
FOXK1	FOXK1_ENST00000328914_Intron6_Frame1_sgRNA02	HAP1_proteome	plate6	I04	Nucleoplasm	6.50098	-2.02327
FOXK1	FOXK1_ENST00000328914_Intron6_Frame1_sgRNA02	HAP1_proteome	plate1	I01	Nucleoplasm	6.41018	-1.99415
FOXK1	FOXK1_ENST00000328914_Intron6_Frame1_sgRNA02	HAP1_proteome	plate4	D02	Nucleoplasm	7.41445	3.17001
FOXK1	FOXK1_ENST00000328914_Intron6_Frame1_sgRNA02	HAP1_proteome	plate6	F06	Nucleoplasm	6.78254	-1.55016
FOXK1	FOXK1_ENST00000328914_Intron6_Frame1_sgRNA02	HAP1_proteome	plate4	O16	Nucleoplasm	6.46849	-1.74157
FOXK1	FOXK1_ENST00000328914_Intron6_Frame1_sgRNA02	HAP1_proteome	plate4	M16	Nucleoplasm	6.75225	-1.90769
FOXK1	FOXK1_ENST00000328914_Intron6_Frame1_sgRNA02	HAP1_proteome	plate5	H23	Nucleoplasm	6.09726	-2.15637
FRA10AC1	FRA10AC1_ENST00000359204_Intron11_Frame1_sgRNA01	HEK_proteome	plate4	H11	Nucleoplasm	5.88442	-2.80153
FRA10AC1	FRA10AC1_ENST00000359204_Intron11_Frame1_sgRNA01	HEK_proteome	plate2	H17	Nucleoplasm	4.56186	-3.45608
[truncated: 4,486 more rows]

## Sheet: Fig. 4e
Confusion matrix quantifying the predictive performance of the random forest trained to discriminate 41 repooled clones, mean across 12 train-validation settings
actual_clone	A02	A03	A04	A05	A06	A07	B01	B02	B03	B04	B05	B06	B07	C01	C02	C03	C04	C05	C06	C07	D01	D02	D03	D04	D05	D06	D07	E01	E02	E03	E04	E05	E06	E07	F01	F02	F03	F04	F05	F06	F07
A02	0.979218	6.78058e-05	0.014977	6.78058e-05	0	0	0.000486991	0	0	0	0	0	0.00104609	0	0.000147667	0	0.000136203	0.000181308	0	1.97707e-05	1.97707e-05	8.75765e-05	0.000319998	0	0	0	0	0.00139042	0.000181604	0	0	0	1.97707e-05	0	0	7.90826e-05	0.000166659	2.27004e-05	0	0	0.00136375
A03	0	0.981765	4.60308e-05	0.00656542	0	0	0	0	0	0	0.000135323	0	0	4.60308e-05	0	0.00282897	0.000120361	0	0	0	0	7.57977e-05	0	0.000159066	0.0019462	0.000909669	0	0.00122837	0	0	0	0.00170123	4.521e-05	0.00190247	0.00016866	4.45633e-05	8.91266e-05	0.000222816	0	0	0
A04	0.00956376	0.000859715	0.985611	0.000222849	9.17144e-05	3.5844e-05	0	0	0	0	1.71468e-05	0	0.00028055	1.71468e-05	7.74473e-05	8.88347e-05	0.000107532	7.74473e-05	0	0	0	3.42936e-05	1.71468e-05	1.71468e-05	1.86972e-05	0.000141825	0.000116171	0.00207733	0	0	0	3.5844e-05	0.000434311	0	3.73944e-05	0	0	1.86972e-05	0	0	0
A05	0	0.0128929	1.30392e-05	0.960891	0	5.03031e-05	0	0	0	0	9.96795e-05	0	1.30392e-05	0.000247163	0	0.0136226	0.000774607	0.000323599	0	0.000667907	1.30392e-05	5.21567e-05	0	0.000213363	0.00489834	0.000212448	0	0.00370241	9.37104e-05	0	0	0.000496584	0	0.000545599	0	5.21567e-05	0	0	0	0.000123904	0
A06	0.000287976	0	0	0	0.969399	4.00064e-05	0	0	0	0	0.000169125	0	0	0	0.0194746	0	0	0.00277035	0.000360404	0	0	0.000141004	0.00185858	0.00042128	0	0.00274223	0	0.000981947	0	0	0	0	0.000190637	0	0.000139272	0	0	0	0.00102393	0	0
A07	0	0	0	0	0	0.9864	0	0.000455373	0	0	0.00658975	0	7.24008e-05	0.000395842	3.25267e-05	0	0.00100688	0.000539451	0.000103922	0	0	0.00189442	0.000192054	0.00078626	7.24086e-05	0	0	0.00145837	0	0	0	0	0	0	0	0	0	0	0	0	0
B01	0.000506293	0	6.04961e-05	0	0	0	0.998096	0	6.56713e-05	0	0	9.81162e-05	3.0248e-05	0	0	0	0.000244453	0.000747309	0	0	0	0	0	0	0	0	6.04961e-05	0	0	0	0	0	3.0248e-05	0	0	0	0	6.04961e-05	0	0	0
B02	0	0	0	0	0	0	0	0.992795	0	0	0	0	0	0	3.04748e-05	0	0.000161618	0	0.000553478	0	0	8.6357e-05	0	1.52374e-05	0	0.0039703	0.00196536	0	8.71592e-05	0	1.52374e-05	0	0	0	4.35796e-05	3.56888e-05	0	0.000204654	3.56888e-05	0	0
B03	0.000201873	0	0	0	0	0	0.00150875	0	0.997063	0	9.1878e-05	0	0.000111375	0	0	0	0	0	0	0.000100492	0	0	0.000291153	0	0	0	0	0	0	0	0	0	0.000388962	0	0	0	0	0	0	0.000242248	0
B04	0	0	0	0	0	0	0	0	0	0.99918	0	0	0	0	0	0	0	0	0	0	0	0	0	0	0	0	0	0	9.7588e-05	0.000680502	0	1.94386e-05	0	0	0	2.24316e-05	0	0	0	0	0
B05	6.48508e-05	8.43455e-05	0	4.33351e-05	0.000883149	0.00195141	0	4.33351e-05	0	0	0.979598	0	4.33351e-05	0.00260594	3.90137e-05	0	0.00084104	0.000999067	0.000445568	0	0	0.000818347	0.000732284	0.00327226	0.00179951	0.000168691	0	0.00240327	0	0	0	8.66701e-05	0	0.000212026	0.000194856	0.000168715	0	0.000402233	0.00049527	0.00026001	0.00134385
B06	0	0	0	0	0	0	0	0.000213677	0	0	0	0.996554	1.77305e-05	0	0	0	0.0003299	0	0.000383383	0	5.51837e-05	0.000196487	1.77305e-05	0	0	0	0.000847944	0	0	0	0	0	0	0	0	0	0	0	0	0.00138393	0
B07	3.02316e-05	0	0	0	0	0.000255399	6.07506e-05	0	0	0	0	0	0.972903	0	0	0	8.41326e-05	0.0032526	0	0	0	0.00192894	0.0209276	0	0	0	3.09674e-05	0.000371609	3.09674e-05	0	0	0	0	0	0	0	0	0	0.00012387	0	0
C01	0	0	0	0.00017134	4.15007e-05	5.71239e-05	0	0.000156695	0	0	0.00211256	0	0	0.982727	0	0.000234728	0.000160139	0.00119451	0	0	0	0	0	0.0118772	9.52018e-05	0.000904504	0	5.91573e-05	0.000161118	0	0	0	0	0	0	4.76009e-05	0	0	0	0	0
C02	6.21118e-05	0	0	0	0.00726262	0	0	0	0	0	0	0	0	0	0.988348	4.93704e-05	5.72344e-05	0.000605728	0.000225042	0	0	0	0.000383718	0	0	0.00180172	0	0.000126879	2.86664e-05	0	0	0	2.07039e-05	0	0.000914127	0	0	0	0.000114567	0	0
C03	0.000288501	0.00129655	0	0.0200893	0	2.62715e-05	0.00017093	4.69219e-05	0	0	0	0	0	0.000954382	0	0.948011	0.000283987	0.000115186	0	0.000446025	0	0	0	0.00108697	0.000111719	0	0	0.0199191	0.000108518	0	0	0.000381102	0.0061003	0.000442016	0	0.000121003	0	0	0	0	0
C04	0	0.00056239	6.11247e-05	2.72064e-05	0.000118821	6.06574e-05	8.00978e-05	6.68135e-05	0	0	6.79562e-05	0	0	0	0	6.11247e-05	0.98792	0.000138729	0.00257613	0.0021873	0	0.00101672	0	5.95147e-05	0.000121435	0.000118821	2.72064e-05	0.00350713	0	0	0	6.70217e-05	0	0.000459032	2.72064e-05	0	0.000285141	0.000302851	0	7.96305e-05	0
C05	4.21514e-05	0	1.67572e-05	0	0.000190776	0	0	0	0	0	0	9.44822e-05	1.40505e-05	0.000402041	5.62019e-05	3.35143e-05	0	0.996056	0	0	0	0	4.21514e-05	0.000240908	0	0.00251451	1.67572e-05	0.000279975	0	0	0	0	0	0	0	0	0	0	0	0	0
C06	0	0	0	0	2.50025e-05	2.90664e-05	0	0.00109403	0	0	0	0	0	0	5.0005e-05	0	0.000971773	0	0.992855	0	0	0.000337301	0	9.7352e-05	0	0.00197229	0.00126255	9.8681e-05	0	0	0	0	0	0.00016001	0.000112202	0	0.000482556	0.000427619	0	2.50025e-05	0
C07	0	0	0	0.004973	0	0.00101027	0	0	0	0	0.000296771	0	0	0	0	0.000438736	0.00930119	0.000118708	0	0.9803	0.000451911	0.00154377	0.000105564	0	0.000958309	0	0	0.000153997	0	0	0	9.46432e-05	0	0	0	5.93542e-05	0.000193924	0	0	0	0
D01	0	0	0	4.363e-05	0	0	0.000427876	0	3.15239e-05	0	0	0.000920111	0	0	0	0	0.00107872	0	0	0.000225488	0.996086	0	0	0	0	0	0	0	0	0	0	0	0	0	0	0	0.000624949	0	0	0.000561874	0
D02	0	6.15956e-05	0	6.20964e-05	0	0.000117061	0	0	0	0	4.91904e-05	0	0	0	0	0	0.002345	0	0.00194379	0.00026482	9.31446e-05	0.983684	0	0	0.000290557	3.39167e-05	0.000316219	0	0.000228811	0	0	0	0	3.10482e-05	6.20964e-05	0.000252728	8.0276e-05	0.00946254	0	0.000558587	6.20964e-05
D03	0.000355455	0	0	0	0.000540597	0.000147992	0	0	0.000140528	0	0.000265567	0	0.0037019	0	0.000383055	0	0	0.000510682	0	3.19285e-05	0	0.000685654	0.991393	0	3.19285e-05	0	0	4.04138e-05	4.04138e-05	0	0	0	0	0	0.00114395	0.000140528	9.94956e-05	0	0.000185098	0	0.000161655
D04	0	3.9142e-05	0	0.00014596	0	0	0	0.000109553	0	0	0.00014596	0	0	0.0213174	0	2.4253e-05	0.00184318	2.44738e-05	0	0	0	4.8506e-05	0	0.945169	0.00112226	0.0271661	0	0.00171787	2.4253e-05	6.3395e-05	2.4253e-05	2.44738e-05	0	0.000989459	0	0	0	0	0	0	0
D05	0	0.00201178	0.000139583	0.0381733	0	3.01277e-05	0	3.96637e-05	0	1.64951e-05	0.000670795	0	0	3.96637e-05	0	0.000258574	0.00105936	0	0.000139583	0.000148718	0	0.00018403	0	0.00174672	0.937915	0.000387101	0	0.00790937	0	0	0	0.00753556	0	0.000913276	0	1.64951e-05	0	0	6.17446e-05	0	0.000602633
D06	0	0	0	1.43653e-05	1.81673e-05	1.81673e-05	0	0.000520725	0	0	0	0	0	5.06999e-05	1.81673e-05	0	0.000129288	3.42091e-05	0.000132553	0	0	0.000116993	0	0.00600413	0	0.991718	1.81673e-05	0.000391226	6.88672e-05	0	0	0	0	1.43653e-05	0.000480683	0	0	0.000250925	0	0	0
D07	0	1.7507e-05	0	2.00803e-05	0	0	0	0.00401713	0	0	0	0.000742405	0	0	0	0	0	0.000197083	0.00109512	0	9.76944e-05	0.00024659	0	0	0	0.00298312	0.989944	0	0	0	0	0	0	0	1.7507e-05	0	0.000187937	0.000105449	0	0.000327907	0
E01	0.000165899	0.00321636	0.000767399	0.00403058	9.82261e-05	0.000199547	0	0	0	0	8.82752e-05	0	0	0.000343456	8.62037e-05	0.0239408	0.000732914	0.000357285	3.26413e-05	3.70865e-05	0	0	0	0.00283984	0.000959903	0.00504103	0	0.956461	0	0	0	5.5638e-05	0.000241116	0.00021263	0	0	0	9.17095e-05	0	0	0
E02	0	0	0	4.14388e-05	0	0	0	0	0	0	0	0	0	4.14388e-05	0	0	0	0	0	0	0	0	0	0.000179782	0	0.000815619	0.000124316	0	0.998543	0	0	0	0	3.18784e-05	0	0	0	0.000139621	0	8.28775e-05	0
E03	0	0	0	9.08695e-05	0	0	0	0	0	0.000901457	0	0	0	0	0	0	1.68316e-05	0	0	0	0	0	0	0.000148076	0	0.000121124	0	8.41581e-05	0.000282055	0.997843	0	0.000445367	0	6.73265e-05	0	0	0	0	0	0	0
E04	0	0	0	0	0	0	0	0.00157233	0	0	0	0	0	0.00416667	0.00138889	0	0	0	0	0	0	0	0	0.00509259	0	0.0230346	0	0.00833333	0.00277778	0.00185185	0.848211	0	0	0	0	0	0	0.103571	0	0	0
E05	0	0.000175765	0	0.000279175	0	0	0	0	0	0	1.80884e-05	0	0	0	0	0	0	0	0.000251762	0	0	1.80884e-05	0	0	0.00475121	0	0.000167842	0	0	0	0	0.968056	0	0.0262818	0	0	0	0	0	0	0
E06	0.00140328	0.00123372	0.000616809	0.000519751	0	0	0	0	0.02122	0	0	0	0.000254659	0.00154532	0	0.0238544	0	0	0	0.000776161	0	0	0	0.00158343	0	0	0	0.000500663	0	0.000776161	0	0	0.945716	0	0	0	0	0	0	0	0
E07	0	0.000260076	0	0	0	0	0	0	0	0	3.37944e-05	0	0	0	0	0	0.000424042	0	9.99109e-05	0	0	1.32233e-05	0	0.000154648	0.00019704	0.00294787	3.96699e-05	0	5.43654e-05	0	0	0.0269597	0	0.968507	0.000173687	0	0	0.000135005	0	0	0
F01	0	0	0	0	5.48787e-05	3.09444e-05	0	0.000773831	0	0	0.000233686	0	0	0	0.000288589	0	0.00013408	0	5.15677e-05	0	0	0.000904873	0	8.25121e-05	0.000164636	0.00482424	0.000185647	0	0	0	0	0	0	0.000213087	0.990493	9.28333e-05	0.000103135	0.000894571	0.000371077	0	0.000103135
F02	5.72738e-05	0	0	0	0	0	0	0	0	6.88516e-05	0	0	0	0	0	0	0	0	0	0.00122843	0	0.00044742	0	0	0	0	0	0	0.00129892	0	0	0	0	0	4.5901e-05	0.986712	0.000114548	0.0100268	0	0	0
F03	0	0	0	0	0	0	0	0	0	0	4.51916e-05	0	0	0	0	0	0.00252676	0	0.00530621	0.00132356	0.0025623	0.00076322	0	0	0	0	0.000104886	0	0	0	0	0	0	0	0	0.000280629	0.986982	4.51916e-05	0	0	5.96944e-05
F04	0	0	0	3.85892e-05	0	1.84816e-05	0	0.000825232	0	0	5.77101e-05	0	0	0	0	0	0.000142183	5.77101e-05	0.00100404	0	0	0.00104864	0	0	3.85892e-05	0.000174355	0.000600242	0	0.00291321	0	0.000523676	0	0	2.8855e-05	6.58181e-05	0.00352181	0	0.98878	0	0	0.000161277
F05	0.000413271	0	0	0	0.00412264	0.000116848	0	0	0	0	0.000140188	0	2.41896e-05	0	0.000972694	0	0	0.000176324	0.000393265	2.41896e-05	0	0.000120948	0.00025961	0.000309558	0	0.00101565	0	0	0	0	0	0	0	0	0.000340305	0	2.41896e-05	4.38827e-05	0.991183	0	0.000319285
F06	0	0	0	0.000156152	0	0	0.0001155	0	2.01288e-05	0	0	0.000123915	6.03865e-05	0	0	0	0.00149059	0.000733653	0.000444903	0.000296453	0.00470279	0.000734093	0	0	0	0	0.000751508	0	0	0	0	0	0	0	5.94389e-05	0.000317183	0	0	0	0.989993	0
F07	0.00149388	0.000494037	0.0023381	0.00010929	0	0	0	0	0.000259144	0.00025292	0.000166168	0	0	0	0	0	0.000103066	0	0.000358542	5.46448e-05	0	0.000137729	0.000143373	0	0.000560248	5.46448e-05	5.46448e-05	0.000437158	0	0	0	0	0	0	8.30841e-05	0.000301342	0.000841444	0	3.40832e-05	0	0.991722

## Sheet: Fig. 4g
Scatterplot of detected cell and predicted clone identities for example 10 fields of view of the pool of 41 clones
measurement	image	row	column	FOV	ObjectNumber_cell	Location_Center_X_nucleus	Location_Center_Y_nucleus	posX_cell_abs	posY_cell_abs	posX_FOV_abs	posY_FOV_abs	A02	A03	A04	A05	A06	A07	B01	B02	B03	B04	B05	B06	B07	C01	C02	C03	C04	C05	C06	C07	D01	D02	D03	D04	D05	D06	D07	E01	E02	E03	E04	E05	E06	E07	F01	F02	F03	F04
AR_20230415_HAP1_cancer_41clones_pooled_cpdplate_2313004_plate2__2023-04-15T21_35_55-Measurement_1	r01c10f16p01	1	10	16	1	232.375	243.286	5632.38	1323.29	5400	1080	0	0	0	0.04	0	0.04	0	0.45	0	0	0	0	0.01	0.01	0	0.02	0.03	0	0.1	0	0	0.03	0	0.01	0	0.03	0.12	0	0.04	0.02	0	0.01	0	0.01	0.01	0	0	0.02
AR_20230415_HAP1_cancer_41clones_pooled_cpdplate_2313004_plate2__2023-04-15T21_35_55-Measurement_1	r01c10f16p01	1	10	16	2	578.746	33.0549	5978.75	1113.05	5400	1080	0	0	0	0	0	0	0	0	0	0	0	0	0	0	0	0	0	0	0	0	0	0.01	0	0	0	0	0	0	0	0	0	0	0	0	0.99	0	0	0
AR_20230415_HAP1_cancer_41clones_pooled_cpdplate_2313004_plate2__2023-04-15T21_35_55-Measurement_1	r01c10f16p01	1	10	16	3	285.673	592.802	5685.67	1672.8	5400	1080	0	0	0	0	0	0.01	0	0.62	0	0	0	0.01	0	0.03	0	0.01	0.01	0.01	0.1	0	0	0.01	0	0.01	0	0	0.15	0	0	0	0	0	0	0	0.02	0	0	0.01
AR_20230415_HAP1_cancer_41clones_pooled_cpdplate_2313004_plate2__2023-04-15T21_35_55-Measurement_1	r01c10f16p01	1	10	16	4	903.03	359.44	6303.03	1439.44	5400	1080	0	0	0	0	0	0	0	0	0	0	0	0	0	0	0	0	0	0	0	0	1	0	0	0	0	0	0	0	0	0	0	0	0	0	0	0	0	0
AR_20230415_HAP1_cancer_41clones_pooled_cpdplate_2313004_plate2__2023-04-15T21_35_55-Measurement_1	r01c10f16p01	1	10	16	5	613.692	108.864	6013.69	1188.86	5400	1080	0	0	0	0	0	0	0	0	0	0	0	0	0	0	0	0	0	0	0	0	0	0.01	0.01	0	0	0	0	0	0	0	0	0	0	0	0.98	0	0	0
AR_20230415_HAP1_cancer_41clones_pooled_cpdplate_2313004_plate2__2023-04-15T21_35_55-Measurement_1	r01c10f16p01	1	10	16	6	309.205	663.206	5709.2	1743.21	5400	1080	0	0	0	0	0	0.01	0	0.63	0	0	0.01	0.01	0	0.01	0	0	0.01	0.02	0.15	0	0	0.01	0	0.01	0	0	0.07	0	0.01	0	0	0	0	0	0	0	0	0.05
AR_20230415_HAP1_cancer_41clones_pooled_cpdplate_2313004_plate2__2023-04-15T21_35_55-Measurement_1	r01c10f16p01	1	10	16	7	462.878	167.548	5862.88	1247.55	5400	1080	0	0	0	0	0	0	0	0	0	0	0	0	0	0	0	0	0	0	0	0	0	0	0.01	0	0	0	0	0	0	0	0	0	0	0	0.99	0	0	0
AR_20230415_HAP1_cancer_41clones_pooled_cpdplate_2313004_plate2__2023-04-15T21_35_55-Measurement_1	r01c10f16p01	1	10	16	8	466.942	347.897	5866.94	1427.9	5400	1080	0	0	0	0	0	0	0	0	0	0	0	0	0	0	0	0	0	0	0	0	0	0	0	0	0	0.01	0	0	0	0	0	0	0	0	0.99	0	0	0
AR_20230415_HAP1_cancer_41clones_pooled_cpdplate_2313004_plate2__2023-04-15T21_35_55-Measurement_1	r01c10f16p01	1	10	16	9	872.05	486.924	6272.05	1566.92	5400	1080	0	0.02	0	0.09	0	0.03	0	0.08	0	0	0.02	0.06	0.01	0.03	0	0	0.14	0.01	0.01	0	0	0.11	0	0.02	0	0	0.14	0.01	0.04	0	0	0.01	0	0.1	0	0	0.01	0.01
AR_20230415_HAP1_cancer_41clones_pooled_cpdplate_2313004_plate2__2023-04-15T21_35_55-Measurement_1	r01c10f16p01	1	10	16	10	437.456	228.051	5837.46	1308.05	5400	1080	0	0	0	0	0	0	0	0	0	0	0	0	0	0	0.01	0	0	0	0	0	0	0.01	0	0	0	0	0	0.01	0.01	0	0	0	0	0	0.96	0	0	0
AR_20230415_HAP1_cancer_41clones_pooled_cpdplate_2313004_plate2__2023-04-15T21_35_55-Measurement_1	r01c10f16p01	1	10	16	11	734.389	666	6134.39	1746	5400	1080	0	0	0	0	0	0	0	0	0	0	0	0	0	0	0	0	0	0	0	0	0.01	0	0	0	0	0	0	0	0	0	0	0	0	0	0	0	0	0
AR_20230415_HAP1_cancer_41clones_pooled_cpdplate_2313004_plate2__2023-04-15T21_35_55-Measurement_1	r01c10f16p01	1	10	16	12	399.983	67.0935	5799.98	1147.09	5400	1080	0	0	0	0	0	0	0	0	0	0	0	0	0	0	0	0	0	0	0	0	0	0	0	0.01	0	0.01	0	0	0	0	0.01	0	0	0.01	0.95	0	0	0
AR_20230415_HAP1_cancer_41clones_pooled_cpdplate_2313004_plate2__2023-04-15T21_35_55-Measurement_1	r01c10f16p01	1	10	16	13	715.646	246.203	6115.65	1326.2	5400	1080	0	0	0	0	0	0	0	0	0	0	0	0	0	0	0	0	0	0.01	0.01	0	0.01	0.01	0	0	0	0	0	0	0	0	0	0	0	0	0.96	0	0	0
AR_20230415_HAP1_cancer_41clones_pooled_cpdplate_2313004_plate2__2023-04-15T21_35_55-Measurement_1	r01c10f16p01	1	10	16	14	413.27	148.536	5813.27	1228.54	5400	1080	0	0	0	0	0.01	0	0	0	0	0	0	0	0	0	0.01	0	0	0	0	0	0	0	0	0.03	0.01	0.07	0	0	0.01	0	0	0	0	0.02	0.82	0	0	0
AR_20230415_HAP1_cancer_41clones_pooled_cpdplate_2313004_plate2__2023-04-15T21_35_55-Measurement_1	r01c10f16p01	1	10	16	15	388.087	196.768	5788.09	1276.77	5400	1080	0	0.01	0	0.01	0	0	0	0	0	0	0	0	0	0	0.01	0	0	0	0	0	0	0	0.01	0.02	0	0.01	0	0.01	0.01	0	0	0	0	0	0.91	0	0	0
AR_20230415_HAP1_cancer_41clones_pooled_cpdplate_2313004_plate2__2023-04-15T21_35_55-Measurement_1	r01c10f16p01	1	10	16	16	208.479	749.086	5608.48	1829.09	5400	1080	0	0	0	0	0	0	0	0.7	0	0	0.03	0	0	0	0	0	0	0.02	0.05	0	0	0.02	0	0	0	0.01	0.09	0	0.04	0	0	0.01	0	0	0.01	0	0	0.01
AR_20230415_HAP1_cancer_41clones_pooled_cpdplate_2313004_plate2__2023-04-15T21_35_55-Measurement_1	r01c10f16p01	1	10	16	17	667.548	840.901	6067.55	1920.9	5400	1080	0	0	0	0.1	0	0	0	0.02	0	0	0.02	0.06	0.05	0.01	0	0	0.1	0	0	0	0.02	0.09	0	0	0	0	0.15	0	0.06	0	0	0.01	0	0.17	0	0	0	0
AR_20230415_HAP1_cancer_41clones_pooled_cpdplate_2313004_plate2__2023-04-15T21_35_55-Measurement_1	r01c10f16p01	1	10	16	18	957.431	298.404	6357.43	1378.4	5400	1080	0	0	0	0	0	0	0	0	0	0	0	0	0	0	0	0	0	0	0	0	1	0	0	0	0	0	0	0	0	0	0	0	0	0	0	0	0	0
AR_20230415_HAP1_cancer_41clones_pooled_cpdplate_2313004_plate2__2023-04-15T21_35_55-Measurement_1	r01c10f16p01	1	10	16	19	746.34	490.47	6146.34	1570.47	5400	1080	0	0	0	0	0	0	0	0	0	0	0	0.56	0	0	0	0	0	0	0	0	0.29	0	0	0	0	0	0.07	0	0	0	0	0	0	0	0	0	0	0
AR_20230415_HAP1_cancer_41clones_pooled_cpdplate_2313004_plate2__2023-04-15T21_35_55-Measurement_1	r01c10f16p01	1	10	16	20	1012.09	162.274	6412.09	1242.27	5400	1080	0	0	0	0	0	0	0	0	0	0	0	0	0	0	0	0	0	0	0	0	1	0	0	0	0	0	0	0	0	0	0	0	0	0	0	0	0	0
AR_20230415_HAP1_cancer_41clones_pooled_cpdplate_2313004_plate2__2023-04-15T21_35_55-Measurement_1	r01c10f16p01	1	10	16	21	419.932	338.603	5819.93	1418.6	5400	1080	0	0	0	0	0	0	0	0	0	0	0	0	0	0	0.03	0	0	0	0	0	0	0.02	0	0	0	0	0	0	0	0	0	0	0	0	0.95	0	0	0
AR_20230415_HAP1_cancer_41clones_pooled_cpdplate_2313004_plate2__2023-04-15T21_35_55-Measurement_1	r01c10f16p01	1	10	16	22	689.848	668.304	6089.85	1748.3	5400	1080	0	0	0	0	0	0	0	0	0	0	0	0	0	0	0	0	0	0	0	0	0	0	0	0	0	0	0	0	0	0	0	0	0	0	0	0	0	0
AR_20230415_HAP1_cancer_41clones_pooled_cpdplate_2313004_plate2__2023-04-15T21_35_55-Measurement_1	r01c10f16p01	1	10	16	23	598.232	566.178	5998.23	1646.18	5400	1080	0	0	0	0	0	0	0	0	0	0	0	0.59	0	0	0	0	0	0	0	0	0.25	0	0	0	0	0	0.08	0	0	0	0	0	0	0	0	0	0	0
AR_20230415_HAP1_cancer_41clones_pooled_cpdplate_2313004_plate2__2023-04-15T21_35_55-Measurement_1	r01c10f16p01	1	10	16	24	680.367	383.863	6080.37	1463.86	5400	1080	0	0	0	0	0	0	0	0	0	0	0	0.82	0	0	0	0	0	0	0	0	0.13	0.01	0	0	0	0	0	0	0	0	0	0	0	0	0	0	0	0
AR_20230415_HAP1_cancer_41clones_pooled_cpdplate_2313004_plate2__2023-04-15T21_35_55-Measurement_1	r01c10f16p01	1	10	16	25	290.843	218.251	5690.84	1298.25	5400	1080	0	0	0	0.03	0	0	0	0	0.01	0	0	0	0	0	0	0	0	0	0	0.76	0	0.1	0.01	0	0.01	0	0	0	0	0	0	0	0	0	0	0.06	0.02	0
AR_20230415_HAP1_cancer_41clones_pooled_cpdplate_2313004_plate2__2023-04-15T21_35_55-Measurement_1	r01c10f16p01	1	10	16	26	940.943	399.805	6340.94	1479.81	5400	1080	0	0	0	0	0	0	0	0	0	0	0	0	0	0	0	0	0	0	0	0	0.98	0	0	0	0	0	0	0	0	0	0	0	0	0	0	0	0.02	0
AR_20230415_HAP1_cancer_41clones_pooled_cpdplate_2313004_plate2__2023-04-15T21_35_55-Measurement_1	r01c10f16p01	1	10	16	27	367.986	383.978	5767.99	1463.98	5400	1080	0	0	0	0	0	0	0	0	0	0	0	0	0	0	0	0	0	0	0	0	0	0.01	0	0	0	0	0	0	0	0	0	0	0	0	0.99	0	0	0
AR_20230415_HAP1_cancer_41clones_pooled_cpdplate_2313004_plate2__2023-04-15T21_35_55-Measurement_1	r01c10f16p01	1	10	16	28	907.981	938.679	6307.98	2018.68	5400	1080	0	0	0	0	0	0	0	0	0	0	0	0	0	0	0	0	0	0	0	0	0	0	0	0	0	0	0	0	0	0	0	0.02	0	0.98	0	0	0	0
AR_20230415_HAP1_cancer_41clones_pooled_cpdplate_2313004_plate2__2023-04-15T21_35_55-Measurement_1	r01c10f16p01	1	10	16	29	288.417	500.757	5688.42	1580.76	5400	1080	0	0	0	0.01	0	0	0	0.49	0	0	0.01	0.01	0.01	0.02	0	0	0.04	0.01	0.06	0	0	0.03	0	0	0	0	0.19	0	0.06	0	0	0.01	0	0	0.02	0	0	0.02
AR_20230415_HAP1_cancer_41clones_pooled_cpdplate_2313004_plate2__2023-04-15T21_35_55-Measurement_1	r01c10f16p01	1	10	16	30	686.632	773.203	6086.63	1853.2	5400	1080	0	0	0	0	0	0	0	0	0	0	0	0	0	0	0	0	0	0	0	0	0.01	0	0	0	0	0	0	0	0	0	0	0	0	0	0	0	0	0
AR_20230415_HAP1_cancer_41clones_pooled_cpdplate_2313004_plate2__2023-04-15T21_35_55-Measurement_1	r01c10f16p01	1	10	16	31	525.44	205.136	5925.44	1285.14	5400	1080	0	0	0	0	0	0.01	0	0	0	0	0	0	0	0	0	0	0	0.01	0	0	0	0	0	0	0	0	0	0	0	0	0	0	0	0.01	0.95	0	0	0
AR_20230415_HAP1_cancer_41clones_pooled_cpdplate_2313004_plate2__2023-04-15T21_35_55-Measurement_1	r01c10f16p01	1	10	16	32	417.805	489.564	5817.8	1569.56	5400	1080	0	0	0	0	0	0	0	0	0	0	0	0.52	0	0	0	0	0	0	0	0	0.3	0	0	0	0	0	0.07	0	0	0	0	0	0	0	0	0	0	0
AR_20230415_HAP1_cancer_41clones_pooled_cpdplate_2313004_plate2__2023-04-15T21_35_55-Measurement_1	r01c10f16p01	1	10	16	33	826.625	438.5	6226.63	1518.5	5400	1080	0	0	0	0	0	0	0	0	0	0	0	0.01	0	0	0	0	0	0	0	0	0.05	0	0	0	0	0	0	0	0	0	0	0	0	0	0	0	0	0
AR_20230415_HAP1_cancer_41clones_pooled_cpdplate_2313004_plate2__2023-04-15T21_35_55-Measurement_1	r01c10f16p01	1	10	16	34	973.988	764.854	6373.99	1844.85	5400	1080	0	0	0	0.01	0	0.02	0	0	0	0	0.03	0.01	0.01	0	0	0	0	0	0	0	0	0.03	0.02	0	0	0	0	0	0	0	0	0	0	0	0.06	0	0	0
AR_20230415_HAP1_cancer_41clones_pooled_cpdplate_2313004_plate2__2023-04-15T21_35_55-Measurement_1	r01c10f16p01	1	10	16	35	279.798	728.95	5679.8	1808.95	5400	1080	0	0.02	0	0	0	0	0	0	0	0	0	0	0	0	0	0	0	0	0	0	0	0.01	0	0.01	0.02	0.05	0	0	0.01	0	0	0.05	0	0.82	0.01	0	0	0
AR_20230415_HAP1_cancer_41clones_pooled_cpdplate_2313004_plate2__2023-04-15T21_35_55-Measurement_1	r01c10f16p01	1	10	16	36	1015.08	948.588	6415.08	2028.59	5400	1080	0	0	0	0	0	0.01	0	0	0	0	0.02	0	0	0	0	0	0	0	0	0	0	0	0.02	0	0	0	0	0	0	0	0	0	0	0	0.01	0	0	0
AR_20230415_HAP1_cancer_41clones_pooled_cpdplate_2313004_plate2__2023-04-15T21_35_55-Measurement_1	r01c10f16p01	1	10	16	37	1036.78	53.5116	6436.78	1133.51	5400	1080	0	0	0	0	0	0	0	0	1	0	0	0	0	0	0	0	0	0	0	0	0	0	0	0	0	0	0	0	0	0	0	0	0	0	0	0	0	0
AR_20230415_HAP1_cancer_41clones_pooled_cpdplate_2313004_plate2__2023-04-15T21_35_55-Measurement_1	r01c10f16p01	1	10	16	38	656.552	120.789	6056.55	1200.79	5400	1080	0	0	0	0	0	0	0	0	0	0	0	0	0.01	0	0	0	0	0	0	0	0	0	0	0.01	0.01	0	0	0	0	0	0	0	0	0	0.96	0	0	0
AR_20230415_HAP1_cancer_41clones_pooled_cpdplate_2313004_plate2__2023-04-15T21_35_55-Measurement_1	r01c10f16p01	1	10	16	39	258.243	641.725	5658.24	1721.72	5400	1080	0	0	0	0	0	0	0	0.63	0	0	0	0	0.01	0.03	0	0.01	0.01	0	0.06	0	0	0.03	0	0	0	0	0.18	0	0.01	0	0	0	0	0	0.01	0	0	0.02
AR_20230415_HAP1_cancer_41clones_pooled_cpdplate_2313004_plate2__2023-04-15T21_35_55-Measurement_1	r01c10f16p01	1	10	16	40	336.352	203.214	5736.35	1283.21	5400	1080	0	0	0	0.33	0	0	0	0	0	0	0	0	0	0	0	0.16	0.02	0	0	0.35	0	0.05	0	0	0.01	0	0	0.02	0	0	0	0	0	0	0	0.04	0	0
AR_20230415_HAP1_cancer_41clones_pooled_cpdplate_2313004_plate2__2023-04-15T21_35_55-Measurement_1	r01c10f16p01	1	10	16	41	378.517	329.142	5778.52	1409.14	5400	1080	0	0	0	0	0	0	0	0	0	0	0	0	0	0	0	0	0	0	0	0	0	0	0	0	0	0	0	0	0	0	0	0	0	0	1	0	0	0
AR_20230415_HAP1_cancer_41clones_pooled_cpdplate_2313004_plate2__2023-04-15T21_35_55-Measurement_1	r01c10f16p01	1	10	16	42	739.464	455.513	6139.46	1535.51	5400	1080	0	0	0	0	0	0	0	0	0	0	0	0.61	0	0	0	0	0	0	0	0	0.24	0	0	0	0	0	0.07	0	0	0	0	0	0	0	0	0	0	0
AR_20230415_HAP1_cancer_41clones_pooled_cpdplate_2313004_plate2__2023-04-15T21_35_55-Measurement_1	r01c10f16p01	1	10	16	43	698.195	546.304	6098.2	1626.3	5400	1080	0	0	0	0	0	0	0.01	0	0	0	0	0.52	0	0	0	0	0	0	0	0	0.28	0	0	0	0	0	0.08	0	0	0	0	0	0	0	0	0	0	0
AR_20230415_HAP1_cancer_41clones_pooled_cpdplate_2313004_plate2__2023-04-15T21_35_55-Measurement_1	r01c10f16p01	1	10	16	44	790.593	40.9015	6190.59	1120.9	5400	1080	0	0	0	0	0	0	0	0	1	0	0	0	0	0	0	0	0	0	0	0	0	0	0	0	0	0	0	0	0	0	0	0	0	0	0	0	0	0
AR_20230415_HAP1_cancer_41clones_pooled_cpdplate_2313004_plate2__2023-04-15T21_35_55-Measurement_1	r01c10f16p01	1	10	16	45	352.834	471.005	5752.83	1551	5400	1080	0	0	0	0	0	0	0	0	0	0	0	0.53	0	0	0	0	0	0	0	0	0.25	0.01	0	0	0	0	0.1	0	0	0	0	0	0	0	0	0	0	0
AR_20230415_HAP1_cancer_41clones_pooled_cpdplate_2313004_plate2__2023-04-15T21_35_55-Measurement_1	r01c10f16p01	1	10	16	46	681.722	607.211	6081.72	1687.21	5400	1080	0	0	0	0	0	0	0	0	0	0	0	0.54	0	0	0	0	0	0	0	0	0.27	0	0	0	0	0	0.1	0	0	0	0	0	0	0	0	0	0	0
AR_20230415_HAP1_cancer_41clones_pooled_cpdplate_2313004_plate2__2023-04-15T21_35_55-Measurement_1	r01c10f16p01	1	10	16	47	320.332	265.933	5720.33	1345.93	5400	1080	0	0	0	0.01	0	0	0	0	0.01	0	0	0	0	0	0	0	0.02	0	0	0.82	0	0.03	0.01	0	0.01	0	0	0	0	0	0	0	0	0	0	0.04	0.05	0
AR_20230415_HAP1_cancer_41clones_pooled_cpdplate_2313004_plate2__2023-04-15T21_35_55-Measurement_1	r01c10f16p01	1	10	16	48	368.3	153.973	5768.3	1233.97	5400	1080	0	0.01	0	0.02	0	0.01	0	0	0.03	0	0.02	0	0	0	0	0	0	0	0	0.66	0	0.07	0	0	0	0	0	0	0	0	0	0	0	0	0	0.06	0.07	0
AR_20230415_HAP1_cancer_41clones_pooled_cpdplate_2313004_plate2__2023-04-15T21_35_55-Measurement_1	r01c10f16p01	1	10	16	49	789.027	685.837	6189.03	1765.84	5400	1080	0	0	0	0	0	0	0	0	0	0	0	0	0	0	0	0	0.04	0	0	0	0	0.02	0	0	0	0.02	0.02	0	0	0	0	0.02	0	0.88	0	0	0	0
AR_20230415_HAP1_cancer_41clones_pooled_cpdplate_2313004_plate2__2023-04-15T21_35_55-Measurement_1	r01c10f16p01	1	10	16	50	962.999	940.974	6363	2020.97	5400	1080	0	0.03	0	0	0	0.01	0	0	0	0	0.01	0	0	0	0	0.01	0.05	0	0	0	0	0	0	0.12	0.03	0.03	0	0.02	0.01	0	0	0.23	0	0.44	0.01	0	0	0
AR_20230415_HAP1_cancer_41clones_pooled_cpdplate_2313004_plate2__2023-04-15T21_35_55-Measurement_1	r01c10f16p01	1	10	16	51	826.542	876.989	6226.54	1956.99	5400	1080	0	0	0	0	0	0	0	0	0	0	0	0	0	0	0	0	0	0	0	0	0	0	0	0	0	0	0	0	0	0	0	0.02	0	0.98	0	0	0	0
AR_20230415_HAP1_cancer_41clones_pooled_cpdplate_2313004_plate2__2023-04-15T21_35_55-Measurement_1	r01c10f16p01	1	10	16	52	735.792	917.763	6135.79	1997.76	5400	1080	0	0.01	0	0.03	0	0	0	0.02	0	0	0	0	0.01	0	0	0	0.14	0	0.01	0	0	0.04	0	0.03	0	0.01	0.02	0.02	0	0	0	0.05	0	0.59	0	0	0	0.01
AR_20230415_HAP1_cancer_41clones_pooled_cpdplate_2313004_plate2__2023-04-15T21_35_55-Measurement_1	r01c10f16p01	1	10	16	53	88.5054	305.945	5488.51	1385.94	5400	1080	0	0	0	0.04	0	0.04	0	0.31	0	0	0.01	0	0	0.15	0	0.03	0.03	0	0.01	0	0	0.07	0.01	0.05	0.05	0.02	0.04	0.02	0.01	0	0	0.05	0	0.01	0.04	0	0	0.01
AR_20230415_HAP1_cancer_41clones_pooled_cpdplate_2313004_plate2__2023-04-15T21_35_55-Measurement_1	r01c10f16p01	1	10	16	54	261.131	307.777	5661.13	1387.78	5400	1080	0	0	0	0	0	0	0	0	0.01	0	0	0	0	0	0	0	0	0	0	0.87	0	0	0	0	0.01	0	0	0	0	0	0	0	0	0	0	0.1	0.01	0
AR_20230415_HAP1_cancer_41clones_pooled_cpdplate_2313004_plate2__2023-04-15T21_35_55-Measurement_1	r01c10f16p01	1	10	16	55	884.681	726.296	6284.68	1806.3	5400	1080	0	0	0	0.01	0	0	0	0	0	0	0	0	0	0	0	0	0	0	0	0	0	0	0	0	0	0	0	0	0	0	0	0	0	0	0	0	0	0
AR_20230415_HAP1_cancer_41clones_pooled_cpdplate_2313004_plate2__2023-04-15T21_35_55-Measurement_1	r01c10f16p01	1	10	16	56	809.648	361.408	6209.65	1441.41	5400	1080	0	0	0	0	0	0	0	0	0	0	0	0	0	0	0	0	0	0	0	0	0	0	0	0	0	0	0	0	0	0	0	0	0	0	0	0	0	0
AR_20230415_HAP1_cancer_41clones_pooled_cpdplate_2313004_plate2__2023-04-15T21_35_55-Measurement_1	r01c10f16p01	1	10	16	57	249.194	500.31	5649.19	1580.31	5400	1080	0	0.03	0	0.14	0	0.02	0.01	0	0	0	0.05	0	0.02	0	0.01	0.05	0.23	0	0.04	0.02	0	0	0	0.01	0.03	0	0	0.34	0	0	0	0	0	0	0	0	0	0
AR_20230415_HAP1_cancer_41clones_pooled_cpdplate_2313004_plate2__2023-04-15T21_35_55-Measurement_1	r01c10f16p01	1	10	16	58	507.795	487.814	5907.8	1567.81	5400	1080	0	0	0	0	0	0	0	0	0	0	0	0.56	0	0	0	0	0	0	0	0	0.27	0	0	0	0	0	0.08	0	0	0	0	0	0	0	0	0	0	0
AR_20230415_HAP1_cancer_41clones_pooled_cpdplate_2313004_plate2__2023-04-15T21_35_55-Measurement_1	r01c10f16p01	1	10	16	59	815.939	128.956	6215.94	1208.96	5400	1080	0	0	0	0	0	0	0	0.01	0	0	0	0	0	0	0	0	0	0	0	0	0	0	0.01	0.01	0	0.01	0	0	0	0	0	0	0	0	0.96	0	0	0
AR_20230415_HAP1_cancer_41clones_pooled_cpdplate_2313004_plate2__2023-04-15T21_35_55-Measurement_1	r01c10f16p01	1	10	16	60	678.357	886.318	6078.36	1966.32	5400	1080	0	0.01	0	0.07	0	0.02	0	0.04	0	0	0.01	0.05	0.01	0.04	0	0	0.12	0	0	0	0	0.08	0	0.01	0	0.01	0.09	0.01	0.01	0	0	0.02	0	0.26	0.02	0	0	0.03
AR_20230415_HAP1_cancer_41clones_pooled_cpdplate_2313004_plate2__2023-04-15T21_35_55-Measurement_1	r01c10f16p01	1	10	16	61	278.944	267.995	5678.94	1347.99	5400	1080	0	0	0	0	0	0	0	0	0.01	0	0	0	0	0	0	0	0	0	0	0.85	0	0.02	0	0	0.01	0	0	0	0	0	0	0	0	0	0	0.1	0.01	0
AR_20230415_HAP1_cancer_41clones_pooled_cpdplate_2313004_plate2__2023-04-15T21_35_55-Measurement_1	r01c10f16p01	1	10	16	62	277.891	362.722	5677.89	1442.72	5400	1080	0	0	0	0.07	0	0	0	0	0.01	0	0.01	0	0	0	0	0	0	0	0	0.76	0	0.07	0	0	0.01	0	0	0	0	0	0	0	0	0	0	0.04	0.03	0
AR_20230415_HAP1_cancer_41clones_pooled_cpdplate_2313004_plate2__2023-04-15T21_35_55-Measurement_1	r01c10f16p01	1	10	16	63	83.2288	506.226	5483.23	1586.23	5400	1080	0.02	0.06	0	0.06	0	0.02	0	0	0	0	0.12	0	0.02	0	0	0.02	0.14	0.02	0.03	0	0	0	0	0	0.06	0	0	0.42	0	0	0	0	0	0.01	0	0	0	0
AR_20230415_HAP1_cancer_41clones_pooled_cpdplate_2313004_plate2__2023-04-15T21_35_55-Measurement_1	r01c10f16p01	1	10	16	64	941.4	824.529	6341.4	1904.53	5400	1080	0	0	0	0	0	0.01	0	0	0	0	0	0	0	0	0	0	0	0	0	0	0	0	0.01	0	0	0	0	0	0	0	0	0	0	0	0.01	0	0	0
AR_20230415_HAP1_cancer_41clones_pooled_cpdplate_2313004_plate2__2023-04-15T21_35_55-Measurement_1	r01c10f16p01	1	10	16	65	113.858	698.199	5513.86	1778.2	5400	1080	0	0	0	0	0	0	0	0.5	0	0	0.02	0	0	0	0	0	0	0.02	0.21	0	0	0.01	0	0.01	0.02	0.06	0.04	0	0.04	0	0	0	0	0	0.05	0	0	0.01
AR_20230415_HAP1_cancer_41clones_pooled_cpdplate_2313004_plate2__2023-04-15T21_35_55-Measurement_1	r01c10f16p01	1	10	16	66	107.935	580.029	5507.94	1660.03	5400	1080	0.01	0.01	0.02	0.09	0	0	0	0	0	0	0.03	0	0.02	0	0	0.02	0.26	0.01	0.02	0.01	0	0.01	0	0.02	0.02	0	0	0.44	0	0.01	0	0	0	0	0	0	0	0
AR_20230415_HAP1_cancer_41clones_pooled_cpdplate_2313004_plate2__2023-04-15T21_35_55-Measurement_1	r01c10f16p01	1	10	16	67	709.419	203.927	6109.42	1283.93	5400	1080	0	0	0.01	0	0.02	0	0	0	0	0	0.01	0	0	0.01	0.02	0	0	0.02	0	0	0	0	0.01	0	0	0.01	0	0.01	0	0	0	0	0	0	0.82	0	0	0
AR_20230415_HAP1_cancer_41clones_pooled_cpdplate_2313004_plate2__2023-04-15T21_35_55-Measurement_1	r01c10f16p01	1	10	16	68	25.616	484.534	5425.62	1564.53	5400	1080	0.01	0	0	0.05	0.01	0.12	0.02	0.22	0	0	0.08	0.01	0.02	0.08	0	0	0.08	0.03	0.07	0	0	0	0.01	0.04	0	0.01	0.02	0.01	0.02	0	0	0.01	0	0	0.04	0	0	0.02
AR_20230415_HAP1_cancer_41clones_pooled_cpdplate_2313004_plate2__2023-04-15T21_35_55-Measurement_1	r01c10f16p01	1	10	16	69	94.9985	625.348	5495	1705.35	5400	1080	0	0	0	0.02	0	0	0	0.57	0	0	0.01	0	0.01	0.01	0.01	0.01	0.02	0	0.08	0	0	0.03	0	0.02	0	0	0.1	0.01	0.06	0	0	0.01	0	0	0.02	0	0	0.01
AR_20230415_HAP1_cancer_41clones_pooled_cpdplate_2313004_plate2__2023-04-15T21_35_55-Measurement_1	r01c10f16p01	1	10	16	70	940.488	533.756	6340.49	1613.76	5400	1080	0	0	0	0.01	0	0	0	0.02	0	0	0	0.01	0	0	0	0	0.07	0	0	0	0	0.05	0	0	0.01	0.01	0	0	0	0	0	0.04	0	0.77	0.01	0	0	0
AR_20230415_HAP1_cancer_41clones_pooled_cpdplate_2313004_plate2__2023-04-15T21_35_55-Measurement_1	r01c10f16p01	1	10	16	71	169.446	681.044	5569.45	1761.04	5400	1080	0	0	0	0	0	0	0	0.7	0	0	0	0	0	0.02	0	0.01	0.02	0	0.05	0	0	0	0	0	0	0	0.14	0	0.03	0	0	0	0	0	0.01	0	0	0.02
AR_20230415_HAP1_cancer_41clones_pooled_cpdplate_2313004_plate2__2023-04-15T21_35_55-Measurement_1	r01c10f16p01	1	10	16	72	97.1786	437.114	5497.18	1517.11	5400	1080	0	0.02	0.01	0.05	0	0.08	0	0	0	0	0.07	0	0.01	0.01	0	0.04	0.2	0	0.04	0.01	0	0.02	0	0.01	0.03	0	0	0.39	0	0.01	0	0	0	0	0	0	0	0
AR_20230415_HAP1_cancer_41clones_pooled_cpdplate_2313004_plate2__2023-04-15T21_35_55-Measurement_1	r01c10f16p01	1	10	16	73	749.452	770.034	6149.45	1850.03	5400	1080	0	0.02	0	0.03	0	0	0	0.02	0	0	0.01	0.02	0.03	0.02	0	0	0.07	0.01	0	0	0.01	0.03	0	0.07	0	0	0.09	0	0.04	0	0	0.01	0	0.38	0.01	0	0	0
AR_20230415_HAP1_cancer_41clones_pooled_cpdplate_2313004_plate2__2023-04-15T21_35_55-Measurement_1	r01c10f16p01	1	10	16	74	962.64	654.97	6362.64	1734.97	5400	1080	0	0	0	0.02	0	0.02	0	0.08	0	0	0.08	0.05	0.04	0.03	0	0	0.05	0	0	0	0.01	0.15	0.01	0.01	0	0	0.15	0	0.02	0	0	0.05	0	0.13	0.03	0	0	0
AR_20230415_HAP1_cancer_41clones_pooled_cpdplate_2313004_plate2__2023-04-15T21_35_55-Measurement_1	r01c10f16p01	1	10	16	75	992.637	251.358	6392.64	1331.36	5400	1080	0	0	0	0	0	0	0	0	0	0	0	0	0	0	0	0	0	0	0	0	1	0	0	0	0	0	0	0	0	0	0	0	0	0	0	0	0	0
AR_20230415_HAP1_cancer_41clones_pooled_cpdplate_2313004_plate2__2023-04-15T21_35_55-Measurement_1	r01c10f16p01	1	10	16	76	791.794	478.347	6191.79	1558.35	5400	1080	0	0	0	0	0	0	0	0	0	0	0	0.58	0	0	0	0	0	0	0	0	0.26	0	0	0	0	0	0.08	0	0	0	0	0	0	0	0	0	0	0
AR_20230415_HAP1_cancer_41clones_pooled_cpdplate_2313004_plate2__2023-04-15T21_35_55-Measurement_1	r01c10f16p01	1	10	16	77	218.43	584.691	5618.43	1664.69	5400	1080	0	0	0	0	0	0	0	0.55	0	0	0	0.02	0.01	0	0	0.01	0.02	0.01	0.09	0	0	0.05	0	0	0	0	0.12	0	0.06	0	0	0	0	0	0.02	0	0	0.03
AR_20230415_HAP1_cancer_41clones_pooled_cpdplate_2313004_plate2__2023-04-15T21_35_55-Measurement_1	r01c10f16p01	1	10	16	78	925.578	270.812	6325.58	1350.81	5400	1080	0	0	0	0	0	0	0	0	0	0	0	0	0	0	0	0	0	0	0	0	0	0	0	0	0	0	0	0	0	0	0	0	0	0	0	0	0	0
AR_20230415_HAP1_cancer_41clones_pooled_cpdplate_2313004_plate2__2023-04-15T21_35_55-Measurement_1	r01c10f16p01	1	10	16	79	998.159	93.2494	6398.16	1173.25	5400	1080	0	0	0	0	0	0	0.01	0	0.99	0	0	0	0	0	0	0	0	0	0	0	0	0	0	0	0	0	0	0	0	0	0	0	0	0	0	0	0	0
AR_20230415_HAP1_cancer_41clones_pooled_cpdplate_2313004_plate2__2023-04-15T21_35_55-Measurement_1	r01c10f16p01	1	10	16	80	445.087	412.049	5845.09	1492.05	5400	1080	0	0	0	0	0	0	0	0	0	0	0	0.55	0	0	0	0	0	0	0	0	0.27	0.01	0	0	0	0	0.07	0	0	0	0	0	0	0	0	0	0	0
AR_20230415_HAP1_cancer_41clones_pooled_cpdplate_2313004_plate2__2023-04-15T21_35_55-Measurement_1	r01c10f16p01	1	10	16	81	625.768	553.474	6025.77	1633.47	5400	1080	0	0	0	0	0	0	0.01	0	0	0	0	0.55	0	0	0	0	0	0	0	0	0.27	0	0	0	0	0	0.1	0	0	0	0	0	0	0	0	0	0	0
AR_20230415_HAP1_cancer_41clones_pooled_cpdplate_2313004_plate2__2023-04-15T21_35_55-Measurement_1	r01c10f16p01	1	10	16	82	778.922	376.943	6178.92	1456.94	5400	1080	0	0	0	0.01	0	0	0	0	0.01	0	0.02	0.01	0	0	0.01	0	0	0	0	0	0.07	0	0.01	0	0	0	0.01	0	0	0	0	0	0	0	0	0	0	0
AR_20230415_HAP1_cancer_41clones_pooled_cpdplate_2313004_plate2__2023-04-15T21_35_55-Measurement_1	r01c10f16p01	1	10	16	83	1053.26	715.194	6453.26	1795.19	5400	1080	0	0	0	0	0	0	0	0	0	0	0	0	0	0	0	0	0	0	0	0	0	0	0.01	0	0	0	0	0	0	0	0	0	0	0	0.01	0	0	0
AR_20230415_HAP1_cancer_41clones_pooled_cpdplate_2313004_plate2__2023-04-15T21_35_55-Measurement_1	r01c10f16p01	1	10	16	84	576.988	482.611	5976.99	1562.61	5400	1080	0	0	0	0	0	0	0	0	0	0	0	0.58	0	0	0	0	0	0	0	0	0.25	0	0	0	0	0	0.09	0	0	0	0	0	0	0	0	0	0	0
AR_20230415_HAP1_cancer_41clones_pooled_cpdplate_2313004_plate2__2023-04-15T21_35_55-Measurement_1	r01c10f16p01	1	10	16	85	730.989	376.298	6130.99	1456.3	5400	1080	0	0	0	0.01	0	0	0	0	0.01	0	0	0	0	0	0.01	0	0	0	0	0	0.03	0.02	0	0	0	0	0	0	0	0	0	0	0	0	0	0	0	0
AR_20230415_HAP1_cancer_41clones_pooled_cpdplate_2313004_plate2__2023-04-15T21_35_55-Measurement_1	r01c10f16p01	1	10	16	86	228.995	625.35	5629	1705.35	5400	1080	0	0	0	0	0	0	0	0.62	0	0	0	0.02	0	0	0	0.01	0.02	0	0.1	0	0	0.02	0	0	0	0	0.13	0	0.01	0	0	0	0	0	0.02	0	0	0.04
AR_20230415_HAP1_cancer_41clones_pooled_cpdplate_2313004_plate2__2023-04-15T21_35_55-Measurement_1	r01c10f16p01	1	10	16	87	525.038	419.2	5925.04	1499.2	5400	1080	0	0	0	0	0	0	0.01	0	0	0	0	0.55	0	0	0	0	0	0	0	0	0.26	0	0	0	0	0	0.09	0	0	0	0	0	0	0	0	0	0	0
AR_20230415_HAP1_cancer_41clones_pooled_cpdplate_2313004_plate2__2023-04-15T21_35_55-Measurement_1	r01c10f16p01	1	10	16	88	933.996	475.83	6334	1555.83	5400	1080	0	0.03	0	0.07	0.01	0.04	0.01	0.01	0	0	0.07	0	0.04	0	0	0	0.08	0.01	0.03	0	0	0.03	0	0.12	0	0.03	0.03	0.11	0	0	0	0.03	0	0.07	0.08	0	0	0
AR_20230415_HAP1_cancer_41clones_pooled_cpdplate_2313004_plate2__2023-04-15T21_35_55-Measurement_1	r01c10f16p01	1	10	16	89	881.748	653.537	6281.75	1733.54	5400	1080	0	0	0	0	0	0	0	0	0	0	0	0	0	0	0	0	0	0	0	0	0.04	0	0	0	0	0	0.01	0	0	0	0	0	0	0	0	0	0	0
AR_20230415_HAP1_cancer_41clones_pooled_cpdplate_2313004_plate2__2023-04-15T21_35_55-Measurement_1	r01c10f16p01	1	10	16	90	399.898	448.028	5799.9	1528.03	5400	1080	0	0	0	0	0	0	0	0	0	0	0	0.54	0	0	0	0	0	0	0	0	0.28	0	0	0	0	0	0.07	0	0	0	0	0	0	0	0	0	0	0
AR_20230415_HAP1_cancer_41clones_pooled_cpdplate_2313004_plate2__2023-04-15T21_35_55-Measurement_1	r01c10f16p01	1	10	16	91	896.158	29.9734	6296.16	1109.97	5400	1080	0	0	0	0	0	0	0	0	1	0	0	0	0	0	0	0	0	0	0	0	0	0	0	0	0	0	0	0	0	0	0	0	0	0	0	0	0	0
AR_20230415_HAP1_cancer_41clones_pooled_cpdplate_2313004_plate2__2023-04-15T21_35_55-Measurement_1	r01c10f16p01	1	10	16	92	929.208	637.887	6329.21	1717.89	5400	1080	0	0	0	0	0	0	0	0.02	0	0	0	0.04	0.01	0	0	0	0.09	0	0.01	0	0	0.14	0	0.04	0.01	0	0.03	0.01	0	0.01	0	0.03	0	0.52	0.02	0	0	0.01
AR_20230415_HAP1_cancer_41clones_pooled_cpdplate_2313004_plate2__2023-04-15T21_35_55-Measurement_1	r01c10f16p01	1	10	16	93	318.556	334.73	5718.56	1414.73	5400	1080	0.01	0.03	0	0.15	0	0.04	0	0	0	0	0.02	0	0	0.01	0	0.44	0.02	0	0	0.11	0	0.03	0	0	0.03	0	0	0.04	0	0	0	0	0	0	0	0.02	0	0.03
AR_20230415_HAP1_cancer_41clones_pooled_cpdplate_2313004_plate2__2023-04-15T21_35_55-Measurement_1	r01c10f16p01	1	10	16	94	622.278	211.645	6022.28	1291.65	5400	1080	0	0	0	0	0	0.01	0	0	0	0	0	0	0	0	0	0	0	0	0	0	0	0	0	0	0	0	0	0	0	0	0	0	0	0	0.96	0	0	0
AR_20230415_HAP1_cancer_41clones_pooled_cpdplate_2313004_plate2__2023-04-15T21_35_55-Measurement_1	r01c10f16p01	1	10	16	95	904.594	794.878	6304.59	1874.88	5400	1080	0	0	0	0	0	0	0	0	0	0	0	0	0	0	0	0	0	0	0	0	0	0	0	0	0	0.01	0	0	0	0	0	0.01	0	0.97	0.01	0	0	0
AR_20230415_HAP1_cancer_41clones_pooled_cpdplate_2313004_plate2__2023-04-15T21_35_55-Measurement_1	r01c10f16p01	1	10	16	96	873.851	921.801	6273.85	2001.8	5400	1080	0	0	0	0	0	0	0	0	0	0	0	0	0	0	0	0	0	0	0	0	0	0	0	0	0	0	0	0	0	0	0	0.01	0	0.99	0	0	0	0
AR_20230415_HAP1_cancer_41clones_pooled_cpdplate_2313004_plate2__2023-04-15T21_35_55-Measurement_1	r01c10f16p01	1	10	16	97	854.415	696.767	6254.41	1776.77	5400	1080	0	0	0	0.04	0	0	0	0.05	0	0	0.08	0.08	0.03	0.01	0	0	0.06	0	0	0	0	0.17	0	0	0	0	0.12	0	0.02	0	0	0.03	0	0.16	0.01	0	0.01	0
AR_20230415_HAP1_cancer_41clones_pooled_cpdplate_2313004_plate2__2023-04-15T21_35_55-Measurement_1	r01c10f16p01	1	10	16	98	252.77	441.327	5652.77	1521.33	5400	1080	0.02	0.02	0.01	0.13	0	0.02	0	0	0	0	0.08	0	0.03	0	0	0.03	0.12	0	0.03	0.02	0	0.01	0	0.02	0.04	0	0	0.42	0	0	0	0	0	0	0	0	0	0
AR_20230415_HAP1_cancer_41clones_pooled_cpdplate_2313004_plate2__2023-04-15T21_35_55-Measurement_1	r01c10f16p01	1	10	16	99	917.465	746.548	6317.47	1826.55	5400	1080	0	0.01	0	0	0	0.02	0	0.01	0	0	0	0	0	0	0	0	0.05	0	0	0	0	0.04	0	0	0.01	0.02	0	0	0.01	0	0	0.02	0	0.78	0.03	0	0	0
AR_20230415_HAP1_cancer_41clones_pooled_cpdplate_2313004_plate2__2023-04-15T21_35_55-Measurement_1	r01c10f16p01	1	10	16	100	194.184	377.112	5594.18	1457.11	5400	1080	0	0	0	0	0	0	0	0.52	0	0	0.01	0.01	0.01	0.02	0	0.01	0.02	0	0.12	0	0	0.01	0	0.01	0	0.06	0.07	0	0.03	0.01	0	0.01	0	0.02	0.03	0	0	0.02
AR_20230415_HAP1_cancer_41clones_pooled_cpdplate_2313004_plate2__2023-04-15T21_35_55-Measurement_1	r01c10f16p01	1	10	16	101	728.442	723.222	6128.44	1803.22	5400	1080	0	0	0	0	0	0	0	0	0	0	0	0	0	0	0	0	0	0	0	0	0.01	0	0	0	0	0	0	0	0	0	0	0	0	0	0	0	0	0
AR_20230415_HAP1_cancer_41clones_pooled_cpdplate_2313004_plate2__2023-04-15T21_35_55-Measurement_1	r01c10f16p01	1	10	16	102	640.432	77.9542	6040.43	1157.95	5400	1080	0	0.01	0	0	0	0	0	0	0	0	0	0	0	0	0	0	0	0	0.01	0	0	0.05	0	0.07	0.02	0.11	0	0	0	0	0	0.03	0	0.02	0.67	0	0	0
AR_20230415_HAP1_cancer_41clones_pooled_cpdplate_2313004_plate2__2023-04-15T21_35_55-Measurement_1	r01c10f16p01	1	10	16	103	143.113	483.986	5543.11	1563.99	5400	1080	0	0	0	0	0	0.01	0	0.63	0	0	0	0.01	0	0.01	0	0.01	0.02	0	0.17	0	0	0.01	0	0	0	0	0.05	0	0.03	0	0	0.01	0	0	0.02	0	0	0.01
AR_20230415_HAP1_cancer_41clones_pooled_cpdplate_2313004_plate2__2023-04-15T21_35_55-Measurement_1	r01c10f16p01	1	10	16	104	994.112	616.683	6394.11	1696.68	5400	1080	0	0.01	0	0.01	0	0.02	0	0.03	0	0	0	0.03	0.03	0.02	0	0	0.15	0	0.02	0	0	0.12	0	0	0	0.01	0.03	0	0	0	0	0.03	0	0.46	0	0	0	0
AR_20230415_HAP1_cancer_41clones_pooled_cpdplate_2313004_plate2__2023-04-15T21_35_55-Measurement_1	r01c10f16p01	1	10	16	105	457.489	476.95	5857.49	1556.95	5400	1080	0	0	0	0	0	0	0	0	0	0	0	0.57	0	0	0	0	0	0	0	0	0.26	0	0	0	0	0	0.08	0	0	0	0	0	0	0	0	0	0	0
AR_20230415_HAP1_cancer_41clones_pooled_cpdplate_2313004_plate2__2023-04-15T21_35_55-Measurement_1	r01c10f16p01	1	10	16	106	919.353	693.074	6319.35	1773.07	5400	1080	0	0	0	0.04	0	0.04	0	0.02	0	0	0.03	0.09	0	0.02	0	0.01	0.12	0.01	0.02	0	0	0.13	0	0	0	0.02	0.14	0	0.04	0.01	0	0.01	0	0.17	0.01	0	0	0.02
AR_20230415_HAP1_cancer_41clones_pooled_cpdplate_2313004_plate2__2023-04-15T21_35_55-Measurement_1	r01c10f16p01	1	10	16	107	249.642	694.878	5649.64	1774.88	5400	1080	0	0	0	0.01	0	0	0	0.59	0	0	0	0.01	0.01	0	0	0.01	0	0	0.08	0	0	0.02	0	0	0	0.02	0.19	0	0.01	0	0	0.01	0	0	0.01	0	0	0.03
AR_20230415_HAP1_cancer_41clones_pooled_cpdplate_2313004_plate2__2023-04-15T21_35_55-Measurement_1	r01c10f16p01	1	10	16	108	861.265	784.811	6261.27	1864.81	5400	1080	0	0	0	0.02	0	0.02	0	0.05	0	0	0.01	0.17	0	0	0	0	0.08	0.01	0.02	0	0.01	0.08	0	0.01	0	0	0.13	0	0	0	0	0	0	0.35	0	0	0.01	0.01
AR_20230415_HAP1_cancer_41clones_pooled_cpdplate_2313004_plate2__2023-04-15T21_35_55-Measurement_1	r01c10f16p01	1	10	16	109	618.899	416.844	6018.9	1496.84	5400	1080	0	0	0	0	0	0	0	0	0	0	0	0.72	0.01	0	0	0	0.01	0	0.01	0	0.13	0.03	0.01	0	0	0	0.02	0	0	0	0	0	0	0	0	0	0	0
AR_20230415_HAP1_cancer_41clones_pooled_cpdplate_2313004_plate2__2023-04-15T21_35_55-Measurement_1	r01c10f16p01	1	10	16	110	682.447	436.584	6082.45	1516.58	5400	1080	0	0	0	0	0	0	0	0	0	0	0	0.6	0	0	0	0	0	0	0	0	0.21	0	0	0	0	0	0.07	0	0	0	0	0	0	0	0	0	0	0
AR_20230415_HAP1_cancer_41clones_pooled_cpdplate_2313004_plate2__2023-04-15T21_35_55-Measurement_1	r01c10f16p01	1	10	16	111	800.074	765.417	6200.07	1845.42	5400	1080	0	0	0	0.02	0	0.01	0	0.03	0	0	0.01	0.02	0.01	0.01	0	0	0.11	0	0	0	0	0.13	0	0.01	0.01	0	0.09	0	0	0	0	0.05	0	0.42	0	0	0	0
AR_20230415_HAP1_cancer_41clones_pooled_cpdplate_2313004_plate2__2023-04-15T21_35_55-Measurement_1	r01c10f16p01	1	10	16	112	85.0008	548.231	5485	1628.23	5400	1080	0.01	0.04	0	0.16	0	0.05	0	0	0	0	0.08	0	0.01	0.01	0	0	0.09	0.02	0.04	0	0	0.01	0	0.02	0.03	0	0	0.43	0	0	0	0	0	0	0	0	0	0
AR_20230415_HAP1_cancer_41clones_pooled_cpdplate_2313004_plate2__2023-04-15T21_35_55-Measurement_1	r01c10f16p01	1	10	16	113	706.511	806.205	6106.51	1886.21	5400	1080	0	0	0	0	0	0	0	0	0	0	0	0	0	0	0	0	0	0	0	0	0	0	0	0	0	0	0	0	0	0	0	0	0	0	0	0	0	0
AR_20230415_HAP1_cancer_41clones_pooled_cpdplate_2313004_plate2__2023-04-15T21_35_55-Measurement_1	r01c10f16p01	1	10	16	114	801.921	172.027	6201.92	1252.03	5400	1080	0	0	0	0	0	0	0	0.01	0	0	0	0	0	0	0	0	0	0	0.01	0	0	0.04	0	0.01	0.01	0.07	0	0	0.02	0	0	0	0	0	0.82	0	0	0
AR_20230415_HAP1_cancer_41clones_pooled_cpdplate_2313004_plate2__2023-04-15T21_35_55-Measurement_1	r01c10f16p01	1	10	16	115	750.628	217.546	6150.63	1297.55	5400	1080	0	0	0	0	0	0	0	0	0	0	0	0	0	0	0	0	0.01	0	0	0	0	0.01	0	0	0	0	0	0	0	0	0	0	0	0	0.98	0	0	0
AR_20230415_HAP1_cancer_41clones_pooled_cpdplate_2313004_plate2__2023-04-15T21_35_55-Measurement_1	r01c10f16p01	1	10	16	116	83.5356	381.582	5483.54	1461.58	5400	1080	0	0	0	0.01	0	0.05	0	0.52	0	0	0	0.02	0	0.03	0	0.01	0.02	0	0.07	0	0	0.07	0	0.02	0.01	0.02	0.05	0	0.01	0	0	0.02	0	0	0.05	0	0	0.02
AR_20230415_HAP1_cancer_41clones_pooled_cpdplate_2313004_plate2__2023-04-15T21_35_55-Measurement_1	r01c10f16p01	1	10	16	117	768.103	78.4129	6168.1	1158.41	5400	1080	0	0	0	0	0	0	0	0.01	0	0	0	0	0	0	0	0	0.01	0.01	0	0	0	0	0.01	0	0	0	0	0	0	0	0	0.01	0	0	0.94	0	0	0
AR_20230415_HAP1_cancer_41clones_pooled_cpdplate_2313004_plate2__2023-04-15T21_35_55-Measurement_1	r01c10f16p01	1	10	16	118	898.922	228.186	6298.92	1308.19	5400	1080	0	0	0	0	0	0	0	0	0	0	0	0	0	0	0	0	0	0	0	0	0.95	0	0	0	0	0	0.01	0	0	0	0	0	0	0	0	0	0	0
AR_20230415_HAP1_cancer_41clones_pooled_cpdplate_2313004_plate2__2023-04-15T21_35_55-Measurement_1	r01c10f16p01	1	10	16	119	496.209	447.985	5896.21	1527.99	5400	1080	0	0	0	0	0	0	0	0	0	0	0	0.55	0	0	0	0	0	0	0	0	0.28	0	0	0	0	0	0.08	0	0	0	0	0	0	0	0	0	0	0
AR_20230415_HAP1_cancer_41clones_pooled_cpdplate_2313004_plate2__2023-04-15T21_35_55-Measurement_1	r01c10f16p01	1	10	16	120	838.746	266.466	6238.75	1346.47	5400	1080	0	0	0	0	0	0	0	0	0	0	0	0	0	0	0	0	0	0	0	0	1	0	0	0	0	0	0	0	0	0	0	0	0	0	0	0	0	0
AR_20230415_HAP1_cancer_41clones_pooled_cpdplate_2313004_plate2__2023-04-15T21_35_55-Measurement_1	r01c10f16p01	1	10	16	121	672.471	492.889	6072.47	1572.89	5400	1080	0	0	0	0	0	0	0	0	0	0	0	0.52	0	0	0	0	0	0	0	0	0.29	0	0	0	0	0	0.08	0	0	0	0	0	0	0	0	0	0	0
AR_20230415_HAP1_cancer_41clones_pooled_cpdplate_2313004_plate2__2023-04-15T21_35_55-Measurement_1	r01c10f16p01	1	10	16	122	988.436	578.985	6388.44	1658.99	5400	1080	0	0	0	0	0	0	0	0.01	0	0	0	0	0	0	0	0	0.05	0	0	0	0	0.02	0	0.02	0	0	0	0	0	0	0	0.05	0	0.83	0.02	0	0	0
AR_20230415_HAP1_cancer_41clones_pooled_cpdplate_2313004_plate2__2023-04-15T21_35_55-Measurement_1	r01c10f16p01	1	10	16	123	182.559	463.511	5582.56	1543.51	5400	1080	0	0	0	0	0	0	0	0.57	0	0	0	0.01	0	0.04	0	0.01	0.03	0	0.09	0	0	0.02	0	0	0.01	0.02	0.08	0	0.03	0	0	0.01	0	0.01	0.03	0	0	0.03
AR_20230415_HAP1_cancer_41clones_pooled_cpdplate_2313004_plate2__2023-04-15T21_35_55-Measurement_1	r01c10f16p01	1	10	16	124	765.366	312.651	6165.37	1392.65	5400	1080	0	0	0	0	0	0.02	0	0.01	0	0	0	0	0	0.01	0	0	0	0.02	0.01	0	0	0.03	0.06	0	0	0	0.02	0	0.02	0	0	0	0	0	0.77	0	0	0
AR_20230415_HAP1_cancer_41clones_pooled_cpdplate_2313004_plate2__2023-04-15T21_35_55-Measurement_1	r01c10f16p01	1	10	16	125	992.639	208.059	6392.64	1288.06	5400	1080	0	0	0	0	0	0	0	0	0	0	0	0	0	0	0	0	0	0	0	0	1	0	0	0	0	0	0	0	0	0	0	0	0	0	0	0	0	0
AR_20230415_HAP1_cancer_41clones_pooled_cpdplate_2313004_plate2__2023-04-15T21_35_55-Measurement_1	r01c10f16p01	1	10	16	126	202.47	334.565	5602.47	1414.57	5400	1080	0.01	0	0	0.03	0.02	0	0	0.48	0	0	0	0	0.01	0.08	0	0.02	0	0.01	0.06	0	0	0.01	0	0.01	0	0.01	0.07	0.06	0.03	0	0	0.02	0	0.01	0.02	0	0	0.03
AR_20230415_HAP1_cancer_41clones_pooled_cpdplate_2313004_plate2__2023-04-15T21_35_55-Measurement_1	r01c10f16p01	1	10	16	127	130.929	410.715	5530.93	1490.71	5400	1080	0	0	0	0	0	0	0	0.53	0	0	0.01	0	0	0.01	0	0.01	0.02	0	0.16	0	0	0.07	0	0.02	0	0.01	0.07	0	0.02	0	0	0.01	0	0.01	0.03	0	0	0.02
AR_20230415_HAP1_cancer_41clones_pooled_cpdplate_2313004_plate2__2023-04-15T21_35_55-Measurement_1	r01c10f16p01	1	10	16	128	601.967	503.695	6001.97	1583.7	5400	1080	0	0	0	0	0	0	0	0	0	0	0	0.57	0	0	0	0	0	0	0	0	0.27	0	0	0	0	0	0.07	0	0	0	0	0	0	0	0	0	0	0
AR_20230415_HAP1_cancer_41clones_pooled_cpdplate_2313004_plate2__2023-04-15T21_35_55-Measurement_1	r01c10f16p01	1	10	16	129	178.142	584.079	5578.14	1664.08	5400	1080	0	0	0	0	0	0.01	0	0.56	0	0	0	0.01	0.01	0.02	0	0.01	0.01	0	0.08	0	0	0.05	0	0	0.01	0	0.13	0	0.04	0	0	0	0	0	0.03	0	0	0.03
AR_20230415_HAP1_cancer_41clones_pooled_cpdplate_2313004_plate2__2023-04-15T21_35_55-Measurement_1	r01c10f16p01	1	10	16	130	1020.51	778.335	6420.51	1858.34	5400	1080	0	0.04	0	0	0	0.02	0	0	0	0	0.01	0	0	0	0	0	0.04	0	0	0	0	0.01	0	0.09	0.01	0.01	0	0.02	0	0	0	0.04	0	0.45	0.23	0	0	0
AR_20230415_HAP1_cancer_41clones_pooled_cpdplate_2313004_plate2__2023-04-15T21_35_55-Measurement_1	r01c10f16p01	1	10	16	131	638.369	443.512	6038.37	1523.51	5400	1080	0	0	0	0	0	0	0	0	0	0	0	0.65	0	0	0	0	0	0	0	0	0.23	0	0	0	0	0	0.08	0	0	0	0	0	0	0	0	0	0	0
AR_20230415_HAP1_cancer_41clones_pooled_cpdplate_2313004_plate2__2023-04-15T21_35_55-Measurement_1	r01c10f16p01	1	10	16	132	780.658	907.394	6180.66	1987.39	5400	1080	0	0	0	0	0	0	0	0	0	0	0	0	0	0	0	0	0	0	0	0	0	0	0	0	0	0	0	0	0	0	0	0.03	0	0.97	0	0	0	0
AR_20230415_HAP1_cancer_41clones_pooled_cpdplate_2313004_plate2__2023-04-15T21_35_55-Measurement_1	r01c10f16p01	1	10	16	133	921.648	866.107	6321.65	1946.11	5400	1080	0	0.03	0	0.01	0	0	0	0	0	0	0.07	0	0	0	0	0	0.06	0	0.02	0	0	0	0	0.11	0.03	0.04	0	0.01	0	0	0	0.17	0	0.37	0.06	0	0	0
AR_20230415_HAP1_cancer_41clones_pooled_cpdplate_2313004_plate2__2023-04-15T21_35_55-Measurement_1	r01c10f16p01	1	10	16	134	791.169	829.658	6191.17	1909.66	5400	1080	0	0	0	0	0	0	0	0	0	0	0	0	0	0	0	0	0	0	0	0	0	0	0	0	0	0	0	0	0	0	0	0.05	0	0.95	0	0	0	0
AR_20230415_HAP1_cancer_41clones_pooled_cpdplate_2313004_plate2__2023-04-15T21_35_55-Measurement_1	r01c10f16p01	1	10	16	135	751.678	847.908	6151.68	1927.91	5400	1080	0	0	0	0.04	0	0.02	0	0.01	0.01	0	0.08	0.04	0.06	0.04	0	0	0.06	0	0.01	0	0.02	0.2	0	0	0	0	0.14	0	0.01	0	0	0.01	0	0.04	0.01	0	0	0.01
AR_20230415_HAP1_cancer_41clones_pooled_cpdplate_2313004_plate2__2023-04-15T21_35_55-Measurement_1	r01c10f16p01	1	10	16	136	198.025	658.545	5598.02	1738.55	5400	1080	0	0	0	0	0	0	0	0.66	0	0	0	0.01	0	0	0	0.01	0	0	0.1	0	0	0.02	0	0	0	0.01	0.1	0	0.02	0	0	0.01	0	0.01	0.02	0	0	0.03
AR_20230415_HAP1_cancer_41clones_pooled_cpdplate_2313004_plate2__2023-04-15T21_35_55-Measurement_1	r01c10f16p01	1	10	16	137	974.919	807.483	6374.92	1887.48	5400	1080	0	0.02	0	0.01	0.02	0.03	0	0	0	0	0.11	0	0	0.02	0	0	0.02	0	0.02	0	0	0.02	0	0.05	0.11	0.01	0	0	0	0	0	0.08	0	0.22	0.2	0	0.01	0
AR_20230415_HAP1_cancer_41clones_pooled_cpdplate_2313004_plate2__2023-04-15T21_35_55-Measurement_1	r01c10f16p01	1	10	16	138	846.297	935.216	6246.3	2015.22	5400	1080	0	0	0	0	0	0	0	0	0	0	0	0	0	0	0	0	0.06	0	0	0	0	0	0	0	0.01	0	0	0	0	0	0	0.09	0	0.84	0	0	0	0
AR_20230415_HAP1_cancer_41clones_pooled_cpdplate_2313004_plate2__2023-04-15T21_35_55-Measurement_1	r01c10f16p01	1	10	16	139	851.16	34.9761	6251.16	1114.98	5400	1080	0	0	0	0	0	0	0	0	1	0	0	0	0	0	0	0	0	0	0	0	0	0	0	0	0	0	0	0	0	0	0	0	0	0	0	0	0	0
AR_20230415_HAP1_cancer_41clones_pooled_cpdplate_2313004_plate2__2023-04-15T21_35_55-Measurement_1	r01c10f16p01	1	10	16	140	151.904	618.505	5551.9	1698.5	5400	1080	0	0	0	0	0	0	0	0.58	0	0	0	0.01	0	0	0	0.01	0	0.01	0.08	0	0	0.03	0	0	0	0	0.23	0	0	0	0	0	0	0	0.01	0	0	0.04
AR_20230415_HAP1_cancer_41clones_pooled_cpdplate_2313004_plate2__2023-04-15T21_35_55-Measurement_1	r01c10f16p01	1	10	16	141	938.309	162.724	6338.31	1242.72	5400	1080	0	0	0	0.01	0	0	0	0	0	0	0	0	0	0	0	0	0	0	0	0	0	0	0	0	0	0	0.01	0	0	0	0	0	0	0	0	0	0	0
AR_20230415_HAP1_cancer_41clones_pooled_cpdplate_2313004_plate2__2023-04-15T21_35_55-Measurement_1	r01c10f16p01	1	10	16	142	811.092	935.486	6211.09	2015.49	5400	1080	0	0	0	0	0	0	0	0	0	0	0	0	0	0	0	0	0	0	0	0	0	0.01	0	0.06	0.01	0.01	0	0.01	0.01	0	0	0.14	0	0.72	0.03	0	0	0
AR_20230415_HAP1_cancer_41clones_pooled_cpdplate_2313004_plate2__2023-04-15T21_35_55-Measurement_1	r01c10f16p01	1	10	16	143	44.2937	606.792	5444.29	1686.79	5400	1080	0	0.01	0.01	0.04	0	0.02	0.01	0	0	0	0.03	0	0.01	0	0	0.02	0.4	0	0.04	0.01	0	0.02	0	0.01	0.03	0	0	0.34	0	0	0	0	0	0	0	0	0	0
AR_20230415_HAP1_cancer_41clones_pooled_cpdplate_2313004_plate2__2023-04-15T21_35_55-Measurement_1	r01c10f16p01	1	10	16	144	49.291	391.556	5449.29	1471.56	5400	1080	0	0.02	0.02	0.04	0	0.01	0	0	0	0	0.08	0	0.04	0	0	0	0.35	0.01	0.01	0.01	0	0	0	0.02	0.01	0	0	0.38	0	0	0	0	0	0	0	0	0	0
AR_20230415_HAP1_cancer_41clones_pooled_cpdplate_2313004_plate2__2023-04-15T21_35_55-Measurement_1	r01c10f16p01	1	10	16	145	803.75	722.196	6203.75	1802.2	5400	1080	0	0	0	0	0	0	0	0	0	0	0	0.01	0	0	0	0	0	0	0	0	0.02	0	0	0	0	0	0.01	0	0	0	0	0	0	0	0	0	0	0
AR_20230415_HAP1_cancer_41clones_pooled_cpdplate_2313004_plate2__2023-04-15T21_35_55-Measurement_1	r01c10f16p01	1	10	16	146	866.533	189.542	6266.53	1269.54	5400	1080	0	0	0	0	0	0	0	0	0	0	0	0	0	0	0	0	0	0	0	0	1	0	0	0	0	0	0	0	0	0	0	0	0	0	0	0	0	0
AR_20230415_HAP1_cancer_41clones_pooled_cpdplate_2313004_plate2__2023-04-15T21_35_55-Measurement_1	r01c10f16p01	1	10	16	147	892.331	117.2	6292.33	1197.2	5400	1080	0.01	0	0	0.02	0	0	0	0	0.04	0	0	0	0.01	0	0	0	0.01	0.01	0	0	0.51	0.04	0	0	0	0	0.01	0	0	0	0	0	0	0	0.01	0.02	0.13	0
AR_20230415_HAP1_cancer_41clones_pooled_cpdplate_2313004_plate2__2023-04-15T21_35_55-Measurement_1	r01c10f16p01	1	10	16	148	956.001	192.65	6356	1272.65	5400	1080	0	0	0	0	0	0	0	0	0	0	0	0	0	0	0	0	0	0	0	0	1	0	0	0	0	0	0	0	0	0	0	0	0	0	0	0	0	0
AR_20230415_HAP1_cancer_41clones_pooled_cpdplate_2313004_plate2__2023-04-15T21_35_55-Measurement_1	r01c10f16p01	1	10	16	149	972.184	473.074	6372.18	1553.07	5400	1080	0	0	0	0	0	0	0	0	0	0	0	0	0	0	0	0	0	0	0	0	0.04	0	0	0	0	0	0	0	0	0	0	0	0	0	0	0	0	0
AR_20230415_HAP1_cancer_41clones_pooled_cpdplate_2313004_plate2__2023-04-15T21_35_55-Measurement_1	r01c10f16p01	1	10	16	150	781.797	268.983	6181.8	1348.98	5400	1080	0	0	0	0	0	0	0	0	0	0	0	0	0	0	0	0	0	0	0	0	0.94	0	0	0	0	0	0	0	0	0	0	0	0	0	0	0	0.01	0
AR_20230415_HAP1_cancer_41clones_pooled_cpdplate_2313004_plate2__2023-04-15T21_35_55-Measurement_1	r01c10f16p01	1	10	16	151	540.806	521.442	5940.81	1601.44	5400	1080	0	0	0	0	0	0	0	0	0	0	0	0.6	0	0	0	0	0	0	0	0	0.25	0.01	0	0	0	0	0.07	0	0	0	0	0	0	0	0	0	0	0
AR_20230415_HAP1_cancer_41clones_pooled_cpdplate_2313004_plate2__2023-04-15T21_35_55-Measurement_1	r01c10f16p01	1	10	16	152	55.1202	436.46	5455.12	1516.46	5400	1080	0.01	0.03	0.02	0.1	0	0.03	0	0	0	0	0.1	0	0.02	0	0	0.01	0.17	0.01	0.04	0.01	0	0	0	0	0.03	0	0	0.41	0	0	0	0	0	0	0	0	0	0.01
AR_20230415_HAP1_cancer_41clones_pooled_cpdplate_2313004_plate2__2023-04-15T21_35_55-Measurement_1	r01c10f16p01	1	10	16	153	1021.88	738.628	6421.88	1818.63	5400	1080	0	0	0	0	0	0.01	0	0	0	0	0.01	0	0	0	0	0	0	0	0	0	0	0	0.02	0	0	0	0	0	0	0	0	0	0	0	0.01	0	0	0
AR_20230415_HAP1_cancer_41clones_pooled_cpdplate_2313004_plate2__2023-04-15T21_35_55-Measurement_1	r01c10f16p01	1	10	16	154	857.149	126.029	6257.15	1206.03	5400	1080	0	0	0	0	0	0	0	0	0.01	0	0	0	0	0	0	0	0	0	0	0	0.96	0	0	0	0	0	0	0	0	0	0	0	0	0	0	0	0	0
AR_20230415_HAP1_cancer_41clones_pooled_cpdplate_2313004_plate2__2023-04-15T21_35_55-Measurement_1	r01c10f16p01	1	10	16	155	1020.58	548.728	6420.58	1628.73	5400	1080	0	0	0	0.02	0	0.03	0	0.04	0	0	0.04	0.02	0.03	0.01	0	0	0.03	0	0.01	0	0	0.16	0.01	0.01	0.01	0.04	0.12	0	0.02	0	0	0.07	0	0.26	0.03	0	0.01	0.01
AR_20230415_HAP1_cancer_41clones_pooled_cpdplate_2313004_plate2__2023-04-15T21_35_55-Measurement_1	r01c10f16p01	1	10	16	156	969.238	693.638	6369.24	1773.64	5400	1080	0	0	0	0.01	0	0	0	0	0	0	0	0.02	0	0	0	0	0	0	0	0	0.01	0.02	0	0	0	0	0	0	0	0	0	0	0	0	0	0	0	0
AR_20230415_HAP1_cancer_41clones_pooled_cpdplate_2313004_plate2__2023-04-15T21_35_55-Measurement_1	r01c10f16p01	1	10	16	157	851.482	314.811	6251.48	1394.81	5400	1080	0	0	0	0.01	0	0.02	0	0	0	0	0.08	0.01	0.03	0	0	0	0.01	0	0	0	0.08	0.17	0.02	0	0	0	0.04	0	0	0	0	0	0	0	0.01	0	0.02	0
AR_20230415_HAP1_cancer_41clones_pooled_cpdplate_2313004_plate2__2023-04-15T21_35_55-Measurement_1	r01c10f16p01	1	10	16	158	1023.28	689.257	6423.28	1769.26	5400	1080	0	0.03	0	0.01	0	0.07	0	0.01	0	0	0.06	0	0	0.01	0	0	0.03	0	0	0	0	0.04	0	0.06	0.05	0.04	0	0.03	0	0	0	0.11	0	0.17	0.25	0	0.01	0
AR_20230415_HAP1_cancer_41clones_pooled_cpdplate_2313004_plate2__2023-04-15T21_35_55-Measurement_1	r01c10f16p01	1	10	16	159	158.164	538.248	5558.16	1618.25	5400	1080	0	0.05	0.02	0.1	0.01	0.03	0	0	0	0	0.07	0	0.01	0	0	0.01	0.29	0	0.04	0.01	0	0.02	0	0	0.06	0	0	0.28	0	0	0	0	0	0	0	0	0	0
AR_20230415_HAP1_cancer_41clones_pooled_cpdplate_2313004_plate2__2023-04-15T21_35_55-Measurement_1	r01c10f16p01	1	10	16	160	850.245	833.405	6250.25	1913.4	5400	1080	0	0	0	0	0	0	0	0	0	0	0	0	0	0	0	0	0	0	0	0	0	0	0	0.02	0.01	0	0	0	0	0	0	0.04	0	0.93	0	0	0	0
AR_20230415_HAP1_cancer_41clones_pooled_cpdplate_2313004_plate2__2023-04-15T21_35_55-Measurement_1	r01c10f16p01	1	10	16	161	435.887	82.0549	5835.89	1162.05	5400	1080	0	0.02	0.01	0	0.02	0.04	0	0	0	0	0.04	0	0	0.05	0.02	0	0	0.03	0	0	0	0.03	0	0.02	0	0.01	0	0.09	0	0	0	0	0	0.02	0.55	0	0	0
AR_20230415_HAP1_cancer_41clones_pooled_cpdplate_2313004_plate2__2023-04-15T21_35_55-Measurement_1	r01c10f16p01	1	10	16	162	1004.32	648.917	6404.32	1728.92	5400	1080	0	0	0	0.02	0	0	0.01	0	0	0	0	0.01	0	0	0	0	0	0	0	0	0.02	0.01	0	0	0	0	0	0	0	0	0	0	0	0	0	0	0	0
AR_20230415_HAP1_cancer_41clones_pooled_cpdplate_2313004_plate2__2023-04-15T21_35_55-Measurement_1	r01c10f16p01	1	10	16	163	1021.18	497.376	6421.18	1577.38	5400	1080	0	0	0	0.02	0	0	0	0	0	0	0.16	0.17	0	0	0	0	0.03	0.01	0	0	0.06	0.14	0	0	0	0	0.18	0	0	0	0	0	0	0.01	0.02	0	0.03	0
AR_20230415_HAP1_cancer_41clones_pooled_cpdplate_2313004_plate2__2023-04-15T21_35_55-Measurement_1	r01c10f16p01	1	10	16	164	232.294	415.249	5632.29	1495.25	5400	1080	0.02	0.02	0.02	0.03	0.03	0.02	0	0	0	0	0.09	0	0.03	0.01	0.01	0.03	0.29	0.01	0	0.01	0	0	0	0	0.01	0	0	0.36	0	0.01	0	0	0	0	0	0	0	0
AR_20230415_HAP1_cancer_41clones_pooled_cpdplate_2313004_plate2__2023-04-15T21_35_55-Measurement_1	r01c10f16p01	1	10	16	165	687.504	271.036	6087.5	1351.04	5400	1080	0	0	0	0.01	0.01	0.3	0	0	0	0	0.1	0	0.1	0	0.01	0.01	0.01	0.02	0.01	0.02	0.01	0.11	0.08	0	0	0	0.01	0.01	0	0	0	0	0	0	0	0.02	0.01	0
AR_20230415_HAP1_cancer_41clones_pooled_cpdplate_2313004_plate2__2023-04-15T21_35_55-Measurement_1	r01c10f17p01	1	10	17	1	586.538	189.153	4906.54	1269.15	4320	1080	0	0	0	0	0	0.01	0	0	0	0	0	0	0	0	0	0	0	0	0	0	0	0.03	0	0	0	0	0	0	0.01	0	0.01	0	0	0	0	0.01	0	0.93
AR_20230415_HAP1_cancer_41clones_pooled_cpdplate_2313004_plate2__2023-04-15T21_35_55-Measurement_1	r01c10f17p01	1	10	17	2	640.787	183.161	4960.79	1263.16	4320	1080	0	0	0	0	0	0	0	0	0	0	0	0	0	0	0	0	0	0	0	0	0	0.01	0	0	0	0	0	0	0	0	0	0	0	0	0	0.04	0	0.95
AR_20230415_HAP1_cancer_41clones_pooled_cpdplate_2313004_plate2__2023-04-15T21_35_55-Measurement_1	r01c10f17p01	1	10	17	3	185.717	1056.13	4505.72	2136.13	4320	1080	0	0.01	0	0.89	0	0	0	0	0	0	0	0	0	0	0	0	0	0	0	0	0	0	0	0	0.05	0	0	0.05	0	0	0	0	0	0	0	0	0	0
AR_20230415_HAP1_cancer_41clones_pooled_cpdplate_2313004_plate2__2023-04-15T21_35_55-Measurement_1	r01c10f17p01	1	10	17	4	1051.84	457.945	5371.84	1537.95	4320	1080	0	0.02	0.01	0.06	0	0.01	0	0	0	0	0.01	0	0	0	0	0.02	0.11	0.01	0	0	0	0	0	0	0	0	0	0.75	0	0	0	0	0	0	0	0	0	0
AR_20230415_HAP1_cancer_41clones_pooled_cpdplate_2313004_plate2__2023-04-15T21_35_55-Measurement_1	r01c10f17p01	1	10	17	5	244.073	315.148	4564.07	1395.15	4320	1080	0.96	0	0.04	0	0	0	0	0	0	0	0	0	0	0	0	0	0	0	0	0	0	0	0	0	0	0	0	0	0	0	0	0	0	0	0	0	0	0
AR_20230415_HAP1_cancer_41clones_pooled_cpdplate_2313004_plate2__2023-04-15T21_35_55-Measurement_1	r01c10f17p01	1	10	17	6	346.278	1029.6	4666.28	2109.6	4320	1080	0	0.03	0	0.73	0	0	0	0	0	0	0	0	0	0.04	0.01	0.05	0	0	0	0	0	0	0	0	0.07	0	0	0.07	0	0	0	0	0	0	0	0	0	0
AR_20230415_HAP1_cancer_41clones_pooled_cpdplate_2313004_plate2__2023-04-15T21_35_55-Measurement_1	r01c10f17p01	1	10	17	7	303.099	39.5931	4623.1	1119.59	4320	1080	0.95	0	0.05	0	0	0	0	0	0	0	0	0	0	0	0	0	0	0	0	0	0	0	0	0	0	0	0	0	0	0	0	0	0	0	0	0	0	0
AR_20230415_HAP1_cancer_41clones_pooled_cpdplate_2313004_plate2__2023-04-15T21_35_55-Measurement_1	r01c10f17p01	1	10	17	8	195.017	500.679	4515.02	1580.68	4320	1080	0.98	0	0.02	0	0	0	0	0	0	0	0	0	0	0	0	0	0	0	0	0	0	0	0	0	0	0	0	0	0	0	0	0	0	0	0	0	0	0
AR_20230415_HAP1_cancer_41clones_pooled_cpdplate_2313004_plate2__2023-04-15T21_35_55-Measurement_1	r01c10f17p01	1	10	17	9	124.329	435.648	4444.33	1515.65	4320	1080	0.97	0	0.03	0	0	0	0	0	0	0	0	0	0	0	0	0	0	0	0	0	0	0	0	0	0	0	0	0	0	0	0	0	0	0	0	0	0	0
AR_20230415_HAP1_cancer_41clones_pooled_cpdplate_2313004_plate2__2023-04-15T21_35_55-Measurement_1	r01c10f17p01	1	10	17	10	212.518	436.871	4532.52	1516.87	4320	1080	0.95	0	0.05	0	0	0	0	0	0	0	0	0	0	0	0	0	0	0	0	0	0	0	0	0	0	0	0	0	0	0	0	0	0	0	0	0	0	0
AR_20230415_HAP1_cancer_41clones_pooled_cpdplate_2313004_plate2__2023-04-15T21_35_55-Measurement_1	r01c10f17p01	1	10	17	11	381.212	137.714	4701.21	1217.71	4320	1080	0.91	0	0.07	0	0	0	0	0	0	0	0	0	0	0	0	0	0	0	0	0	0	0	0	0	0	0	0	0	0	0	0	0	0.01	0	0	0	0	0
AR_20230415_HAP1_cancer_41clones_pooled_cpdplate_2313004_plate2__2023-04-15T21_35_55-Measurement_1	r01c10f17p01	1	10	17	12	960.481	658.304	5280.48	1738.3	4320	1080	0	0	0	0	0	0	0	0.74	0	0	0.01	0.01	0	0	0	0	0	0	0.03	0	0	0.01	0	0	0	0	0.13	0	0.02	0	0	0	0	0	0.01	0	0	0.04
AR_20230415_HAP1_cancer_41clones_pooled_cpdplate_2313004_plate2__2023-04-15T21_35_55-Measurement_1	r01c10f17p01	1	10	17	13	837.94	226.789	5157.94	1306.79	4320	1080	0	0	0	0.04	0	0	0	0.02	0	0	0	0	0.01	0	0	0	0.01	0	0.02	0	0	0.06	0	0	0	0	0	0.01	0.02	0	0	0	0	0	0	0	0.01	0.79
AR_20230415_HAP1_cancer_41clones_pooled_cpdplate_2313004_plate2__2023-04-15T21_35_55-Measurement_1	r01c10f17p01	1	10	17	14	771.735	137.086	5091.73	1217.09	4320	1080	0.01	0	0	0.01	0	0	0	0	0	0	0	0	0.01	0	0	0	0.01	0	0.01	0	0	0.05	0	0	0	0	0	0	0	0	0	0	0	0	0	0	0	0.9
AR_20230415_HAP1_cancer_41clones_pooled_cpdplate_2313004_plate2__2023-04-15T21_35_55-Measurement_1	r01c10f17p01	1	10	17	15	174.109	547.725	4494.11	1627.72	4320	1080	0.95	0	0.05	0	0	0	0	0	0	0	0	0	0	0	0	0	0	0	0	0	0	0	0	0	0	0	0	0	0	0	0	0	0	0	0	0	0	0
AR_20230415_HAP1_cancer_41clones_pooled_cpdplate_2313004_plate2__2023-04-15T21_35_55-Measurement_1	r01c10f17p01	1	10	17	16	683.645	108.54	5003.65	1188.54	4320	1080	0	0	0	0	0	0	0	0	0	0	0	0	0	0	0	0	0	0	0.01	0	0	0.02	0	0	0	0	0	0	0	0	0	0	0	0	0.01	0.01	0	0.95
AR_20230415_HAP1_cancer_41clones_pooled_cpdplate_2313004_plate2__2023-04-15T21_35_55-Measurement_1	r01c10f17p01	1	10	17	17	695.094	166.667	5015.09	1246.67	4320	1080	0	0	0	0	0	0	0	0	0	0	0	0	0	0	0	0	0	0	0	0	0	0	0	0	0	0	0	0	0	0	0	0	0	0	0	0.01	0	0.99
AR_20230415_HAP1_cancer_41clones_pooled_cpdplate_2313004_plate2__2023-04-15T21_35_55-Measurement_1	r01c10f17p01	1	10	17	18	451.844	384.78	4771.84	1464.78	4320	1080	0	0	0	0	0	0	0	0.78	0	0	0	0.02	0	0	0	0	0	0	0.03	0	0	0.01	0	0	0	0	0.08	0	0.02	0	0	0	0	0	0.01	0	0	0.05
AR_20230415_HAP1_cancer_41clones_pooled_cpdplate_2313004_plate2__2023-04-15T21_35_55-Measurement_1	r01c10f17p01	1	10	17	19	816.23	330.059	5136.23	1410.06	4320	1080	0	0	0	0	0	0	0	0	0	0	0	0	0	0	0	0	0	0	0	0	0	0.03	0	0	0.01	0	0	0	0	0	0	0	0	0	0	0.02	0	0.94
AR_20230415_HAP1_cancer_41clones_pooled_cpdplate_2313004_plate2__2023-04-15T21_35_55-Measurement_1	r01c10f17p01	1	10	17	20	512.758	619.962	4832.76	1699.96	4320	1080	0	0	0	0	0	0	0	0.71	0	0	0.01	0.01	0	0	0	0	0.02	0	0.07	0	0	0.01	0	0	0	0.01	0.1	0	0.04	0	0	0	0	0	0	0	0	0.02
AR_20230415_HAP1_cancer_41clones_pooled_cpdplate_2313004_plate2__2023-04-15T21_35_55-Measurement_1	r01c10f17p01	1	10	17	21	116.655	67.9306	4436.65	1147.93	4320	1080	0.95	0	0.05	0	0	0	0	0	0	0	0	0	0	0	0	0	0	0	0	0	0	0	0	0	0	0	0	0	0	0	0	0	0	0	0	0	0	0
AR_20230415_HAP1_cancer_41clones_pooled_cpdplate_2313004_plate2__2023-04-15T21_35_55-Measurement_1	r01c10f17p01	1	10	17	22	750.428	209.558	5070.43	1289.56	4320	1080	0	0	0	0	0	0	0	0	0	0	0	0	0	0	0	0	0	0	0	0	0	0.02	0	0	0	0	0	0	0	0	0	0	0	0	0	0.01	0	0.97
AR_20230415_HAP1_cancer_41clones_pooled_cpdplate_2313004_plate2__2023-04-15T21_35_55-Measurement_1	r01c10f17p01	1	10	17	23	821.559	259.498	5141.56	1339.5	4320	1080	0	0	0	0	0	0	0	0	0	0	0	0	0	0	0	0	0	0	0	0	0	0.02	0	0	0	0	0	0	0	0	0	0	0	0	0	0.01	0	0.97
AR_20230415_HAP1_cancer_41clones_pooled_cpdplate_2313004_plate2__2023-04-15T21_35_55-Measurement_1	r01c10f17p01	1	10	17	24	211.856	380.406	4531.86	1460.41	4320	1080	0.99	0	0	0	0	0	0	0	0	0	0	0	0	0	0	0	0	0	0	0	0	0	0	0	0	0	0	0	0	0	0	0	0	0	0	0	0	0
AR_20230415_HAP1_cancer_41clones_pooled_cpdplate_2313004_plate2__2023-04-15T21_35_55-Measurement_1	r01c10f17p01	1	10	17	25	983.477	734.613	5303.48	1814.61	4320	1080	0	0	0	0	0	0	0	0.78	0	0	0.01	0.02	0	0	0	0	0.01	0	0.04	0	0	0	0	0	0	0	0.1	0	0.01	0	0	0	0	0	0.02	0	0	0.01
AR_20230415_HAP1_cancer_41clones_pooled_cpdplate_2313004_plate2__2023-04-15T21_35_55-Measurement_1	r01c10f17p01	1	10	17	26	228.878	243.88	4548.88	1323.88	4320	1080	0.99	0	0.01	0	0	0	0	0	0	0	0	0	0	0	0	0	0	0	0	0	0	0	0	0	0	0	0	0	0	0	0	0	0	0	0	0	0	0
AR_20230415_HAP1_cancer_41clones_pooled_cpdplate_2313004_plate2__2023-04-15T21_35_55-Measurement_1	r01c10f17p01	1	10	17	27	45.809	537.76	4365.81	1617.76	4320	1080	0.42	0	0.54	0	0	0	0	0	0	0	0	0	0	0	0	0.01	0	0	0	0	0	0	0	0	0	0	0	0.02	0	0	0	0	0.01	0	0	0	0	0
AR_20230415_HAP1_cancer_41clones_pooled_cpdplate_2313004_plate2__2023-04-15T21_35_55-Measurement_1	r01c10f17p01	1	10	17	28	730.087	833.511	5050.09	1913.51	4320	1080	0	0	0	0	0	0	0	0.67	0	0	0	0.01	0	0	0	0	0.03	0	0.06	0	0	0.04	0	0	0	0.03	0.08	0	0.02	0	0	0.01	0	0	0.02	0	0	0.03
AR_20230415_HAP1_cancer_41clones_pooled_cpdplate_2313004_plate2__2023-04-15T21_35_55-Measurement_1	r01c10f17p01	1	10	17	29	630.019	960.807	4950.02	2040.81	4320	1080	0	0.04	0	0.7	0	0	0	0	0	0	0	0	0	0.03	0	0.01	0	0.01	0	0	0	0	0	0	0.11	0	0	0.09	0	0	0	0.01	0	0	0	0	0	0
AR_20230415_HAP1_cancer_41clones_pooled_cpdplate_2313004_plate2__2023-04-15T21_35_55-Measurement_1	r01c10f17p01	1	10	17	30	902.988	845.184	5222.99	1925.18	4320	1080	0	0	0	0	0	0	0	0.7	0	0	0	0.01	0	0	0	0	0.01	0	0.04	0	0	0.01	0	0	0	0	0.12	0	0.02	0	0	0	0	0	0.03	0	0	0.06
AR_20230415_HAP1_cancer_41clones_pooled_cpdplate_2313004_plate2__2023-04-15T21_35_55-Measurement_1	r01c10f17p01	1	10	17	31	113.143	144.749	4433.14	1224.75	4320	1080	0.97	0	0.02	0	0	0	0	0	0	0	0	0	0	0	0	0	0	0	0	0	0	0	0	0	0	0	0	0	0	0	0	0	0	0	0	0	0	0
AR_20230415_HAP1_cancer_41clones_pooled_cpdplate_2313004_plate2__2023-04-15T21_35_55-Measurement_1	r01c10f17p01	1	10	17	32	515.887	728.114	4835.89	1808.11	4320	1080	0.01	0.02	0.01	0.08	0	0	0	0	0	0	0.03	0	0.01	0	0	0.03	0.07	0	0	0	0	0	0.01	0	0	0	0	0.72	0	0	0	0	0	0.01	0	0	0	0
AR_20230415_HAP1_cancer_41clones_pooled_cpdplate_2313004_plate2__2023-04-15T21_35_55-Measurement_1	r01c10f17p01	1	10	17	33	265.394	1018.86	4585.39	2098.86	4320	1080	0	0.09	0	0.56	0.01	0	0	0	0	0	0	0	0	0.04	0.01	0.06	0	0	0	0.01	0	0	0.01	0.01	0.08	0	0	0.1	0	0	0	0	0	0	0.01	0	0	0
AR_20230415_HAP1_cancer_41clones_pooled_cpdplate_2313004_plate2__2023-04-15T21_35_55-Measurement_1	r01c10f17p01	1	10	17	34	568.855	523.657	4888.86	1603.66	4320	1080	0	0	0	0	0	0	0	0.76	0	0	0	0.03	0	0	0	0	0.01	0	0.05	0	0	0.01	0	0	0.01	0	0.07	0	0.02	0	0	0	0	0	0.02	0	0	0.02
AR_20230415_HAP1_cancer_41clones_pooled_cpdplate_2313004_plate2__2023-04-15T21_35_55-Measurement_1	r01c10f17p01	1	10	17	35	995.538	371.08	5315.54	1451.08	4320	1080	0	0	0.01	0	0	0	0	0.01	0	0	0	0	0	0	0	0	0	0.01	0.01	0	0	0.01	0	0	0	0	0.02	0	0	0	0	0	0	0	0	0.01	0	0.92
AR_20230415_HAP1_cancer_41clones_pooled_cpdplate_2313004_plate2__2023-04-15T21_35_55-Measurement_1	r01c10f17p01	1	10	17	36	810.43	393.569	5130.43	1473.57	4320	1080	0	0.01	0	0.04	0	0.1	0	0.01	0	0	0.01	0	0.02	0.01	0	0.01	0	0	0.01	0.04	0	0.21	0.01	0.01	0.02	0	0	0	0	0	0	0.03	0	0	0.03	0	0.01	0.42
AR_20230415_HAP1_cancer_41clones_pooled_cpdplate_2313004_plate2__2023-04-15T21_35_55-Measurement_1	r01c10f17p01	1	10	17	37	640.418	122.501	4960.42	1202.5	4320	1080	0	0	0	0	0	0	0	0	0	0	0	0	0	0	0	0	0	0	0	0	0	0.02	0	0	0	0	0	0	0	0	0	0	0	0	0	0.01	0	0.97
AR_20230415_HAP1_cancer_41clones_pooled_cpdplate_2313004_plate2__2023-04-15T21_35_55-Measurement_1	r01c10f17p01	1	10	17	38	765.792	537.904	5085.79	1617.9	4320	1080	0	0	0	0	0	0	0	0.01	0	0	0	0	0	0	0	0	0	0	0	0	0	0.02	0	0	0	0	0	0	0	0	0	0	0	0	0	0	0	0.97
AR_20230415_HAP1_cancer_41clones_pooled_cpdplate_2313004_plate2__2023-04-15T21_35_55-Measurement_1	r01c10f17p01	1	10	17	39	133.757	493.106	4453.76	1573.11	4320	1080	0.99	0	0.01	0	0	0	0	0	0	0	0	0	0	0	0	0	0	0	0	0	0	0	0	0	0	0	0	0	0	0	0	0	0	0	0	0	0	0
AR_20230415_HAP1_cancer_41clones_pooled_cpdplate_2313004_plate2__2023-04-15T21_35_55-Measurement_1	r01c10f17p01	1	10	17	40	215.146	98.4536	4535.15	1178.45	4320	1080	0.88	0	0.12	0	0	0	0	0	0	0	0	0	0	0	0	0	0	0	0	0	0	0	0	0	0	0	0	0	0	0	0	0	0	0	0	0	0	0
AR_20230415_HAP1_cancer_41clones_pooled_cpdplate_2313004_plate2__2023-04-15T21_35_55-Measurement_1	r01c10f17p01	1	10	17	41	651.921	259.397	4971.92	1339.4	4320	1080	0	0.01	0	0.01	0	0.01	0	0	0	0	0	0	0.01	0	0	0.02	0.18	0	0.01	0	0	0	0	0	0.01	0	0	0.74	0	0	0	0	0	0	0	0	0	0
AR_20230415_HAP1_cancer_41clones_pooled_cpdplate_2313004_plate2__2023-04-15T21_35_55-Measurement_1	r01c10f17p01	1	10	17	42	268.896	128.336	4588.9	1208.34	4320	1080	0.95	0	0.05	0	0	0	0	0	0	0	0	0	0	0	0	0	0	0	0	0	0	0	0	0	0	0	0	0	0	0	0	0	0	0	0	0	0	0
AR_20230415_HAP1_cancer_41clones_pooled_cpdplate_2313004_plate2__2023-04-15T21_35_55-Measurement_1	r01c10f17p01	1	10	17	43	27.3622	86.7356	4347.36	1166.74	4320	1080	0.77	0	0.23	0	0	0	0	0	0	0	0	0	0	0	0	0	0	0	0	0	0	0	0	0	0	0	0	0	0	0	0	0	0	0	0	0	0	0
AR_20230415_HAP1_cancer_41clones_pooled_cpdplate_2313004_plate2__2023-04-15T21_35_55-Measurement_1	r01c10f17p01	1	10	17	44	181.494	165.738	4501.49	1245.74	4320	1080	0.96	0	0.04	0	0	0	0	0	0	0	0	0	0	0	0	0	0	0	0	0	0	0	0	0	0	0	0	0	0	0	0	0	0	0	0	0	0	0
AR_20230415_HAP1_cancer_41clones_pooled_cpdplate_2313004_plate2__2023-04-15T21_35_55-Measurement_1	r01c10f17p01	1	10	17	45	663.478	627.887	4983.48	1707.89	4320	1080	0	0.02	0	0.01	0	0.01	0	0	0	0	0	0	0	0	0	0	0.08	0	0	0	0	0	0	0	0	0	0	0.88	0	0	0	0	0	0	0	0	0	0
AR_20230415_HAP1_cancer_41clones_pooled_cpdplate_2313004_plate2__2023-04-15T21_35_55-Measurement_1	r01c10f17p01	1	10	17	46	782.822	191.602	5102.82	1271.6	4320	1080	0	0	0	0	0	0	0	0	0	0	0	0	0	0	0	0	0	0	0.01	0	0	0.01	0	0	0	0	0	0	0	0	0	0	0	0	0	0	0	0.98
AR_20230415_HAP1_cancer_41clones_pooled_cpdplate_2313004_plate2__2023-04-15T21_35_55-Measurement_1	r01c10f17p01	1	10	17	47	340.67	116.338	4660.67	1196.34	4320	1080	0.97	0	0.03	0	0	0	0	0	0	0	0	0	0	0	0	0	0	0	0	0	0	0	0	0	0	0	0	0	0	0	0	0	0	0	0	0	0	0
AR_20230415_HAP1_cancer_41clones_pooled_cpdplate_2313004_plate2__2023-04-15T21_35_55-Measurement_1	r01c10f17p01	1	10	17	48	731.7	251.805	5051.7	1331.81	4320	1080	0	0	0	0	0	0	0	0	0	0	0	0	0	0	0	0	0	0	0	0	0	0.02	0	0	0	0	0	0	0	0	0	0	0	0	0	0.04	0	0.94
AR_20230415_HAP1_cancer_41clones_pooled_cpdplate_2313004_plate2__2023-04-15T21_35_55-Measurement_1	r01c10f17p01	1	10	17	49	881.802	388.127	5201.8	1468.13	4320	1080	0	0	0	0	0	0	0	0	0	0	0	0	0	0	0	0	0	0	0.01	0	0	0.04	0	0	0	0	0.01	0	0.01	0	0	0	0	0	0.01	0.01	0	0.91
AR_20230415_HAP1_cancer_41clones_pooled_cpdplate_2313004_plate2__2023-04-15T21_35_55-Measurement_1	r01c10f17p01	1	10	17	50	182.619	323.311	4502.62	1403.31	4320	1080	0.95	0	0.05	0	0	0	0	0	0	0	0	0	0	0	0	0	0	0	0	0	0	0	0	0	0	0	0	0	0	0	0	0	0	0	0	0	0	0
AR_20230415_HAP1_cancer_41clones_pooled_cpdplate_2313004_plate2__2023-04-15T21_35_55-Measurement_1	r01c10f17p01	1	10	17	51	68.96	128.349	4388.96	1208.35	4320	1080	0.83	0	0.17	0	0	0	0	0	0	0	0	0	0	0	0	0	0	0	0	0	0	0	0	0	0	0	0	0	0	0	0	0	0	0	0	0	0	0
AR_20230415_HAP1_cancer_41clones_pooled_cpdplate_2313004_plate2__2023-04-15T21_35_55-Measurement_1	r01c10f17p01	1	10	17	52	952.361	382.75	5272.36	1462.75	4320	1080	0	0.1	0	0.13	0	0	0	0	0	0	0.01	0	0.01	0	0.02	0.1	0	0	0	0	0	0	0	0.01	0.03	0	0	0.57	0	0	0	0	0.01	0	0	0	0	0
AR_20230415_HAP1_cancer_41clones_pooled_cpdplate_2313004_plate2__2023-04-15T21_35_55-Measurement_1	r01c10f17p01	1	10	17	53	627.378	782.356	4947.38	1862.36	4320	1080	0.01	0	0	0.01	0	0.01	0	0	0	0	0.01	0	0	0	0	0.02	0.54	0.01	0	0.01	0	0.01	0	0.01	0	0	0	0.36	0	0	0	0	0	0	0	0	0	0
AR_20230415_HAP1_cancer_41clones_pooled_cpdplate_2313004_plate2__2023-04-15T21_35_55-Measurement_1	r01c10f17p01	1	10	17	54	295.32	934.751	4615.32	2014.75	4320	1080	0	0.01	0	0.86	0	0	0	0	0	0	0	0	0	0	0	0	0	0	0	0	0	0	0	0	0.08	0	0	0.05	0	0	0	0	0	0	0	0	0	0
AR_20230415_HAP1_cancer_41clones_pooled_cpdplate_2313004_plate2__2023-04-15T21_35_55-Measurement_1	r01c10f17p01	1	10	17	55	529.335	679.685	4849.33	1759.69	4320	1080	0	0.01	0.01	0.06	0	0.01	0	0	0	0	0.05	0	0.02	0	0	0	0.11	0.01	0	0	0	0.01	0.01	0	0.01	0	0	0.69	0	0	0	0	0	0	0	0	0	0
AR_20230415_HAP1_cancer_41clones_pooled_cpdplate_2313004_plate2__2023-04-15T21_35_55-Measurement_1	r01c10f17p01	1	10	17	56	643.345	579.971	4963.34	1659.97	4320	1080	0	0.01	0.01	0.01	0	0.03	0	0	0	0	0.01	0	0	0	0	0	0.21	0.01	0	0.03	0	0	0	0	0.01	0	0	0.65	0	0.01	0	0	0	0	0	0	0	0.01
AR_20230415_HAP1_cancer_41clones_pooled_cpdplate_2313004_plate2__2023-04-15T21_35_55-Measurement_1	r01c10f17p01	1	10	17	57	468.891	456.535	4788.89	1536.54	4320	1080	0	0	0	0	0	0	0	0.77	0	0	0	0.02	0	0	0	0	0	0	0.03	0	0	0.01	0	0	0	0	0.1	0	0.03	0	0	0	0	0	0.01	0	0	0.03
AR_20230415_HAP1_cancer_41clones_pooled_cpdplate_2313004_plate2__2023-04-15T21_35_55-Measurement_1	r01c10f17p01	1	10	17	58	165.986	112.368	4485.99	1192.37	4320	1080	0.94	0	0.06	0	0	0	0	0	0	0	0	0	0	0	0	0	0	0	0	0	0	0	0	0	0	0	0	0	0	0	0	0	0	0	0	0	0	0
AR_20230415_HAP1_cancer_41clones_pooled_cpdplate_2313004_plate2__2023-04-15T21_35_55-Measurement_1	r01c10f17p01	1	10	17	59	871.913	297.842	5191.91	1377.84	4320	1080	0	0	0	0	0	0	0	0	0	0	0	0	0	0	0	0	0	0	0.01	0	0	0.04	0	0	0	0	0	0	0	0	0	0	0	0	0	0	0	0.95
AR_20230415_HAP1_cancer_41clones_pooled_cpdplate_2313004_plate2__2023-04-15T21_35_55-Measurement_1	r01c10f17p01	1	10	17	60	683.802	251.235	5003.8	1331.24	4320	1080	0	0	0	0	0	0	0	0	0	0	0	0	0	0	0	0	0	0	0.02	0	0	0.01	0	0	0	0	0	0	0	0	0	0	0	0	0	0	0	0.97
AR_20230415_HAP1_cancer_41clones_pooled_cpdplate_2313004_plate2__2023-04-15T21_35_55-Measurement_1	r01c10f17p01	1	10	17	61	228.634	198.376	4548.63	1278.38	4320	1080	0.87	0	0.13	0	0	0	0	0	0	0	0	0	0	0	0	0	0	0	0	0	0	0	0	0	0	0	0	0	0	0	0	0	0	0	0	0	0	0
AR_20230415_HAP1_cancer_41clones_pooled_cpdplate_2313004_plate2__2023-04-15T21_35_55-Measurement_1	r01c10f17p01	1	10	17	62	459.258	511.833	4779.26	1591.83	4320	1080	0	0	0	0	0	0	0	0.78	0	0	0	0.02	0	0	0	0	0.01	0.01	0.02	0	0	0.01	0	0	0	0	0.09	0	0.03	0	0	0	0	0	0.01	0	0	0.02
AR_20230415_HAP1_cancer_41clones_pooled_cpdplate_2313004_plate2__2023-04-15T21_35_55-Measurement_1	r01c10f17p01	1	10	17	63	116.828	108.648	4436.83	1188.65	4320	1080	0.88	0	0.11	0	0	0	0	0	0	0	0	0	0	0	0	0	0	0	0	0	0	0	0	0	0	0	0	0	0	0	0	0	0.01	0	0	0	0	0
AR_20230415_HAP1_cancer_41clones_pooled_cpdplate_2313004_plate2__2023-04-15T21_35_55-Measurement_1	r01c10f17p01	1	10	17	64	727.673	438.386	5047.67	1518.39	4320	1080	0	0	0	0	0	0	0	0.02	0	0	0.01	0	0	0	0	0	0	0	0.04	0	0	0.09	0.01	0	0	0	0.01	0	0.01	0	0	0.01	0	0.01	0.01	0.01	0.04	0.73
AR_20230415_HAP1_cancer_41clones_pooled_cpdplate_2313004_plate2__2023-04-15T21_35_55-Measurement_1	r01c10f17p01	1	10	17	65	554.138	382.046	4874.14	1462.05	4320	1080	0	0	0	0	0	0	0	0.6	0	0	0	0.01	0	0	0	0.01	0.01	0	0.06	0	0	0.03	0	0	0	0	0.21	0	0	0	0	0	0	0	0.03	0	0	0.04
AR_20230415_HAP1_cancer_41clones_pooled_cpdplate_2313004_plate2__2023-04-15T21_35_55-Measurement_1	r01c10f17p01	1	10	17	66	725.164	365.943	5045.16	1445.94	4320	1080	0	0.01	0	0.06	0	0.04	0	0	0	0	0.02	0	0	0	0	0	0.29	0	0	0.25	0	0.04	0	0	0.07	0	0.01	0.16	0	0	0	0	0	0	0	0	0.03	0.01
AR_20230415_HAP1_cancer_41clones_pooled_cpdplate_2313004_plate2__2023-04-15T21_35_55-Measurement_1	r01c10f17p01	1	10	17	67	692.627	335.869	5012.63	1415.87	4320	1080	0	0.01	0	0	0	0	0	0	0	0	0.01	0	0	0	0	0	0.03	0	0	0	0	0	0	0	0.01	0	0	0.94	0	0	0	0	0	0	0	0	0	0
AR_20230415_HAP1_cancer_41clones_pooled_cpdplate_2313004_plate2__2023-04-15T21_35_55-Measurement_1	r01c10f17p01	1	10	17	68	430.436	364.472	4750.44	1444.47	4320	1080	0	0	0	0	0	0	0	0.75	0	0	0	0.01	0	0	0	0	0	0.01	0.03	0	0	0.01	0	0	0	0	0.13	0	0.02	0	0	0	0	0	0.02	0	0	0.02
AR_20230415_HAP1_cancer_41clones_pooled_cpdplate_2313004_plate2__2023-04-15T21_35_55-Measurement_1	r01c10f17p01	1	10	17	69	370.595	477.577	4690.6	1557.58	4320	1080	0	0	0	0	0	0	0	0.75	0	0	0	0.02	0	0	0	0	0	0	0.08	0	0	0.01	0	0	0	0	0.07	0	0.02	0	0	0	0	0	0.01	0	0	0.03
AR_20230415_HAP1_cancer_41clones_pooled_cpdplate_2313004_plate2__2023-04-15T21_35_55-Measurement_1	r01c10f17p01	1	10	17	70	1013.5	618.992	5333.5	1698.99	4320	1080	0	0.05	0	0.07	0	0.01	0	0	0	0	0	0	0	0	0	0.14	0.01	0	0	0.01	0	0	0	0	0.03	0	0	0.67	0	0	0	0	0	0	0	0	0	0
AR_20230415_HAP1_cancer_41clones_pooled_cpdplate_2313004_plate2__2023-04-15T21_35_55-Measurement_1	r01c10f17p01	1	10	17	71	90.3651	473.459	4410.37	1553.46	4320	1080	0.8	0	0.19	0	0	0	0.01	0	0	0	0	0	0	0	0	0	0	0	0	0	0	0	0	0	0	0	0	0	0	0	0	0	0	0	0	0	0	0
AR_20230415_HAP1_cancer_41clones_pooled_cpdplate_2313004_plate2__2023-04-15T21_35_55-Measurement_1	r01c10f17p01	1	10	17	72	753.119	460.444	5073.12	1540.44	4320	1080	0	0	0	0	0	0.02	0	0	0	0	0.03	0	0	0	0	0	0	0	0	0.01	0	0.3	0	0	0.01	0.01	0	0	0	0	0	0.02	0	0	0.04	0.01	0.03	0.51
AR_20230415_HAP1_cancer_41clones_pooled_cpdplate_2313004_plate2__2023-04-15T21_35_55-Measurement_1	r01c10f17p01	1	10	17	73	402.495	524.287	4722.49	1604.29	4320	1080	0	0	0	0	0	0	0	0.72	0	0	0	0.02	0	0	0	0.01	0.01	0	0.06	0	0	0.01	0	0	0	0	0.12	0	0.01	0	0	0	0	0	0.02	0	0	0.02
AR_20230415_HAP1_cancer_41clones_pooled_cpdplate_2313004_plate2__2023-04-15T21_35_55-Measurement_1	r01c10f17p01	1	10	17	74	336.759	998.849	4656.76	2078.85	4320	1080	0	0.08	0	0.57	0	0	0	0	0	0	0.02	0	0	0.06	0	0.03	0	0	0	0	0	0	0.01	0	0.09	0	0	0.13	0	0	0.01	0	0	0	0	0	0	0
AR_20230415_HAP1_cancer_41clones_pooled_cpdplate_2313004_plate2__2023-04-15T21_35_55-Measurement_1	r01c10f17p01	1	10	17	75	528.437	909.829	4848.44	1989.83	4320	1080	0	0.03	0	0.79	0	0	0	0	0	0	0	0	0	0	0	0.01	0	0	0	0	0	0	0	0	0.09	0	0	0.08	0	0	0	0	0	0	0	0	0	0
AR_20230415_HAP1_cancer_41clones_pooled_cpdplate_2313004_plate2__2023-04-15T21_35_55-Measurement_1	r01c10f17p01	1	10	17	76	790.763	430.413	5110.76	1510.41	4320	1080	0.01	0	0	0.01	0	0.04	0	0.01	0	0.01	0.04	0	0.03	0	0	0	0	0.04	0.01	0.02	0	0.26	0.01	0	0	0	0.01	0	0	0	0	0	0	0	0.03	0.02	0.02	0.42
AR_20230415_HAP1_cancer_41clones_pooled_cpdplate_2313004_plate2__2023-04-15T21_35_55-Measurement_1	r01c10f17p01	1	10	17	77	566.411	942.224	4886.41	2022.22	4320	1080	0	0.04	0	0.81	0	0	0	0	0	0	0	0	0	0	0	0.02	0	0	0	0	0	0	0	0	0.07	0	0	0.06	0	0	0	0	0	0	0	0	0	0
AR_20230415_HAP1_cancer_41clones_pooled_cpdplate_2313004_plate2__2023-04-15T21_35_55-Measurement_1	r01c10f17p01	1	10	17	78	601.997	642.809	4922	1722.81	4320	1080	0.01	0.04	0	0.01	0	0.02	0	0	0	0	0.01	0	0	0	0	0.03	0.04	0	0	0.01	0	0	0	0	0.03	0	0	0.79	0	0	0	0	0	0	0	0	0	0.01
AR_20230415_HAP1_cancer_41clones_pooled_cpdplate_2313004_plate2__2023-04-15T21_35_55-Measurement_1	r01c10f17p01	1	10	17	79	822.316	562.848	5142.32	1642.85	4320	1080	0	0.01	0	0	0	0	0	0.01	0	0	0	0	0	0	0	0	0	0	0.02	0	0	0.05	0	0	0	0	0	0	0	0	0	0	0	0	0	0.01	0	0.9
AR_20230415_HAP1_cancer_41clones_pooled_cpdplate_2313004_plate2__2023-04-15T21_35_55-Measurement_1	r01c10f17p01	1	10	17	80	305.436	91.2406	4625.44	1171.24	4320	1080	0.71	0	0.28	0	0	0	0	0	0	0	0	0	0	0	0	0	0	0	0	0	0	0	0	0	0	0	0	0	0	0	0	0	0.01	0	0	0	0	0
AR_20230415_HAP1_cancer_41clones_pooled_cpdplate_2313004_plate2__2023-04-15T21_35_55-Measurement_1	r01c10f17p01	1	10	17	81	867.202	486.213	5187.2	1566.21	4320	1080	0	0	0	0.01	0	0	0	0.61	0	0	0.01	0.01	0	0	0	0.01	0.03	0	0.02	0	0	0.09	0	0	0	0.01	0.13	0	0.01	0	0	0	0	0	0.02	0	0	0.04
AR_20230415_HAP1_cancer_41clones_pooled_cpdplate_2313004_plate2__2023-04-15T21_35_55-Measurement_1	r01c10f17p01	1	10	17	82	863.13	435.045	5183.13	1515.04	4320	1080	0	0	0	0.04	0	0.02	0	0.44	0	0.01	0.01	0.01	0	0.13	0	0.01	0.02	0	0.03	0	0	0.01	0	0.06	0	0.02	0.06	0.02	0.06	0	0	0.01	0	0	0	0	0	0.02
AR_20230415_HAP1_cancer_41clones_pooled_cpdplate_2313004_plate2__2023-04-15T21_35_55-Measurement_1	r01c10f17p01	1	10	17	83	945.671	781.011	5265.67	1861.01	4320	1080	0	0	0	0	0	0	0	0.76	0	0	0	0.03	0	0	0	0	0	0	0.04	0	0	0.01	0	0	0	0	0.1	0	0.02	0	0	0	0	0	0.01	0	0	0.03
AR_20230415_HAP1_cancer_41clones_pooled_cpdplate_2313004_plate2__2023-04-15T21_35_55-Measurement_1	r01c10f17p01	1	10	17	84	493.38	563.265	4813.38	1643.26	4320	1080	0.01	0.03	0.01	0.04	0	0.01	0.01	0	0	0	0.01	0	0.01	0	0	0	0.17	0	0.02	0.01	0	0.01	0	0.02	0.01	0	0	0.62	0	0	0	0	0	0	0	0	0.01	0
AR_20230415_HAP1_cancer_41clones_pooled_cpdplate_2313004_plate2__2023-04-15T21_35_55-Measurement_1	r01c10f17p01	1	10	17	85	696.439	416.991	5016.44	1496.99	4320	1080	0	0	0	0.03	0	0.01	0	0	0	0	0.02	0	0	0	0	0	0.06	0	0	0.67	0	0.08	0.01	0	0.02	0	0	0	0	0	0	0	0	0	0	0	0.05	0.01
AR_20230415_HAP1_cancer_41clones_pooled_cpdplate_2313004_plate2__2023-04-15T21_35_55-Measurement_1	r01c10f17p01	1	10	17	86	642.944	717.637	4962.94	1797.64	4320	1080	0	0.01	0.01	0.02	0	0.01	0	0.01	0	0	0.01	0	0	0	0	0.01	0.41	0.01	0	0.04	0	0.01	0	0	0	0	0	0.45	0	0	0	0	0	0	0	0	0	0
AR_20230415_HAP1_cancer_41clones_pooled_cpdplate_2313004_plate2__2023-04-15T21_35_55-Measurement_1	r01c10f17p01	1	10	17	87	515.247	809.066	4835.25	1889.07	4320	1080	0	0.02	0	0.82	0	0	0	0	0	0	0	0	0	0	0	0	0	0	0	0	0	0	0	0	0.09	0	0	0.07	0	0	0	0	0	0	0	0	0	0
AR_20230415_HAP1_cancer_41clones_pooled_cpdplate_2313004_plate2__2023-04-15T21_35_55-Measurement_1	r01c10f17p01	1	10	17	88	737.722	311.328	5057.72	1391.33	4320	1080	0	0	0	0	0	0	0	0	0	0	0	0	0	0	0	0	0	0	0	0	0	0.07	0	0	0	0	0	0	0.02	0	0	0	0	0	0	0	0	0.91
AR_20230415_HAP1_cancer_41clones_pooled_cpdplate_2313004_plate2__2023-04-15T21_35_55-Measurement_1	r01c10f17p01	1	10	17	89	863.868	639.937	5183.87	1719.94	4320	1080	0	0	0	0	0	0	0	0.7	0	0	0.01	0.01	0	0	0	0.01	0	0	0.04	0	0	0.05	0	0	0	0.01	0.11	0	0.01	0	0	0	0	0	0.01	0	0	0.03
AR_20230415_HAP1_cancer_41clones_pooled_cpdplate_2313004_plate2__2023-04-15T21_35_55-Measurement_1	r01c10f17p01	1	10	17	90	1020.35	503.549	5340.35	1583.55	4320	1080	0.01	0.04	0	0	0	0	0	0	0	0	0	0	0	0	0	0.01	0.03	0	0	0	0	0	0	0	0.01	0	0	0.9	0	0	0	0	0	0	0	0	0	0
AR_20230415_HAP1_cancer_41clones_pooled_cpdplate_2313004_plate2__2023-04-15T21_35_55-Measurement_1	r01c10f17p01	1	10	17	91	170.208	410.377	4490.21	1490.38	4320	1080	0.94	0	0.06	0	0	0	0	0	0	0	0	0	0	0	0	0	0	0	0	0	0	0	0	0	0	0	0	0	0	0	0	0	0	0	0	0	0	0
AR_20230415_HAP1_cancer_41clones_pooled_cpdplate_2313004_plate2__2023-04-15T21_35_55-Measurement_1	r01c10f17p01	1	10	17	92	879.012	347.372	5199.01	1427.37	4320	1080	0	0	0	0	0	0	0	0	0	0	0	0	0	0	0	0	0	0	0	0	0	0.05	0	0	0	0	0	0	0	0	0	0	0	0	0	0.01	0	0.94
AR_20230415_HAP1_cancer_41clones_pooled_cpdplate_2313004_plate2__2023-04-15T21_35_55-Measurement_1	r01c10f17p01	1	10	17	93	540.674	779.082	4860.67	1859.08	4320	1080	0	0.04	0	0.8	0	0	0	0	0	0	0	0	0	0	0	0	0	0	0	0	0	0	0	0	0.08	0	0	0.08	0	0	0	0	0	0	0	0	0	0
AR_20230415_HAP1_cancer_41clones_pooled_cpdplate_2313004_plate2__2023-04-15T21_35_55-Measurement_1	r01c10f17p01	1	10	17	94	921.614	810.092	5241.61	1890.09	4320	1080	0	0	0	0	0	0	0	0.71	0	0	0	0.03	0	0	0	0	0	0	0.04	0	0	0.03	0	0	0	0	0.15	0	0	0	0	0	0	0	0.02	0	0	0.02
AR_20230415_HAP1_cancer_41clones_pooled_cpdplate_2313004_plate2__2023-04-15T21_35_55-Measurement_1	r01c10f17p01	1	10	17	95	557.15	628.636	4877.15	1708.64	4320	1080	0	0.02	0	0.05	0	0.05	0	0	0	0	0.02	0	0	0	0	0.01	0.29	0.02	0	0.04	0	0	0	0	0.01	0	0	0.48	0	0	0	0	0	0	0	0	0.01	0
AR_20230415_HAP1_cancer_41clones_pooled_cpdplate_2313004_plate2__2023-04-15T21_35_55-Measurement_1	r01c10f17p01	1	10	17	96	804.184	477.579	5124.18	1557.58	4320	1080	0	0	0	0	0	0.02	0	0	0	0	0.01	0	0.01	0	0	0	0.01	0	0.01	0	0	0.17	0.01	0	0	0	0	0	0	0	0	0	0	0	0.01	0	0.01	0.74
AR_20230415_HAP1_cancer_41clones_pooled_cpdplate_2313004_plate2__2023-04-15T21_35_55-Measurement_1	r01c10f17p01	1	10	17	97	854.617	688.402	5174.62	1768.4	4320	1080	0	0	0	0.01	0	0	0	0.61	0	0	0	0.01	0	0	0	0.01	0	0	0.04	0	0	0.07	0	0	0	0.01	0.16	0	0	0	0	0	0	0	0.02	0	0	0.04
AR_20230415_HAP1_cancer_41clones_pooled_cpdplate_2313004_plate2__2023-04-15T21_35_55-Measurement_1	r01c10f17p01	1	10	17	98	878.932	724.743	5198.93	1804.74	4320	1080	0	0	0	0	0	0	0	0.69	0	0	0	0.01	0	0	0	0	0	0	0.04	0	0	0.04	0	0	0	0.01	0.09	0	0.03	0	0	0	0	0	0.02	0	0	0.05
AR_20230415_HAP1_cancer_41clones_pooled_cpdplate_2313004_plate2__2023-04-15T21_35_55-Measurement_1	r01c10f17p01	1	10	17	99	956.49	518.411	5276.49	1598.41	4320	1080	0	0	0	0	0	0	0	0	0	0	0	0	0	0	0	0	0.01	0	0	0	0	0	0	0	0	0	0	0.99	0	0	0	0	0	0	0	0	0	0
AR_20230415_HAP1_cancer_41clones_pooled_cpdplate_2313004_plate2__2023-04-15T21_35_55-Measurement_1	r01c10f17p01	1	10	17	100	351.891	904.364	4671.89	1984.36	4320	1080	0	0.08	0	0.78	0	0	0	0	0	0	0	0	0	0.01	0	0	0	0	0	0	0	0	0	0.01	0.04	0	0	0.05	0	0	0	0.03	0	0	0	0	0	0
AR_20230415_HAP1_cancer_41clones_pooled_cpdplate_2313004_plate2__2023-04-15T21_35_55-Measurement_1	r01c10f17p01	1	10	17	101	223.86	139.401	4543.86	1219.4	4320	1080	0.95	0	0.05	0	0	0	0	0	0	0	0	0	0	0	0	0	0	0	0	0	0	0	0	0	0	0	0	0	0	0	0	0	0	0	0	0	0	0
AR_20230415_HAP1_cancer_41clones_pooled_cpdplate_2313004_plate2__2023-04-15T21_35_55-Measurement_1	r01c10f17p01	1	10	17	102	603.659	463.196	4923.66	1543.2	4320	1080	0	0	0	0.04	0	0.01	0	0	0	0	0	0	0	0	0	0.06	0.37	0	0	0.08	0	0.02	0	0	0.04	0	0	0.32	0	0	0	0	0	0.01	0.01	0	0.01	0.01
AR_20230415_HAP1_cancer_41clones_pooled_cpdplate_2313004_plate2__2023-04-15T21_35_55-Measurement_1	r01c10f17p01	1	10	17	103	1021.75	556.485	5341.75	1636.48	4320	1080	0	0	0	0.08	0	0.01	0	0	0	0	0	0	0	0	0	0.01	0.15	0	0	0	0	0	0	0	0	0	0	0.75	0	0	0	0	0	0	0	0	0	0
AR_20230415_HAP1_cancer_41clones_pooled_cpdplate_2313004_plate2__2023-04-15T21_35_55-Measurement_1	r01c10f17p01	1	10	17	104	769.946	747.331	5089.95	1827.33	4320	1080	0	0.02	0	0.01	0	0.02	0	0	0	0	0.02	0	0.01	0	0	0	0.29	0	0	0	0	0	0.01	0	0.01	0	0	0.61	0	0	0	0	0	0	0	0	0	0
AR_20230415_HAP1_cancer_41clones_pooled_cpdplate_2313004_plate2__2023-04-15T21_35_55-Measurement_1	r01c10f17p01	1	10	17	105	983.16	550.387	5303.16	1630.39	4320	1080	0	0.01	0	0.01	0	0	0	0	0	0	0	0	0	0	0	0	0.01	0	0.01	0	0	0	0	0.01	0	0	0	0.95	0	0	0	0	0	0	0	0	0	0
AR_20230415_HAP1_cancer_41clones_pooled_cpdplate_2313004_plate2__2023-04-15T21_35_55-Measurement_1	r01c10f17p01	1	10	17	106	902.024	619.385	5222.02	1699.38	4320	1080	0	0	0	0	0	0	0	0.56	0	0	0	0.01	0	0	0	0.01	0.01	0	0.04	0	0	0.07	0	0.01	0	0.01	0.19	0	0.02	0	0	0	0	0	0.04	0	0	0.03
AR_20230415_HAP1_cancer_41clones_pooled_cpdplate_2313004_plate2__2023-04-15T21_35_55-Measurement_1	r01c10f17p01	1	10	17	107	736.943	666.007	5056.94	1746.01	4320	1080	0	0	0	0	0	0.01	0	0.66	0	0	0	0.02	0	0.01	0	0	0.05	0	0.07	0	0	0.02	0	0	0	0	0.07	0	0.01	0	0	0	0	0	0.02	0	0	0.06
AR_20230415_HAP1_cancer_41clones_pooled_cpdplate_2313004_plate2__2023-04-15T21_35_55-Measurement_1	r01c10f17p01	1	10	17	108	50.4135	160.018	4370.41	1240.02	4320	1080	0	0	0.01	0	0	0	0.98	0	0.01	0	0	0	0	0	0	0	0	0	0	0	0	0	0	0	0	0	0	0	0	0	0	0	0	0	0	0	0	0
AR_20230415_HAP1_cancer_41clones_pooled_cpdplate_2313004_plate2__2023-04-15T21_35_55-Measurement_1	r01c10f17p01	1	10	17	109	621.835	876.752	4941.84	1956.75	4320	1080	0	0.02	0	0.84	0	0	0	0	0	0	0	0	0	0	0	0.03	0	0	0	0	0	0	0	0	0.05	0	0	0.06	0	0	0	0	0	0	0	0	0	0
AR_20230415_HAP1_cancer_41clones_pooled_cpdplate_2313004_plate2__2023-04-15T21_35_55-Measurement_1	r01c10f17p01	1	10	17	110	224.252	300.837	4544.25	1380.84	4320	1080	0.98	0	0.02	0	0	0	0	0	0	0	0	0	0	0	0	0	0	0	0	0	0	0	0	0	0	0	0	0	0	0	0	0	0	0	0	0	0	0
AR_20230415_HAP1_cancer_41clones_pooled_cpdplate_2313004_plate2__2023-04-15T21_35_55-Measurement_1	r01c10f17p01	1	10	17	111	258.408	76.8376	4578.41	1156.84	4320	1080	0.98	0	0.02	0	0	0	0	0	0	0	0	0	0	0	0	0	0	0	0	0	0	0	0	0	0	0	0	0	0	0	0	0	0	0	0	0	0	0
AR_20230415_HAP1_cancer_41clones_pooled_cpdplate_2313004_plate2__2023-04-15T21_35_55-Measurement_1	r01c10f17p01	1	10	17	112	40.0085	456.295	4360.01	1536.3	4320	1080	0	0	0	0	0	0	1	0	0	0	0	0	0	0	0	0	0	0	0	0	0	0	0	0	0	0	0	0	0	0	0	0	0	0	0	0	0	0
AR_20230415_HAP1_cancer_41clones_pooled_cpdplate_2313004_plate2__2023-04-15T21_35_55-Measurement_1	r01c10f17p01	1	10	17	113	575.526	768.049	4895.53	1848.05	4320	1080	0	0	0	0	0	0.01	0	0	0	0	0.02	0	0	0.01	0.01	0.01	0.02	0	0	0	0	0	0	0.37	0.01	0.06	0	0.44	0	0	0	0.01	0.01	0.01	0	0	0	0
AR_20230415_HAP1_cancer_41clones_pooled_cpdplate_2313004_plate2__2023-04-15T21_35_55-Measurement_1	r01c10f17p01	1	10	17	114	698.072	482.248	5018.07	1562.25	4320	1080	0	0.07	0	0.08	0	0.01	0	0	0	0	0.01	0	0	0	0	0.02	0.21	0	0.01	0.11	0	0.03	0	0.01	0.08	0	0.02	0.29	0	0	0	0.02	0	0.02	0	0	0	0
AR_20230415_HAP1_cancer_41clones_pooled_cpdplate_2313004_plate2__2023-04-15T21_35_55-Measurement_1	r01c10f17p01	1	10	17	115	118.977	380.727	4438.98	1460.73	4320	1080	0.95	0	0.05	0	0	0	0	0	0	0	0	0	0	0	0	0	0	0	0	0	0	0	0	0	0	0	0	0	0	0	0	0	0	0	0	0	0	0
AR_20230415_HAP1_cancer_41clones_pooled_cpdplate_2313004_plate2__2023-04-15T21_35_55-Measurement_1	r01c10f17p01	1	10	17	116	852.915	524.26	5172.92	1604.26	4320	1080	0	0	0	0	0	0	0	0	0	0	0	0	0	0	0	0	0	0	0	0	0	0.03	0	0	0	0	0	0	0	0	0	0	0	0.01	0	0	0	0.96
AR_20230415_HAP1_cancer_41clones_pooled_cpdplate_2313004_plate2__2023-04-15T21_35_55-Measurement_1	r01c10f17p01	1	10	17	117	730.66	574.975	5050.66	1654.98	4320	1080	0.01	0	0	0.08	0	0.01	0	0	0	0	0	0	0.01	0	0	0.04	0.23	0	0	0.03	0	0.01	0	0	0.04	0	0	0.53	0	0	0	0	0	0	0	0	0.01	0
AR_20230415_HAP1_cancer_41clones_pooled_cpdplate_2313004_plate2__2023-04-15T21_35_55-Measurement_1	r01c10f17p01	1	10	17	118	798.743	778.326	5118.74	1858.33	4320	1080	0	0	0	0.03	0	0.02	0	0	0	0	0.03	0	0	0	0	0.03	0.3	0.01	0	0	0	0.01	0.01	0.01	0.03	0	0	0.51	0	0.01	0	0	0	0	0	0	0	0
AR_20230415_HAP1_cancer_41clones_pooled_cpdplate_2313004_plate2__2023-04-15T21_35_55-Measurement_1	r01c10f17p01	1	10	17	119	775.101	589.783	5095.1	1669.78	4320	1080	0	0	0	0	0	0	0	0	0	0	0	0	0	0	0	0.01	0.08	0.01	0	0	0	0	0	0	0.01	0	0	0.89	0	0	0	0	0	0	0	0	0	0
AR_20230415_HAP1_cancer_41clones_pooled_cpdplate_2313004_plate2__2023-04-15T21_35_55-Measurement_1	r01c10f17p01	1	10	17	120	663.899	440.229	4983.9	1520.23	4320	1080	0	0	0	0.01	0	0.01	0	0	0	0	0	0	0	0	0	0	0	0	0	0.91	0	0	0	0	0.01	0	0.01	0	0	0	0	0	0	0	0	0	0.05	0
AR_20230415_HAP1_cancer_41clones_pooled_cpdplate_2313004_plate2__2023-04-15T21_35_55-Measurement_1	r01c10f17p01	1	10	17	121	723.332	702.833	5043.33	1782.83	4320	1080	0	0	0	0	0	0.01	0	0.63	0	0	0	0.02	0	0.01	0	0	0.02	0	0.09	0	0	0.04	0	0	0	0	0.1	0	0.02	0	0	0	0	0.01	0.03	0	0	0.02
AR_20230415_HAP1_cancer_41clones_pooled_cpdplate_2313004_plate2__2023-04-15T21_35_55-Measurement_1	r01c10f17p01	1	10	17	122	476.788	414.344	4796.79	1494.34	4320	1080	0	0	0	0	0	0	0	0.67	0	0	0	0.03	0	0	0	0	0.01	0	0.05	0	0	0.03	0	0	0	0	0.12	0	0	0	0	0.01	0	0.01	0.02	0	0	0.05
AR_20230415_HAP1_cancer_41clones_pooled_cpdplate_2313004_plate2__2023-04-15T21_35_55-Measurement_1	r01c10f17p01	1	10	17	123	555.392	890.932	4875.39	1970.93	4320	1080	0	0.02	0	0.87	0	0	0	0	0	0	0	0	0	0	0	0	0	0	0	0	0	0	0	0	0.06	0	0	0.05	0	0	0	0	0	0	0	0	0	0
AR_20230415_HAP1_cancer_41clones_pooled_cpdplate_2313004_plate2__2023-04-15T21_35_55-Measurement_1	r01c10f17p01	1	10	17	124	776.177	358.455	5096.18	1438.45	4320	1080	0	0	0	0.01	0	0.02	0	0	0	0	0	0	0	0	0	0.01	0.06	0	0	0.66	0	0.16	0.01	0	0	0	0	0	0	0	0	0	0	0	0	0	0.07	0
AR_20230415_HAP1_cancer_41clones_pooled_cpdplate_2313004_plate2__2023-04-15T21_35_55-Measurement_1	r01c10f17p01	1	10	17	125	658.507	330.254	4978.51	1410.25	4320	1080	0	0.01	0.01	0.04	0	0.02	0	0	0	0	0	0	0.01	0	0	0	0.17	0	0	0.01	0	0.01	0	0.01	0.01	0	0	0.7	0	0	0	0	0	0	0	0	0	0
AR_20230415_HAP1_cancer_41clones_pooled_cpdplate_2313004_plate2__2023-04-15T21_35_55-Measurement_1	r01c10f17p01	1	10	17	126	697.676	796.324	5017.68	1876.32	4320	1080	0	0.02	0	0.05	0	0.02	0	0.01	0	0	0.01	0	0	0	0	0.04	0.36	0.01	0.04	0.02	0	0	0	0.01	0.01	0	0	0.39	0	0	0	0	0	0	0	0	0.01	0
AR_20230415_HAP1_cancer_41clones_pooled_cpdplate_2313004_plate2__2023-04-15T21_35_55-Measurement_1	r01c10f17p01	1	10	17	127	934.432	554.548	5254.43	1634.55	4320	1080	0	0.02	0	0.01	0	0.02	0	0	0	0	0.01	0	0.01	0	0	0	0.17	0	0	0	0	0	0	0	0	0	0	0.76	0	0	0	0	0	0	0	0	0	0
AR_20230415_HAP1_cancer_41clones_pooled_cpdplate_2313004_plate2__2023-04-15T21_35_55-Measurement_1	r01c10f17p01	1	10	17	128	605.065	529.593	4925.07	1609.59	4320	1080	0	0	0	0	0	0.01	0	0.54	0	0	0.01	0.03	0	0.03	0	0	0.01	0	0.06	0	0	0.07	0	0.01	0.01	0.03	0.1	0	0	0	0	0.02	0	0.01	0.03	0	0	0.02
AR_20230415_HAP1_cancer_41clones_pooled_cpdplate_2313004_plate2__2023-04-15T21_35_55-Measurement_1	r01c10f17p01	1	10	17	129	635.528	912.673	4955.53	1992.67	4320	1080	0	0.08	0.01	0.61	0	0.01	0	0	0	0	0.02	0	0	0.02	0	0.04	0	0	0	0	0	0	0	0.01	0.06	0	0	0.13	0	0	0	0.01	0	0	0	0	0	0
AR_20230415_HAP1_cancer_41clones_pooled_cpdplate_2313004_plate2__2023-04-15T21_35_55-Measurement_1	r01c10f17p01	1	10	17	130	463.503	910.106	4783.5	1990.11	4320	1080	0	0	0	0.02	0.06	0.01	0	0	0	0	0.04	0	0	0.04	0.69	0	0	0.02	0	0.01	0	0	0.01	0.01	0	0	0	0.06	0	0	0	0	0	0	0	0	0	0
AR_20230415_HAP1_cancer_41clones_pooled_cpdplate_2313004_plate2__2023-04-15T21_35_55-Measurement_1	r01c10f17p01	1	10	17	131	944.799	591.944	5264.8	1671.94	4320	1080	0	0.01	0	0.04	0	0.02	0	0	0	0	0.01	0	0	0	0	0.01	0.09	0	0.01	0.01	0	0	0	0	0.03	0	0	0.76	0	0	0	0	0	0.01	0	0	0	0
AR_20230415_HAP1_cancer_41clones_pooled_cpdplate_2313004_plate2__2023-04-15T21_35_55-Measurement_1	r01c10f17p01	1	10	17	132	673.882	836.221	4993.88	1916.22	4320	1080	0	0.02	0	0.03	0	0.01	0	0.01	0	0	0.01	0	0	0	0	0.02	0.2	0.01	0	0	0	0	0	0	0.01	0	0	0.68	0	0	0	0	0	0	0	0	0	0
AR_20230415_HAP1_cancer_41clones_pooled_cpdplate_2313004_plate2__2023-04-15T21_35_55-Measurement_1	r01c10f17p01	1	10	17	133	330.269	964.454	4650.27	2044.45	4320	1080	0	0.11	0.01	0.49	0	0.01	0	0	0	0	0.03	0	0.01	0.07	0	0.02	0	0.01	0	0	0	0	0	0.03	0.08	0	0	0.11	0	0	0	0.01	0.01	0	0	0	0	0
AR_20230415_HAP1_cancer_41clones_pooled_cpdplate_2313004_plate2__2023-04-15T21_35_55-Measurement_1	r01c10f17p01	1	10	17	134	831.473	825.59	5151.47	1905.59	4320	1080	0	0	0	0	0	0	0	0.67	0	0	0	0.01	0	0	0	0	0.02	0	0.04	0	0	0.04	0	0.01	0.01	0	0.12	0	0	0	0	0.01	0	0	0.02	0	0	0.04
AR_20230415_HAP1_cancer_41clones_pooled_cpdplate_2313004_plate2__2023-04-15T21_35_55-Measurement_1	r01c10f17p01	1	10	17	135	841.861	736.082	5161.86	1816.08	4320	1080	0	0	0	0	0	0	0	0.73	0	0	0	0.02	0	0	0	0	0	0	0.05	0	0	0.02	0	0	0.01	0	0.08	0	0.03	0	0	0	0	0	0.03	0	0	0.02
AR_20230415_HAP1_cancer_41clones_pooled_cpdplate_2313004_plate2__2023-04-15T21_35_55-Measurement_1	r01c10f17p01	1	10	17	136	573.273	830.529	4893.27	1910.53	4320	1080	0	0.1	0	0.2	0	0	0	0	0	0	0	0	0	0	0	0.03	0.03	0	0	0	0	0	0	0	0	0	0	0.63	0	0	0	0	0	0	0	0	0	0
AR_20230415_HAP1_cancer_41clones_pooled_cpdplate_2313004_plate2__2023-04-15T21_35_55-Measurement_1	r01c10f17p01	1	10	17	137	35.6571	235.463	4355.66	1315.46	4320	1080	0	0	0	0	0	0	1	0	0	0	0	0	0	0	0	0	0	0	0	0	0	0	0	0	0	0	0	0	0	0	0	0	0	0	0	0	0	0
AR_20230415_HAP1_cancer_41clones_pooled_cpdplate_2313004_plate2__2023-04-15T21_35_55-Measurement_1	r01c10f17p01	1	10	17	138	770.531	808.09	5090.53	1888.09	4320	1080	0	0	0	0	0	0.02	0	0.61	0	0	0	0.03	0	0.02	0	0	0.04	0	0.05	0	0	0.05	0	0	0.01	0	0.08	0	0.01	0	0	0.01	0	0.02	0.02	0	0	0.03
AR_20230415_HAP1_cancer_41clones_pooled_cpdplate_2313004_plate2__2023-04-15T21_35_55-Measurement_1	r01c10f17p01	1	10	17	139	822.068	667.283	5142.07	1747.28	4320	1080	0	0.01	0.01	0	0	0.01	0.01	0	0	0	0.01	0	0.01	0	0	0	0.14	0	0	0	0	0	0.01	0	0.01	0	0	0.78	0	0	0	0	0	0	0	0	0	0
AR_20230415_HAP1_cancer_41clones_pooled_cpdplate_2313004_plate2__2023-04-15T21_35_55-Measurement_1	r01c10f17p01	1	10	17	140	774.719	649.121	5094.72	1729.12	4320	1080	0	0	0	0	0	0	0	0.71	0	0	0	0.01	0	0	0	0	0.01	0	0.05	0	0	0.03	0	0	0	0.02	0.09	0	0.04	0	0	0	0	0	0	0	0	0.04
AR_20230415_HAP1_cancer_41clones_pooled_cpdplate_2313004_plate2__2023-04-15T21_35_55-Measurement_1	r01c10f17p01	1	10	17	141	689.331	529.971	5009.33	1609.97	4320	1080	0	0	0	0	0	0	0	0	0	0	0	0	0	0	0	0	0	0	0	0.99	0	0	0	0	0	0	0	0	0	0	0	0	0	0	0	0	0.01	0
AR_20230415_HAP1_cancer_41clones_pooled_cpdplate_2313004_plate2__2023-04-15T21_35_55-Measurement_1	r01c10f17p01	1	10	17	142	611.786	698.431	4931.79	1778.43	4320	1080	0	0	0	0	0.01	0.02	0	0.01	0	0	0.01	0	0	0.01	0	0	0	0	0	0	0	0	0	0.31	0	0.04	0.01	0.55	0	0	0	0	0	0.02	0	0	0	0
AR_20230415_HAP1_cancer_41clones_pooled_cpdplate_2313004_plate2__2023-04-15T21_35_55-Measurement_1	r01c10f17p01	1	10	17	143	802.825	695.746	5122.82	1775.75	4320	1080	0	0	0	0	0	0	0	0.55	0	0	0.01	0.01	0	0.05	0	0	0.04	0	0.06	0	0	0.04	0	0	0.01	0.06	0.07	0.01	0.02	0	0	0.02	0	0.01	0.02	0	0	0.02
AR_20230415_HAP1_cancer_41clones_pooled_cpdplate_2313004_plate2__2023-04-15T21_35_55-Measurement_1	r01c10f17p01	1	10	17	144	523.559	859.834	4843.56	1939.83	4320	1080	0	0.04	0	0.76	0	0	0	0	0	0	0	0	0	0	0	0.03	0	0	0	0	0	0	0	0	0.1	0	0	0.07	0	0	0	0	0	0	0	0	0	0
AR_20230415_HAP1_cancer_41clones_pooled_cpdplate_2313004_plate2__2023-04-15T21_35_55-Measurement_1	r01c10f17p01	1	10	17	145	861.615	798.534	5181.61	1878.53	4320	1080	0	0	0	0	0	0	0	0.71	0	0	0	0.01	0	0	0	0	0	0	0.05	0	0	0.03	0	0	0	0.03	0.1	0	0	0	0	0	0	0	0.01	0	0	0.04
AR_20230415_HAP1_cancer_41clones_pooled_cpdplate_2313004_plate2__2023-04-15T21_35_55-Measurement_1	r01c10f17p01	1	10	17	146	901.342	778.945	5221.34	1858.94	4320	1080	0	0	0	0	0	0	0	0.71	0	0	0	0.03	0	0	0	0	0.01	0	0.05	0	0	0.02	0	0	0	0	0.14	0	0	0	0	0	0	0	0.01	0	0	0.02
AR_20230415_HAP1_cancer_41clones_pooled_cpdplate_2313004_plate2__2023-04-15T21_35_55-Measurement_1	r01c10f17p01	1	10	17	147	587.44	593.116	4907.44	1673.12	4320	1080	0	0	0	0	0	0	0	0.77	0	0	0	0.02	0	0	0	0	0.01	0	0.04	0	0	0	0	0	0.01	0	0.06	0	0.03	0	0	0	0	0	0	0	0	0.06
AR_20230415_HAP1_cancer_41clones_pooled_cpdplate_2313004_plate2__2023-04-15T21_35_55-Measurement_1	r01c10f17p01	1	10	17	148	900.389	678.213	5220.39	1758.21	4320	1080	0	0	0	0	0	0	0	0.62	0	0	0.01	0.02	0	0	0	0	0.01	0	0.06	0	0	0.04	0	0	0	0	0.12	0	0.04	0	0	0	0	0	0.03	0	0	0.05
AR_20230415_HAP1_cancer_41clones_pooled_cpdplate_2313004_plate2__2023-04-15T21_35_55-Measurement_1	r01c10f17p01	1	10	17	149	811.246	628.456	5131.25	1708.46	4320	1080	0	0	0	0.02	0	0.02	0	0.54	0	0	0.01	0.02	0	0	0	0.01	0	0	0.13	0	0	0.05	0	0	0	0.01	0.14	0	0	0	0	0	0	0	0.01	0	0	0.04
AR_20230415_HAP1_cancer_41clones_pooled_cpdplate_2313004_plate2__2023-04-15T21_35_55-Measurement_1	r01c10f17p01	1	10	17	150	275.181	984.734	4595.18	2064.73	4320	1080	0	0.02	0.02	0	0.08	0.01	0	0.01	0	0	0	0	0.01	0.03	0.55	0.01	0	0.04	0	0	0	0	0.02	0.02	0	0.01	0	0.16	0	0	0.01	0	0	0	0	0	0	0
AR_20230415_HAP1_cancer_41clones_pooled_cpdplate_2313004_plate2__2023-04-15T21_35_55-Measurement_1	r01c10f17p01	1	10	17	151	119.485	195.792	4439.49	1275.79	4320	1080	0.14	0	0.03	0	0	0	0.75	0	0	0	0	0	0	0	0	0.02	0.02	0	0	0	0	0	0	0	0	0	0	0.03	0	0	0	0	0.01	0	0	0	0	0
AR_20230415_HAP1_cancer_41clones_pooled_cpdplate_2313004_plate2__2023-04-15T21_35_55-Measurement_1	r01c10f17p01	1	10	17	152	393.024	885.568	4713.02	1965.57	4320	1080	0	0.17	0.01	0.74	0	0	0	0	0	0	0	0	0	0.01	0	0.01	0	0	0	0	0	0	0	0	0.02	0	0	0.03	0	0	0	0.01	0	0	0	0	0	0
AR_20230415_HAP1_cancer_41clones_pooled_cpdplate_2313004_plate2__2023-04-15T21_35_55-Measurement_1	r01c10f17p01	1	10	17	153	53.679	411.486	4373.68	1491.49	4320	1080	0.01	0	0	0	0	0	0.97	0	0	0	0	0	0	0	0	0	0.01	0	0	0	0	0	0	0	0	0	0	0	0	0	0	0	0	0	0	0	0.01	0
AR_20230415_HAP1_cancer_41clones_pooled_cpdplate_2313004_plate2__2023-04-15T21_35_55-Measurement_1	r01c10f18p01	1	10	18	1	522.418	350.238	3762.42	1430.24	3240	1080	0	0.13	0	0.04	0	0	0	0	0	0	0	0	0	0	0	0.01	0	0	0	0	0	0	0	0.01	0.12	0	0	0.04	0.01	0	0	0.63	0	0	0	0	0	0.01
AR_20230415_HAP1_cancer_41clones_pooled_cpdplate_2313004_plate2__2023-04-15T21_35_55-Measurement_1	r01c10f18p01	1	10	18	2	311.213	401.327	3551.21	1481.33	3240	1080	0	0	0	0	0	0	0	0	0	0	0	0	0	0	0	0	0	0	0	0	0	0	0	0	0	0	0	0	0	0	0	0.02	0	0.98	0	0	0	0
AR_20230415_HAP1_cancer_41clones_pooled_cpdplate_2313004_plate2__2023-04-15T21_35_55-Measurement_1	r01c10f18p01	1	10	18	3	989.654	997.207	4229.65	2077.21	3240	1080	0	0.11	0.01	0.02	0	0	0	0	0	0	0	0	0	0	0	0	0	0	0	0	0	0	0	0.02	0.03	0.01	0	0.02	0	0	0	0.71	0	0.07	0	0	0	0
AR_20230415_HAP1_cancer_41clones_pooled_cpdplate_2313004_plate2__2023-04-15T21_35_55-Measurement_1	r01c10f18p01	1	10	18	4	946.668	204.109	4186.67	1284.11	3240	1080	0	0	0	0	0	0.03	0	0	0	0	0	0	0.94	0	0	0	0	0	0	0	0	0	0.03	0	0	0	0	0	0	0	0	0	0	0	0	0	0	0
AR_20230415_HAP1_cancer_41clones_pooled_cpdplate_2313004_plate2__2023-04-15T21_35_55-Measurement_1	r01c10f18p01	1	10	18	5	163.18	220.309	3403.18	1300.31	3240	1080	0	0	0	0	0	0	0	0	0	0	0	0	0	0	0	0	0	0	0	0	0	0	0	0	0.01	0	0	0	0	0	0	0.01	0	0.98	0	0	0	0
AR_20230415_HAP1_cancer_41clones_pooled_cpdplate_2313004_plate2__2023-04-15T21_35_55-Measurement_1	r01c10f18p01	1	10	18	6	898.538	757.85	4138.54	1837.85	3240	1080	0	0.04	0	0.01	0	0	0	0	0	0	0.1	0	0	0.08	0	0	0.01	0.01	0.02	0	0	0	0	0.11	0.17	0	0	0.05	0	0	0	0.33	0	0.01	0.05	0	0	0
AR_20230415_HAP1_cancer_41clones_pooled_cpdplate_2313004_plate2__2023-04-15T21_35_55-Measurement_1	r01c10f18p01	1	10	18	7	43.3627	189.526	3283.36	1269.53	3240	1080	0	0	0	0	0	0	0	0	0	0	0	0	0	0	0	0	0	0	0	0	0	0	0	0	0	0	0	0	0	0	0	0.03	0	0.97	0	0	0	0
AR_20230415_HAP1_cancer_41clones_pooled_cpdplate_2313004_plate2__2023-04-15T21_35_55-Measurement_1	r01c10f18p01	1	10	18	8	882.159	354.704	4122.16	1434.7	3240	1080	0	0	0	0	0	0	0	0	0	0	0.03	0	0	0.87	0	0.02	0	0.02	0	0	0	0	0	0	0	0	0	0.05	0	0	0	0.01	0	0	0	0	0	0
AR_20230415_HAP1_cancer_41clones_pooled_cpdplate_2313004_plate2__2023-04-15T21_35_55-Measurement_1	r01c10f18p01	1	10	18	9	946.345	388.98	4186.35	1468.98	3240	1080	0	0.01	0	0.01	0	0	0	0	0	0	0.03	0	0	0.85	0	0	0	0.03	0	0	0	0	0	0	0	0	0	0.07	0	0	0	0	0	0	0	0	0	0
AR_20230415_HAP1_cancer_41clones_pooled_cpdplate_2313004_plate2__2023-04-15T21_35_55-Measurement_1	r01c10f18p01	1	10	18	10	483.61	66.9836	3723.61	1146.98	3240	1080	0	0	0	0	0	0	0	0	0	0	0	0	1	0	0	0	0	0	0	0	0	0	0	0	0	0	0	0	0	0	0	0	0	0	0	0	0	0
AR_20230415_HAP1_cancer_41clones_pooled_cpdplate_2313004_plate2__2023-04-15T21_35_55-Measurement_1	r01c10f18p01	1	10	18	11	751.041	740.962	3991.04	1820.96	3240	1080	0	0	0.01	0.01	0.01	0	0	0	0	0	0	0	0	0.02	0.03	0.01	0.01	0.06	0	0	0	0	0	0.08	0	0.42	0.03	0.03	0.17	0	0	0	0	0.02	0.08	0	0	0
AR_20230415_HAP1_cancer_41clones_pooled_cpdplate_2313004_plate2__2023-04-15T21_35_55-Measurement_1	r01c10f18p01	1	10	18	12	550.356	267.166	3790.36	1347.17	3240	1080	0	0.08	0	0.03	0	0	0	0	0	0	0.03	0	0	0	0	0.01	0	0	0	0	0	0	0	0.07	0.19	0	0	0	0.01	0	0.01	0.5	0	0.04	0.03	0	0	0
AR_20230415_HAP1_cancer_41clones_pooled_cpdplate_2313004_plate2__2023-04-15T21_35_55-Measurement_1	r01c10f18p01	1	10	18	13	191.804	276.996	3431.8	1357	3240	1080	0	0	0	0	0	0	0	0	0	0	0	0	0	0	0	0	0	0	0	0	0	0	0	0	0	0	0	0	0	0	0	0	0	1	0	0	0	0
AR_20230415_HAP1_cancer_41clones_pooled_cpdplate_2313004_plate2__2023-04-15T21_35_55-Measurement_1	r01c10f18p01	1	10	18	14	711.917	341.413	3951.92	1421.41	3240	1080	0	0.07	0	0.03	0	0.1	0	0.01	0	0	0.39	0	0	0	0	0	0.01	0	0	0.01	0	0.01	0	0.03	0.08	0	0	0.04	0	0	0.01	0.06	0	0.04	0.11	0	0	0
AR_20230415_HAP1_cancer_41clones_pooled_cpdplate_2313004_plate2__2023-04-15T21_35_55-Measurement_1	r01c10f18p01	1	10	18	15	1024.59	80.8611	4264.59	1160.86	3240	1080	0	0.23	0.01	0.08	0	0	0	0	0	0	0.01	0	0	0	0	0.01	0.01	0	0	0	0	0	0	0	0.13	0	0	0.02	0	0	0	0.47	0	0.02	0	0	0	0.01
AR_20230415_HAP1_cancer_41clones_pooled_cpdplate_2313004_plate2__2023-04-15T21_35_55-Measurement_1	r01c10f18p01	1	10	18	16	256.511	356.018	3496.51	1436.02	3240	1080	0	0	0	0	0	0	0	0	0	0	0	0	0	0	0	0	0	0	0	0	0	0	0	0	0	0	0	0	0	0	0	0.01	0	0.99	0	0	0	0
AR_20230415_HAP1_cancer_41clones_pooled_cpdplate_2313004_plate2__2023-04-15T21_35_55-Measurement_1	r01c10f18p01	1	10	18	17	987.127	317.893	4227.13	1397.89	3240	1080	0.02	0	0	0	0	0	0	0	0	0	0	0	0.96	0	0	0	0	0	0	0	0	0	0.02	0	0	0	0	0	0	0	0	0	0	0	0	0	0	0
AR_20230415_HAP1_cancer_41clones_pooled_cpdplate_2313004_plate2__2023-04-15T21_35_55-Measurement_1	r01c10f18p01	1	10	18	18	728.278	564.807	3968.28	1644.81	3240	1080	0	0.01	0	0	0	0	0	0	0	0	0.01	0	0	0.91	0	0	0	0	0	0	0	0	0	0	0	0	0	0.06	0	0	0	0.01	0	0	0	0	0	0
AR_20230415_HAP1_cancer_41clones_pooled_cpdplate_2313004_plate2__2023-04-15T21_35_55-Measurement_1	r01c10f18p01	1	10	18	19	568.347	320.242	3808.35	1400.24	3240	1080	0	0.04	0	0.02	0	0.03	0	0	0	0	0.05	0	0	0.03	0	0.01	0	0	0	0	0	0	0	0.04	0.16	0	0	0.03	0	0	0	0.34	0	0.15	0.08	0	0	0
AR_20230415_HAP1_cancer_41clones_pooled_cpdplate_2313004_plate2__2023-04-15T21_35_55-Measurement_1	r01c10f18p01	1	10	18	20	709.599	491.348	3949.6	1571.35	3240	1080	0	0.01	0	0.02	0	0	0	0	0	0	0.02	0	0	0.85	0	0.04	0	0.02	0	0	0	0	0	0.01	0	0	0	0.03	0	0	0	0	0	0	0	0	0	0
AR_20230415_HAP1_cancer_41clones_pooled_cpdplate_2313004_plate2__2023-04-15T21_35_55-Measurement_1	r01c10f18p01	1	10	18	21	970.272	733.601	4210.27	1813.6	3240	1080	0	0	0	0.01	0	0	0	0	0	0	0.01	0	0	0.3	0	0.04	0.01	0.03	0	0	0	0	0	0.3	0.03	0.1	0.01	0.11	0.03	0	0	0.01	0	0.01	0	0	0	0
AR_20230415_HAP1_cancer_41clones_pooled_cpdplate_2313004_plate2__2023-04-15T21_35_55-Measurement_1	r01c10f18p01	1	10	18	22	1040.59	674.418	4280.59	1754.42	3240	1080	0	0.02	0	0.01	0	0	0	0	0	0	0.02	0	0	0.84	0	0.01	0	0.03	0	0	0	0	0	0.02	0	0	0	0.05	0	0	0	0	0	0	0	0	0	0
AR_20230415_HAP1_cancer_41clones_pooled_cpdplate_2313004_plate2__2023-04-15T21_35_55-Measurement_1	r01c10f18p01	1	10	18	23	1022.98	612.885	4262.98	1692.88	3240	1080	0	0.01	0	0.01	0	0	0	0	0	0	0.02	0	0	0.87	0	0.01	0	0.02	0	0	0	0	0	0.01	0	0	0	0.05	0	0	0	0	0	0	0	0	0	0
AR_20230415_HAP1_cancer_41clones_pooled_cpdplate_2313004_plate2__2023-04-15T21_35_55-Measurement_1	r01c10f18p01	1	10	18	24	739.679	931.628	3979.68	2011.63	3240	1080	0	0.16	0	0.08	0	0	0	0	0	0	0	0	0	0	0	0.01	0	0	0	0	0	0.01	0	0	0.24	0	0	0.02	0	0	0	0.47	0	0.01	0	0	0	0
AR_20230415_HAP1_cancer_41clones_pooled_cpdplate_2313004_plate2__2023-04-15T21_35_55-Measurement_1	r01c10f18p01	1	10	18	25	910.209	701.386	4150.21	1781.39	3240	1080	0	0	0	0.02	0	0	0	0	0	0	0.01	0	0	0.87	0	0.01	0	0.01	0	0	0	0	0	0.02	0	0.01	0	0.05	0	0	0	0	0	0	0	0	0	0
AR_20230415_HAP1_cancer_41clones_pooled_cpdplate_2313004_plate2__2023-04-15T21_35_55-Measurement_1	r01c10f18p01	1	10	18	26	551.993	204.311	3791.99	1284.31	3240	1080	0	0.01	0	0.01	0	0.13	0	0	0	0.01	0.63	0	0.01	0.04	0	0	0	0	0	0	0	0	0.01	0.01	0.03	0	0	0.01	0	0	0	0	0	0.01	0.06	0	0	0
AR_20230415_HAP1_cancer_41clones_pooled_cpdplate_2313004_plate2__2023-04-15T21_35_55-Measurement_1	r01c10f18p01	1	10	18	27	912.064	1040.99	4152.06	2120.99	3240	1080	0	0.12	0	0.06	0	0	0	0	0	0	0	0	0	0	0	0.01	0	0	0.01	0	0	0	0	0	0.18	0	0	0	0.01	0	0	0.6	0	0.01	0	0	0	0
AR_20230415_HAP1_cancer_41clones_pooled_cpdplate_2313004_plate2__2023-04-15T21_35_55-Measurement_1	r01c10f18p01	1	10	18	28	815.643	441.797	4055.64	1521.8	3240	1080	0	0.01	0	0.01	0	0	0	0	0	0	0.02	0	0	0.88	0	0.02	0	0.01	0	0	0	0	0	0	0	0	0	0.05	0	0	0	0	0	0	0	0	0	0
AR_20230415_HAP1_cancer_41clones_pooled_cpdplate_2313004_plate2__2023-04-15T21_35_55-Measurement_1	r01c10f18p01	1	10	18	29	731.331	880.208	3971.33	1960.21	3240	1080	0	0.12	0	0.02	0	0	0	0	0	0	0	0	0	0.01	0	0.01	0.01	0	0	0	0	0	0	0.03	0.21	0	0	0.04	0	0	0	0.49	0	0.03	0.03	0	0	0
AR_20230415_HAP1_cancer_41clones_pooled_cpdplate_2313004_plate2__2023-04-15T21_35_55-Measurement_1	r01c10f18p01	1	10	18	30	893.266	414.904	4133.27	1494.9	3240	1080	0	0	0	0.02	0	0	0	0	0	0	0.02	0	0	0.87	0	0.01	0	0.01	0	0	0	0	0	0	0	0	0	0.07	0	0	0	0	0	0	0	0	0	0
AR_20230415_HAP1_cancer_41clones_pooled_cpdplate_2313004_plate2__2023-04-15T21_35_55-Measurement_1	r01c10f18p01	1	10	18	31	625.304	150.924	3865.3	1230.92	3240	1080	0	0.08	0	0.06	0	0.02	0	0	0.01	0	0.19	0	0	0.02	0	0	0	0	0	0	0	0	0.01	0.11	0.11	0	0	0.01	0.01	0	0	0.2	0	0.04	0.1	0	0	0
AR_20230415_HAP1_cancer_41clones_pooled_cpdplate_2313004_plate2__2023-04-15T21_35_55-Measurement_1	r01c10f18p01	1	10	18	32	913.507	562.906	4153.51	1642.91	3240	1080	0	0.01	0	0.01	0	0	0	0	0	0	0.02	0	0	0.9	0	0.01	0	0	0	0	0	0	0	0	0	0	0	0.05	0	0	0	0	0	0	0	0	0	0
AR_20230415_HAP1_cancer_41clones_pooled_cpdplate_2313004_plate2__2023-04-15T21_35_55-Measurement_1	r01c10f18p01	1	10	18	33	963.334	439.592	4203.33	1519.59	3240	1080	0	0.02	0	0	0	0	0	0	0	0	0.01	0	0	0.87	0	0	0.01	0.01	0	0	0	0	0	0	0	0	0	0.06	0	0	0	0.01	0	0	0	0	0	0
AR_20230415_HAP1_cancer_41clones_pooled_cpdplate_2313004_plate2__2023-04-15T21_35_55-Measurement_1	r01c10f18p01	1	10	18	34	863.662	1004.27	4103.66	2084.27	3240	1080	0	0.04	0	0.06	0	0	0	0	0	0	0	0	0	0	0	0.01	0	0	0	0	0	0	0	0	0.09	0	0	0.01	0.02	0	0	0.75	0	0.02	0	0	0	0
AR_20230415_HAP1_cancer_41clones_pooled_cpdplate_2313004_plate2__2023-04-15T21_35_55-Measurement_1	r01c10f18p01	1	10	18	35	670.412	257.057	3910.41	1337.06	3240	1080	0	0	0	0	0	0	0	0	0	0	0	0	1	0	0	0	0	0	0	0	0	0	0	0	0	0	0	0	0	0	0	0	0	0	0	0	0	0
AR_20230415_HAP1_cancer_41clones_pooled_cpdplate_2313004_plate2__2023-04-15T21_35_55-Measurement_1	r01c10f18p01	1	10	18	36	666.033	123.035	3906.03	1203.03	3240	1080	0	0	0	0	0	0.01	0	0	0	0	0	0	0.91	0	0	0	0	0	0	0	0	0	0.08	0	0	0	0	0	0	0	0	0	0	0	0	0	0	0
AR_20230415_HAP1_cancer_41clones_pooled_cpdplate_2313004_plate2__2023-04-15T21_35_55-Measurement_1	r01c10f18p01	1	10	18	37	757.852	368.415	3997.85	1448.42	3240	1080	0	0.16	0	0.07	0	0	0	0	0	0	0.01	0	0	0.02	0	0.01	0	0	0.01	0	0	0	0	0.05	0.15	0.01	0	0.01	0.01	0	0	0.38	0	0.09	0.02	0	0	0
AR_20230415_HAP1_cancer_41clones_pooled_cpdplate_2313004_plate2__2023-04-15T21_35_55-Measurement_1	r01c10f18p01	1	10	18	38	826.352	939.961	4066.35	2019.96	3240	1080	0	0.21	0	0.08	0	0	0	0	0	0	0	0	0	0	0	0.02	0	0	0	0	0	0	0	0	0.27	0	0	0.01	0	0	0	0.4	0	0	0.01	0	0	0
AR_20230415_HAP1_cancer_41clones_pooled_cpdplate_2313004_plate2__2023-04-15T21_35_55-Measurement_1	r01c10f18p01	1	10	18	39	816.278	684.498	4056.28	1764.5	3240	1080	0	0.01	0	0.03	0	0	0	0	0	0	0.02	0	0	0.89	0	0	0	0.01	0	0	0	0	0	0	0	0	0	0.04	0	0	0	0	0	0	0	0	0	0
AR_20230415_HAP1_cancer_41clones_pooled_cpdplate_2313004_plate2__2023-04-15T21_35_55-Measurement_1	r01c10f18p01	1	10	18	40	536.36	143.738	3776.36	1223.74	3240	1080	0	0.06	0	0.03	0	0.1	0	0	0	0	0.58	0	0	0.05	0	0	0	0	0	0	0	0.01	0.01	0	0.02	0	0	0.02	0	0	0	0	0	0.03	0.06	0	0	0
AR_20230415_HAP1_cancer_41clones_pooled_cpdplate_2313004_plate2__2023-04-15T21_35_55-Measurement_1	r01c10f18p01	1	10	18	41	963.588	540.794	4203.59	1620.79	3240	1080	0	0.01	0	0.01	0	0	0	0	0	0	0.01	0	0	0.89	0	0	0	0	0	0	0	0	0	0	0	0	0	0.08	0	0	0	0	0	0	0	0	0	0
AR_20230415_HAP1_cancer_41clones_pooled_cpdplate_2313004_plate2__2023-04-15T21_35_55-Measurement_1	r01c10f18p01	1	10	18	42	514.152	180.51	3754.15	1260.51	3240	1080	0	0	0	0	0	0.01	0	0	0	0	0	0	0.98	0	0	0	0	0	0	0	0	0	0.01	0	0	0	0	0	0	0	0	0	0	0	0	0	0	0
AR_20230415_HAP1_cancer_41clones_pooled_cpdplate_2313004_plate2__2023-04-15T21_35_55-Measurement_1	r01c10f18p01	1	10	18	43	757.713	118.467	3997.71	1198.47	3240	1080	0	0	0	0	0	0	0	0	0	0	0	0	0.99	0	0	0	0	0	0	0	0	0	0.01	0	0	0	0	0	0	0	0	0	0	0	0	0	0	0
AR_20230415_HAP1_cancer_41clones_pooled_cpdplate_2313004_plate2__2023-04-15T21_35_55-Measurement_1	r01c10f18p01	1	10	18	44	798.136	486.791	4038.14	1566.79	3240	1080	0	0.01	0	0.01	0	0	0	0	0	0	0.02	0	0	0.88	0	0.01	0	0.01	0	0	0	0	0	0.01	0	0	0	0.05	0	0	0	0	0	0	0	0	0	0
AR_20230415_HAP1_cancer_41clones_pooled_cpdplate_2313004_plate2__2023-04-15T21_35_55-Measurement_1	r01c10f18p01	1	10	18	45	788.652	242.409	4028.65	1322.41	3240	1080	0	0	0	0	0	0	0	0	0	0	0	0	1	0	0	0	0	0	0	0	0	0	0	0	0	0	0	0	0	0	0	0	0	0	0	0	0	0
AR_20230415_HAP1_cancer_41clones_pooled_cpdplate_2313004_plate2__2023-04-15T21_35_55-Measurement_1	r01c10f18p01	1	10	18	46	127.752	421.139	3367.75	1501.14	3240	1080	0	0	0	0	0	0	0	0	0	0	0	0	0	0	0	0	0	0	0	0	0	0	0	0	0	0	0	0	0	0	0	0.03	0	0.97	0	0	0	0
AR_20230415_HAP1_cancer_41clones_pooled_cpdplate_2313004_plate2__2023-04-15T21_35_55-Measurement_1	r01c10f18p01	1	10	18	47	880.841	609.496	4120.84	1689.5	3240	1080	0	0	0	0.01	0	0	0	0	0	0	0.03	0	0	0.86	0.01	0.02	0	0.01	0	0	0	0	0	0.01	0	0	0	0.05	0	0	0	0	0	0	0	0	0	0
AR_20230415_HAP1_cancer_41clones_pooled_cpdplate_2313004_plate2__2023-04-15T21_35_55-Measurement_1	r01c10f18p01	1	10	18	48	1015.57	278.853	4255.57	1358.85	3240	1080	0	0.04	0	0	0	0.04	0	0	0	0	0.16	0	0	0.04	0	0.01	0	0	0	0	0	0	0	0.19	0.07	0	0	0.01	0.01	0	0	0.17	0.01	0.09	0.15	0	0	0
AR_20230415_HAP1_cancer_41clones_pooled_cpdplate_2313004_plate2__2023-04-15T21_35_55-Measurement_1	r01c10f18p01	1	10	18	49	637.279	216.848	3877.28	1296.85	3240	1080	0	0	0	0	0	0	0	0	0	0	0	0	1	0	0	0	0	0	0	0	0	0	0	0	0	0	0	0	0	0	0	0	0	0	0	0	0	0
AR_20230415_HAP1_cancer_41clones_pooled_cpdplate_2313004_plate2__2023-04-15T21_35_55-Measurement_1	r01c10f18p01	1	10	18	50	823.093	599.673	4063.09	1679.67	3240	1080	0	0	0	0.02	0	0	0	0	0	0	0.02	0	0	0.86	0	0.02	0	0	0	0	0	0	0	0	0	0	0	0.08	0	0	0	0	0	0	0	0	0	0
AR_20230415_HAP1_cancer_41clones_pooled_cpdplate_2313004_plate2__2023-04-15T21_35_55-Measurement_1	r01c10f18p01	1	10	18	51	868.804	151.876	4108.8	1231.88	3240	1080	0	0.15	0	0.04	0	0.01	0	0	0	0	0.01	0	0	0.01	0	0.01	0	0	0.01	0	0	0	0	0.04	0.11	0	0	0.02	0	0	0	0.44	0	0.12	0.03	0	0	0
AR_20230415_HAP1_cancer_41clones_pooled_cpdplate_2313004_plate2__2023-04-15T21_35_55-Measurement_1	r01c10f18p01	1	10	18	52	941.49	650.948	4181.49	1730.95	3240	1080	0	0	0	0.02	0	0	0	0	0	0	0.01	0	0	0.91	0	0	0	0	0	0	0	0	0	0	0	0	0	0.06	0	0	0	0	0	0	0	0	0	0
AR_20230415_HAP1_cancer_41clones_pooled_cpdplate_2313004_plate2__2023-04-15T21_35_55-Measurement_1	r01c10f18p01	1	10	18	53	1044.82	232.585	4284.82	1312.58	3240	1080	0	0	0	0	0	0.04	0	0	0	0	0	0	0.96	0	0	0	0	0	0	0	0	0	0	0	0	0	0	0	0	0	0	0	0	0	0	0	0	0
AR_20230415_HAP1_cancer_41clones_pooled_cpdplate_2313004_plate2__2023-04-15T21_35_55-Measurement_1	r01c10f18p01	1	10	18	54	858.363	552.057	4098.36	1632.06	3240	1080	0	0.01	0	0.01	0	0	0	0	0	0	0.02	0	0	0.88	0	0.03	0	0	0	0	0	0	0	0	0	0	0	0.05	0	0	0	0	0	0	0	0	0	0
AR_20230415_HAP1_cancer_41clones_pooled_cpdplate_2313004_plate2__2023-04-15T21_35_55-Measurement_1	r01c10f18p01	1	10	18	55	868.145	657.467	4108.15	1737.47	3240	1080	0	0.01	0	0.02	0	0	0	0	0	0	0.02	0	0	0.88	0	0.01	0	0	0	0	0	0	0	0.01	0	0	0	0.05	0	0	0	0	0	0	0	0	0	0
AR_20230415_HAP1_cancer_41clones_pooled_cpdplate_2313004_plate2__2023-04-15T21_35_55-Measurement_1	r01c10f18p01	1	10	18	56	966.309	89.561	4206.31	1169.56	3240	1080	0	0.02	0	0.05	0	0.14	0	0	0	0	0.39	0	0.01	0.07	0	0	0.04	0.02	0	0.02	0	0.02	0	0.05	0.06	0	0	0.02	0	0	0	0.05	0	0	0.02	0.01	0	0
AR_20230415_HAP1_cancer_41clones_pooled_cpdplate_2313004_plate2__2023-04-15T21_35_55-Measurement_1	r01c10f18p01	1	10	18	57	715.023	94.9205	3955.02	1174.92	3240	1080	0	0.11	0	0.05	0.01	0.03	0	0	0	0	0.52	0	0	0.02	0	0.02	0.01	0	0	0	0	0.01	0	0.06	0.07	0	0	0.04	0	0	0	0.01	0	0	0.02	0	0	0
AR_20230415_HAP1_cancer_41clones_pooled_cpdplate_2313004_plate2__2023-04-15T21_35_55-Measurement_1	r01c10f18p01	1	10	18	58	717.246	264.794	3957.25	1344.79	3240	1080	0	0	0	0	0	0	0	0	0	0	0	0	1	0	0	0	0	0	0	0	0	0	0	0	0	0	0	0	0	0	0	0	0	0	0	0	0	0
AR_20230415_HAP1_cancer_41clones_pooled_cpdplate_2313004_plate2__2023-04-15T21_35_55-Measurement_1	r01c10f18p01	1	10	18	59	981.161	679.131	4221.16	1759.13	3240	1080	0	0.01	0	0.02	0	0	0	0	0	0	0.02	0	0	0.86	0	0.01	0	0	0	0	0	0	0	0	0	0	0	0.08	0	0	0	0	0	0	0	0	0	0
AR_20230415_HAP1_cancer_41clones_pooled_cpdplate_2313004_plate2__2023-04-15T21_35_55-Measurement_1	r01c10f18p01	1	10	18	60	797.231	895.28	4037.23	1975.28	3240	1080	0	0.11	0	0.04	0	0	0	0	0	0	0	0	0	0	0	0.01	0	0	0.01	0	0	0	0	0.01	0.17	0	0	0.03	0.01	0	0	0.6	0	0.01	0	0	0	0
AR_20230415_HAP1_cancer_41clones_pooled_cpdplate_2313004_plate2__2023-04-15T21_35_55-Measurement_1	r01c10f18p01	1	10	18	61	129.308	275.671	3369.31	1355.67	3240	1080	0	0	0	0	0	0	0	0	0	0	0	0	0	0	0	0	0	0	0	0	0	0	0	0	0	0	0	0	0	0	0	0.01	0	0.99	0	0	0	0
AR_20230415_HAP1_cancer_41clones_pooled_cpdplate_2313004_plate2__2023-04-15T21_35_55-Measurement_1	r01c10f18p01	1	10	18	62	968.233	603.605	4208.23	1683.6	3240	1080	0	0	0	0.01	0	0	0.01	0	0	0	0.01	0	0	0.87	0	0.01	0	0	0	0	0	0	0	0.04	0	0	0	0.05	0	0	0	0	0	0	0	0	0	0
AR_20230415_HAP1_cancer_41clones_pooled_cpdplate_2313004_plate2__2023-04-15T21_35_55-Measurement_1	r01c10f18p01	1	10	18	63	710.226	1022.6	3950.23	2102.6	3240	1080	0	0	0	0.01	0	0.01	0	0	0	0	0	0	0	0	0	0.04	0.01	0.01	0.01	0	0	0	0	0.4	0.01	0.08	0.01	0.22	0	0	0	0.01	0	0.18	0	0	0	0
AR_20230415_HAP1_cancer_41clones_pooled_cpdplate_2313004_plate2__2023-04-15T21_35_55-Measurement_1	r01c10f18p01	1	10	18	64	705.814	161.974	3945.81	1241.97	3240	1080	0	0	0	0	0	0	0	0	0	0	0	0	0.99	0	0	0	0	0	0	0	0	0	0.01	0	0	0	0	0	0	0	0	0	0	0	0	0	0	0
AR_20230415_HAP1_cancer_41clones_pooled_cpdplate_2313004_plate2__2023-04-15T21_35_55-Measurement_1	r01c10f18p01	1	10	18	65	899.352	473.63	4139.35	1553.63	3240	1080	0	0.01	0	0	0	0	0	0	0	0	0.02	0	0	0.88	0	0	0	0.03	0	0	0	0	0	0	0	0	0	0.05	0.01	0	0	0	0	0	0	0	0	0
AR_20230415_HAP1_cancer_41clones_pooled_cpdplate_2313004_plate2__2023-04-15T21_35_55-Measurement_1	r01c10f18p01	1	10	18	66	566.791	794.808	3806.79	1874.81	3240	1080	0	0	0	0	0.79	0.01	0	0	0	0	0.11	0	0	0	0.01	0	0.02	0.03	0	0	0	0	0	0	0	0	0	0	0	0	0	0	0	0	0	0	0	0
AR_20230415_HAP1_cancer_41clones_pooled_cpdplate_2313004_plate2__2023-04-15T21_35_55-Measurement_1	r01c10f18p01	1	10	18	67	632.769	273.381	3872.77	1353.38	3240	1080	0	0	0	0	0	0	0	0	0	0	0	0	1	0	0	0	0	0	0	0	0	0	0	0	0	0	0	0	0	0	0	0	0	0	0	0	0	0
AR_20230415_HAP1_cancer_41clones_pooled_cpdplate_2313004_plate2__2023-04-15T21_35_55-Measurement_1	r01c10f18p01	1	10	18	68	1012.82	136.258	4252.82	1216.26	3240	1080	0	0.22	0	0.07	0	0	0	0	0	0	0	0	0	0	0	0.02	0	0	0	0	0	0	0	0.01	0.26	0	0	0.01	0.02	0	0	0.38	0	0.01	0	0	0	0
AR_20230415_HAP1_cancer_41clones_pooled_cpdplate_2313004_plate2__2023-04-15T21_35_55-Measurement_1	r01c10f18p01	1	10	18	69	886.068	46.182	4126.07	1126.18	3240	1080	0	0.02	0	0.03	0.01	0.18	0	0	0	0	0.58	0	0	0.06	0.01	0	0	0	0	0	0	0	0.01	0.02	0.03	0	0	0.01	0	0	0	0.01	0	0	0.02	0	0	0
AR_20230415_HAP1_cancer_41clones_pooled_cpdplate_2313004_plate2__2023-04-15T21_35_55-Measurement_1	r01c10f18p01	1	10	18	70	296.583	446.883	3536.58	1526.88	3240	1080	0	0	0	0	0	0	0	0	0	0	0	0	0	0	0	0	0	0	0	0	0	0	0	0	0	0	0	0	0	0	0	0.02	0	0.98	0	0	0	0
AR_20230415_HAP1_cancer_41clones_pooled_cpdplate_2313004_plate2__2023-04-15T21_35_55-Measurement_1	r01c10f18p01	1	10	18	71	816.527	227.687	4056.53	1307.69	3240	1080	0	0	0	0	0	0	0	0	0	0	0	0	1	0	0	0	0	0	0	0	0	0	0	0	0	0	0	0	0	0	0	0	0	0	0	0	0	0
AR_20230415_HAP1_cancer_41clones_pooled_cpdplate_2313004_plate2__2023-04-15T21_35_55-Measurement_1	r01c10f18p01	1	10	18	72	758.632	203.064	3998.63	1283.06	3240	1080	0	0	0	0	0	0	0	0	0	0	0	0	0.99	0	0	0	0	0	0	0	0	0	0.01	0	0	0	0	0	0	0	0	0	0	0	0	0	0	0
AR_20230415_HAP1_cancer_41clones_pooled_cpdplate_2313004_plate2__2023-04-15T21_35_55-Measurement_1	r01c10f18p01	1	10	18	73	770.21	581.959	4010.21	1661.96	3240	1080	0	0.01	0	0.02	0	0	0	0	0	0	0.01	0	0	0.9	0	0	0	0	0	0	0	0	0	0	0	0	0	0.06	0	0	0	0	0	0	0	0	0	0
AR_20230415_HAP1_cancer_41clones_pooled_cpdplate_2313004_plate2__2023-04-15T21_35_55-Measurement_1	r01c10f18p01	1	10	18	74	980.64	197.446	4220.64	1277.45	3240	1080	0	0	0	0	0	0.01	0	0	0	0	0	0	0.98	0	0	0	0	0	0	0	0	0	0.01	0	0	0	0	0	0	0	0	0	0	0	0	0	0	0
AR_20230415_HAP1_cancer_41clones_pooled_cpdplate_2313004_plate2__2023-04-15T21_35_55-Measurement_1	r01c10f18p01	1	10	18	75	870.586	965.559	4110.59	2045.56	3240	1080	0	0.03	0	0.04	0	0	0	0	0	0	0	0	0	0	0	0	0	0	0	0	0	0	0	0.02	0.11	0.01	0	0.02	0.01	0	0	0.68	0	0.08	0	0	0	0
AR_20230415_HAP1_cancer_41clones_pooled_cpdplate_2313004_plate2__2023-04-15T21_35_55-Measurement_1	r01c10f18p01	1	10	18	76	943.747	486.208	4183.75	1566.21	3240	1080	0	0	0	0.05	0	0.01	0	0	0	0	0.01	0	0	0.84	0	0	0	0	0	0	0	0	0	0.03	0	0	0	0.05	0	0	0	0	0.01	0	0	0	0	0
AR_20230415_HAP1_cancer_41clones_pooled_cpdplate_2313004_plate2__2023-04-15T21_35_55-Measurement_1	r01c10f18p01	1	10	18	77	660.224	921.415	3900.22	2001.41	3240	1080	0	0	0	0.01	0.04	0	0	0.01	0	0	0	0	0.01	0.01	0.11	0	0	0.05	0.01	0	0	0	0	0.01	0.01	0.36	0.01	0.13	0	0	0.01	0	0	0	0.2	0	0	0
AR_20230415_HAP1_cancer_41clones_pooled_cpdplate_2313004_plate2__2023-04-15T21_35_55-Measurement_1	r01c10f18p01	1	10	18	78	577.887	139.938	3817.89	1219.94	3240	1080	0	0	0	0	0	0	0	0	0	0	0	0	1	0	0	0	0	0	0	0	0	0	0	0	0	0	0	0	0	0	0	0	0	0	0	0	0	0
AR_20230415_HAP1_cancer_41clones_pooled_cpdplate_2313004_plate2__2023-04-15T21_35_55-Measurement_1	r01c10f18p01	1	10	18	79	46.6162	449.895	3286.62	1529.89	3240	1080	0	0	0	0.01	0	0	0	0	0	0	0	0	0	0	0	0.01	0	0	0	0.93	0	0.02	0	0	0	0	0	0	0	0	0	0	0	0	0	0.02	0	0
AR_20230415_HAP1_cancer_41clones_pooled_cpdplate_2313004_plate2__2023-04-15T21_35_55-Measurement_1	r01c10f18p01	1	10	18	80	788.974	959.683	4028.97	2039.68	3240	1080	0	0.11	0	0.05	0	0	0	0	0	0	0	0	0	0	0	0.01	0	0	0	0	0	0	0	0	0.2	0.01	0	0.03	0.01	0	0	0.58	0	0	0	0	0	0
AR_20230415_HAP1_cancer_41clones_pooled_cpdplate_2313004_plate2__2023-04-15T21_35_55-Measurement_1	r01c10f18p01	1	10	18	81	708.695	22.2101	3948.69	1102.21	3240	1080	0	0.05	0.01	0.13	0	0.1	0	0	0.02	0	0.28	0	0	0.07	0.02	0.07	0	0	0	0.08	0	0.03	0.02	0.01	0.02	0	0	0.03	0	0	0	0.03	0	0.01	0.01	0	0	0.01
AR_20230415_HAP1_cancer_41clones_pooled_cpdplate_2313004_plate2__2023-04-15T21_35_55-Measurement_1	r01c10f18p01	1	10	18	82	537.758	86.5503	3777.76	1166.55	3240	1080	0	0	0	0	0	0.01	0	0	0	0	0	0	0.99	0	0	0	0	0	0	0	0	0	0	0	0	0	0	0	0	0	0	0	0	0	0	0	0	0
AR_20230415_HAP1_cancer_41clones_pooled_cpdplate_2313004_plate2__2023-04-15T21_35_55-Measurement_1	r01c10f18p01	1	10	18	83	450.234	1005.3	3690.23	2085.3	3240	1080	0	0	0	0	0.73	0.01	0	0	0	0	0.16	0	0	0	0	0	0.01	0.02	0	0	0	0	0.03	0	0	0	0	0	0	0	0	0	0	0	0	0	0	0
AR_20230415_HAP1_cancer_41clones_pooled_cpdplate_2313004_plate2__2023-04-15T21_35_55-Measurement_1	r01c10f18p01	1	10	18	84	650.608	23.9327	3890.61	1103.93	3240	1080	0	0.19	0	0.05	0	0	0	0	0	0	0	0	0	0	0	0.02	0	0	0	0	0	0	0	0.02	0.26	0	0	0.03	0.01	0	0	0.41	0	0.01	0	0	0	0
AR_20230415_HAP1_cancer_41clones_pooled_cpdplate_2313004_plate2__2023-04-15T21_35_55-Measurement_1	r01c10f18p01	1	10	18	85	814.271	137.015	4054.27	1217.02	3240	1080	0	0.1	0	0.1	0.01	0.22	0	0	0	0	0.32	0	0	0.03	0	0	0	0	0	0.01	0	0.03	0.01	0.01	0.09	0	0	0.02	0	0	0	0.01	0	0	0.02	0	0	0
AR_20230415_HAP1_cancer_41clones_pooled_cpdplate_2313004_plate2__2023-04-15T21_35_55-Measurement_1	r01c10f18p01	1	10	18	86	859.491	465.886	4099.49	1545.89	3240	1080	0	0.01	0	0.02	0	0	0	0	0	0	0.01	0	0	0.9	0	0	0	0	0	0	0	0	0	0	0	0	0	0.06	0	0	0	0	0	0	0	0	0	0
AR_20230415_HAP1_cancer_41clones_pooled_cpdplate_2313004_plate2__2023-04-15T21_35_55-Measurement_1	r01c10f18p01	1	10	18	87	1046.78	460.222	4286.78	1540.22	3240	1080	0	0	0	0	0	0	1	0	0	0	0	0	0	0	0	0	0	0	0	0	0	0	0	0	0	0	0	0	0	0	0	0	0	0	0	0	0	0
AR_20230415_HAP1_cancer_41clones_pooled_cpdplate_2313004_plate2__2023-04-15T21_35_55-Measurement_1	r01c10f18p01	1	10	18	88	772.788	306.865	4012.79	1386.87	3240	1080	0	0	0	0	0	0	0	0	0	0	0	0	1	0	0	0	0	0	0	0	0	0	0	0	0	0	0	0	0	0	0	0	0	0	0	0	0	0
AR_20230415_HAP1_cancer_41clones_pooled_cpdplate_2313004_plate2__2023-04-15T21_35_55-Measurement_1	r01c10f18p01	1	10	18	89	42.7233	565.195	3282.72	1645.19	3240	1080	0	0	0	0	0	0	0	0	0	0	0	0	0	0	0	0.01	0	0	0	0.99	0	0	0	0	0	0	0	0	0	0	0	0	0	0	0	0	0	0
AR_20230415_HAP1_cancer_41clones_pooled_cpdplate_2313004_plate2__2023-04-15T21_35_55-Measurement_1	r01c10f18p01	1	10	18	90	753.499	470.543	3993.5	1550.54	3240	1080	0	0.03	0	0.02	0	0	0	0	0	0	0.02	0	0.01	0.73	0	0.02	0	0.02	0	0	0	0	0	0.09	0.01	0.01	0	0.04	0	0	0	0	0	0	0	0	0	0
AR_20230415_HAP1_cancer_41clones_pooled_cpdplate_2313004_plate2__2023-04-15T21_35_55-Measurement_1	r01c10f18p01	1	10	18	91	731.462	237.279	3971.46	1317.28	3240	1080	0	0	0	0	0	0	0	0	0	0	0	0	1	0	0	0	0	0	0	0	0	0	0	0	0	0	0	0	0	0	0	0	0	0	0	0	0	0
AR_20230415_HAP1_cancer_41clones_pooled_cpdplate_2313004_plate2__2023-04-15T21_35_55-Measurement_1	r01c10f18p01	1	10	18	92	624.648	53.1751	3864.65	1133.18	3240	1080	0	0.07	0	0.07	0	0.07	0	0	0.01	0	0.21	0	0	0.06	0	0	0.01	0.01	0	0.01	0	0	0.01	0.06	0.06	0	0	0.01	0.01	0	0	0.12	0	0.05	0.14	0	0	0
AR_20230415_HAP1_cancer_41clones_pooled_cpdplate_2313004_plate2__2023-04-15T21_35_55-Measurement_1	r01c10f18p01	1	10	18	93	115.822	380.614	3355.82	1460.61	3240	1080	0	0	0	0	0	0	0	0	0	0	0	0	0	0	0	0	0	0	0	0	0	0	0	0	0	0	0	0	0	0	0	0.01	0	0.99	0	0	0	0
AR_20230415_HAP1_cancer_41clones_pooled_cpdplate_2313004_plate2__2023-04-15T21_35_55-Measurement_1	r01c10f18p01	1	10	18	94	542.148	39.2087	3782.15	1119.21	3240	1080	0	0	0	0	0	0	0	0	0	0	0	0	1	0	0	0	0	0	0	0	0	0	0	0	0	0	0	0	0	0	0	0	0	0	0	0	0	0
AR_20230415_HAP1_cancer_41clones_pooled_cpdplate_2313004_plate2__2023-04-15T21_35_55-Measurement_1	r01c10f18p01	1	10	18	95	765.579	535.118	4005.58	1615.12	3240	1080	0	0.01	0	0.01	0	0	0	0	0	0	0.02	0	0	0.89	0	0.01	0	0	0	0	0	0	0	0.01	0	0	0	0.05	0	0	0	0	0	0	0	0	0	0
AR_20230415_HAP1_cancer_41clones_pooled_cpdplate_2313004_plate2__2023-04-15T21_35_55-Measurement_1	r01c10f18p01	1	10	18	96	262.772	405.904	3502.77	1485.9	3240	1080	0	0	0	0	0	0	0	0	0	0	0	0	0	0	0	0	0	0	0	0	0	0	0	0	0	0	0	0	0	0	0	0.03	0	0.97	0	0	0	0
AR_20230415_HAP1_cancer_41clones_pooled_cpdplate_2313004_plate2__2023-04-15T21_35_55-Measurement_1	r01c10f18p01	1	10	18	97	593.51	242.608	3833.51	1322.61	3240	1080	0	0	0	0	0	0	0	0	0	0	0	0	1	0	0	0	0	0	0	0	0	0	0	0	0	0	0	0	0	0	0	0	0	0	0	0	0	0
AR_20230415_HAP1_cancer_41clones_pooled_cpdplate_2313004_plate2__2023-04-15T21_35_55-Measurement_1	r01c10f18p01	1	10	18	98	50.2932	374.402	3290.29	1454.4	3240	1080	0	0	0	0	0	0	0	0	0	0	0	0	0	0	0	0	0	0	0	0	0	0	0	0	0	0	0	0	0	0	0	0.02	0	0.98	0	0	0	0
AR_20230415_HAP1_cancer_41clones_pooled_cpdplate_2313004_plate2__2023-04-15T21_35_55-Measurement_1	r01c10f18p01	1	10	18	99	595.371	94.9283	3835.37	1174.93	3240	1080	0	0	0	0	0	0.03	0	0	0	0	0.01	0	0.94	0	0	0.01	0	0	0	0	0	0	0.01	0	0	0	0	0	0	0	0	0	0	0	0	0	0	0
AR_20230415_HAP1_cancer_41clones_pooled_cpdplate_2313004_plate2__2023-04-15T21_35_55-Measurement_1	r01c10f18p01	1	10	18	100	805.299	1024.6	4045.3	2104.6	3240	1080	0	0.07	0.01	0.05	0	0	0	0	0	0	0	0	0	0	0	0	0.01	0	0	0	0	0	0	0	0.16	0	0	0	0	0	0	0.66	0	0.04	0	0	0	0
AR_20230415_HAP1_cancer_41clones_pooled_cpdplate_2313004_plate2__2023-04-15T21_35_55-Measurement_1	r01c10f18p01	1	10	18	101	485.252	116.229	3725.25	1196.23	3240	1080	0	0	0	0	0	0	0	0	0	0	0	0	1	0	0	0	0	0	0	0	0	0	0	0	0	0	0	0	0	0	0	0	0	0	0	0	0	0
AR_20230415_HAP1_cancer_41clones_pooled_cpdplate_2313004_plate2__2023-04-15T21_35_55-Measurement_1	r01c10f18p01	1	10	18	102	818.607	97.2004	4058.61	1177.2	3240	1080	0	0	0	0	0	0.01	0	0	0	0	0	0	0.98	0	0	0	0	0	0	0	0	0	0.01	0	0	0	0	0	0	0	0	0	0	0	0	0	0	0
AR_20230415_HAP1_cancer_41clones_pooled_cpdplate_2313004_plate2__2023-04-15T21_35_55-Measurement_1	r01c10f18p01	1	10	18	103	836.286	500.003	4076.29	1580	3240	1080	0	0.01	0	0.02	0	0	0	0	0	0	0.01	0	0	0.9	0	0	0	0	0	0	0	0	0	0	0	0	0	0.06	0	0	0	0	0	0	0	0	0	0
AR_20230415_HAP1_cancer_41clones_pooled_cpdplate_2313004_plate2__2023-04-15T21_35_55-Measurement_1	r01c10f18p01	1	10	18	104	762.154	1013.67	4002.15	2093.67	3240	1080	0	0.07	0	0.04	0	0	0	0	0	0	0	0	0	0	0	0.01	0	0	0	0	0	0	0	0	0.21	0	0	0.02	0	0	0	0.61	0	0.03	0.01	0	0	0
AR_20230415_HAP1_cancer_41clones_pooled_cpdplate_2313004_plate2__2023-04-15T21_35_55-Measurement_1	r01c10f18p01	1	10	18	105	489.617	1030.34	3729.62	2110.34	3240	1080	0	0	0	0	0.77	0	0	0	0	0	0.13	0	0	0	0	0	0	0.01	0	0	0	0	0.02	0	0	0	0	0	0	0	0	0	0	0	0	0	0	0
AR_20230415_HAP1_cancer_41clones_pooled_cpdplate_2313004_plate2__2023-04-15T21_35_55-Measurement_1	r01c10f18p01	1	10	18	106	1036.76	522.727	4276.76	1602.73	3240	1080	0.09	0	0.03	0.01	0	0	0.11	0	0.02	0	0	0	0.02	0	0	0.45	0.06	0	0	0.13	0	0	0	0	0	0	0	0.02	0	0	0	0	0.03	0	0	0.01	0	0
AR_20230415_HAP1_cancer_41clones_pooled_cpdplate_2313004_plate2__2023-04-15T21_35_55-Measurement_1	r01c10f18p01	1	10	18	107	188.319	402.336	3428.32	1482.34	3240	1080	0	0.01	0	0	0	0	0	0	0	0	0	0	0	0	0	0	0	0	0	0	0	0	0	0	0.01	0	0	0	0	0	0	0.01	0	0.97	0	0	0	0
AR_20230415_HAP1_cancer_41clones_pooled_cpdplate_2313004_plate2__2023-04-15T21_35_55-Measurement_1	r01c10f18p01	1	10	18	108	157.231	356.684	3397.23	1436.68	3240	1080	0	0.01	0	0	0	0	0	0	0	0	0	0	0	0	0	0	0	0	0	0	0	0	0	0	0.01	0	0	0	0	0	0	0.02	0	0.96	0	0	0	0
AR_20230415_HAP1_cancer_41clones_pooled_cpdplate_2313004_plate2__2023-04-15T21_35_55-Measurement_1	r01c10f18p01	1	10	18	109	916.525	122.799	4156.52	1202.8	3240	1080	0	0	0	0	0	0	0	0	0	0	0	0	1	0	0	0	0	0	0	0	0	0	0	0	0	0	0	0	0	0	0	0	0	0	0	0	0	0
AR_20230415_HAP1_cancer_41clones_pooled_cpdplate_2313004_plate2__2023-04-15T21_35_55-Measurement_1	r01c10f18p01	1	10	18	110	701.102	918.518	3941.1	1998.52	3240	1080	0	0	0	0.01	0.01	0	0	0	0	0	0	0	0	0.02	0.02	0.04	0	0	0	0	0	0	0	0.3	0.06	0.2	0	0.12	0	0	0	0.09	0	0.12	0.01	0	0	0
AR_20230415_HAP1_cancer_41clones_pooled_cpdplate_2313004_plate2__2023-04-15T21_35_55-Measurement_1	r01c10f18p01	1	10	18	111	57.8483	313.048	3297.85	1393.05	3240	1080	0	0	0	0	0	0	0	0	0	0	0	0	0	0	0	0	0	0	0	0	0	0	0	0	0	0	0	0	0	0	0	0.02	0	0.98	0	0	0	0
AR_20230415_HAP1_cancer_41clones_pooled_cpdplate_2313004_plate2__2023-04-15T21_35_55-Measurement_1	r01c10f18p01	1	10	18	112	220.231	361.947	3460.23	1441.95	3240	1080	0	0.01	0	0	0	0	0	0	0	0	0	0	0	0	0	0	0	0	0	0	0	0	0	0	0.01	0	0	0	0	0	0	0.01	0	0.97	0	0	0	0
AR_20230415_HAP1_cancer_41clones_pooled_cpdplate_2313004_plate2__2023-04-15T21_35_55-Measurement_1	r01c10f18p01	1	10	18	113	875.74	89.0775	4115.74	1169.08	3240	1080	0	0	0	0	0	0.04	0	0	0	0	0	0	0.93	0	0	0	0	0	0	0	0	0	0.02	0	0	0	0	0	0	0	0	0	0	0	0	0	0	0.01
AR_20230415_HAP1_cancer_41clones_pooled_cpdplate_2313004_plate2__2023-04-15T21_35_55-Measurement_1	r01c10f18p01	1	10	18	114	817.276	185.704	4057.28	1265.7	3240	1080	0	0.11	0	0.06	0	0	0	0	0	0	0.02	0	0	0.01	0	0.01	0	0	0	0	0	0	0	0.05	0.24	0	0	0.05	0	0	0	0.42	0	0.03	0	0	0	0
AR_20230415_HAP1_cancer_41clones_pooled_cpdplate_2313004_plate2__2023-04-15T21_35_55-Measurement_1	r01c10f18p01	1	10	18	115	496.174	939.706	3736.17	2019.71	3240	1080	0	0	0.01	0.01	0.71	0.02	0	0	0	0	0.06	0	0	0	0.06	0	0.01	0.02	0	0	0	0	0	0	0	0	0	0.03	0	0	0	0	0	0	0.01	0	0	0
AR_20230415_HAP1_cancer_41clones_pooled_cpdplate_2313004_plate2__2023-04-15T21_35_55-Measurement_1	r01c10f18p01	1	10	18	116	520.186	890.768	3760.19	1970.77	3240	1080	0	0	0	0	0.78	0.01	0	0	0	0	0.06	0	0	0	0.01	0.01	0.03	0.01	0.01	0	0	0	0.01	0	0	0	0	0.01	0	0	0	0	0	0	0.03	0	0	0.01
AR_20230415_HAP1_cancer_41clones_pooled_cpdplate_2313004_plate2__2023-04-15T21_35_55-Measurement_1	r01c10f18p01	1	10	18	117	645.739	969.222	3885.74	2049.22	3240	1080	0	0.01	0.02	0.02	0.25	0.04	0	0	0	0	0.05	0	0.01	0.02	0.1	0	0.02	0.08	0.01	0	0	0	0	0.01	0.03	0.04	0	0.2	0	0	0	0	0	0	0.02	0	0	0.01
AR_20230415_HAP1_cancer_41clones_pooled_cpdplate_2313004_plate2__2023-04-15T21_35_55-Measurement_1	r01c10f18p01	1	10	18	118	614.87	953.585	3854.87	2033.59	3240	1080	0	0.01	0	0	0.34	0	0	0	0	0	0.05	0	0	0	0.12	0	0	0.01	0.04	0	0	0	0	0.01	0.02	0.04	0	0.05	0	0	0	0	0	0	0.23	0	0.01	0.01
AR_20230415_HAP1_cancer_41clones_pooled_cpdplate_2313004_plate2__2023-04-15T21_35_55-Measurement_1	r01c10f18p01	1	10	18	119	1040.82	356.003	4280.82	1436	3240	1080	0	0	0.01	0	0	0	0.98	0	0.01	0	0	0	0	0	0	0	0	0	0	0	0	0	0	0	0	0	0	0	0	0	0	0	0	0	0	0	0	0
AR_20230415_HAP1_cancer_41clones_pooled_cpdplate_2313004_plate2__2023-04-15T21_35_55-Measurement_1	r01c10f18p01	1	10	18	120	581.387	1038.4	3821.39	2118.4	3240	1080	0	0	0	0	0.74	0	0	0	0	0	0.08	0	0	0	0	0	0	0.04	0	0	0	0	0.03	0	0	0	0	0	0	0	0	0	0	0	0	0	0	0
AR_20230415_HAP1_cancer_41clones_pooled_cpdplate_2313004_plate2__2023-04-15T21_35_55-Measurement_1	r01c10f18p01	1	10	18	121	790.254	769.237	4030.25	1849.24	3240	1080	0.02	0	0	0	0.67	0.01	0	0	0	0	0.06	0	0	0	0.03	0.03	0.01	0.07	0	0	0	0	0	0.01	0.01	0.01	0	0.04	0	0	0	0	0	0	0.01	0	0	0
AR_20230415_HAP1_cancer_41clones_pooled_cpdplate_2313004_plate2__2023-04-15T21_35_55-Measurement_1	r01c10f18p01	1	10	18	122	846.588	776.695	4086.59	1856.69	3240	1080	0	0	0.01	0	0.69	0.02	0	0.01	0	0	0.06	0	0	0.01	0.06	0	0	0.02	0.01	0	0	0	0	0.01	0	0	0	0.03	0	0	0	0	0	0	0.01	0	0	0
AR_20230415_HAP1_cancer_41clones_pooled_cpdplate_2313004_plate2__2023-04-15T21_35_55-Measurement_1	r01c10f18p01	1	10	18	123	556.293	962.94	3796.29	2042.94	3240	1080	0	0	0	0	0.89	0.01	0	0	0	0	0.02	0	0	0	0.04	0	0	0	0	0	0	0	0.03	0	0	0	0	0	0	0	0	0	0	0	0	0	0	0
AR_20230415_HAP1_cancer_41clones_pooled_cpdplate_2313004_plate2__2023-04-15T21_35_55-Measurement_1	r01c10f19p01	1	10	19	1	701.292	169.629	2861.29	1249.63	2160	1080	0.02	0	0.01	0.04	0	0.06	0	0.01	0	0	0.03	0.06	0.35	0.01	0	0.01	0.04	0.08	0	0.01	0	0.04	0	0.02	0	0.01	0.02	0	0.01	0	0	0	0	0	0.07	0.02	0.02	0.05
AR_20230415_HAP1_cancer_41clones_pooled_cpdplate_2313004_plate2__2023-04-15T21_35_55-Measurement_1	r01c10f19p01	1	10	19	2	780.381	225.644	2940.38	1305.64	2160	1080	0	0	0	0.01	0	0.04	0	0.03	0	0	0.01	0.02	0.46	0.06	0	0	0.01	0.04	0.02	0	0.01	0.06	0	0.01	0	0.01	0.04	0	0.02	0	0	0	0	0	0.03	0.01	0	0.1
AR_20230415_HAP1_cancer_41clones_pooled_cpdplate_2313004_plate2__2023-04-15T21_35_55-Measurement_1	r01c10f19p01	1	10	19	3	607.015	138.703	2767.01	1218.7	2160	1080	0	0	0	0.01	0	0.04	0.01	0.02	0	0	0	0.08	0.3	0.01	0	0	0.03	0.06	0.01	0	0	0.18	0	0.01	0.01	0	0.05	0	0.09	0	0	0	0	0	0.01	0	0	0.08
AR_20230415_HAP1_cancer_41clones_pooled_cpdplate_2313004_plate2__2023-04-15T21_35_55-Measurement_1	r01c10f19p01	1	10	19	4	723.562	474.295	2883.56	1554.3	2160	1080	0	0	0	0	0	0	0	0	0	0	0	0	1	0	0	0	0	0	0	0	0	0	0	0	0	0	0	0	0	0	0	0	0	0	0	0	0	0
AR_20230415_HAP1_cancer_41clones_pooled_cpdplate_2313004_plate2__2023-04-15T21_35_55-Measurement_1	r01c10f19p01	1	10	19	5	1036.62	786.141	3196.62	1866.14	2160	1080	0	0	0	0	0	0	0	0	0	0	0	0	0	0	0	0.01	0.01	0	0	0.97	0	0	0	0	0.01	0	0	0	0	0	0	0	0	0	0	0	0	0
AR_20230415_HAP1_cancer_41clones_pooled_cpdplate_2313004_plate2__2023-04-15T21_35_55-Measurement_1	r01c10f19p01	1	10	19	6	884.198	288.493	3044.2	1368.49	2160	1080	0.02	0	0	0	0	0.13	0.01	0	0	0	0.05	0.03	0.49	0	0	0.01	0.02	0.05	0	0	0.01	0.05	0	0.02	0	0	0.01	0	0	0	0	0	0	0	0.05	0.01	0	0.04
AR_20230415_HAP1_cancer_41clones_pooled_cpdplate_2313004_plate2__2023-04-15T21_35_55-Measurement_1	r01c10f19p01	1	10	19	7	229.437	650.747	2389.44	1730.75	2160	1080	0.01	0	0	0	0	0	0.01	0	0	0	0	0	0	0	0	0	0.89	0	0	0.03	0.01	0.01	0	0	0	0	0	0	0	0	0	0	0	0	0	0	0.04	0
AR_20230415_HAP1_cancer_41clones_pooled_cpdplate_2313004_plate2__2023-04-15T21_35_55-Measurement_1	r01c10f19p01	1	10	19	8	1042.6	626.714	3202.6	1706.71	2160	1080	0	0.01	0	0	0	0	0	0	0	0	0	0	0	0	0	0	0	0	0	0.98	0	0.01	0	0	0	0	0	0	0	0	0	0	0	0	0	0	0	0
AR_20230415_HAP1_cancer_41clones_pooled_cpdplate_2313004_plate2__2023-04-15T21_35_55-Measurement_1	r01c10f19p01	1	10	19	9	691.623	267.698	2851.62	1347.7	2160	1080	0.03	0	0	0.02	0	0.06	0	0.02	0	0	0.03	0.01	0.35	0.05	0	0.01	0.05	0.13	0.01	0	0	0.03	0	0.02	0	0.01	0	0	0.02	0	0	0	0	0.01	0.07	0	0	0.05
AR_20230415_HAP1_cancer_41clones_pooled_cpdplate_2313004_plate2__2023-04-15T21_35_55-Measurement_1	r01c10f19p01	1	10	19	10	468.671	337.051	2628.67	1417.05	2160	1080	0.01	0	0	0.04	0	0.03	0	0.03	0	0	0.01	0	0.44	0.06	0	0	0.03	0.07	0.04	0	0	0.09	0	0.01	0	0	0.04	0	0.05	0	0	0	0	0	0.01	0	0	0.04
AR_20230415_HAP1_cancer_41clones_pooled_cpdplate_2313004_plate2__2023-04-15T21_35_55-Measurement_1	r01c10f19p01	1	10	19	11	870.471	344.082	3030.47	1424.08	2160	1080	0	0	0	0.02	0	0.03	0	0	0	0	0.01	0.1	0.5	0.02	0	0.01	0.03	0.04	0	0	0	0.11	0.01	0	0	0	0.04	0	0.03	0	0	0	0	0	0	0	0	0.05
AR_20230415_HAP1_cancer_41clones_pooled_cpdplate_2313004_plate2__2023-04-15T21_35_55-Measurement_1	r01c10f19p01	1	10	19	12	171.979	566.257	2331.98	1646.26	2160	1080	0.01	0	0	0	0	0.01	0	0	0	0	0	0	0	0	0	0	0.92	0	0	0.03	0.01	0.01	0	0	0	0	0	0	0	0	0	0	0	0	0	0	0.01	0
AR_20230415_HAP1_cancer_41clones_pooled_cpdplate_2313004_plate2__2023-04-15T21_35_55-Measurement_1	r01c10f19p01	1	10	19	13	835.555	147.843	2995.56	1227.84	2160	1080	0	0	0	0	0	0	0	0	0	0	0	0	0	0	0	0	0	0	0	0	0	0	0	0	0	0	0	0	0	0	0	0.01	0	0.99	0	0	0	0
AR_20230415_HAP1_cancer_41clones_pooled_cpdplate_2313004_plate2__2023-04-15T21_35_55-Measurement_1	r01c10f19p01	1	10	19	14	764.508	372.075	2924.51	1452.08	2160	1080	0.01	0	0	0.01	0	0.05	0.01	0.02	0	0	0.02	0.01	0.49	0.02	0	0	0.03	0.07	0.02	0	0.01	0.08	0.02	0.02	0	0	0.03	0.01	0	0	0	0	0	0	0.04	0	0	0.02
AR_20230415_HAP1_cancer_41clones_pooled_cpdplate_2313004_plate2__2023-04-15T21_35_55-Measurement_1	r01c10f19p01	1	10	19	15	622.405	288.465	2782.41	1368.46	2160	1080	0	0	0	0	0	0.01	0	0	0	0	0	0	0.97	0	0	0	0	0	0	0	0	0	0.02	0	0	0	0	0	0	0	0	0	0	0	0	0	0	0
AR_20230415_HAP1_cancer_41clones_pooled_cpdplate_2313004_plate2__2023-04-15T21_35_55-Measurement_1	r01c10f19p01	1	10	19	16	752.771	426.491	2912.77	1506.49	2160	1080	0	0	0	0	0	0	0	0	0	0	0	0	1	0	0	0	0	0	0	0	0	0	0	0	0	0	0	0	0	0	0	0	0	0	0	0	0	0
AR_20230415_HAP1_cancer_41clones_pooled_cpdplate_2313004_plate2__2023-04-15T21_35_55-Measurement_1	r01c10f19p01	1	10	19	17	821.323	353.325	2981.32	1433.32	2160	1080	0	0	0	0.02	0	0.07	0	0.03	0	0	0	0.01	0.38	0.05	0	0.01	0.02	0.04	0.01	0	0	0.12	0	0.02	0	0	0.04	0	0.08	0	0	0	0	0.01	0.02	0	0	0.06
AR_20230415_HAP1_cancer_41clones_pooled_cpdplate_2313004_plate2__2023-04-15T21_35_55-Measurement_1	r01c10f19p01	1	10	19	18	729.869	226.163	2889.87	1306.16	2160	1080	0	0	0	0	0.01	0	0	0	0	0	0	0	0.98	0	0	0	0	0	0	0	0	0	0.01	0	0	0	0	0	0	0	0	0	0	0	0	0	0	0
AR_20230415_HAP1_cancer_41clones_pooled_cpdplate_2313004_plate2__2023-04-15T21_35_55-Measurement_1	r01c10f19p01	1	10	19	19	453.446	288.841	2613.45	1368.84	2160	1080	0.01	0	0	0.04	0	0.03	0	0.02	0	0	0.02	0	0.39	0.06	0	0.02	0.01	0.11	0	0	0	0.1	0	0.02	0	0	0.03	0	0.07	0	0	0	0	0.02	0.01	0	0	0.04
AR_20230415_HAP1_cancer_41clones_pooled_cpdplate_2313004_plate2__2023-04-15T21_35_55-Measurement_1	r01c10f19p01	1	10	19	20	881.948	171.95	3041.95	1251.95	2160	1080	0	0	0	0	0	0	0	0	0	0	0	0	0	0	0	0	0	0	0	0	0	0	0	0	0	0	0	0	0	0	0	0	0	1	0	0	0	0
AR_20230415_HAP1_cancer_41clones_pooled_cpdplate_2313004_plate2__2023-04-15T21_35_55-Measurement_1	r01c10f19p01	1	10	19	21	775.759	305.135	2935.76	1385.13	2160	1080	0.02	0	0	0.01	0	0.17	0.01	0	0	0	0.02	0	0.4	0	0	0	0.05	0.16	0	0	0.01	0.01	0.07	0.01	0	0	0	0.01	0	0	0	0	0	0	0.02	0.02	0	0.01
AR_20230415_HAP1_cancer_41clones_pooled_cpdplate_2313004_plate2__2023-04-15T21_35_55-Measurement_1	r01c10f19p01	1	10	19	22	724.265	354.484	2884.26	1434.48	2160	1080	0	0	0	0	0	0	0	0	0	0	0	0	1	0	0	0	0	0	0	0	0	0	0	0	0	0	0	0	0	0	0	0	0	0	0	0	0	0
AR_20230415_HAP1_cancer_41clones_pooled_cpdplate_2313004_plate2__2023-04-15T21_35_55-Measurement_1	r01c10f19p01	1	10	19	23	996.828	353.857	3156.83	1433.86	2160	1080	0	0	0	0	0	0	0	0	0	0	0	0	0	0	0	0	0	0	0	0	0	0	0	0.01	0	0	0	0	0	0	0	0.04	0	0.95	0	0	0	0
AR_20230415_HAP1_cancer_41clones_pooled_cpdplate_2313004_plate2__2023-04-15T21_35_55-Measurement_1	r01c10f19p01	1	10	19	24	850.327	243.063	3010.33	1323.06	2160	1080	0	0	0	0	0	0	0	0	0	0	0	0	0.98	0	0	0	0	0	0	0	0	0	0.02	0	0	0	0	0	0	0	0	0	0	0	0	0	0	0
AR_20230415_HAP1_cancer_41clones_pooled_cpdplate_2313004_plate2__2023-04-15T21_35_55-Measurement_1	r01c10f19p01	1	10	19	25	818.716	286.278	2978.72	1366.28	2160	1080	0	0	0	0	0	0.19	0	0	0	0	0.03	0	0.52	0.01	0	0	0	0.08	0	0	0	0.01	0.08	0	0.01	0	0	0	0.01	0	0	0	0	0	0.01	0.01	0.01	0.03
AR_20230415_HAP1_cancer_41clones_pooled_cpdplate_2313004_plate2__2023-04-15T21_35_55-Measurement_1	r01c10f19p01	1	10	19	26	675.837	355.289	2835.84	1435.29	2160	1080	0	0	0	0	0	0.01	0	0	0	0	0	0	0.97	0	0	0	0	0	0	0	0	0	0.02	0	0	0	0	0	0	0	0	0	0	0	0	0	0	0
AR_20230415_HAP1_cancer_41clones_pooled_cpdplate_2313004_plate2__2023-04-15T21_35_55-Measurement_1	r01c10f19p01	1	10	19	27	95.6833	739.008	2255.68	1819.01	2160	1080	0.01	0	0	0	0	0	0.06	0	0	0	0	0	0	0	0	0	0.88	0	0.01	0.02	0.01	0	0	0	0.01	0	0	0	0	0	0	0	0	0	0	0	0	0
AR_20230415_HAP1_cancer_41clones_pooled_cpdplate_2313004_plate2__2023-04-15T21_35_55-Measurement_1	r01c10f19p01	1	10	19	28	530.04	365.72	2690.04	1445.72	2160	1080	0.01	0.01	0	0.02	0	0.06	0.01	0.01	0.01	0	0	0	0.48	0	0	0	0	0.05	0	0	0.01	0.17	0.03	0.01	0	0	0.02	0	0.01	0	0	0	0	0	0.05	0	0	0.03
AR_20230415_HAP1_cancer_41clones_pooled_cpdplate_2313004_plate2__2023-04-15T21_35_55-Measurement_1	r01c10f19p01	1	10	19	29	1012.36	181.673	3172.36	1261.67	2160	1080	0	0	0	0	0	0	0	0	0	0	0	0	0	0	0	0	0	0	0	0	0	0	0	0	0	0	0	0	0	0	0	0.04	0	0.96	0	0	0	0
AR_20230415_HAP1_cancer_41clones_pooled_cpdplate_2313004_plate2__2023-04-15T21_35_55-Measurement_1	r01c10f19p01	1	10	19	30	1007.89	680.904	3167.89	1760.9	2160	1080	0	0	0	0	0	0	0	0	0	0	0	0	0	0	0	0	0	0	0	0.97	0	0	0	0	0	0	0	0	0	0	0	0	0	0	0	0	0.03	0
AR_20230415_HAP1_cancer_41clones_pooled_cpdplate_2313004_plate2__2023-04-15T21_35_55-Measurement_1	r01c10f19p01	1	10	19	31	552.113	276.847	2712.11	1356.85	2160	1080	0	0	0	0	0	0.01	0	0	0	0	0	0	0.94	0	0	0	0	0	0	0	0	0	0.05	0	0	0	0	0	0	0	0	0	0	0	0	0	0	0
AR_20230415_HAP1_cancer_41clones_pooled_cpdplate_2313004_plate2__2023-04-15T21_35_55-Measurement_1	r01c10f19p01	1	10	19	32	1048.76	174.841	3208.76	1254.84	2160	1080	0	0	0	0	0	0	0	0	0	0	0	0	0	0	0	0	0	0	0	0	0	0	0	0	0	0	0	0	0	0	0	0.03	0	0.97	0	0	0	0
AR_20230415_HAP1_cancer_41clones_pooled_cpdplate_2313004_plate2__2023-04-15T21_35_55-Measurement_1	r01c10f19p01	1	10	19	33	854.459	207.166	3014.46	1287.17	2160	1080	0	0.03	0	0	0.01	0.03	0	0	0	0	0.04	0.01	0	0.01	0	0	0.13	0.01	0.01	0	0	0	0	0.1	0.01	0.01	0	0.07	0	0	0	0.02	0	0.23	0.25	0	0	0
AR_20230415_HAP1_cancer_41clones_pooled_cpdplate_2313004_plate2__2023-04-15T21_35_55-Measurement_1	r01c10f19p01	1	10	19	34	935.172	320.826	3095.17	1400.83	2160	1080	0	0	0	0	0	0	0	0	0	0	0	0	0	0	0	0	0	0	0	0	0	0	0	0	0	0	0	0	0	0	0	0.01	0	0.99	0	0	0	0
AR_20230415_HAP1_cancer_41clones_pooled_cpdplate_2313004_plate2__2023-04-15T21_35_55-Measurement_1	r01c10f19p01	1	10	19	35	273.165	780.699	2433.17	1860.7	2160	1080	0.01	0	0	0.01	0	0.01	0	0.01	0	0	0	0	0	0	0	0	0.9	0	0	0.03	0	0.01	0	0	0	0	0	0	0	0	0	0	0	0	0	0	0.01	0
AR_20230415_HAP1_cancer_41clones_pooled_cpdplate_2313004_plate2__2023-04-15T21_35_55-Measurement_1	r01c10f19p01	1	10	19	36	623.255	371.044	2783.25	1451.04	2160	1080	0.02	0	0.01	0	0	0.13	0.02	0	0	0	0.02	0	0.28	0	0.01	0	0.03	0.29	0	0	0.02	0.03	0.04	0.01	0	0	0.01	0.01	0	0	0	0	0	0	0.05	0	0	0.02
AR_20230415_HAP1_cancer_41clones_pooled_cpdplate_2313004_plate2__2023-04-15T21_35_55-Measurement_1	r01c10f19p01	1	10	19	37	1032.91	384.861	3192.91	1464.86	2160	1080	0	0	0	0	0	0	0	0	0	0	0	0	0	0	0	0	0	0	0	0	0	0	0	0.01	0	0	0	0	0	0	0	0.01	0	0.98	0	0	0	0
AR_20230415_HAP1_cancer_41clones_pooled_cpdplate_2313004_plate2__2023-04-15T21_35_55-Measurement_1	r01c10f19p01	1	10	19	38	1031.07	218.35	3191.07	1298.35	2160	1080	0	0	0	0	0	0	0	0	0	0	0	0	0	0	0	0	0	0	0	0	0	0	0	0	0	0	0	0	0	0	0	0.02	0	0.98	0	0	0	0
AR_20230415_HAP1_cancer_41clones_pooled_cpdplate_2313004_plate2__2023-04-15T21_35_55-Measurement_1	r01c10f19p01	1	10	19	39	727.677	301.547	2887.68	1381.55	2160	1080	0	0	0	0	0	0.01	0	0	0	0	0.01	0	0.98	0	0	0	0	0	0	0	0	0	0	0	0	0	0	0	0	0	0	0	0	0	0	0	0	0
AR_20230415_HAP1_cancer_41clones_pooled_cpdplate_2313004_plate2__2023-04-15T21_35_55-Measurement_1	r01c10f19p01	1	10	19	40	586.892	427.844	2746.89	1507.84	2160	1080	0	0	0	0	0	0	0	0	0	0	0	0	1	0	0	0	0	0	0	0	0	0	0	0	0	0	0	0	0	0	0	0	0	0	0	0	0	0
AR_20230415_HAP1_cancer_41clones_pooled_cpdplate_2313004_plate2__2023-04-15T21_35_55-Measurement_1	r01c10f19p01	1	10	19	41	195.567	662.287	2355.57	1742.29	2160	1080	0	0	0	0	0	0	0	0	0	0	0	0.01	0	0	0	0	0.98	0	0.01	0	0	0	0	0	0	0	0	0	0	0	0	0	0	0	0	0	0	0
AR_20230415_HAP1_cancer_41clones_pooled_cpdplate_2313004_plate2__2023-04-15T21_35_55-Measurement_1	r01c10f19p01	1	10	19	42	113.263	642.764	2273.26	1722.76	2160	1080	0	0	0	0	0	0	0	0	0	0	0	0.01	0	0	0	0	0.95	0	0.02	0	0	0	0	0	0	0	0	0	0	0	0	0	0	0	0	0	0.02	0
AR_20230415_HAP1_cancer_41clones_pooled_cpdplate_2313004_plate2__2023-04-15T21_35_55-Measurement_1	r01c10f19p01	1	10	19	43	962.972	758.875	3122.97	1838.87	2160	1080	0	0	0	0	0	0	0	0	0	0	0	0	0	0	0	0	0	0	0	1	0	0	0	0	0	0	0	0	0	0	0	0	0	0	0	0	0	0
AR_20230415_HAP1_cancer_41clones_pooled_cpdplate_2313004_plate2__2023-04-15T21_35_55-Measurement_1	r01c10f19p01	1	10	19	44	950.605	168.574	3110.61	1248.57	2160	1080	0	0	0	0	0	0	0	0	0	0	0	0	0	0	0	0	0	0	0	0	0	0	0	0.01	0	0	0	0	0	0	0	0.01	0	0.98	0	0	0	0
AR_20230415_HAP1_cancer_41clones_pooled_cpdplate_2313004_plate2__2023-04-15T21_35_55-Measurement_1	r01c10f19p01	1	10	19	45	986.787	202.689	3146.79	1282.69	2160	1080	0	0	0	0	0	0	0	0	0	0	0	0	0	0	0	0	0	0	0	0	0	0	0	0.01	0	0	0	0.01	0	0	0	0.04	0	0.94	0	0	0	0
AR_20230415_HAP1_cancer_41clones_pooled_cpdplate_2313004_plate2__2023-04-15T21_35_55-Measurement_1	r01c10f19p01	1	10	19	46	1057.6	360.964	3217.6	1440.96	2160	1080	0	0	0	0	0	0	0	0	0	0	0	0	0	0	0	0	0	0	0	0	0	0	0	0	0	0	0	0	0	0	0	0	0	1	0	0	0	0
AR_20230415_HAP1_cancer_41clones_pooled_cpdplate_2313004_plate2__2023-04-15T21_35_55-Measurement_1	r01c10f19p01	1	10	19	47	937.644	203.633	3097.64	1283.63	2160	1080	0	0	0	0	0	0	0	0	0	0	0	0	0	0	0	0	0	0	0	0	0	0	0	0	0	0	0	0	0	0	0	0.01	0	0.99	0	0	0	0
AR_20230415_HAP1_cancer_41clones_pooled_cpdplate_2313004_plate2__2023-04-15T21_35_55-Measurement_1	r01c10f19p01	1	10	19	48	949.471	668.214	3109.47	1748.21	2160	1080	0	0	0	0	0	0	0	0	0	0	0	0	0	0	0	0	0.01	0	0	0.96	0	0	0	0	0	0	0	0.01	0	0	0	0	0	0	0	0	0.01	0
AR_20230415_HAP1_cancer_41clones_pooled_cpdplate_2313004_plate2__2023-04-15T21_35_55-Measurement_1	r01c10f19p01	1	10	19	49	988.53	294.824	3148.53	1374.82	2160	1080	0	0	0	0	0	0	0	0	0	0	0	0	0	0	0	0	0	0	0	0	0	0	0	0	0	0	0	0	0	0	0	0.02	0	0.98	0	0	0	0
AR_20230415_HAP1_cancer_41clones_pooled_cpdplate_2313004_plate2__2023-04-15T21_35_55-Measurement_1	r01c10f19p01	1	10	19	50	63.4791	629.715	2223.48	1709.72	2160	1080	0.01	0	0	0.01	0	0	0	0	0	0	0	0	0	0	0	0	0.96	0	0	0.01	0	0.01	0	0	0	0	0	0	0	0	0	0	0	0	0	0	0	0
AR_20230415_HAP1_cancer_41clones_pooled_cpdplate_2313004_plate2__2023-04-15T21_35_55-Measurement_1	r01c10f19p01	1	10	19	51	1044.36	701.488	3204.36	1781.49	2160	1080	0	0	0	0	0	0.01	0	0	0	0	0	0	0	0	0	0	0.01	0	0	0.97	0	0	0	0	0.01	0	0	0	0	0	0	0	0	0	0	0	0	0
AR_20230415_HAP1_cancer_41clones_pooled_cpdplate_2313004_plate2__2023-04-15T21_35_55-Measurement_1	r01c10f19p01	1	10	19	52	166.351	688.614	2326.35	1768.61	2160	1080	0	0	0	0	0	0	0	0	0	0	0	0.01	0	0	0	0	0.96	0	0.01	0.02	0	0	0	0	0	0	0	0	0	0	0	0	0	0	0	0	0	0
AR_20230415_HAP1_cancer_41clones_pooled_cpdplate_2313004_plate2__2023-04-15T21_35_55-Measurement_1	r01c10f19p01	1	10	19	53	74.9074	676.237	2234.91	1756.24	2160	1080	0	0	0	0	0	0	0	0	0	0	0	0	0	0	0	0	0.99	0	0	0	0	0.01	0	0	0	0	0	0	0	0	0	0	0	0	0	0	0	0
AR_20230415_HAP1_cancer_41clones_pooled_cpdplate_2313004_plate2__2023-04-15T21_35_55-Measurement_1	r01c10f19p01	1	10	19	54	684.447	403.49	2844.45	1483.49	2160	1080	0	0	0	0	0	0	0	0	0	0	0	0	1	0	0	0	0	0	0	0	0	0	0	0	0	0	0	0	0	0	0	0	0	0	0	0	0	0
AR_20230415_HAP1_cancer_41clones_pooled_cpdplate_2313004_plate2__2023-04-15T21_35_55-Measurement_1	r01c10f19p01	1	10	19	55	168.789	727.647	2328.79	1807.65	2160	1080	0.01	0	0	0	0	0	0	0	0	0	0	0.01	0	0	0	0	0.96	0	0.01	0	0	0.01	0	0	0	0	0	0	0	0	0	0	0	0	0	0	0	0
AR_20230415_HAP1_cancer_41clones_pooled_cpdplate_2313004_plate2__2023-04-15T21_35_55-Measurement_1	r01c10f19p01	1	10	19	56	926.576	226.845	3086.58	1306.85	2160	1080	0	0	0	0	0	0	0	0	0	0	0	0	0	0	0	0	0	0	0	0	0	0	0	0	0	0	0	0	0	0	0	0.02	0	0.98	0	0	0	0
AR_20230415_HAP1_cancer_41clones_pooled_cpdplate_2313004_plate2__2023-04-15T21_35_55-Measurement_1	r01c10f19p01	1	10	19	57	149.374	760.123	2309.37	1840.12	2160	1080	0.01	0	0	0	0	0	0	0	0	0	0	0	0	0	0	0	0.95	0	0	0.01	0	0.02	0	0	0.01	0	0	0	0	0	0	0	0	0	0	0	0	0
AR_20230415_HAP1_cancer_41clones_pooled_cpdplate_2313004_plate2__2023-04-15T21_35_55-Measurement_1	r01c10f19p01	1	10	19	58	120.35	682.517	2280.35	1762.52	2160	1080	0	0	0	0	0	0	0	0	0	0	0	0.01	0	0	0	0	0.94	0	0.03	0.01	0.01	0	0	0	0	0	0	0	0	0	0	0	0	0	0	0	0	0
AR_20230415_HAP1_cancer_41clones_pooled_cpdplate_2313004_plate2__2023-04-15T21_35_55-Measurement_1	r01c10f19p01	1	10	19	59	228.388	759.219	2388.39	1839.22	2160	1080	0	0	0	0	0	0	0	0	0	0	0	0	0	0	0	0	0.98	0	0	0	0	0.01	0	0	0.01	0	0	0	0	0	0	0	0	0	0	0	0	0
AR_20230415_HAP1_cancer_41clones_pooled_cpdplate_2313004_plate2__2023-04-15T21_35_55-Measurement_1	r01c10f19p01	1	10	19	60	939.609	270.277	3099.61	1350.28	2160	1080	0	0	0	0.01	0	0	0	0	0	0	0	0	0	0	0	0.01	0.06	0	0	0	0	0	0	0.03	0.01	0	0	0	0	0	0	0.01	0	0.82	0.05	0	0	0
AR_20230415_HAP1_cancer_41clones_pooled_cpdplate_2313004_plate2__2023-04-15T21_35_55-Measurement_1	r01c10f19p01	1	10	19	61	673.954	480.471	2833.95	1560.47	2160	1080	0.01	0	0	0	0	0.05	0	0	0	0	0.03	0	0.66	0	0	0.01	0	0	0	0	0	0.02	0.22	0	0	0	0	0	0	0	0	0	0	0	0	0	0	0
AR_20230415_HAP1_cancer_41clones_pooled_cpdplate_2313004_plate2__2023-04-15T21_35_55-Measurement_1	r01c10f19p01	1	10	19	62	138.047	585.947	2298.05	1665.95	2160	1080	0	0	0	0	0	0	0	0	0	0	0	0	0	0	0	0	0.93	0	0.01	0	0	0.02	0	0	0	0	0.01	0	0	0	0	0	0	0	0	0	0.03	0
AR_20230415_HAP1_cancer_41clones_pooled_cpdplate_2313004_plate2__2023-04-15T21_35_55-Measurement_1	r01c10f19p01	1	10	19	63	161.026	624.723	2321.03	1704.72	2160	1080	0	0.01	0	0	0	0	0	0	0	0	0	0	0	0	0	0	0.95	0	0	0.01	0	0.01	0	0	0	0	0	0.01	0	0	0	0	0	0	0	0	0.01	0
AR_20230415_HAP1_cancer_41clones_pooled_cpdplate_2313004_plate2__2023-04-15T21_35_55-Measurement_1	r01c10f19p01	1	10	19	64	961.183	304.241	3121.18	1384.24	2160	1080	0	0.01	0	0	0	0	0	0	0	0	0	0	0	0	0	0	0	0	0	0	0	0	0	0	0	0	0	0	0	0	0	0.16	0	0.83	0	0	0	0
AR_20230415_HAP1_cancer_41clones_pooled_cpdplate_2313004_plate2__2023-04-15T21_35_55-Measurement_1	r01c10f19p01	1	10	19	65	199.98	705.846	2359.98	1785.85	2160	1080	0	0	0	0.01	0	0	0	0	0	0	0	0	0	0	0	0	0.94	0	0.02	0.01	0	0.02	0	0	0	0	0	0	0	0	0	0	0	0	0	0	0	0
AR_20230415_HAP1_cancer_41clones_pooled_cpdplate_2313004_plate2__2023-04-15T21_35_55-Measurement_1	r01c10f19p01	1	10	19	66	648.895	430.145	2808.9	1510.14	2160	1080	0	0	0	0	0	0	0	0	0	0	0	0	0.99	0	0	0	0	0	0	0	0	0	0.01	0	0	0	0	0	0	0	0	0	0	0	0	0	0	0
AR_20230415_HAP1_cancer_41clones_pooled_cpdplate_2313004_plate2__2023-04-15T21_35_55-Measurement_1	r01c10f19p01	1	10	19	67	1036	305.566	3196	1385.57	2160	1080	0	0	0	0	0.01	0	0	0	0	0	0	0	0	0	0	0.01	0.03	0	0	0	0	0	0	0	0	0	0	0.01	0	0	0	0.01	0	0.93	0	0	0	0
AR_20230415_HAP1_cancer_41clones_pooled_cpdplate_2313004_plate2__2023-04-15T21_35_55-Measurement_1	r01c10f19p01	1	10	19	68	649.96	322.557	2809.96	1402.56	2160	1080	0.01	0	0	0	0	0	0	0	0	0	0	0.01	0.88	0	0	0	0	0	0	0	0	0	0.1	0	0	0	0	0	0	0	0	0	0	0	0	0	0	0
AR_20230415_HAP1_cancer_41clones_pooled_cpdplate_2313004_plate2__2023-04-15T21_35_55-Measurement_1	r01c10f19p01	1	10	19	69	249.101	718.243	2409.1	1798.24	2160	1080	0.01	0	0	0.01	0	0	0	0.01	0	0	0	0	0	0	0	0	0.88	0	0	0.04	0	0.03	0	0	0	0	0	0	0	0	0	0	0	0	0	0	0.01	0
AR_20230415_HAP1_cancer_41clones_pooled_cpdplate_2313004_plate2__2023-04-15T21_35_55-Measurement_1	r01c10f19p01	1	10	19	70	504.855	315.795	2664.85	1395.8	2160	1080	0	0	0.01	0	0	0	0	0	0	0	0	0	0.94	0	0	0	0	0	0	0	0	0	0.05	0	0	0	0	0	0	0	0	0	0	0	0	0	0	0
AR_20230415_HAP1_cancer_41clones_pooled_cpdplate_2313004_plate2__2023-04-15T21_35_55-Measurement_1	r01c10f19p01	1	10	19	71	575.359	349.496	2735.36	1429.5	2160	1080	0	0	0	0	0	0.02	0	0	0	0	0.01	0	0.74	0	0	0	0	0	0	0.01	0	0	0.22	0	0	0	0	0	0	0	0	0	0	0	0	0	0	0
AR_20230415_HAP1_cancer_41clones_pooled_cpdplate_2313004_plate2__2023-04-15T21_35_55-Measurement_1	r01c10f19p01	1	10	19	72	192.282	606.797	2352.28	1686.8	2160	1080	0	0	0	0	0	0	0	0	0	0	0	0	0	0	0	0	0.96	0	0	0.02	0	0.02	0	0	0	0	0	0	0	0	0	0	0	0	0	0	0	0
AR_20230415_HAP1_cancer_41clones_pooled_cpdplate_2313004_plate2__2023-04-15T21_35_55-Measurement_1	r01c10f19p01	1	10	19	73	71.7083	777.072	2231.71	1857.07	2160	1080	0.01	0	0.01	0.01	0	0	0	0	0	0	0	0	0	0	0	0	0.83	0	0	0.02	0.01	0.02	0	0	0.01	0	0	0	0	0	0	0	0.01	0	0	0	0.06	0
AR_20230415_HAP1_cancer_41clones_pooled_cpdplate_2313004_plate2__2023-04-15T21_35_55-Measurement_1	r01c10f19p01	1	10	19	74	713.84	421.15	2873.84	1501.15	2160	1080	0	0	0	0	0	0.05	0	0	0	0	0	0	0.64	0	0	0	0.01	0	0	0	0	0.01	0.29	0	0	0	0	0	0	0	0	0	0	0	0	0	0	0
AR_20230415_HAP1_cancer_41clones_pooled_cpdplate_2313004_plate2__2023-04-15T21_35_55-Measurement_1	r01c10f20p01	1	10	20	1	372.345	126.669	1452.34	1206.67	1080	1080	0	0	0	0	0	0	0	0	0	0	0	0	0	0	0	0	0	0	0	0	0	0	0	0	1	0	0	0	0	0	0	0	0	0	0	0	0	0
AR_20230415_HAP1_cancer_41clones_pooled_cpdplate_2313004_plate2__2023-04-15T21_35_55-Measurement_1	r01c10f20p01	1	10	20	2	234.957	801.489	1314.96	1881.49	1080	1080	0	0	0	0	0	0	0	0	0	0	0	0.72	0	0	0	0	0	0	0	0	0.12	0.01	0	0	0	0	0.04	0	0	0	0	0	0	0	0	0	0	0
AR_20230415_HAP1_cancer_41clones_pooled_cpdplate_2313004_plate2__2023-04-15T21_35_55-Measurement_1	r01c10f20p01	1	10	20	3	118.179	545.85	1198.18	1625.85	1080	1080	0	0	0	0	0	0	0	0	0	0	0	0.81	0	0	0	0	0	0	0	0	0.04	0	0	0	0	0	0.06	0	0	0	0	0	0	0	0	0	0	0
AR_20230415_HAP1_cancer_41clones_pooled_cpdplate_2313004_plate2__2023-04-15T21_35_55-Measurement_1	r01c10f20p01	1	10	20	4	386.724	594.426	1466.72	1674.43	1080	1080	0	0	0	0	0	0	0	0	0	0	0	0.75	0	0	0	0	0	0	0	0	0.08	0.01	0	0	0	0	0.06	0	0	0	0	0	0	0	0	0	0	0
AR_20230415_HAP1_cancer_41clones_pooled_cpdplate_2313004_plate2__2023-04-15T21_35_55-Measurement_1	r01c10f20p01	1	10	20	5	259.269	557.8	1339.27	1637.8	1080	1080	0	0	0	0	0	0	0	0	0	0	0	0.66	0	0	0	0	0	0	0	0	0.16	0.01	0	0	0	0	0.06	0	0	0	0	0	0	0	0	0	0	0
AR_20230415_HAP1_cancer_41clones_pooled_cpdplate_2313004_plate2__2023-04-15T21_35_55-Measurement_1	r01c10f20p01	1	10	20	6	794.344	225.722	1874.34	1305.72	1080	1080	0	0.05	0	0.03	0	0	0	0	0	0	0	0	0	0	0	0.01	0	0	0	0	0	0	0	0.01	0.27	0	0	0.02	0	0	0	0.59	0	0.02	0	0	0	0
AR_20230415_HAP1_cancer_41clones_pooled_cpdplate_2313004_plate2__2023-04-15T21_35_55-Measurement_1	r01c10f20p01	1	10	20	7	518.412	353.707	1598.41	1433.71	1080	1080	0	0	0	0	0	0.01	0	0	0	0	0.01	0	0	0	0	0	0	0	0	0	0	0	0	0	0.98	0	0	0	0	0	0	0	0	0	0	0	0	0
AR_20230415_HAP1_cancer_41clones_pooled_cpdplate_2313004_plate2__2023-04-15T21_35_55-Measurement_1	r01c10f20p01	1	10	20	8	431.803	188.061	1511.8	1268.06	1080	1080	0	0	0	0	0	0	0	0	0	0	0.01	0	0	0	0	0	0	0	0	0	0	0	0	0	0.99	0	0	0	0	0	0	0	0	0	0	0	0	0
AR_20230415_HAP1_cancer_41clones_pooled_cpdplate_2313004_plate2__2023-04-15T21_35_55-Measurement_1	r01c10f20p01	1	10	20	9	163.403	773.784	1243.4	1853.78	1080	1080	0	0	0	0	0	0	0	0	0	0	0	0.65	0	0	0	0	0	0	0	0	0.16	0	0	0	0	0	0.06	0	0	0	0	0	0	0	0	0	0	0
AR_20230415_HAP1_cancer_41clones_pooled_cpdplate_2313004_plate2__2023-04-15T21_35_55-Measurement_1	r01c10f20p01	1	10	20	10	218.686	768.985	1298.69	1848.99	1080	1080	0	0	0	0	0	0	0	0	0	0	0	0.83	0	0	0	0	0	0	0	0	0.05	0	0	0	0	0	0.03	0	0	0	0	0	0	0	0	0	0	0
AR_20230415_HAP1_cancer_41clones_pooled_cpdplate_2313004_plate2__2023-04-15T21_35_55-Measurement_1	r01c10f20p01	1	10	20	11	107.73	754.481	1187.73	1834.48	1080	1080	0	0	0	0	0	0	0.01	0	0	0	0.01	0.74	0	0	0	0	0.01	0	0.03	0	0.05	0.01	0	0	0	0	0.12	0	0	0	0	0	0	0	0	0	0.01	0
AR_20230415_HAP1_cancer_41clones_pooled_cpdplate_2313004_plate2__2023-04-15T21_35_55-Measurement_1	r01c10f20p01	1	10	20	12	121.532	597.367	1201.53	1677.37	1080	1080	0	0	0	0	0	0	0	0	0	0	0	0.67	0	0	0	0	0	0	0	0	0.12	0	0	0	0	0	0.07	0	0	0	0	0	0	0	0	0	0	0
AR_20230415_HAP1_cancer_41clones_pooled_cpdplate_2313004_plate2__2023-04-15T21_35_55-Measurement_1	r01c10f20p01	1	10	20	13	298.206	71.8301	1378.21	1151.83	1080	1080	0	0	0	0.02	0	0	0	0	0	0	0.01	0	0	0	0	0	0	0	0	0.01	0	0.02	0	0	0.94	0	0	0	0	0	0	0	0	0	0	0	0	0
AR_20230415_HAP1_cancer_41clones_pooled_cpdplate_2313004_plate2__2023-04-15T21_35_55-Measurement_1	r01c10f20p01	1	10	20	14	455.847	239.802	1535.85	1319.8	1080	1080	0	0	0	0	0	0.01	0	0	0	0	0.02	0	0	0	0	0	0	0	0	0	0	0	0	0	0.97	0	0	0	0	0	0	0	0	0	0	0	0	0
AR_20230415_HAP1_cancer_41clones_pooled_cpdplate_2313004_plate2__2023-04-15T21_35_55-Measurement_1	r01c10f20p01	1	10	20	15	279.463	746.211	1359.46	1826.21	1080	1080	0	0	0	0	0	0	0	0	0	0	0	0.77	0	0	0	0	0	0	0	0	0.08	0	0	0	0	0	0.04	0	0	0	0	0	0	0	0	0	0	0
AR_20230415_HAP1_cancer_41clones_pooled_cpdplate_2313004_plate2__2023-04-15T21_35_55-Measurement_1	r01c10f20p01	1	10	20	16	305.507	707.656	1385.51	1787.66	1080	1080	0	0	0	0	0	0	0	0	0	0	0	0.66	0	0	0	0	0	0	0	0	0.17	0	0	0	0	0	0.05	0	0	0	0	0	0	0	0	0	0	0
AR_20230415_HAP1_cancer_41clones_pooled_cpdplate_2313004_plate2__2023-04-15T21_35_55-Measurement_1	r01c10f20p01	1	10	20	17	659.82	327.679	1739.82	1407.68	1080	1080	0	0	0	0.02	0	0.01	0	0	0	0	0	0	0	0	0	0.01	0	0	0	0	0	0	0	0.04	0.12	0	0	0	0	0	0	0.66	0	0.14	0	0	0	0
AR_20230415_HAP1_cancer_41clones_pooled_cpdplate_2313004_plate2__2023-04-15T21_35_55-Measurement_1	r01c10f20p01	1	10	20	18	452.965	154.047	1532.97	1234.05	1080	1080	0	0	0	0	0	0	0	0	0	0	0.01	0	0	0	0	0	0	0	0	0	0	0	0	0	0.98	0	0	0	0	0	0	0.01	0	0	0	0	0	0
AR_20230415_HAP1_cancer_41clones_pooled_cpdplate_2313004_plate2__2023-04-15T21_35_55-Measurement_1	r01c10f20p01	1	10	20	19	612.647	127.192	1692.65	1207.19	1080	1080	0	0.02	0	0	0	0	0	0	0	0	0	0	0	0	0	0	0	0	0	0	0	0	0	0	0.46	0	0	0.01	0	0	0	0.44	0	0.05	0.02	0	0	0
AR_20230415_HAP1_cancer_41clones_pooled_cpdplate_2313004_plate2__2023-04-15T21_35_55-Measurement_1	r01c10f20p01	1	10	20	20	772.527	293.933	1852.53	1373.93	1080	1080	0	0.05	0	0.02	0	0	0	0	0	0	0	0	0	0	0	0	0	0	0	0	0	0	0	0.01	0.09	0	0	0	0	0	0	0.68	0	0.15	0	0	0	0
AR_20230415_HAP1_cancer_41clones_pooled_cpdplate_2313004_plate2__2023-04-15T21_35_55-Measurement_1	r01c10f20p01	1	10	20	21	175.471	684.364	1255.47	1764.36	1080	1080	0	0	0	0	0	0	0	0	0	0	0	0.94	0	0	0	0	0	0	0	0	0	0	0	0	0	0	0.04	0	0	0	0	0	0	0	0	0	0	0
AR_20230415_HAP1_cancer_41clones_pooled_cpdplate_2313004_plate2__2023-04-15T21_35_55-Measurement_1	r01c10f20p01	1	10	20	22	476.406	283.52	1556.41	1363.52	1080	1080	0	0	0	0	0	0	0	0	0	0	0.01	0	0	0	0	0	0	0	0	0	0	0	0	0	0.99	0	0	0	0	0	0	0	0	0	0	0	0	0
AR_20230415_HAP1_cancer_41clones_pooled_cpdplate_2313004_plate2__2023-04-15T21_35_55-Measurement_1	r01c10f20p01	1	10	20	23	213.976	561.657	1293.98	1641.66	1080	1080	0	0	0	0	0	0	0	0	0	0	0	0.78	0	0	0	0	0	0	0	0	0.05	0	0	0	0	0	0.06	0	0	0	0	0	0	0	0	0	0	0
AR_20230415_HAP1_cancer_41clones_pooled_cpdplate_2313004_plate2__2023-04-15T21_35_55-Measurement_1	r01c10f20p01	1	10	20	24	120.353	662.818	1200.35	1742.82	1080	1080	0	0	0	0	0	0	0	0	0	0	0	0.72	0	0	0	0	0	0	0	0	0.11	0	0	0	0	0	0.04	0	0	0	0	0	0	0	0	0	0	0
AR_20230415_HAP1_cancer_41clones_pooled_cpdplate_2313004_plate2__2023-04-15T21_35_55-Measurement_1	r01c10f20p01	1	10	20	25	321.255	584.865	1401.26	1664.87	1080	1080	0	0	0	0	0	0	0	0	0	0	0	0.81	0	0	0	0	0	0	0	0	0.1	0	0	0	0	0	0.07	0	0	0	0	0	0	0	0	0	0	0
AR_20230415_HAP1_cancer_41clones_pooled_cpdplate_2313004_plate2__2023-04-15T21_35_55-Measurement_1	r01c10f20p01	1	10	20	26	734.587	303.638	1814.59	1383.64	1080	1080	0	0.06	0	0.04	0	0	0	0	0	0	0	0	0	0	0	0	0	0	0	0	0	0	0	0	0.1	0	0	0.01	0	0	0	0.75	0	0.04	0	0	0	0
AR_20230415_HAP1_cancer_41clones_pooled_cpdplate_2313004_plate2__2023-04-15T21_35_55-Measurement_1	r01c10f20p01	1	10	20	27	106.554	705.763	1186.55	1785.76	1080	1080	0	0	0	0	0	0	0	0	0	0	0	0.72	0	0	0	0	0	0	0	0	0.09	0	0	0	0	0	0.07	0	0	0	0	0	0	0	0	0	0	0
AR_20230415_HAP1_cancer_41clones_pooled_cpdplate_2313004_plate2__2023-04-15T21_35_55-Measurement_1	r01c10f20p01	1	10	20	28	157.3	577.695	1237.3	1657.7	1080	1080	0	0	0	0	0	0	0	0	0	0	0	0.94	0	0	0	0	0	0	0	0	0.01	0	0	0	0	0	0.01	0	0	0	0	0	0	0	0	0	0	0
AR_20230415_HAP1_cancer_41clones_pooled_cpdplate_2313004_plate2__2023-04-15T21_35_55-Measurement_1	r01c10f20p01	1	10	20	29	771.816	130.558	1851.82	1210.56	1080	1080	0	0.11	0	0.03	0	0	0	0	0	0	0	0	0	0	0	0	0	0	0	0	0	0	0	0	0.21	0	0	0	0	0	0	0.61	0	0.04	0	0	0	0
AR_20230415_HAP1_cancer_41clones_pooled_cpdplate_2313004_plate2__2023-04-15T21_35_55-Measurement_1	r01c10f20p01	1	10	20	30	334.635	621.597	1414.64	1701.6	1080	1080	0	0	0	0	0	0	0	0	0	0	0	0.84	0	0	0	0	0	0	0	0	0.04	0	0	0	0	0	0.04	0	0	0	0	0	0	0	0	0	0	0
AR_20230415_HAP1_cancer_41clones_pooled_cpdplate_2313004_plate2__2023-04-15T21_35_55-Measurement_1	r01c10f20p01	1	10	20	31	364.908	68.5468	1444.91	1148.55	1080	1080	0	0	0	0	0	0	0	0	0	0	0	0	0	0	0	0	0	0	0	0.01	0	0	0	0	0.99	0	0	0	0	0	0	0	0	0	0	0	0	0
AR_20230415_HAP1_cancer_41clones_pooled_cpdplate_2313004_plate2__2023-04-15T21_35_55-Measurement_1	r01c10f20p01	1	10	20	32	188.892	653.479	1268.89	1733.48	1080	1080	0	0	0	0	0	0	0	0	0	0	0	0.83	0	0	0	0	0	0	0	0	0.05	0	0	0	0	0	0.04	0	0	0	0	0	0	0	0	0	0	0
AR_20230415_HAP1_cancer_41clones_pooled_cpdplate_2313004_plate2__2023-04-15T21_35_55-Measurement_1	r01c10f20p01	1	10	20	33	519.176	105.183	1599.18	1185.18	1080	1080	0	0	0	0.01	0	0	0	0	0	0	0.02	0	0	0	0	0	0	0	0	0	0	0	0	0	0.96	0	0	0	0	0	0	0.01	0	0	0	0	0	0
AR_20230415_HAP1_cancer_41clones_pooled_cpdplate_2313004_plate2__2023-04-15T21_35_55-Measurement_1	r01c10f20p01	1	10	20	34	207.767	740.503	1287.77	1820.5	1080	1080	0	0	0	0	0	0	0	0	0	0	0	0.79	0	0	0	0	0	0	0	0	0.07	0	0	0	0	0	0.04	0	0	0	0	0	0	0	0	0	0	0
AR_20230415_HAP1_cancer_41clones_pooled_cpdplate_2313004_plate2__2023-04-15T21_35_55-Measurement_1	r01c10f20p01	1	10	20	35	789.461	89.4731	1869.46	1169.47	1080	1080	0	0.11	0	0.05	0	0	0	0	0	0	0	0	0	0	0	0	0	0	0	0	0	0	0	0	0.15	0	0	0.01	0	0	0	0.6	0	0.06	0.02	0	0	0
AR_20230415_HAP1_cancer_41clones_pooled_cpdplate_2313004_plate2__2023-04-15T21_35_55-Measurement_1	r01c10f20p01	1	10	20	36	265.679	659.598	1345.68	1739.6	1080	1080	0	0	0	0	0	0	0	0	0	0	0	0.91	0	0	0	0	0	0	0	0	0	0	0	0	0	0	0.05	0	0	0	0	0	0	0	0	0	0	0
AR_20230415_HAP1_cancer_41clones_pooled_cpdplate_2313004_plate2__2023-04-15T21_35_55-Measurement_1	r01c10f20p01	1	10	20	37	249.131	714.493	1329.13	1794.49	1080	1080	0	0	0	0	0	0	0	0	0	0	0	0.76	0	0	0	0	0	0	0	0	0.08	0.01	0	0	0	0	0.01	0	0	0	0	0	0	0	0	0	0	0
AR_20230415_HAP1_cancer_41clones_pooled_cpdplate_2313004_plate2__2023-04-15T21_35_55-Measurement_1	r01c10f20p01	1	10	20	38	160.932	717.966	1240.93	1797.97	1080	1080	0	0	0	0	0	0	0	0	0	0	0	0.77	0	0	0	0	0	0	0	0	0.1	0	0	0	0	0	0.04	0	0	0	0	0	0	0	0	0	0	0
AR_20230415_HAP1_cancer_41clones_pooled_cpdplate_2313004_plate2__2023-04-15T21_35_55-Measurement_1	r01c10f20p01	1	10	20	39	765.646	50.6474	1845.65	1130.65	1080	1080	0	0.03	0	0	0	0	0	0	0	0	0	0	0	0	0	0	0	0	0	0	0	0	0	0.03	0.06	0.01	0	0.01	0	0	0	0.46	0	0.4	0	0	0	0
AR_20230415_HAP1_cancer_41clones_pooled_cpdplate_2313004_plate2__2023-04-15T21_35_55-Measurement_1	r01c10f20p01	1	10	20	40	322.861	41.7403	1402.86	1121.74	1080	1080	0	0	0	0.01	0	0.03	0	0.01	0	0	0	0	0	0	0	0	0	0	0	0	0	0.93	0	0	0	0	0	0	0	0	0	0	0	0	0	0.01	0	0.01
AR_20230415_HAP1_cancer_41clones_pooled_cpdplate_2313004_plate2__2023-04-15T21_35_55-Measurement_1	r01c10f20p01	1	10	20	41	802.022	184.949	1882.02	1264.95	1080	1080	0	0	0	0	0	0	0	0	0	0	0	0	0	0	0	0	0	0	0	0	0	0	0	0	1	0	0	0	0	0	0	0	0	0	0	0	0	0
AR_20230415_HAP1_cancer_41clones_pooled_cpdplate_2313004_plate2__2023-04-15T21_35_55-Measurement_1	r01c10f20p01	1	10	20	42	637.844	154.845	1717.84	1234.84	1080	1080	0	0.02	0	0	0	0	0	0	0	0.01	0.01	0	0	0	0	0	0	0	0	0	0	0	0.01	0.03	0.44	0.01	0	0.01	0	0	0	0.4	0	0.06	0	0	0	0
AR_20230415_HAP1_cancer_41clones_pooled_cpdplate_2313004_plate2__2023-04-15T21_35_55-Measurement_1	r01c10f20p01	1	10	20	43	570.443	127.099	1650.44	1207.1	1080	1080	0	0	0	0	0	0	0	0	0	0	0	0	0	0	0	0	0	0	0	0	0	0	0	0	0.99	0	0	0	0	0	0	0.01	0	0	0	0	0	0
AR_20230415_HAP1_cancer_41clones_pooled_cpdplate_2313004_plate2__2023-04-15T21_35_55-Measurement_1	r01c10f20p01	1	10	20	44	522.674	270.299	1602.67	1350.3	1080	1080	0	0	0	0	0	0	0	0	0	0	0	0	0	0	0	0	0	0	0	0	0	0	0	0	1	0	0	0	0	0	0	0	0	0	0	0	0	0
AR_20230415_HAP1_cancer_41clones_pooled_cpdplate_2313004_plate2__2023-04-15T21_35_55-Measurement_1	r01c10f20p01	1	10	20	45	712.623	326.303	1792.62	1406.3	1080	1080	0	0.02	0	0	0	0	0	0	0	0	0	0	0	0	0	0	0.01	0	0	0	0	0	0	0.01	0.04	0.01	0	0	0	0	0	0.58	0	0.32	0.01	0	0	0
AR_20230415_HAP1_cancer_41clones_pooled_cpdplate_2313004_plate2__2023-04-15T21_35_55-Measurement_1	r01c10f20p01	1	10	20	46	237.622	636.597	1317.62	1716.6	1080	1080	0	0	0	0	0	0	0	0	0	0	0	0.97	0	0	0	0	0	0.01	0	0	0	0	0	0	0	0	0	0	0	0	0	0	0	0	0	0	0	0
AR_20230415_HAP1_cancer_41clones_pooled_cpdplate_2313004_plate2__2023-04-15T21_35_55-Measurement_1	r01c10f20p01	1	10	20	47	517.013	141.895	1597.01	1221.9	1080	1080	0	0	0	0.01	0	0	0	0	0	0	0.01	0	0	0	0	0	0	0	0	0	0	0	0	0	0.97	0	0	0	0	0	0	0.01	0	0	0	0	0	0
AR_20230415_HAP1_cancer_41clones_pooled_cpdplate_2313004_plate2__2023-04-15T21_35_55-Measurement_1	r01c10f20p01	1	10	20	48	508.223	312.234	1588.22	1392.23	1080	1080	0	0	0	0	0	0	0	0	0	0	0.01	0	0	0	0	0	0	0	0	0	0	0	0	0	0.99	0	0	0	0	0	0	0	0	0	0	0	0	0
AR_20230415_HAP1_cancer_41clones_pooled_cpdplate_2313004_plate2__2023-04-15T21_35_55-Measurement_1	r01c10f20p01	1	10	20	49	200.322	610.743	1280.32	1690.74	1080	1080	0	0	0	0	0	0	0	0	0	0	0	0.85	0	0	0	0	0	0	0	0	0.03	0	0	0	0	0	0.04	0	0	0	0	0	0	0	0	0	0	0
[truncated: 438 more rows]
[truncated: 6 more columns]

## Sheet: Fig. 4h
Counts of total detected cells per well in the pooled screen with 41 clones
plate_ID	row	column	n_cells
AR_20230404_HAP1_cancer_41clones_pooled_cpdplate_2313005_plate1	1	1	7532
[truncated: 1,151 more rows]

## Sheet: Fig. 4i
Number of detected cells per clone per well in the pooled screen - all data points (left) + aggregated (right)
[truncated: 47,233 more rows]

[truncated: 30 more sheets: Fig. 5d, Fig. 5e, Fig. 5g, Fig. 6a, Fig. 6b, Fig. 6d, Fig. 6e, Fig. 6g, Extended Data Fig. 1c, Extended Data Fig. 2a, Extended Data Fig. 2b, Extended Data Fig. 2c, Extended Data Fig. 2d, Extended Data Fig. 2e, Extended Data Fig. 2f, Extended Data Fig. 2g, Extended Data Fig. 2h, Extended Data Fig. 5a, Extended Data Fig. 5b, Extended Data Fig. 6b …]
